# Supplementary material for: CircCDYL Association With hnRNPL Modulates CDYL Isoform Switching in Breast Cancer Cells
Source: Cancer Sci. 2025 Jul 23;116(10):2750–62. doi: 10.1111/cas.70152 (PMC12485669; doi:10.1111/cas.70152)
Supplement: Supplementary file 3 — Table S1: Analysis of circCDYL levels with respect to clinical and tumor information. Related to Figure 1. [file CAS-116-2750-s005.xlsx]

## Sheet: A_circRNA_levels
Table S1. A) Annotation of the detected circRNAs in cells maintained in four growth conditions. For each circRNA, also the number of BS-supporting reads is reported. B) Details of the differential expression analysis reporting, for each circRNA and growth condition, the expression levels (average and media) the analysis log2FC and the significance. C-D) Analysis of circCDYL levels from Smid et al…
Annotation										circRNA information
ID	Accession	circRNA_ID	ID	circAtlas ID	chr	circRNA_start	circRNA_end	strand	gene_id	#junction_reads	SM_MS_SMS	#non_junction_reads	junction_reads_ratio	circRNA_type	Positive samples
siCTRL_FM_r1	SRR5824251	chr1:247156406|247159813	chr1_247156406_247159813_-	hsa-ZNF124_0005	chr1	247156406	247159813	-	ENSG00000196418.13	65	15_16_0	38	0.774	exon	12
siCTRL_FM_r2	SRR5824252	chr1:247156406|247159813	chr1_247156406_247159813_-	hsa-ZNF124_0005	chr1	247156406	247159813	-	ENSG00000196418.13	65	14_16_0	32	0.802	exon	12
siCTRL_FM_r3	SRR5824253	chr1:247156406|247159813	chr1_247156406_247159813_-	hsa-ZNF124_0005	chr1	247156406	247159813	-	ENSG00000196418.13	120	18_20_0	62	0.795	exon	12
siCTRL_E2_r1	SRR5824254	chr1:247156406|247159813	chr1_247156406_247159813_-	hsa-ZNF124_0005	chr1	247156406	247159813	-	ENSG00000196418.13	327	26_26_1	159	0.804	exon	12
siCTRL_E2_r2	SRR5824255	chr1:247156406|247159813	chr1_247156406_247159813_-	hsa-ZNF124_0005	chr1	247156406	247159813	-	ENSG00000196418.13	109	20_21_0	70	0.757	exon	12
siCTRL_E2_r3	SRR5824256	chr1:247156406|247159813	chr1_247156406_247159813_-	hsa-ZNF124_0005	chr1	247156406	247159813	-	ENSG00000196418.13	71	18_22_0	34	0.807	exon	12
siCTRL_HD_r1	SRR5824257	chr1:247156406|247159813	chr1_247156406_247159813_-	hsa-ZNF124_0005	chr1	247156406	247159813	-	ENSG00000196418.13	279	21_24_0	145	0.794	exon	12
siCTRL_HD_r2	SRR5824258	chr1:247156406|247159813	chr1_247156406_247159813_-	hsa-ZNF124_0005	chr1	247156406	247159813	-	ENSG00000196418.13	166	24_25_0	69	0.828	exon	12
siCTRL_HD_r3	SRR5824259	chr1:247156406|247159813	chr1_247156406_247159813_-	hsa-ZNF124_0005	chr1	247156406	247159813	-	ENSG00000196418.13	28	14_13_0	14	0.8	exon	12
siER_HD_r1	SRR5824260	chr1:247156406|247159813	chr1_247156406_247159813_-	hsa-ZNF124_0005	chr1	247156406	247159813	-	ENSG00000196418.13	71	20_22_0	35	0.802	exon	12
siER_HD_r3	SRR5824261	chr1:247156406|247159813	chr1_247156406_247159813_-	hsa-ZNF124_0005	chr1	247156406	247159813	-	ENSG00000196418.13	97	20_22_0	38	0.836	exon	12
siER_HD_r2	SRR5824262	chr1:247156406|247159813	chr1_247156406_247159813_-	hsa-ZNF124_0005	chr1	247156406	247159813	-	ENSG00000196418.13	86	18_22_0	36	0.827	exon	12
siCTRL_FM_r1	SRR5824251	chr2:238182065|238185287	chr2_238182065_238185287_-	hsa-ILKAP_0001	chr2	238182065	238185287	-	ENSG00000132323.9	10	4_4_1	15	0.571	exon	12
siCTRL_FM_r2	SRR5824252	chr2:238182065|238185287	chr2_238182065_238185287_-	hsa-ILKAP_0001	chr2	238182065	238185287	-	ENSG00000132323.9	12	5_5_0	14	0.632	exon	12
siCTRL_FM_r3	SRR5824253	chr2:238182065|238185287	chr2_238182065_238185287_-	hsa-ILKAP_0001	chr2	238182065	238185287	-	ENSG00000132323.9	14	2_6_0	18	0.609	exon	12
siCTRL_E2_r1	SRR5824254	chr2:238182065|238185287	chr2_238182065_238185287_-	hsa-ILKAP_0001	chr2	238182065	238185287	-	ENSG00000132323.9	37	9_9_0	57	0.565	exon	12
siCTRL_E2_r2	SRR5824255	chr2:238182065|238185287	chr2_238182065_238185287_-	hsa-ILKAP_0001	chr2	238182065	238185287	-	ENSG00000132323.9	9	1_6_1	23	0.439	exon	12
siCTRL_E2_r3	SRR5824256	chr2:238182065|238185287	chr2_238182065_238185287_-	hsa-ILKAP_0001	chr2	238182065	238185287	-	ENSG00000132323.9	10	5_6_0	16	0.556	exon	12
siCTRL_HD_r1	SRR5824257	chr2:238182065|238185287	chr2_238182065_238185287_-	hsa-ILKAP_0001	chr2	238182065	238185287	-	ENSG00000132323.9	29	3_7_0	46	0.558	exon	12
siCTRL_HD_r2	SRR5824258	chr2:238182065|238185287	chr2_238182065_238185287_-	hsa-ILKAP_0001	chr2	238182065	238185287	-	ENSG00000132323.9	20	5_7_0	34	0.541	exon	12
siCTRL_HD_r3	SRR5824259	chr2:238182065|238185287	chr2_238182065_238185287_-	hsa-ILKAP_0001	chr2	238182065	238185287	-	ENSG00000132323.9	3	2_2_0	13	0.316	exon	12
siER_HD_r1	SRR5824260	chr2:238182065|238185287	chr2_238182065_238185287_-	hsa-ILKAP_0001	chr2	238182065	238185287	-	ENSG00000132323.9	10	6_4_0	39	0.339	exon	12
siER_HD_r3	SRR5824261	chr2:238182065|238185287	chr2_238182065_238185287_-	hsa-ILKAP_0001	chr2	238182065	238185287	-	ENSG00000132323.9	12	3_7_0	15	0.615	exon	12
siER_HD_r2	SRR5824262	chr2:238182065|238185287	chr2_238182065_238185287_-	hsa-ILKAP_0001	chr2	238182065	238185287	-	ENSG00000132323.9	15	5_7_0	14	0.682	exon	12
siCTRL_FM_r1	SRR5824251	chr2:235797759|235807331	chr2_235797759_235807331_+	hsa-AGAP1_0003	chr2	235797759	235807331	+	ENSG00000157985.19	12	6_3_0	25	0.49	exon	12
siCTRL_FM_r2	SRR5824252	chr2:235797759|235807331	chr2_235797759_235807331_+	hsa-AGAP1_0003	chr2	235797759	235807331	+	ENSG00000157985.19	4	2_4_0	17	0.32	exon	12
siCTRL_FM_r3	SRR5824253	chr2:235797759|235807331	chr2_235797759_235807331_+	hsa-AGAP1_0003	chr2	235797759	235807331	+	ENSG00000157985.19	3	1_2_0	26	0.188	exon	12
siCTRL_E2_r1	SRR5824254	chr2:235797759|235807331	chr2_235797759_235807331_+	hsa-AGAP1_0003	chr2	235797759	235807331	+	ENSG00000157985.19	10	3_5_0	93	0.177	exon	12
siCTRL_E2_r2	SRR5824255	chr2:235797759|235807331	chr2_235797759_235807331_+	hsa-AGAP1_0003	chr2	235797759	235807331	+	ENSG00000157985.19	4	1_4_0	47	0.145	exon	12
siCTRL_E2_r3	SRR5824256	chr2:235797759|235807331	chr2_235797759_235807331_+	hsa-AGAP1_0003	chr2	235797759	235807331	+	ENSG00000157985.19	2	2_2_0	21	0.16	exon	12
siCTRL_HD_r1	SRR5824257	chr2:235797759|235807331	chr2_235797759_235807331_+	hsa-AGAP1_0003	chr2	235797759	235807331	+	ENSG00000157985.19	15	3_3_0	54	0.357	exon	12
siCTRL_HD_r2	SRR5824258	chr2:235797759|235807331	chr2_235797759_235807331_+	hsa-AGAP1_0003	chr2	235797759	235807331	+	ENSG00000157985.19	13	5_8_0	26	0.5	exon	12
siCTRL_HD_r3	SRR5824259	chr2:235797759|235807331	chr2_235797759_235807331_+	hsa-AGAP1_0003	chr2	235797759	235807331	+	ENSG00000157985.19	4	1_3_0	16	0.333	exon	12
siER_HD_r1	SRR5824260	chr2:235797759|235807331	chr2_235797759_235807331_+	hsa-AGAP1_0003	chr2	235797759	235807331	+	ENSG00000157985.19	4	3_3_0	57	0.123	exon	12
siER_HD_r3	SRR5824261	chr2:235797759|235807331	chr2_235797759_235807331_+	hsa-AGAP1_0003	chr2	235797759	235807331	+	ENSG00000157985.19	5	2_3_0	28	0.263	exon	12
siER_HD_r2	SRR5824262	chr2:235797759|235807331	chr2_235797759_235807331_+	hsa-AGAP1_0003	chr2	235797759	235807331	+	ENSG00000157985.19	6	4_5_0	26	0.316	exon	12
siCTRL_FM_r1	SRR5824251	chr2:233388257|233390483	chr2_233388257_233390483_+	hsa-DGKD_0001	chr2	233388257	233390483	+	ENSG00000077044.11	3	3_2_0	23	0.207	exon	12
siCTRL_FM_r2	SRR5824252	chr2:233388257|233390483	chr2_233388257_233390483_+	hsa-DGKD_0001	chr2	233388257	233390483	+	ENSG00000077044.11	4	4_3_0	20	0.286	exon	12
siCTRL_FM_r3	SRR5824253	chr2:233388257|233390483	chr2_233388257_233390483_+	hsa-DGKD_0001	chr2	233388257	233390483	+	ENSG00000077044.11	15	7_4_0	31	0.492	exon	12
siCTRL_E2_r1	SRR5824254	chr2:233388257|233390483	chr2_233388257_233390483_+	hsa-DGKD_0001	chr2	233388257	233390483	+	ENSG00000077044.11	4	3_3_0	175	0.044	exon	12
siCTRL_E2_r2	SRR5824255	chr2:233388257|233390483	chr2_233388257_233390483_+	hsa-DGKD_0001	chr2	233388257	233390483	+	ENSG00000077044.11	9	6_4_0	60	0.231	exon	12
siCTRL_E2_r3	SRR5824256	chr2:233388257|233390483	chr2_233388257_233390483_+	hsa-DGKD_0001	chr2	233388257	233390483	+	ENSG00000077044.11	8	4_5_0	26	0.381	exon	12
siCTRL_HD_r1	SRR5824257	chr2:233388257|233390483	chr2_233388257_233390483_+	hsa-DGKD_0001	chr2	233388257	233390483	+	ENSG00000077044.11	20	7_6_0	122	0.247	exon	12
siCTRL_HD_r2	SRR5824258	chr2:233388257|233390483	chr2_233388257_233390483_+	hsa-DGKD_0001	chr2	233388257	233390483	+	ENSG00000077044.11	9	4_5_0	78	0.188	exon	12
siCTRL_HD_r3	SRR5824259	chr2:233388257|233390483	chr2_233388257_233390483_+	hsa-DGKD_0001	chr2	233388257	233390483	+	ENSG00000077044.11	2	1_2_0	33	0.108	exon	12
siER_HD_r1	SRR5824260	chr2:233388257|233390483	chr2_233388257_233390483_+	hsa-DGKD_0001	chr2	233388257	233390483	+	ENSG00000077044.11	6	3_2_0	74	0.14	exon	12
siER_HD_r3	SRR5824261	chr2:233388257|233390483	chr2_233388257_233390483_+	hsa-DGKD_0001	chr2	233388257	233390483	+	ENSG00000077044.11	9	6_7_0	50	0.265	exon	12
siER_HD_r2	SRR5824262	chr2:233388257|233390483	chr2_233388257_233390483_+	hsa-DGKD_0001	chr2	233388257	233390483	+	ENSG00000077044.11	8	5_4_0	53	0.232	exon	12
siCTRL_FM_r1	SRR5824251	chr2:230442937|230450255	chr2_230442937_230450255_+	hsa-SP100_0001	chr2	230442937	230450255	+	ENSG00000067066.17	5	4_2_0	82	0.109	exon	12
siCTRL_FM_r2	SRR5824252	chr2:230442937|230450255	chr2_230442937_230450255_+	hsa-SP100_0001	chr2	230442937	230450255	+	ENSG00000067066.17	11	7_6_0	94	0.19	exon	12
siCTRL_FM_r3	SRR5824253	chr2:230442937|230450255	chr2_230442937_230450255_+	hsa-SP100_0001	chr2	230442937	230450255	+	ENSG00000067066.17	10	6_6_0	98	0.169	exon	12
siCTRL_E2_r1	SRR5824254	chr2:230442937|230450255	chr2_230442937_230450255_+	hsa-SP100_0001	chr2	230442937	230450255	+	ENSG00000067066.17	69	16_15_0	347	0.285	exon	12
siCTRL_E2_r2	SRR5824255	chr2:230442937|230450255	chr2_230442937_230450255_+	hsa-SP100_0001	chr2	230442937	230450255	+	ENSG00000067066.17	27	13_12_0	226	0.193	exon	12
siCTRL_E2_r3	SRR5824256	chr2:230442937|230450255	chr2_230442937_230450255_+	hsa-SP100_0001	chr2	230442937	230450255	+	ENSG00000067066.17	19	11_7_0	88	0.302	exon	12
siCTRL_HD_r1	SRR5824257	chr2:230442937|230450255	chr2_230442937_230450255_+	hsa-SP100_0001	chr2	230442937	230450255	+	ENSG00000067066.17	32	11_9_0	386	0.142	exon	12
siCTRL_HD_r2	SRR5824258	chr2:230442937|230450255	chr2_230442937_230450255_+	hsa-SP100_0001	chr2	230442937	230450255	+	ENSG00000067066.17	46	16_14_1	310	0.229	exon	12
siCTRL_HD_r3	SRR5824259	chr2:230442937|230450255	chr2_230442937_230450255_+	hsa-SP100_0001	chr2	230442937	230450255	+	ENSG00000067066.17	9	4_4_0	75	0.194	exon	12
siER_HD_r1	SRR5824260	chr2:230442937|230450255	chr2_230442937_230450255_+	hsa-SP100_0001	chr2	230442937	230450255	+	ENSG00000067066.17	19	13_7_0	233	0.14	exon	12
siER_HD_r3	SRR5824261	chr2:230442937|230450255	chr2_230442937_230450255_+	hsa-SP100_0001	chr2	230442937	230450255	+	ENSG00000067066.17	31	12_11_0	201	0.236	exon	12
siER_HD_r2	SRR5824262	chr2:230442937|230450255	chr2_230442937_230450255_+	hsa-SP100_0001	chr2	230442937	230450255	+	ENSG00000067066.17	20	12_13_0	99	0.288	exon	12
siCTRL_FM_r1	SRR5824251	chr2:230357805|230361697	chr2_230357805_230361697_+	hsa-SP140L_0001	chr2	230357805	230361697	+	ENSG00000185404.17	11	4_5_0	27	0.449	exon	12
siCTRL_FM_r2	SRR5824252	chr2:230357805|230361697	chr2_230357805_230361697_+	hsa-SP140L_0001	chr2	230357805	230361697	+	ENSG00000185404.17	8	5_5_0	12	0.571	exon	12
siCTRL_FM_r3	SRR5824253	chr2:230357805|230361697	chr2_230357805_230361697_+	hsa-SP140L_0001	chr2	230357805	230361697	+	ENSG00000185404.17	19	9_9_0	35	0.521	exon	12
siCTRL_E2_r1	SRR5824254	chr2:230357805|230361697	chr2_230357805_230361697_+	hsa-SP140L_0001	chr2	230357805	230361697	+	ENSG00000185404.17	56	15_16_0	101	0.526	exon	12
siCTRL_E2_r2	SRR5824255	chr2:230357805|230361697	chr2_230357805_230361697_+	hsa-SP140L_0001	chr2	230357805	230361697	+	ENSG00000185404.17	19	7_9_0	46	0.452	exon	12
siCTRL_E2_r3	SRR5824256	chr2:230357805|230361697	chr2_230357805_230361697_+	hsa-SP140L_0001	chr2	230357805	230361697	+	ENSG00000185404.17	10	4_5_0	17	0.541	exon	12
siCTRL_HD_r1	SRR5824257	chr2:230357805|230361697	chr2_230357805_230361697_+	hsa-SP140L_0001	chr2	230357805	230361697	+	ENSG00000185404.17	41	7_11_0	69	0.543	exon	12
siCTRL_HD_r2	SRR5824258	chr2:230357805|230361697	chr2_230357805_230361697_+	hsa-SP140L_0001	chr2	230357805	230361697	+	ENSG00000185404.17	29	10_11_0	31	0.652	exon	12
siCTRL_HD_r3	SRR5824259	chr2:230357805|230361697	chr2_230357805_230361697_+	hsa-SP140L_0001	chr2	230357805	230361697	+	ENSG00000185404.17	4	3_3_0	17	0.32	exon	12
siER_HD_r1	SRR5824260	chr2:230357805|230361697	chr2_230357805_230361697_+	hsa-SP140L_0001	chr2	230357805	230361697	+	ENSG00000185404.17	10	3_5_0	36	0.357	exon	12
siER_HD_r3	SRR5824261	chr2:230357805|230361697	chr2_230357805_230361697_+	hsa-SP140L_0001	chr2	230357805	230361697	+	ENSG00000185404.17	9	3_5_0	22	0.45	exon	12
siER_HD_r2	SRR5824262	chr2:230357805|230361697	chr2_230357805_230361697_+	hsa-SP140L_0001	chr2	230357805	230361697	+	ENSG00000185404.17	11	4_7_0	27	0.449	exon	12
siCTRL_FM_r1	SRR5824251	chr1:224952670|224974153	chr1_224952670_224974153_+	hsa-DNAH14_0002	chr1	224952670	224974153	+	ENSG00000185842.16	13	7_3_0	6	0.812	exon	12
siCTRL_FM_r2	SRR5824252	chr1:224952670|224974153	chr1_224952670_224974153_+	hsa-DNAH14_0002	chr1	224952670	224974153	+	ENSG00000185842.16	5	3_2_0	5	0.667	exon	12
siCTRL_FM_r3	SRR5824253	chr1:224952670|224974153	chr1_224952670_224974153_+	hsa-DNAH14_0002	chr1	224952670	224974153	+	ENSG00000185842.16	12	9_3_0	19	0.558	exon	12
siCTRL_E2_r1	SRR5824254	chr1:224952670|224974153	chr1_224952670_224974153_+	hsa-DNAH14_0002	chr1	224952670	224974153	+	ENSG00000185842.16	52	13_8_0	45	0.698	exon	12
siCTRL_E2_r2	SRR5824255	chr1:224952670|224974153	chr1_224952670_224974153_+	hsa-DNAH14_0002	chr1	224952670	224974153	+	ENSG00000185842.16	7	6_3_0	14	0.5	exon	12
siCTRL_E2_r3	SRR5824256	chr1:224952670|224974153	chr1_224952670_224974153_+	hsa-DNAH14_0002	chr1	224952670	224974153	+	ENSG00000185842.16	13	6_3_0	10	0.722	exon	12
siCTRL_HD_r1	SRR5824257	chr1:224952670|224974153	chr1_224952670_224974153_+	hsa-DNAH14_0002	chr1	224952670	224974153	+	ENSG00000185842.16	49	13_10_0	29	0.772	exon	12
siCTRL_HD_r2	SRR5824258	chr1:224952670|224974153	chr1_224952670_224974153_+	hsa-DNAH14_0002	chr1	224952670	224974153	+	ENSG00000185842.16	32	11_5_0	19	0.771	exon	12
siCTRL_HD_r3	SRR5824259	chr1:224952670|224974153	chr1_224952670_224974153_+	hsa-DNAH14_0002	chr1	224952670	224974153	+	ENSG00000185842.16	2	2_2_0	5	0.444	exon	12
siER_HD_r1	SRR5824260	chr1:224952670|224974153	chr1_224952670_224974153_+	hsa-DNAH14_0002	chr1	224952670	224974153	+	ENSG00000185842.16	5	5_3_0	8	0.556	exon	12
siER_HD_r3	SRR5824261	chr1:224952670|224974153	chr1_224952670_224974153_+	hsa-DNAH14_0002	chr1	224952670	224974153	+	ENSG00000185842.16	8	6_5_0	11	0.593	exon	12
siER_HD_r2	SRR5824262	chr1:224952670|224974153	chr1_224952670_224974153_+	hsa-DNAH14_0002	chr1	224952670	224974153	+	ENSG00000185842.16	15	10_6_0	10	0.75	exon	12
siCTRL_FM_r1	SRR5824251	chr2:214767482|214781509	chr2_214767482_214781509_-	hsa-BARD1_0006	chr2	214767482	214781509	-	ENSG00000138376.11	13	5_7_0	107	0.195	exon	12
siCTRL_FM_r2	SRR5824252	chr2:214767482|214781509	chr2_214767482_214781509_-	hsa-BARD1_0006	chr2	214767482	214781509	-	ENSG00000138376.11	15	4_4_0	71	0.297	exon	12
siCTRL_FM_r3	SRR5824253	chr2:214767482|214781509	chr2_214767482_214781509_-	hsa-BARD1_0006	chr2	214767482	214781509	-	ENSG00000138376.11	18	4_7_0	90	0.286	exon	12
siCTRL_E2_r1	SRR5824254	chr2:214767482|214781509	chr2_214767482_214781509_-	hsa-BARD1_0006	chr2	214767482	214781509	-	ENSG00000138376.11	58	8_12_0	583	0.166	exon	12
siCTRL_E2_r2	SRR5824255	chr2:214767482|214781509	chr2_214767482_214781509_-	hsa-BARD1_0006	chr2	214767482	214781509	-	ENSG00000138376.11	17	5_6_0	190	0.152	exon	12
siCTRL_E2_r3	SRR5824256	chr2:214767482|214781509	chr2_214767482_214781509_-	hsa-BARD1_0006	chr2	214767482	214781509	-	ENSG00000138376.11	12	7_4_0	92	0.207	exon	12
siCTRL_HD_r1	SRR5824257	chr2:214767482|214781509	chr2_214767482_214781509_-	hsa-BARD1_0006	chr2	214767482	214781509	-	ENSG00000138376.11	55	7_9_0	451	0.196	exon	12
siCTRL_HD_r2	SRR5824258	chr2:214767482|214781509	chr2_214767482_214781509_-	hsa-BARD1_0006	chr2	214767482	214781509	-	ENSG00000138376.11	24	4_8_0	189	0.203	exon	12
siCTRL_HD_r3	SRR5824259	chr2:214767482|214781509	chr2_214767482_214781509_-	hsa-BARD1_0006	chr2	214767482	214781509	-	ENSG00000138376.11	4	2_3_0	55	0.127	exon	12
siER_HD_r1	SRR5824260	chr2:214767482|214781509	chr2_214767482_214781509_-	hsa-BARD1_0006	chr2	214767482	214781509	-	ENSG00000138376.11	11	3_7_0	114	0.162	exon	12
siER_HD_r3	SRR5824261	chr2:214767482|214781509	chr2_214767482_214781509_-	hsa-BARD1_0006	chr2	214767482	214781509	-	ENSG00000138376.11	20	7_6_0	105	0.276	exon	12
siER_HD_r2	SRR5824262	chr2:214767482|214781509	chr2_214767482_214781509_-	hsa-BARD1_0006	chr2	214767482	214781509	-	ENSG00000138376.11	4	2_3_0	94	0.078	exon	12
siCTRL_FM_r1	SRR5824251	chr1:211778918|211793190	chr1_211778918_211793190_-	hsa-LPGAT1_0002	chr1	211778918	211793190	-	ENSG00000123684.13	2	1_2_0	21	0.16	exon	12
siCTRL_FM_r2	SRR5824252	chr1:211778918|211793190	chr1_211778918_211793190_-	hsa-LPGAT1_0002	chr1	211778918	211793190	-	ENSG00000123684.13	4	2_4_0	18	0.308	exon	12
siCTRL_FM_r3	SRR5824253	chr1:211778918|211793190	chr1_211778918_211793190_-	hsa-LPGAT1_0002	chr1	211778918	211793190	-	ENSG00000123684.13	19	5_5_0	19	0.667	exon	12
siCTRL_E2_r1	SRR5824254	chr1:211778918|211793190	chr1_211778918_211793190_-	hsa-LPGAT1_0002	chr1	211778918	211793190	-	ENSG00000123684.13	21	6_8_0	119	0.261	exon	12
siCTRL_E2_r2	SRR5824255	chr1:211778918|211793190	chr1_211778918_211793190_-	hsa-LPGAT1_0002	chr1	211778918	211793190	-	ENSG00000123684.13	14	5_9_0	38	0.424	exon	12
siCTRL_E2_r3	SRR5824256	chr1:211778918|211793190	chr1_211778918_211793190_-	hsa-LPGAT1_0002	chr1	211778918	211793190	-	ENSG00000123684.13	6	3_4_0	8	0.6	exon	12
siCTRL_HD_r1	SRR5824257	chr1:211778918|211793190	chr1_211778918_211793190_-	hsa-LPGAT1_0002	chr1	211778918	211793190	-	ENSG00000123684.13	25	5_4_0	48	0.51	exon	12
siCTRL_HD_r2	SRR5824258	chr1:211778918|211793190	chr1_211778918_211793190_-	hsa-LPGAT1_0002	chr1	211778918	211793190	-	ENSG00000123684.13	18	6_6_0	42	0.462	exon	12
siCTRL_HD_r3	SRR5824259	chr1:211778918|211793190	chr1_211778918_211793190_-	hsa-LPGAT1_0002	chr1	211778918	211793190	-	ENSG00000123684.13	4	2_3_0	10	0.444	exon	12
siER_HD_r1	SRR5824260	chr1:211778918|211793190	chr1_211778918_211793190_-	hsa-LPGAT1_0002	chr1	211778918	211793190	-	ENSG00000123684.13	4	2_2_0	38	0.174	exon	12
siER_HD_r3	SRR5824261	chr1:211778918|211793190	chr1_211778918_211793190_-	hsa-LPGAT1_0002	chr1	211778918	211793190	-	ENSG00000123684.13	13	2_4_0	41	0.388	exon	12
siER_HD_r2	SRR5824262	chr1:211778918|211793190	chr1_211778918_211793190_-	hsa-LPGAT1_0002	chr1	211778918	211793190	-	ENSG00000123684.13	8	4_6_0	16	0.5	exon	12
siCTRL_FM_r1	SRR5824251	chr2:211619177|211630594	chr2_211619177_211630594_-	hsa-ERBB4_0001	chr2	211619177	211630594	-	ENSG00000178568.15	13	7_7_0	49	0.347	exon	12
siCTRL_FM_r2	SRR5824252	chr2:211619177|211630594	chr2_211619177_211630594_-	hsa-ERBB4_0001	chr2	211619177	211630594	-	ENSG00000178568.15	5	4_1_0	36	0.217	exon	12
siCTRL_FM_r3	SRR5824253	chr2:211619177|211630594	chr2_211619177_211630594_-	hsa-ERBB4_0001	chr2	211619177	211630594	-	ENSG00000178568.15	19	7_7_0	49	0.437	exon	12
siCTRL_E2_r1	SRR5824254	chr2:211619177|211630594	chr2_211619177_211630594_-	hsa-ERBB4_0001	chr2	211619177	211630594	-	ENSG00000178568.15	67	17_19_0	223	0.375	exon	12
siCTRL_E2_r2	SRR5824255	chr2:211619177|211630594	chr2_211619177_211630594_-	hsa-ERBB4_0001	chr2	211619177	211630594	-	ENSG00000178568.15	26	10_13_0	111	0.319	exon	12
siCTRL_E2_r3	SRR5824256	chr2:211619177|211630594	chr2_211619177_211630594_-	hsa-ERBB4_0001	chr2	211619177	211630594	-	ENSG00000178568.15	9	6_8_0	45	0.286	exon	12
siCTRL_HD_r1	SRR5824257	chr2:211619177|211630594	chr2_211619177_211630594_-	hsa-ERBB4_0001	chr2	211619177	211630594	-	ENSG00000178568.15	73	14_12_1	263	0.357	exon	12
siCTRL_HD_r2	SRR5824258	chr2:211619177|211630594	chr2_211619177_211630594_-	hsa-ERBB4_0001	chr2	211619177	211630594	-	ENSG00000178568.15	49	17_16_0	166	0.371	exon	12
siCTRL_HD_r3	SRR5824259	chr2:211619177|211630594	chr2_211619177_211630594_-	hsa-ERBB4_0001	chr2	211619177	211630594	-	ENSG00000178568.15	11	4_7_0	32	0.407	exon	12
siER_HD_r1	SRR5824260	chr2:211619177|211630594	chr2_211619177_211630594_-	hsa-ERBB4_0001	chr2	211619177	211630594	-	ENSG00000178568.15	18	6_7_0	126	0.222	exon	12
siER_HD_r3	SRR5824261	chr2:211619177|211630594	chr2_211619177_211630594_-	hsa-ERBB4_0001	chr2	211619177	211630594	-	ENSG00000178568.15	29	12_15_0	97	0.374	exon	12
siER_HD_r2	SRR5824262	chr2:211619177|211630594	chr2_211619177_211630594_-	hsa-ERBB4_0001	chr2	211619177	211630594	-	ENSG00000178568.15	11	6_8_0	72	0.234	exon	12
siCTRL_FM_r1	SRR5824251	chr2:202464809|202467689	chr2_202464809_202467689_+	hsa-BMPR2_0001	chr2	202464809	202467689	+	ENSG00000204217.16	23	8_8_0	33	0.582	exon	12
siCTRL_FM_r2	SRR5824252	chr2:202464809|202467689	chr2_202464809_202467689_+	hsa-BMPR2_0001	chr2	202464809	202467689	+	ENSG00000204217.16	30	16_12_0	25	0.706	exon	12
siCTRL_FM_r3	SRR5824253	chr2:202464809|202467689	chr2_202464809_202467689_+	hsa-BMPR2_0001	chr2	202464809	202467689	+	ENSG00000204217.16	46	15_11_0	35	0.724	exon	12
siCTRL_E2_r1	SRR5824254	chr2:202464809|202467689	chr2_202464809_202467689_+	hsa-BMPR2_0001	chr2	202464809	202467689	+	ENSG00000204217.16	118	16_16_0	155	0.604	exon	12
siCTRL_E2_r2	SRR5824255	chr2:202464809|202467689	chr2_202464809_202467689_+	hsa-BMPR2_0001	chr2	202464809	202467689	+	ENSG00000204217.16	54	14_13_0	82	0.568	exon	12
siCTRL_E2_r3	SRR5824256	chr2:202464809|202467689	chr2_202464809_202467689_+	hsa-BMPR2_0001	chr2	202464809	202467689	+	ENSG00000204217.16	28	13_11_0	32	0.636	exon	12
siCTRL_HD_r1	SRR5824257	chr2:202464809|202467689	chr2_202464809_202467689_+	hsa-BMPR2_0001	chr2	202464809	202467689	+	ENSG00000204217.16	115	13_11_0	159	0.591	exon	12
siCTRL_HD_r2	SRR5824258	chr2:202464809|202467689	chr2_202464809_202467689_+	hsa-BMPR2_0001	chr2	202464809	202467689	+	ENSG00000204217.16	94	18_17_0	106	0.639	exon	12
siCTRL_HD_r3	SRR5824259	chr2:202464809|202467689	chr2_202464809_202467689_+	hsa-BMPR2_0001	chr2	202464809	202467689	+	ENSG00000204217.16	14	7_5_0	34	0.452	exon	12
siER_HD_r1	SRR5824260	chr2:202464809|202467689	chr2_202464809_202467689_+	hsa-BMPR2_0001	chr2	202464809	202467689	+	ENSG00000204217.16	19	8_8_0	95	0.286	exon	12
siER_HD_r3	SRR5824261	chr2:202464809|202467689	chr2_202464809_202467689_+	hsa-BMPR2_0001	chr2	202464809	202467689	+	ENSG00000204217.16	54	12_10_0	42	0.72	exon	12
siER_HD_r2	SRR5824262	chr2:202464809|202467689	chr2_202464809_202467689_+	hsa-BMPR2_0001	chr2	202464809	202467689	+	ENSG00000204217.16	24	9_8_0	46	0.511	exon	12
siCTRL_FM_r1	SRR5824251	chr1:200760839|200815644	chr1_200760839_200815644_+	hsa-CAMSAP2_0008	chr1	200760839	200815644	+	ENSG00000118200.15	11	6_5_0	70	0.239	exon	12
siCTRL_FM_r2	SRR5824252	chr1:200760839|200815644	chr1_200760839_200815644_+	hsa-CAMSAP2_0008	chr1	200760839	200815644	+	ENSG00000118200.15	17	9_7_0	56	0.378	exon	12
siCTRL_FM_r3	SRR5824253	chr1:200760839|200815644	chr1_200760839_200815644_+	hsa-CAMSAP2_0008	chr1	200760839	200815644	+	ENSG00000118200.15	19	8_5_0	88	0.302	exon	12
siCTRL_E2_r1	SRR5824254	chr1:200760839|200815644	chr1_200760839_200815644_+	hsa-CAMSAP2_0008	chr1	200760839	200815644	+	ENSG00000118200.15	85	16_14_0	371	0.314	exon	12
siCTRL_E2_r2	SRR5824255	chr1:200760839|200815644	chr1_200760839_200815644_+	hsa-CAMSAP2_0008	chr1	200760839	200815644	+	ENSG00000118200.15	25	9_7_0	158	0.24	exon	12
siCTRL_E2_r3	SRR5824256	chr1:200760839|200815644	chr1_200760839_200815644_+	hsa-CAMSAP2_0008	chr1	200760839	200815644	+	ENSG00000118200.15	19	8_10_0	70	0.352	exon	12
siCTRL_HD_r1	SRR5824257	chr1:200760839|200815644	chr1_200760839_200815644_+	hsa-CAMSAP2_0008	chr1	200760839	200815644	+	ENSG00000118200.15	63	13_10_0	298	0.297	exon	12
siCTRL_HD_r2	SRR5824258	chr1:200760839|200815644	chr1_200760839_200815644_+	hsa-CAMSAP2_0008	chr1	200760839	200815644	+	ENSG00000118200.15	29	13_13_0	136	0.299	exon	12
siCTRL_HD_r3	SRR5824259	chr1:200760839|200815644	chr1_200760839_200815644_+	hsa-CAMSAP2_0008	chr1	200760839	200815644	+	ENSG00000118200.15	3	2_3_0	40	0.13	exon	12
siER_HD_r1	SRR5824260	chr1:200760839|200815644	chr1_200760839_200815644_+	hsa-CAMSAP2_0008	chr1	200760839	200815644	+	ENSG00000118200.15	11	4_5_0	131	0.144	exon	12
siER_HD_r3	SRR5824261	chr1:200760839|200815644	chr1_200760839_200815644_+	hsa-CAMSAP2_0008	chr1	200760839	200815644	+	ENSG00000118200.15	27	11_13_0	75	0.419	exon	12
siER_HD_r2	SRR5824262	chr1:200760839|200815644	chr1_200760839_200815644_+	hsa-CAMSAP2_0008	chr1	200760839	200815644	+	ENSG00000118200.15	22	11_11_0	78	0.361	exon	12
siCTRL_FM_r1	SRR5824251	chr3:197104903|197119530	chr3_197104903_197119530_-	hsa-DLG1_0012	chr3	197104903	197119530	-	ENSG00000075711.21	15	9_10_0	57	0.345	exon	12
siCTRL_FM_r2	SRR5824252	chr3:197104903|197119530	chr3_197104903_197119530_-	hsa-DLG1_0012	chr3	197104903	197119530	-	ENSG00000075711.21	9	4_8_0	49	0.269	exon	12
siCTRL_FM_r3	SRR5824253	chr3:197104903|197119530	chr3_197104903_197119530_-	hsa-DLG1_0012	chr3	197104903	197119530	-	ENSG00000075711.21	8	5_6_0	73	0.18	exon	12
siCTRL_E2_r1	SRR5824254	chr3:197104903|197119530	chr3_197104903_197119530_-	hsa-DLG1_0012	chr3	197104903	197119530	-	ENSG00000075711.21	55	14_12_0	244	0.311	exon	12
siCTRL_E2_r2	SRR5824255	chr3:197104903|197119530	chr3_197104903_197119530_-	hsa-DLG1_0012	chr3	197104903	197119530	-	ENSG00000075711.21	20	4_9_0	83	0.325	exon	12
siCTRL_E2_r3	SRR5824256	chr3:197104903|197119530	chr3_197104903_197119530_-	hsa-DLG1_0012	chr3	197104903	197119530	-	ENSG00000075711.21	2	2_2_0	48	0.077	exon	12
siCTRL_HD_r1	SRR5824257	chr3:197104903|197119530	chr3_197104903_197119530_-	hsa-DLG1_0012	chr3	197104903	197119530	-	ENSG00000075711.21	28	7_9_0	232	0.194	exon	12
siCTRL_HD_r2	SRR5824258	chr3:197104903|197119530	chr3_197104903_197119530_-	hsa-DLG1_0012	chr3	197104903	197119530	-	ENSG00000075711.21	26	10_14_0	128	0.289	exon	12
siCTRL_HD_r3	SRR5824259	chr3:197104903|197119530	chr3_197104903_197119530_-	hsa-DLG1_0012	chr3	197104903	197119530	-	ENSG00000075711.21	4	4_3_0	49	0.14	exon	12
siER_HD_r1	SRR5824260	chr3:197104903|197119530	chr3_197104903_197119530_-	hsa-DLG1_0012	chr3	197104903	197119530	-	ENSG00000075711.21	10	6_6_0	117	0.146	exon	12
siER_HD_r3	SRR5824261	chr3:197104903|197119530	chr3_197104903_197119530_-	hsa-DLG1_0012	chr3	197104903	197119530	-	ENSG00000075711.21	10	7_7_0	48	0.294	exon	12
siER_HD_r2	SRR5824262	chr3:197104903|197119530	chr3_197104903_197119530_-	hsa-DLG1_0012	chr3	197104903	197119530	-	ENSG00000075711.21	10	5_4_0	51	0.282	exon	12
siCTRL_FM_r1	SRR5824251	chr5:180261684|180280608	chr5_180261684_180280608_-	hsa-MAPK9_0004	chr5	180261684	180280608	-	ENSG00000050748.18	48	11_8_0	37	0.722	exon	12
siCTRL_FM_r2	SRR5824252	chr5:180261684|180280608	chr5_180261684_180280608_-	hsa-MAPK9_0004	chr5	180261684	180280608	-	ENSG00000050748.18	51	15_16_0	30	0.773	exon	12
siCTRL_FM_r3	SRR5824253	chr5:180261684|180280608	chr5_180261684_180280608_-	hsa-MAPK9_0004	chr5	180261684	180280608	-	ENSG00000050748.18	61	12_14_1	54	0.693	exon	12
siCTRL_E2_r1	SRR5824254	chr5:180261684|180280608	chr5_180261684_180280608_-	hsa-MAPK9_0004	chr5	180261684	180280608	-	ENSG00000050748.18	202	19_18_0	170	0.704	exon	12
siCTRL_E2_r2	SRR5824255	chr5:180261684|180280608	chr5_180261684_180280608_-	hsa-MAPK9_0004	chr5	180261684	180280608	-	ENSG00000050748.18	80	15_17_0	55	0.744	exon	12
siCTRL_E2_r3	SRR5824256	chr5:180261684|180280608	chr5_180261684_180280608_-	hsa-MAPK9_0004	chr5	180261684	180280608	-	ENSG00000050748.18	46	11_13_1	34	0.73	exon	12
siCTRL_HD_r1	SRR5824257	chr5:180261684|180280608	chr5_180261684_180280608_-	hsa-MAPK9_0004	chr5	180261684	180280608	-	ENSG00000050748.18	170	14_18_0	156	0.685	exon	12
siCTRL_HD_r2	SRR5824258	chr5:180261684|180280608	chr5_180261684_180280608_-	hsa-MAPK9_0004	chr5	180261684	180280608	-	ENSG00000050748.18	127	20_19_1	70	0.784	exon	12
siCTRL_HD_r3	SRR5824259	chr5:180261684|180280608	chr5_180261684_180280608_-	hsa-MAPK9_0004	chr5	180261684	180280608	-	ENSG00000050748.18	19	11_11_0	36	0.514	exon	12
siER_HD_r1	SRR5824260	chr5:180261684|180280608	chr5_180261684_180280608_-	hsa-MAPK9_0004	chr5	180261684	180280608	-	ENSG00000050748.18	54	14_11_1	68	0.614	exon	12
siER_HD_r3	SRR5824261	chr5:180261684|180280608	chr5_180261684_180280608_-	hsa-MAPK9_0004	chr5	180261684	180280608	-	ENSG00000050748.18	42	12_12_0	41	0.672	exon	12
siER_HD_r2	SRR5824262	chr5:180261684|180280608	chr5_180261684_180280608_-	hsa-MAPK9_0004	chr5	180261684	180280608	-	ENSG00000050748.18	45	11_13_1	38	0.703	exon	12
siCTRL_FM_r1	SRR5824251	chr2:176296860|176337577	chr2_176296860_176337577_+	hsa-MTX2_0002	chr2	176296860	176337577	+	ENSG00000128654.14	6	3_5_0	19	0.387	exon	12
siCTRL_FM_r2	SRR5824252	chr2:176296860|176337577	chr2_176296860_176337577_+	hsa-MTX2_0002	chr2	176296860	176337577	+	ENSG00000128654.14	4	2_3_0	21	0.276	exon	12
siCTRL_FM_r3	SRR5824253	chr2:176296860|176337577	chr2_176296860_176337577_+	hsa-MTX2_0002	chr2	176296860	176337577	+	ENSG00000128654.14	3	1_2_0	25	0.194	exon	12
siCTRL_E2_r1	SRR5824254	chr2:176296860|176337577	chr2_176296860_176337577_+	hsa-MTX2_0002	chr2	176296860	176337577	+	ENSG00000128654.14	29	8_7_0	95	0.379	exon	12
siCTRL_E2_r2	SRR5824255	chr2:176296860|176337577	chr2_176296860_176337577_+	hsa-MTX2_0002	chr2	176296860	176337577	+	ENSG00000128654.14	15	7_8_0	34	0.469	exon	12
siCTRL_E2_r3	SRR5824256	chr2:176296860|176337577	chr2_176296860_176337577_+	hsa-MTX2_0002	chr2	176296860	176337577	+	ENSG00000128654.14	5	2_4_0	10	0.5	exon	12
siCTRL_HD_r1	SRR5824257	chr2:176296860|176337577	chr2_176296860_176337577_+	hsa-MTX2_0002	chr2	176296860	176337577	+	ENSG00000128654.14	9	4_5_0	59	0.234	exon	12
siCTRL_HD_r2	SRR5824258	chr2:176296860|176337577	chr2_176296860_176337577_+	hsa-MTX2_0002	chr2	176296860	176337577	+	ENSG00000128654.14	17	7_6_0	34	0.5	exon	12
siCTRL_HD_r3	SRR5824259	chr2:176296860|176337577	chr2_176296860_176337577_+	hsa-MTX2_0002	chr2	176296860	176337577	+	ENSG00000128654.14	3	2_3_0	19	0.24	exon	12
siER_HD_r1	SRR5824260	chr2:176296860|176337577	chr2_176296860_176337577_+	hsa-MTX2_0002	chr2	176296860	176337577	+	ENSG00000128654.14	3	2_2_0	65	0.085	exon	12
siER_HD_r3	SRR5824261	chr2:176296860|176337577	chr2_176296860_176337577_+	hsa-MTX2_0002	chr2	176296860	176337577	+	ENSG00000128654.14	9	5_6_0	16	0.529	exon	12
siER_HD_r2	SRR5824262	chr2:176296860|176337577	chr2_176296860_176337577_+	hsa-MTX2_0002	chr2	176296860	176337577	+	ENSG00000128654.14	7	3_5_0	20	0.412	exon	12
siCTRL_FM_r1	SRR5824251	chr6:170317370|170323259	chr6_170317370_170323259_+	hsa-FAM120B_0007	chr6	170317370	170323259	+	ENSG00000112584.14	3	2_1_0	29	0.171	exon	12
siCTRL_FM_r2	SRR5824252	chr6:170317370|170323259	chr6_170317370_170323259_+	hsa-FAM120B_0007	chr6	170317370	170323259	+	ENSG00000112584.14	4	3_2_0	31	0.205	exon	12
siCTRL_FM_r3	SRR5824253	chr6:170317370|170323259	chr6_170317370_170323259_+	hsa-FAM120B_0007	chr6	170317370	170323259	+	ENSG00000112584.14	3	2_2_0	28	0.176	exon	12
siCTRL_E2_r1	SRR5824254	chr6:170317370|170323259	chr6_170317370_170323259_+	hsa-FAM120B_0007	chr6	170317370	170323259	+	ENSG00000112584.14	21	10_7_0	109	0.278	exon	12
siCTRL_E2_r2	SRR5824255	chr6:170317370|170323259	chr6_170317370_170323259_+	hsa-FAM120B_0007	chr6	170317370	170323259	+	ENSG00000112584.14	9	4_4_0	45	0.286	exon	12
siCTRL_E2_r3	SRR5824256	chr6:170317370|170323259	chr6_170317370_170323259_+	hsa-FAM120B_0007	chr6	170317370	170323259	+	ENSG00000112584.14	9	5_6_0	28	0.391	exon	12
siCTRL_HD_r1	SRR5824257	chr6:170317370|170323259	chr6_170317370_170323259_+	hsa-FAM120B_0007	chr6	170317370	170323259	+	ENSG00000112584.14	12	2_7_0	75	0.242	exon	12
siCTRL_HD_r2	SRR5824258	chr6:170317370|170323259	chr6_170317370_170323259_+	hsa-FAM120B_0007	chr6	170317370	170323259	+	ENSG00000112584.14	10	5_3_0	51	0.282	exon	12
siCTRL_HD_r3	SRR5824259	chr6:170317370|170323259	chr6_170317370_170323259_+	hsa-FAM120B_0007	chr6	170317370	170323259	+	ENSG00000112584.14	3	3_2_0	23	0.207	exon	12
siER_HD_r1	SRR5824260	chr6:170317370|170323259	chr6_170317370_170323259_+	hsa-FAM120B_0007	chr6	170317370	170323259	+	ENSG00000112584.14	7	5_5_0	61	0.187	exon	12
siER_HD_r3	SRR5824261	chr6:170317370|170323259	chr6_170317370_170323259_+	hsa-FAM120B_0007	chr6	170317370	170323259	+	ENSG00000112584.14	9	4_3_0	30	0.375	exon	12
siER_HD_r2	SRR5824262	chr6:170317370|170323259	chr6_170317370_170323259_+	hsa-FAM120B_0007	chr6	170317370	170323259	+	ENSG00000112584.14	9	6_3_0	33	0.353	exon	12
siCTRL_FM_r1	SRR5824251	chr3:170145423|170149244	chr3_170145423_170149244_-	hsa-PHC3_0006	chr3	170145423	170149244	-	ENSG00000173889.16	25	7_9_0	50	0.5	exon	12
siCTRL_FM_r2	SRR5824252	chr3:170145423|170149244	chr3_170145423_170149244_-	hsa-PHC3_0006	chr3	170145423	170149244	-	ENSG00000173889.16	17	7_10_0	38	0.472	exon	12
siCTRL_FM_r3	SRR5824253	chr3:170145423|170149244	chr3_170145423_170149244_-	hsa-PHC3_0006	chr3	170145423	170149244	-	ENSG00000173889.16	15	7_6_0	69	0.303	exon	12
siCTRL_E2_r1	SRR5824254	chr3:170145423|170149244	chr3_170145423_170149244_-	hsa-PHC3_0006	chr3	170145423	170149244	-	ENSG00000173889.16	75	15_18_0	254	0.371	exon	12
siCTRL_E2_r2	SRR5824255	chr3:170145423|170149244	chr3_170145423_170149244_-	hsa-PHC3_0006	chr3	170145423	170149244	-	ENSG00000173889.16	36	15_15_0	98	0.424	exon	12
siCTRL_E2_r3	SRR5824256	chr3:170145423|170149244	chr3_170145423_170149244_-	hsa-PHC3_0006	chr3	170145423	170149244	-	ENSG00000173889.16	21	13_8_0	46	0.477	exon	12
siCTRL_HD_r1	SRR5824257	chr3:170145423|170149244	chr3_170145423_170149244_-	hsa-PHC3_0006	chr3	170145423	170149244	-	ENSG00000173889.16	46	7_6_0	232	0.284	exon	12
siCTRL_HD_r2	SRR5824258	chr3:170145423|170149244	chr3_170145423_170149244_-	hsa-PHC3_0006	chr3	170145423	170149244	-	ENSG00000173889.16	46	13_12_2	140	0.397	exon	12
siCTRL_HD_r3	SRR5824259	chr3:170145423|170149244	chr3_170145423_170149244_-	hsa-PHC3_0006	chr3	170145423	170149244	-	ENSG00000173889.16	8	7_3_0	36	0.308	exon	12
siER_HD_r1	SRR5824260	chr3:170145423|170149244	chr3_170145423_170149244_-	hsa-PHC3_0006	chr3	170145423	170149244	-	ENSG00000173889.16	26	9_5_0	84	0.382	exon	12
siER_HD_r3	SRR5824261	chr3:170145423|170149244	chr3_170145423_170149244_-	hsa-PHC3_0006	chr3	170145423	170149244	-	ENSG00000173889.16	36	10_13_0	82	0.468	exon	12
siER_HD_r2	SRR5824262	chr3:170145423|170149244	chr3_170145423_170149244_-	hsa-PHC3_0006	chr3	170145423	170149244	-	ENSG00000173889.16	22	9_10_0	65	0.404	exon	12
siCTRL_FM_r1	SRR5824251	chr3:170136419|170149244	chr3_170136419_170149244_-	hsa-PHC3_0005	chr3	170136419	170149244	-	ENSG00000173889.16	22	7_7_0	31	0.587	exon	12
siCTRL_FM_r2	SRR5824252	chr3:170136419|170149244	chr3_170136419_170149244_-	hsa-PHC3_0005	chr3	170136419	170149244	-	ENSG00000173889.16	19	12_10_0	22	0.633	exon	12
siCTRL_FM_r3	SRR5824253	chr3:170136419|170149244	chr3_170136419_170149244_-	hsa-PHC3_0005	chr3	170136419	170149244	-	ENSG00000173889.16	34	16_15_1	49	0.581	exon	12
siCTRL_E2_r1	SRR5824254	chr3:170136419|170149244	chr3_170136419_170149244_-	hsa-PHC3_0005	chr3	170136419	170149244	-	ENSG00000173889.16	113	18_19_1	167	0.575	exon	12
siCTRL_E2_r2	SRR5824255	chr3:170136419|170149244	chr3_170136419_170149244_-	hsa-PHC3_0005	chr3	170136419	170149244	-	ENSG00000173889.16	58	16_18_0	63	0.648	exon	12
siCTRL_E2_r3	SRR5824256	chr3:170136419|170149244	chr3_170136419_170149244_-	hsa-PHC3_0005	chr3	170136419	170149244	-	ENSG00000173889.16	34	13_16_0	27	0.716	exon	12
siCTRL_HD_r1	SRR5824257	chr3:170136419|170149244	chr3_170136419_170149244_-	hsa-PHC3_0005	chr3	170136419	170149244	-	ENSG00000173889.16	108	17_20_0	152	0.587	exon	12
siCTRL_HD_r2	SRR5824258	chr3:170136419|170149244	chr3_170136419_170149244_-	hsa-PHC3_0005	chr3	170136419	170149244	-	ENSG00000173889.16	86	17_21_0	92	0.652	exon	12
siCTRL_HD_r3	SRR5824259	chr3:170136419|170149244	chr3_170136419_170149244_-	hsa-PHC3_0005	chr3	170136419	170149244	-	ENSG00000173889.16	11	5_4_0	27	0.449	exon	12
siER_HD_r1	SRR5824260	chr3:170136419|170149244	chr3_170136419_170149244_-	hsa-PHC3_0005	chr3	170136419	170149244	-	ENSG00000173889.16	24	8_13_0	70	0.407	exon	12
siER_HD_r3	SRR5824261	chr3:170136419|170149244	chr3_170136419_170149244_-	hsa-PHC3_0005	chr3	170136419	170149244	-	ENSG00000173889.16	62	19_22_0	60	0.674	exon	12
siER_HD_r2	SRR5824262	chr3:170136419|170149244	chr3_170136419_170149244_-	hsa-PHC3_0005	chr3	170136419	170149244	-	ENSG00000173889.16	31	12_10_0	39	0.614	exon	12
siCTRL_FM_r1	SRR5824251	chr3:170113360|170122744	chr3_170113360_170122744_-	hsa-PHC3_0007	chr3	170113360	170122744	-	ENSG00000173889.16	2	2_2_0	33	0.108	exon	12
siCTRL_FM_r2	SRR5824252	chr3:170113360|170122744	chr3_170113360_170122744_-	hsa-PHC3_0007	chr3	170113360	170122744	-	ENSG00000173889.16	3	3_3_0	23	0.207	exon	12
siCTRL_FM_r3	SRR5824253	chr3:170113360|170122744	chr3_170113360_170122744_-	hsa-PHC3_0007	chr3	170113360	170122744	-	ENSG00000173889.16	10	5_5_0	56	0.263	exon	12
siCTRL_E2_r1	SRR5824254	chr3:170113360|170122744	chr3_170113360_170122744_-	hsa-PHC3_0007	chr3	170113360	170122744	-	ENSG00000173889.16	29	8_8_0	187	0.237	exon	12
siCTRL_E2_r2	SRR5824255	chr3:170113360|170122744	chr3_170113360_170122744_-	hsa-PHC3_0007	chr3	170113360	170122744	-	ENSG00000173889.16	11	7_4_0	86	0.204	exon	12
siCTRL_E2_r3	SRR5824256	chr3:170113360|170122744	chr3_170113360_170122744_-	hsa-PHC3_0007	chr3	170113360	170122744	-	ENSG00000173889.16	8	5_6_0	30	0.348	exon	12
siCTRL_HD_r1	SRR5824257	chr3:170113360|170122744	chr3_170113360_170122744_-	hsa-PHC3_0007	chr3	170113360	170122744	-	ENSG00000173889.16	14	4_2_0	131	0.176	exon	12
siCTRL_HD_r2	SRR5824258	chr3:170113360|170122744	chr3_170113360_170122744_-	hsa-PHC3_0007	chr3	170113360	170122744	-	ENSG00000173889.16	18	9_8_0	85	0.298	exon	12
siCTRL_HD_r3	SRR5824259	chr3:170113360|170122744	chr3_170113360_170122744_-	hsa-PHC3_0007	chr3	170113360	170122744	-	ENSG00000173889.16	2	2_2_0	20	0.167	exon	12
siER_HD_r1	SRR5824260	chr3:170113360|170122744	chr3_170113360_170122744_-	hsa-PHC3_0007	chr3	170113360	170122744	-	ENSG00000173889.16	11	4_3_0	116	0.159	exon	12
siER_HD_r3	SRR5824261	chr3:170113360|170122744	chr3_170113360_170122744_-	hsa-PHC3_0007	chr3	170113360	170122744	-	ENSG00000173889.16	11	7_5_0	56	0.282	exon	12
siER_HD_r2	SRR5824262	chr3:170113360|170122744	chr3_170113360_170122744_-	hsa-PHC3_0007	chr3	170113360	170122744	-	ENSG00000173889.16	10	6_5_0	58	0.256	exon	12
siCTRL_FM_r1	SRR5824251	chr5:168488602|168494650	chr5_168488602_168494650_+	hsa-RARS_0012	chr5	168488602	168494650	+	ENSG00000113643.9	35	13_7_0	44	0.614	exon	12
siCTRL_FM_r2	SRR5824252	chr5:168488602|168494650	chr5_168488602_168494650_+	hsa-RARS_0012	chr5	168488602	168494650	+	ENSG00000113643.9	13	9_1_0	43	0.377	exon	12
siCTRL_FM_r3	SRR5824253	chr5:168488602|168494650	chr5_168488602_168494650_+	hsa-RARS_0012	chr5	168488602	168494650	+	ENSG00000113643.9	35	10_3_0	76	0.479	exon	12
siCTRL_E2_r1	SRR5824254	chr5:168488602|168494650	chr5_168488602_168494650_+	hsa-RARS_0012	chr5	168488602	168494650	+	ENSG00000113643.9	160	17_12_0	266	0.546	exon	12
siCTRL_E2_r2	SRR5824255	chr5:168488602|168494650	chr5_168488602_168494650_+	hsa-RARS_0012	chr5	168488602	168494650	+	ENSG00000113643.9	59	12_8_0	88	0.573	exon	12
siCTRL_E2_r3	SRR5824256	chr5:168488602|168494650	chr5_168488602_168494650_+	hsa-RARS_0012	chr5	168488602	168494650	+	ENSG00000113643.9	36	10_7_0	46	0.61	exon	12
siCTRL_HD_r1	SRR5824257	chr5:168488602|168494650	chr5_168488602_168494650_+	hsa-RARS_0012	chr5	168488602	168494650	+	ENSG00000113643.9	148	16_9_0	265	0.528	exon	12
siCTRL_HD_r2	SRR5824258	chr5:168488602|168494650	chr5_168488602_168494650_+	hsa-RARS_0012	chr5	168488602	168494650	+	ENSG00000113643.9	64	15_7_1	95	0.574	exon	12
siCTRL_HD_r3	SRR5824259	chr5:168488602|168494650	chr5_168488602_168494650_+	hsa-RARS_0012	chr5	168488602	168494650	+	ENSG00000113643.9	15	8_5_0	30	0.5	exon	12
siER_HD_r1	SRR5824260	chr5:168488602|168494650	chr5_168488602_168494650_+	hsa-RARS_0012	chr5	168488602	168494650	+	ENSG00000113643.9	26	9_5_0	98	0.347	exon	12
siER_HD_r3	SRR5824261	chr5:168488602|168494650	chr5_168488602_168494650_+	hsa-RARS_0012	chr5	168488602	168494650	+	ENSG00000113643.9	52	12_10_0	48	0.684	exon	12
siER_HD_r2	SRR5824262	chr5:168488602|168494650	chr5_168488602_168494650_+	hsa-RARS_0012	chr5	168488602	168494650	+	ENSG00000113643.9	40	13_6_0	57	0.584	exon	12
siCTRL_FM_r1	SRR5824251	chr7:158788004|158799072	chr7_158788004_158799072_-	hsa-ESYT2_0001	chr7	158788004	158799072	-	ENSG00000117868.18	21	8_8_2	44	0.488	exon	12
siCTRL_FM_r2	SRR5824252	chr7:158788004|158799072	chr7_158788004_158799072_-	hsa-ESYT2_0001	chr7	158788004	158799072	-	ENSG00000117868.18	11	8_7_1	53	0.293	exon	12
siCTRL_FM_r3	SRR5824253	chr7:158788004|158799072	chr7_158788004_158799072_-	hsa-ESYT2_0001	chr7	158788004	158799072	-	ENSG00000117868.18	20	8_6_2	99	0.288	exon	12
siCTRL_E2_r1	SRR5824254	chr7:158788004|158799072	chr7_158788004_158799072_-	hsa-ESYT2_0001	chr7	158788004	158799072	-	ENSG00000117868.18	66	14_13_2	320	0.292	exon	12
siCTRL_E2_r2	SRR5824255	chr7:158788004|158799072	chr7_158788004_158799072_-	hsa-ESYT2_0001	chr7	158788004	158799072	-	ENSG00000117868.18	21	9_8_3	113	0.271	exon	12
siCTRL_E2_r3	SRR5824256	chr7:158788004|158799072	chr7_158788004_158799072_-	hsa-ESYT2_0001	chr7	158788004	158799072	-	ENSG00000117868.18	16	10_8_1	71	0.311	exon	12
siCTRL_HD_r1	SRR5824257	chr7:158788004|158799072	chr7_158788004_158799072_-	hsa-ESYT2_0001	chr7	158788004	158799072	-	ENSG00000117868.18	58	12_9_2	237	0.329	exon	12
siCTRL_HD_r2	SRR5824258	chr7:158788004|158799072	chr7_158788004_158799072_-	hsa-ESYT2_0001	chr7	158788004	158799072	-	ENSG00000117868.18	54	16_16_3	157	0.408	exon	12
siCTRL_HD_r3	SRR5824259	chr7:158788004|158799072	chr7_158788004_158799072_-	hsa-ESYT2_0001	chr7	158788004	158799072	-	ENSG00000117868.18	6	3_4_1	49	0.197	exon	12
siER_HD_r1	SRR5824260	chr7:158788004|158799072	chr7_158788004_158799072_-	hsa-ESYT2_0001	chr7	158788004	158799072	-	ENSG00000117868.18	23	9_6_2	197	0.189	exon	12
siER_HD_r3	SRR5824261	chr7:158788004|158799072	chr7_158788004_158799072_-	hsa-ESYT2_0001	chr7	158788004	158799072	-	ENSG00000117868.18	22	9_7_2	112	0.282	exon	12
siER_HD_r2	SRR5824262	chr7:158788004|158799072	chr7_158788004_158799072_-	hsa-ESYT2_0001	chr7	158788004	158799072	-	ENSG00000117868.18	20	9_7_2	95	0.296	exon	12
siCTRL_FM_r1	SRR5824251	chr7:158759486|158764853	chr7_158759486_158764853_-	hsa-ESYT2_0009	chr7	158759486	158764853	-	ENSG00000117868.18	29	9_12_0	87	0.4	exon	12
siCTRL_FM_r2	SRR5824252	chr7:158759486|158764853	chr7_158759486_158764853_-	hsa-ESYT2_0009	chr7	158759486	158764853	-	ENSG00000117868.18	29	10_9_0	87	0.4	exon	12
siCTRL_FM_r3	SRR5824253	chr7:158759486|158764853	chr7_158759486_158764853_-	hsa-ESYT2_0009	chr7	158759486	158764853	-	ENSG00000117868.18	40	12_13_0	165	0.327	exon	12
siCTRL_E2_r1	SRR5824254	chr7:158759486|158764853	chr7_158759486_158764853_-	hsa-ESYT2_0009	chr7	158759486	158764853	-	ENSG00000117868.18	170	20_25_1	521	0.395	exon	12
siCTRL_E2_r2	SRR5824255	chr7:158759486|158764853	chr7_158759486_158764853_-	hsa-ESYT2_0009	chr7	158759486	158764853	-	ENSG00000117868.18	91	16_19_0	223	0.449	exon	12
siCTRL_E2_r3	SRR5824256	chr7:158759486|158764853	chr7_158759486_158764853_-	hsa-ESYT2_0009	chr7	158759486	158764853	-	ENSG00000117868.18	43	12_14_0	124	0.41	exon	12
siCTRL_HD_r1	SRR5824257	chr7:158759486|158764853	chr7_158759486_158764853_-	hsa-ESYT2_0009	chr7	158759486	158764853	-	ENSG00000117868.18	107	17_19_0	418	0.339	exon	12
siCTRL_HD_r2	SRR5824258	chr7:158759486|158764853	chr7_158759486_158764853_-	hsa-ESYT2_0009	chr7	158759486	158764853	-	ENSG00000117868.18	80	14_15_1	265	0.376	exon	12
siCTRL_HD_r3	SRR5824259	chr7:158759486|158764853	chr7_158759486_158764853_-	hsa-ESYT2_0009	chr7	158759486	158764853	-	ENSG00000117868.18	18	7_7_0	93	0.279	exon	12
siER_HD_r1	SRR5824260	chr7:158759486|158764853	chr7_158759486_158764853_-	hsa-ESYT2_0009	chr7	158759486	158764853	-	ENSG00000117868.18	39	12_13_0	346	0.184	exon	12
siER_HD_r3	SRR5824261	chr7:158759486|158764853	chr7_158759486_158764853_-	hsa-ESYT2_0009	chr7	158759486	158764853	-	ENSG00000117868.18	51	10_16_0	169	0.376	exon	12
siER_HD_r2	SRR5824262	chr7:158759486|158764853	chr7_158759486_158764853_-	hsa-ESYT2_0009	chr7	158759486	158764853	-	ENSG00000117868.18	36	12_13_0	158	0.313	exon	12
siCTRL_FM_r1	SRR5824251	chr6:158282263|158314268	chr6_158282263_158314268_+	hsa-TULP4_0013	chr6	158282263	158314268	+	ENSG00000130338.13	11	8_6_0	12	0.647	exon	12
siCTRL_FM_r2	SRR5824252	chr6:158282263|158314268	chr6_158282263_158314268_+	hsa-TULP4_0013	chr6	158282263	158314268	+	ENSG00000130338.13	12	5_7_0	22	0.522	exon	12
siCTRL_FM_r3	SRR5824253	chr6:158282263|158314268	chr6_158282263_158314268_+	hsa-TULP4_0013	chr6	158282263	158314268	+	ENSG00000130338.13	13	7_3_0	29	0.473	exon	12
siCTRL_E2_r1	SRR5824254	chr6:158282263|158314268	chr6_158282263_158314268_+	hsa-TULP4_0013	chr6	158282263	158314268	+	ENSG00000130338.13	58	11_6_0	66	0.637	exon	12
siCTRL_E2_r2	SRR5824255	chr6:158282263|158314268	chr6_158282263_158314268_+	hsa-TULP4_0013	chr6	158282263	158314268	+	ENSG00000130338.13	23	10_7_0	38	0.548	exon	12
siCTRL_E2_r3	SRR5824256	chr6:158282263|158314268	chr6_158282263_158314268_+	hsa-TULP4_0013	chr6	158282263	158314268	+	ENSG00000130338.13	21	9_6_0	15	0.737	exon	12
siCTRL_HD_r1	SRR5824257	chr6:158282263|158314268	chr6_158282263_158314268_+	hsa-TULP4_0013	chr6	158282263	158314268	+	ENSG00000130338.13	54	14_9_0	53	0.671	exon	12
siCTRL_HD_r2	SRR5824258	chr6:158282263|158314268	chr6_158282263_158314268_+	hsa-TULP4_0013	chr6	158282263	158314268	+	ENSG00000130338.13	26	14_7_0	28	0.65	exon	12
siCTRL_HD_r3	SRR5824259	chr6:158282263|158314268	chr6_158282263_158314268_+	hsa-TULP4_0013	chr6	158282263	158314268	+	ENSG00000130338.13	7	4_4_0	12	0.538	exon	12
siER_HD_r1	SRR5824260	chr6:158282263|158314268	chr6_158282263_158314268_+	hsa-TULP4_0013	chr6	158282263	158314268	+	ENSG00000130338.13	14	9_6_1	27	0.509	exon	12
siER_HD_r3	SRR5824261	chr6:158282263|158314268	chr6_158282263_158314268_+	hsa-TULP4_0013	chr6	158282263	158314268	+	ENSG00000130338.13	11	7_3_0	13	0.629	exon	12
siER_HD_r2	SRR5824262	chr6:158282263|158314268	chr6_158282263_158314268_+	hsa-TULP4_0013	chr6	158282263	158314268	+	ENSG00000130338.13	11	7_3_0	15	0.595	exon	12
siCTRL_FM_r1	SRR5824251	chr7:156826605|156836885	chr7_156826605_156836885_-	hsa-LMBR1_0004	chr7	156826605	156836885	-	ENSG00000105983.23	5	3_3_0	37	0.213	exon	12
siCTRL_FM_r2	SRR5824252	chr7:156826605|156836885	chr7_156826605_156836885_-	hsa-LMBR1_0004	chr7	156826605	156836885	-	ENSG00000105983.23	25	13_12_0	32	0.61	exon	12
siCTRL_FM_r3	SRR5824253	chr7:156826605|156836885	chr7_156826605_156836885_-	hsa-LMBR1_0004	chr7	156826605	156836885	-	ENSG00000105983.23	10	7_7_0	29	0.408	exon	12
siCTRL_E2_r1	SRR5824254	chr7:156826605|156836885	chr7_156826605_156836885_-	hsa-LMBR1_0004	chr7	156826605	156836885	-	ENSG00000105983.23	45	16_14_0	151	0.373	exon	12
siCTRL_E2_r2	SRR5824255	chr7:156826605|156836885	chr7_156826605_156836885_-	hsa-LMBR1_0004	chr7	156826605	156836885	-	ENSG00000105983.23	30	10_10_0	77	0.438	exon	12
siCTRL_E2_r3	SRR5824256	chr7:156826605|156836885	chr7_156826605_156836885_-	hsa-LMBR1_0004	chr7	156826605	156836885	-	ENSG00000105983.23	8	4_5_0	28	0.364	exon	12
siCTRL_HD_r1	SRR5824257	chr7:156826605|156836885	chr7_156826605_156836885_-	hsa-LMBR1_0004	chr7	156826605	156836885	-	ENSG00000105983.23	53	10_15_0	150	0.414	exon	12
siCTRL_HD_r2	SRR5824258	chr7:156826605|156836885	chr7_156826605_156836885_-	hsa-LMBR1_0004	chr7	156826605	156836885	-	ENSG00000105983.23	28	11_10_0	88	0.389	exon	12
siCTRL_HD_r3	SRR5824259	chr7:156826605|156836885	chr7_156826605_156836885_-	hsa-LMBR1_0004	chr7	156826605	156836885	-	ENSG00000105983.23	3	3_2_0	37	0.14	exon	12
siER_HD_r1	SRR5824260	chr7:156826605|156836885	chr7_156826605_156836885_-	hsa-LMBR1_0004	chr7	156826605	156836885	-	ENSG00000105983.23	4	3_4_0	71	0.101	exon	12
siER_HD_r3	SRR5824261	chr7:156826605|156836885	chr7_156826605_156836885_-	hsa-LMBR1_0004	chr7	156826605	156836885	-	ENSG00000105983.23	18	10_9_0	33	0.522	exon	12
siER_HD_r2	SRR5824262	chr7:156826605|156836885	chr7_156826605_156836885_-	hsa-LMBR1_0004	chr7	156826605	156836885	-	ENSG00000105983.23	14	6_5_0	28	0.5	exon	12
siCTRL_FM_r1	SRR5824251	chr1:155853276|155853806	chr1_155853276_155853806_-	hsa-GON4L_0069	chr1	155853276	155853806	-	ENSG00000116580.20	14	6_7_0	49	0.364	exon	12
siCTRL_FM_r2	SRR5824252	chr1:155853276|155853806	chr1_155853276_155853806_-	hsa-GON4L_0069	chr1	155853276	155853806	-	ENSG00000116580.20	7	5_2_0	46	0.233	exon	12
siCTRL_FM_r3	SRR5824253	chr1:155853276|155853806	chr1_155853276_155853806_-	hsa-GON4L_0069	chr1	155853276	155853806	-	ENSG00000116580.20	17	9_11_0	49	0.41	exon	12
siCTRL_E2_r1	SRR5824254	chr1:155853276|155853806	chr1_155853276_155853806_-	hsa-GON4L_0069	chr1	155853276	155853806	-	ENSG00000116580.20	70	16_15_1	211	0.399	exon	12
siCTRL_E2_r2	SRR5824255	chr1:155853276|155853806	chr1_155853276_155853806_-	hsa-GON4L_0069	chr1	155853276	155853806	-	ENSG00000116580.20	32	11_13_0	136	0.32	exon	12
siCTRL_E2_r3	SRR5824256	chr1:155853276|155853806	chr1_155853276_155853806_-	hsa-GON4L_0069	chr1	155853276	155853806	-	ENSG00000116580.20	5	2_3_0	44	0.185	exon	12
siCTRL_HD_r1	SRR5824257	chr1:155853276|155853806	chr1_155853276_155853806_-	hsa-GON4L_0069	chr1	155853276	155853806	-	ENSG00000116580.20	51	8_9_0	185	0.355	exon	12
siCTRL_HD_r2	SRR5824258	chr1:155853276|155853806	chr1_155853276_155853806_-	hsa-GON4L_0069	chr1	155853276	155853806	-	ENSG00000116580.20	46	14_12_0	134	0.407	exon	12
siCTRL_HD_r3	SRR5824259	chr1:155853276|155853806	chr1_155853276_155853806_-	hsa-GON4L_0069	chr1	155853276	155853806	-	ENSG00000116580.20	12	7_8_0	51	0.32	exon	12
siER_HD_r1	SRR5824260	chr1:155853276|155853806	chr1_155853276_155853806_-	hsa-GON4L_0069	chr1	155853276	155853806	-	ENSG00000116580.20	17	9_8_0	108	0.239	exon	12
siER_HD_r3	SRR5824261	chr1:155853276|155853806	chr1_155853276_155853806_-	hsa-GON4L_0069	chr1	155853276	155853806	-	ENSG00000116580.20	25	11_13_0	105	0.323	exon	12
siER_HD_r2	SRR5824262	chr1:155853276|155853806	chr1_155853276_155853806_-	hsa-GON4L_0069	chr1	155853276	155853806	-	ENSG00000116580.20	25	10_12_0	96	0.342	exon	12
siCTRL_FM_r1	SRR5824251	chr7:155672867|155680908	chr7_155672867_155680908_+	hsa-RBM33_0009	chr7	155672867	155680908	+	ENSG00000184863.11	25	8_6_0	28	0.641	exon	12
siCTRL_FM_r2	SRR5824252	chr7:155672867|155680908	chr7_155672867_155680908_+	hsa-RBM33_0009	chr7	155672867	155680908	+	ENSG00000184863.11	35	10_10_0	29	0.707	exon	12
siCTRL_FM_r3	SRR5824253	chr7:155672867|155680908	chr7_155672867_155680908_+	hsa-RBM33_0009	chr7	155672867	155680908	+	ENSG00000184863.11	37	7_11_1	38	0.661	exon	12
siCTRL_E2_r1	SRR5824254	chr7:155672867|155680908	chr7_155672867_155680908_+	hsa-RBM33_0009	chr7	155672867	155680908	+	ENSG00000184863.11	161	14_19_1	113	0.74	exon	12
siCTRL_E2_r2	SRR5824255	chr7:155672867|155680908	chr7_155672867_155680908_+	hsa-RBM33_0009	chr7	155672867	155680908	+	ENSG00000184863.11	86	14_17_0	53	0.764	exon	12
siCTRL_E2_r3	SRR5824256	chr7:155672867|155680908	chr7_155672867_155680908_+	hsa-RBM33_0009	chr7	155672867	155680908	+	ENSG00000184863.11	30	9_11_0	26	0.698	exon	12
siCTRL_HD_r1	SRR5824257	chr7:155672867|155680908	chr7_155672867_155680908_+	hsa-RBM33_0009	chr7	155672867	155680908	+	ENSG00000184863.11	157	13_17_0	120	0.724	exon	12
siCTRL_HD_r2	SRR5824258	chr7:155672867|155680908	chr7_155672867_155680908_+	hsa-RBM33_0009	chr7	155672867	155680908	+	ENSG00000184863.11	70	13_15_0	67	0.676	exon	12
siCTRL_HD_r3	SRR5824259	chr7:155672867|155680908	chr7_155672867_155680908_+	hsa-RBM33_0009	chr7	155672867	155680908	+	ENSG00000184863.11	14	4_7_1	23	0.549	exon	12
siER_HD_r1	SRR5824260	chr7:155672867|155680908	chr7_155672867_155680908_+	hsa-RBM33_0009	chr7	155672867	155680908	+	ENSG00000184863.11	27	11_10_0	48	0.529	exon	12
siER_HD_r3	SRR5824261	chr7:155672867|155680908	chr7_155672867_155680908_+	hsa-RBM33_0009	chr7	155672867	155680908	+	ENSG00000184863.11	62	13_18_0	51	0.709	exon	12
siER_HD_r2	SRR5824262	chr7:155672867|155680908	chr7_155672867_155680908_+	hsa-RBM33_0009	chr7	155672867	155680908	+	ENSG00000184863.11	35	11_12_0	39	0.642	exon	12
siCTRL_FM_r1	SRR5824251	chr1:155438327|155439068	chr1_155438327_155439068_-	hsa-ASH1L_0016	chr1	155438327	155439068	-	ENSG00000116539.14	9	7_6_0	31	0.367	exon	12
siCTRL_FM_r1	SRR5824251	chr1:155438327|155459898	chr1_155438327_155459898_-	hsa-ASH1L_0028	chr1	155438327	155459898	-	ENSG00000116539.14	5	3_3_0	29	0.256	exon	12
siCTRL_FM_r2	SRR5824252	chr1:155438327|155439068	chr1_155438327_155439068_-	hsa-ASH1L_0016	chr1	155438327	155439068	-	ENSG00000116539.14	5	3_2_0	21	0.323	exon	12
siCTRL_FM_r2	SRR5824252	chr1:155438327|155459898	chr1_155438327_155459898_-	hsa-ASH1L_0028	chr1	155438327	155459898	-	ENSG00000116539.14	5	2_4_0	17	0.37	exon	12
siCTRL_FM_r3	SRR5824253	chr1:155438327|155439068	chr1_155438327_155439068_-	hsa-ASH1L_0016	chr1	155438327	155439068	-	ENSG00000116539.14	12	5_2_0	52	0.316	exon	12
siCTRL_FM_r3	SRR5824253	chr1:155438327|155459898	chr1_155438327_155459898_-	hsa-ASH1L_0028	chr1	155438327	155459898	-	ENSG00000116539.14	10	2_4_0	43	0.317	exon	12
siCTRL_E2_r1	SRR5824254	chr1:155438327|155439068	chr1_155438327_155439068_-	hsa-ASH1L_0016	chr1	155438327	155439068	-	ENSG00000116539.14	60	14_10_0	181	0.399	exon	12
siCTRL_E2_r1	SRR5824254	chr1:155438327|155459898	chr1_155438327_155459898_-	hsa-ASH1L_0028	chr1	155438327	155459898	-	ENSG00000116539.14	34	6_11_0	134	0.337	exon	12
siCTRL_E2_r2	SRR5824255	chr1:155438327|155439068	chr1_155438327_155439068_-	hsa-ASH1L_0016	chr1	155438327	155439068	-	ENSG00000116539.14	14	6_3_0	81	0.257	exon	12
siCTRL_E2_r2	SRR5824255	chr1:155438327|155459898	chr1_155438327_155459898_-	hsa-ASH1L_0028	chr1	155438327	155459898	-	ENSG00000116539.14	6	5_4_0	54	0.182	exon	12
siCTRL_E2_r3	SRR5824256	chr1:155438327|155439068	chr1_155438327_155439068_-	hsa-ASH1L_0016	chr1	155438327	155439068	-	ENSG00000116539.14	11	5_3_0	26	0.458	exon	12
siCTRL_E2_r3	SRR5824256	chr1:155438327|155459898	chr1_155438327_155459898_-	hsa-ASH1L_0028	chr1	155438327	155459898	-	ENSG00000116539.14	8	3_3_0	18	0.471	exon	12
siCTRL_HD_r1	SRR5824257	chr1:155438327|155439068	chr1_155438327_155439068_-	hsa-ASH1L_0016	chr1	155438327	155439068	-	ENSG00000116539.14	40	14_11_0	127	0.386	exon	12
siCTRL_HD_r1	SRR5824257	chr1:155438327|155459898	chr1_155438327_155459898_-	hsa-ASH1L_0028	chr1	155438327	155459898	-	ENSG00000116539.14	34	10_9_0	60	0.531	exon	12
siCTRL_HD_r2	SRR5824258	chr1:155438327|155439068	chr1_155438327_155439068_-	hsa-ASH1L_0016	chr1	155438327	155439068	-	ENSG00000116539.14	24	9_7_1	76	0.387	exon	12
siCTRL_HD_r2	SRR5824258	chr1:155438327|155459898	chr1_155438327_155459898_-	hsa-ASH1L_0028	chr1	155438327	155459898	-	ENSG00000116539.14	17	7_8_1	56	0.378	exon	12
siCTRL_HD_r3	SRR5824259	chr1:155438327|155439068	chr1_155438327_155439068_-	hsa-ASH1L_0016	chr1	155438327	155439068	-	ENSG00000116539.14	4	3_1_0	18	0.308	exon	12
siCTRL_HD_r3	SRR5824259	chr1:155438327|155459898	chr1_155438327_155459898_-	hsa-ASH1L_0028	chr1	155438327	155459898	-	ENSG00000116539.14	3	1_3_0	21	0.222	exon	12
siER_HD_r1	SRR5824260	chr1:155438327|155439068	chr1_155438327_155439068_-	hsa-ASH1L_0016	chr1	155438327	155439068	-	ENSG00000116539.14	10	4_3_0	71	0.22	exon	12
siER_HD_r1	SRR5824260	chr1:155438327|155459898	chr1_155438327_155459898_-	hsa-ASH1L_0028	chr1	155438327	155459898	-	ENSG00000116539.14	7	6_4_0	67	0.173	exon	12
siER_HD_r3	SRR5824261	chr1:155438327|155439068	chr1_155438327_155439068_-	hsa-ASH1L_0016	chr1	155438327	155439068	-	ENSG00000116539.14	28	13_11_0	39	0.589	exon	12
siER_HD_r3	SRR5824261	chr1:155438327|155459898	chr1_155438327_155459898_-	hsa-ASH1L_0028	chr1	155438327	155459898	-	ENSG00000116539.14	8	7_6_0	33	0.327	exon	12
siER_HD_r2	SRR5824262	chr1:155438327|155439068	chr1_155438327_155439068_-	hsa-ASH1L_0016	chr1	155438327	155439068	-	ENSG00000116539.14	13	8_9_0	39	0.4	exon	12
siER_HD_r2	SRR5824262	chr1:155438327|155459898	chr1_155438327_155459898_-	hsa-ASH1L_0028	chr1	155438327	155459898	-	ENSG00000116539.14	6	6_4_0	41	0.226	exon	12
siCTRL_FM_r1	SRR5824251	chr6:154773989|154795139	chr6_154773989_154795139_+	hsa-SCAF8_0001	chr6	154773989	154795139	+	ENSG00000213079.10	9	2_6_0	60	0.231	exon	12
siCTRL_FM_r2	SRR5824252	chr6:154773989|154795139	chr6_154773989_154795139_+	hsa-SCAF8_0001	chr6	154773989	154795139	+	ENSG00000213079.10	6	5_6_0	42	0.222	exon	12
siCTRL_FM_r3	SRR5824253	chr6:154773989|154795139	chr6_154773989_154795139_+	hsa-SCAF8_0001	chr6	154773989	154795139	+	ENSG00000213079.10	10	4_6_0	64	0.238	exon	12
siCTRL_E2_r1	SRR5824254	chr6:154773989|154795139	chr6_154773989_154795139_+	hsa-SCAF8_0001	chr6	154773989	154795139	+	ENSG00000213079.10	34	11_11_0	284	0.193	exon	12
siCTRL_E2_r2	SRR5824255	chr6:154773989|154795139	chr6_154773989_154795139_+	hsa-SCAF8_0001	chr6	154773989	154795139	+	ENSG00000213079.10	11	3_5_0	107	0.171	exon	12
siCTRL_E2_r3	SRR5824256	chr6:154773989|154795139	chr6_154773989_154795139_+	hsa-SCAF8_0001	chr6	154773989	154795139	+	ENSG00000213079.10	6	3_5_0	59	0.169	exon	12
siCTRL_HD_r1	SRR5824257	chr6:154773989|154795139	chr6_154773989_154795139_+	hsa-SCAF8_0001	chr6	154773989	154795139	+	ENSG00000213079.10	43	12_10_0	216	0.285	exon	12
siCTRL_HD_r2	SRR5824258	chr6:154773989|154795139	chr6_154773989_154795139_+	hsa-SCAF8_0001	chr6	154773989	154795139	+	ENSG00000213079.10	17	6_6_0	132	0.205	exon	12
siCTRL_HD_r3	SRR5824259	chr6:154773989|154795139	chr6_154773989_154795139_+	hsa-SCAF8_0001	chr6	154773989	154795139	+	ENSG00000213079.10	4	3_4_0	42	0.16	exon	12
siER_HD_r1	SRR5824260	chr6:154773989|154795139	chr6_154773989_154795139_+	hsa-SCAF8_0001	chr6	154773989	154795139	+	ENSG00000213079.10	12	6_7_0	135	0.151	exon	12
siER_HD_r3	SRR5824261	chr6:154773989|154795139	chr6_154773989_154795139_+	hsa-SCAF8_0001	chr6	154773989	154795139	+	ENSG00000213079.10	13	5_7_0	89	0.226	exon	12
siER_HD_r2	SRR5824262	chr6:154773989|154795139	chr6_154773989_154795139_+	hsa-SCAF8_0001	chr6	154773989	154795139	+	ENSG00000213079.10	5	4_5_0	92	0.098	exon	12
siCTRL_FM_r1	SRR5824251	chr7:152309966|152315338	chr7_152309966_152315338_-	hsa-KMT2C_0001	chr7	152309966	152315338	-	ENSG00000055609.21	19	6_5_0	58	0.396	exon	12
siCTRL_FM_r2	SRR5824252	chr7:152309966|152315338	chr7_152309966_152315338_-	hsa-KMT2C_0001	chr7	152309966	152315338	-	ENSG00000055609.21	42	13_14_0	59	0.587	exon	12
siCTRL_FM_r3	SRR5824253	chr7:152309966|152315338	chr7_152309966_152315338_-	hsa-KMT2C_0001	chr7	152309966	152315338	-	ENSG00000055609.21	40	9_9_1	103	0.437	exon	12
siCTRL_E2_r1	SRR5824254	chr7:152309966|152315338	chr7_152309966_152315338_-	hsa-KMT2C_0001	chr7	152309966	152315338	-	ENSG00000055609.21	163	19_22_0	405	0.446	exon	12
siCTRL_E2_r2	SRR5824255	chr7:152309966|152315338	chr7_152309966_152315338_-	hsa-KMT2C_0001	chr7	152309966	152315338	-	ENSG00000055609.21	74	14_19_0	172	0.463	exon	12
siCTRL_E2_r3	SRR5824256	chr7:152309966|152315338	chr7_152309966_152315338_-	hsa-KMT2C_0001	chr7	152309966	152315338	-	ENSG00000055609.21	30	7_12_0	75	0.444	exon	12
siCTRL_HD_r1	SRR5824257	chr7:152309966|152315338	chr7_152309966_152315338_-	hsa-KMT2C_0001	chr7	152309966	152315338	-	ENSG00000055609.21	126	11_14_0	252	0.5	exon	12
siCTRL_HD_r2	SRR5824258	chr7:152309966|152315338	chr7_152309966_152315338_-	hsa-KMT2C_0001	chr7	152309966	152315338	-	ENSG00000055609.21	64	15_14_1	148	0.464	exon	12
siCTRL_HD_r3	SRR5824259	chr7:152309966|152315338	chr7_152309966_152315338_-	hsa-KMT2C_0001	chr7	152309966	152315338	-	ENSG00000055609.21	12	6_8_0	42	0.364	exon	12
siER_HD_r1	SRR5824260	chr7:152309966|152315338	chr7_152309966_152315338_-	hsa-KMT2C_0001	chr7	152309966	152315338	-	ENSG00000055609.21	25	8_9_0	157	0.242	exon	12
siER_HD_r3	SRR5824261	chr7:152309966|152315338	chr7_152309966_152315338_-	hsa-KMT2C_0001	chr7	152309966	152315338	-	ENSG00000055609.21	42	14_19_1	116	0.42	exon	12
siER_HD_r2	SRR5824262	chr7:152309966|152315338	chr7_152309966_152315338_-	hsa-KMT2C_0001	chr7	152309966	152315338	-	ENSG00000055609.21	25	7_6_0	69	0.42	exon	12
siCTRL_FM_r1	SRR5824251	chr7:152263016|152315338	chr7_152263016_152315338_-	hsa-KMT2C_0040	chr7	152263016	152315338	-	ENSG00000055609.21	3	3_1_0	74	0.075	exon	12
siCTRL_FM_r2	SRR5824252	chr7:152263016|152315338	chr7_152263016_152315338_-	hsa-KMT2C_0040	chr7	152263016	152315338	-	ENSG00000055609.21	6	2_4_0	68	0.15	exon	12
siCTRL_FM_r3	SRR5824253	chr7:152263016|152315338	chr7_152263016_152315338_-	hsa-KMT2C_0040	chr7	152263016	152315338	-	ENSG00000055609.21	7	3_3_0	98	0.125	exon	12
siCTRL_E2_r1	SRR5824254	chr7:152263016|152315338	chr7_152263016_152315338_-	hsa-KMT2C_0040	chr7	152263016	152315338	-	ENSG00000055609.21	29	10_7_0	406	0.125	exon	12
siCTRL_E2_r2	SRR5824255	chr7:152263016|152315338	chr7_152263016_152315338_-	hsa-KMT2C_0040	chr7	152263016	152315338	-	ENSG00000055609.21	13	7_6_0	192	0.119	exon	12
siCTRL_E2_r3	SRR5824256	chr7:152263016|152315338	chr7_152263016_152315338_-	hsa-KMT2C_0040	chr7	152263016	152315338	-	ENSG00000055609.21	4	3_3_0	74	0.098	exon	12
siCTRL_HD_r1	SRR5824257	chr7:152263016|152315338	chr7_152263016_152315338_-	hsa-KMT2C_0040	chr7	152263016	152315338	-	ENSG00000055609.21	21	6_8_0	289	0.127	exon	12
siCTRL_HD_r2	SRR5824258	chr7:152263016|152315338	chr7_152263016_152315338_-	hsa-KMT2C_0040	chr7	152263016	152315338	-	ENSG00000055609.21	18	8_8_0	175	0.171	exon	12
siCTRL_HD_r3	SRR5824259	chr7:152263016|152315338	chr7_152263016_152315338_-	hsa-KMT2C_0040	chr7	152263016	152315338	-	ENSG00000055609.21	2	1_2_0	45	0.082	exon	12
siER_HD_r1	SRR5824260	chr7:152263016|152315338	chr7_152263016_152315338_-	hsa-KMT2C_0040	chr7	152263016	152315338	-	ENSG00000055609.21	9	5_5_0	154	0.105	exon	12
siER_HD_r3	SRR5824261	chr7:152263016|152315338	chr7_152263016_152315338_-	hsa-KMT2C_0040	chr7	152263016	152315338	-	ENSG00000055609.21	8	4_3_0	111	0.126	exon	12
siER_HD_r2	SRR5824262	chr7:152263016|152315338	chr7_152263016_152315338_-	hsa-KMT2C_0040	chr7	152263016	152315338	-	ENSG00000055609.21	6	4_5_0	90	0.118	exon	12
siCTRL_FM_r1	SRR5824251	chr6:151611371|151611706	chr6_151611371_151611706_-	hsa-CCDC170_0013	chr6	151611371	151611706	-	ENSG00000120262.10	20	10_10_0	52	0.435	intron	12
siCTRL_FM_r2	SRR5824252	chr6:151611371|151611706	chr6_151611371_151611706_-	hsa-CCDC170_0013	chr6	151611371	151611706	-	ENSG00000120262.10	14	4_6_1	22	0.56	intron	12
siCTRL_FM_r3	SRR5824253	chr6:151611371|151611706	chr6_151611371_151611706_-	hsa-CCDC170_0013	chr6	151611371	151611706	-	ENSG00000120262.10	44	13_15_0	69	0.561	intron	12
siCTRL_E2_r1	SRR5824254	chr6:151611371|151611706	chr6_151611371_151611706_-	hsa-CCDC170_0013	chr6	151611371	151611706	-	ENSG00000120262.10	114	14_19_0	166	0.579	intron	12
siCTRL_E2_r2	SRR5824255	chr6:151611371|151611706	chr6_151611371_151611706_-	hsa-CCDC170_0013	chr6	151611371	151611706	-	ENSG00000120262.10	18	4_7_1	71	0.336	intron	12
siCTRL_E2_r3	SRR5824256	chr6:151611371|151611706	chr6_151611371_151611706_-	hsa-CCDC170_0013	chr6	151611371	151611706	-	ENSG00000120262.10	34	10_12_0	50	0.576	intron	12
siCTRL_HD_r1	SRR5824257	chr6:151611371|151611706	chr6_151611371_151611706_-	hsa-CCDC170_0013	chr6	151611371	151611706	-	ENSG00000120262.10	106	9_15_0	191	0.526	intron	12
siCTRL_HD_r2	SRR5824258	chr6:151611371|151611706	chr6_151611371_151611706_-	hsa-CCDC170_0013	chr6	151611371	151611706	-	ENSG00000120262.10	36	12_11_0	84	0.462	intron	12
siCTRL_HD_r3	SRR5824259	chr6:151611371|151611706	chr6_151611371_151611706_-	hsa-CCDC170_0013	chr6	151611371	151611706	-	ENSG00000120262.10	14	6_7_0	30	0.483	intron	12
siER_HD_r1	SRR5824260	chr6:151611371|151611706	chr6_151611371_151611706_-	hsa-CCDC170_0013	chr6	151611371	151611706	-	ENSG00000120262.10	16	6_9_0	88	0.267	intron	12
siER_HD_r3	SRR5824261	chr6:151611371|151611706	chr6_151611371_151611706_-	hsa-CCDC170_0013	chr6	151611371	151611706	-	ENSG00000120262.10	15	7_7_0	11	0.732	intron	12
siER_HD_r2	SRR5824262	chr6:151611371|151611706	chr6_151611371_151611706_-	hsa-CCDC170_0013	chr6	151611371	151611706	-	ENSG00000120262.10	19	7_8_0	34	0.528	intron	12
siCTRL_FM_r1	SRR5824251	chr4:150798081|150817257	chr4_150798081_150817257_-	hsa-LRBA_0051	chr4	150798081	150817257	-	ENSG00000198589.14	8	5_5_0	66	0.195	exon	12
siCTRL_FM_r2	SRR5824252	chr4:150798081|150817257	chr4_150798081_150817257_-	hsa-LRBA_0051	chr4	150798081	150817257	-	ENSG00000198589.14	10	5_8_0	47	0.299	exon	12
siCTRL_FM_r3	SRR5824253	chr4:150798081|150817257	chr4_150798081_150817257_-	hsa-LRBA_0051	chr4	150798081	150817257	-	ENSG00000198589.14	14	6_8_0	68	0.292	exon	12
siCTRL_E2_r1	SRR5824254	chr4:150798081|150817257	chr4_150798081_150817257_-	hsa-LRBA_0051	chr4	150798081	150817257	-	ENSG00000198589.14	22	4_8_0	261	0.144	exon	12
siCTRL_E2_r2	SRR5824255	chr4:150798081|150817257	chr4_150798081_150817257_-	hsa-LRBA_0051	chr4	150798081	150817257	-	ENSG00000198589.14	23	10_12_0	149	0.236	exon	12
siCTRL_E2_r3	SRR5824256	chr4:150798081|150817257	chr4_150798081_150817257_-	hsa-LRBA_0051	chr4	150798081	150817257	-	ENSG00000198589.14	14	5_7_1	61	0.315	exon	12
siCTRL_HD_r1	SRR5824257	chr4:150798081|150817257	chr4_150798081_150817257_-	hsa-LRBA_0051	chr4	150798081	150817257	-	ENSG00000198589.14	17	2_7_0	261	0.115	exon	12
siCTRL_HD_r2	SRR5824258	chr4:150798081|150817257	chr4_150798081_150817257_-	hsa-LRBA_0051	chr4	150798081	150817257	-	ENSG00000198589.14	28	10_12_0	155	0.265	exon	12
siCTRL_HD_r3	SRR5824259	chr4:150798081|150817257	chr4_150798081_150817257_-	hsa-LRBA_0051	chr4	150798081	150817257	-	ENSG00000198589.14	3	2_2_0	44	0.12	exon	12
siER_HD_r1	SRR5824260	chr4:150798081|150817257	chr4_150798081_150817257_-	hsa-LRBA_0051	chr4	150798081	150817257	-	ENSG00000198589.14	6	4_5_0	143	0.077	exon	12
siER_HD_r3	SRR5824261	chr4:150798081|150817257	chr4_150798081_150817257_-	hsa-LRBA_0051	chr4	150798081	150817257	-	ENSG00000198589.14	24	10_10_0	112	0.3	exon	12
siER_HD_r2	SRR5824262	chr4:150798081|150817257	chr4_150798081_150817257_-	hsa-LRBA_0051	chr4	150798081	150817257	-	ENSG00000198589.14	12	9_10_0	118	0.169	exon	12
siCTRL_FM_r1	SRR5824251	chr3:149846011|149921227	chr3_149846011_149921227_+	hsa-RNF13_0008	chr3	149846011	149921227	+	ENSG00000082996.20	46	14_13_0	39	0.702	exon	12
siCTRL_FM_r2	SRR5824252	chr3:149846011|149921227	chr3_149846011_149921227_+	hsa-RNF13_0008	chr3	149846011	149921227	+	ENSG00000082996.20	52	17_13_1	28	0.788	exon	12
siCTRL_FM_r3	SRR5824253	chr3:149846011|149921227	chr3_149846011_149921227_+	hsa-RNF13_0008	chr3	149846011	149921227	+	ENSG00000082996.20	64	17_17_0	39	0.766	exon	12
siCTRL_E2_r1	SRR5824254	chr3:149846011|149921227	chr3_149846011_149921227_+	hsa-RNF13_0008	chr3	149846011	149921227	+	ENSG00000082996.20	171	23_23_0	151	0.694	exon	12
siCTRL_E2_r2	SRR5824255	chr3:149846011|149921227	chr3_149846011_149921227_+	hsa-RNF13_0008	chr3	149846011	149921227	+	ENSG00000082996.20	89	18_19_0	63	0.739	exon	12
siCTRL_E2_r3	SRR5824256	chr3:149846011|149921227	chr3_149846011_149921227_+	hsa-RNF13_0008	chr3	149846011	149921227	+	ENSG00000082996.20	52	14_18_0	38	0.732	exon	12
siCTRL_HD_r1	SRR5824257	chr3:149846011|149921227	chr3_149846011_149921227_+	hsa-RNF13_0008	chr3	149846011	149921227	+	ENSG00000082996.20	194	18_21_0	98	0.798	exon	12
siCTRL_HD_r2	SRR5824258	chr3:149846011|149921227	chr3_149846011_149921227_+	hsa-RNF13_0008	chr3	149846011	149921227	+	ENSG00000082996.20	135	23_26_0	81	0.769	exon	12
siCTRL_HD_r3	SRR5824259	chr3:149846011|149921227	chr3_149846011_149921227_+	hsa-RNF13_0008	chr3	149846011	149921227	+	ENSG00000082996.20	20	11_11_0	21	0.656	exon	12
siER_HD_r1	SRR5824260	chr3:149846011|149921227	chr3_149846011_149921227_+	hsa-RNF13_0008	chr3	149846011	149921227	+	ENSG00000082996.20	36	15_11_0	56	0.562	exon	12
siER_HD_r3	SRR5824261	chr3:149846011|149921227	chr3_149846011_149921227_+	hsa-RNF13_0008	chr3	149846011	149921227	+	ENSG00000082996.20	66	18_19_0	58	0.695	exon	12
siER_HD_r2	SRR5824262	chr3:149846011|149921227	chr3_149846011_149921227_+	hsa-RNF13_0008	chr3	149846011	149921227	+	ENSG00000082996.20	48	14_13_0	19	0.835	exon	12
siCTRL_FM_r1	SRR5824251	chr4:147857553|147881932	chr4_147857553_147881932_+	hsa-ARHGAP10_0003	chr4	147857553	147881932	+	ENSG00000071205.12	10	5_3_0	20	0.5	exon	12
siCTRL_FM_r2	SRR5824252	chr4:147857553|147881932	chr4_147857553_147881932_+	hsa-ARHGAP10_0003	chr4	147857553	147881932	+	ENSG00000071205.12	7	7_4_0	11	0.56	exon	12
siCTRL_FM_r3	SRR5824253	chr4:147857553|147881932	chr4_147857553_147881932_+	hsa-ARHGAP10_0003	chr4	147857553	147881932	+	ENSG00000071205.12	18	8_6_0	26	0.581	exon	12
siCTRL_E2_r1	SRR5824254	chr4:147857553|147881932	chr4_147857553_147881932_+	hsa-ARHGAP10_0003	chr4	147857553	147881932	+	ENSG00000071205.12	74	17_17_0	79	0.652	exon	12
siCTRL_E2_r2	SRR5824255	chr4:147857553|147881932	chr4_147857553_147881932_+	hsa-ARHGAP10_0003	chr4	147857553	147881932	+	ENSG00000071205.12	18	8_10_0	33	0.522	exon	12
siCTRL_E2_r3	SRR5824256	chr4:147857553|147881932	chr4_147857553_147881932_+	hsa-ARHGAP10_0003	chr4	147857553	147881932	+	ENSG00000071205.12	13	6_6_0	18	0.591	exon	12
siCTRL_HD_r1	SRR5824257	chr4:147857553|147881932	chr4_147857553_147881932_+	hsa-ARHGAP10_0003	chr4	147857553	147881932	+	ENSG00000071205.12	62	12_14_0	100	0.554	exon	12
siCTRL_HD_r2	SRR5824258	chr4:147857553|147881932	chr4_147857553_147881932_+	hsa-ARHGAP10_0003	chr4	147857553	147881932	+	ENSG00000071205.12	28	9_9_0	66	0.459	exon	12
siCTRL_HD_r3	SRR5824259	chr4:147857553|147881932	chr4_147857553_147881932_+	hsa-ARHGAP10_0003	chr4	147857553	147881932	+	ENSG00000071205.12	8	6_5_0	7	0.696	exon	12
siER_HD_r1	SRR5824260	chr4:147857553|147881932	chr4_147857553_147881932_+	hsa-ARHGAP10_0003	chr4	147857553	147881932	+	ENSG00000071205.12	10	5_5_0	33	0.377	exon	12
siER_HD_r3	SRR5824261	chr4:147857553|147881932	chr4_147857553_147881932_+	hsa-ARHGAP10_0003	chr4	147857553	147881932	+	ENSG00000071205.12	21	10_8_0	25	0.627	exon	12
siER_HD_r2	SRR5824262	chr4:147857553|147881932	chr4_147857553_147881932_+	hsa-ARHGAP10_0003	chr4	147857553	147881932	+	ENSG00000071205.12	18	6_8_0	18	0.667	exon	12
siCTRL_FM_r1	SRR5824251	chr3:146121112|146124229	chr3_146121112_146124229_-	hsa-PLOD2_0001	chr3	146121112	146124229	-	ENSG00000152952.12	13	3_3_0	69	0.274	exon	12
siCTRL_FM_r2	SRR5824252	chr3:146121112|146124229	chr3_146121112_146124229_-	hsa-PLOD2_0001	chr3	146121112	146124229	-	ENSG00000152952.12	14	6_7_0	45	0.384	exon	12
siCTRL_FM_r3	SRR5824253	chr3:146121112|146124229	chr3_146121112_146124229_-	hsa-PLOD2_0001	chr3	146121112	146124229	-	ENSG00000152952.12	5	3_4_0	101	0.09	exon	12
siCTRL_E2_r1	SRR5824254	chr3:146121112|146124229	chr3_146121112_146124229_-	hsa-PLOD2_0001	chr3	146121112	146124229	-	ENSG00000152952.12	62	10_13_0	500	0.199	exon	12
siCTRL_E2_r2	SRR5824255	chr3:146121112|146124229	chr3_146121112_146124229_-	hsa-PLOD2_0001	chr3	146121112	146124229	-	ENSG00000152952.12	29	6_10_0	133	0.304	exon	12
siCTRL_E2_r3	SRR5824256	chr3:146121112|146124229	chr3_146121112_146124229_-	hsa-PLOD2_0001	chr3	146121112	146124229	-	ENSG00000152952.12	12	7_7_0	70	0.255	exon	12
siCTRL_HD_r1	SRR5824257	chr3:146121112|146124229	chr3_146121112_146124229_-	hsa-PLOD2_0001	chr3	146121112	146124229	-	ENSG00000152952.12	39	10_13_0	208	0.273	exon	12
siCTRL_HD_r2	SRR5824258	chr3:146121112|146124229	chr3_146121112_146124229_-	hsa-PLOD2_0001	chr3	146121112	146124229	-	ENSG00000152952.12	26	7_11_0	134	0.28	exon	12
siCTRL_HD_r3	SRR5824259	chr3:146121112|146124229	chr3_146121112_146124229_-	hsa-PLOD2_0001	chr3	146121112	146124229	-	ENSG00000152952.12	4	3_4_0	43	0.157	exon	12
siER_HD_r1	SRR5824260	chr3:146121112|146124229	chr3_146121112_146124229_-	hsa-PLOD2_0001	chr3	146121112	146124229	-	ENSG00000152952.12	5	3_4_0	58	0.147	exon	12
siER_HD_r3	SRR5824261	chr3:146121112|146124229	chr3_146121112_146124229_-	hsa-PLOD2_0001	chr3	146121112	146124229	-	ENSG00000152952.12	13	4_7_0	39	0.4	exon	12
siER_HD_r2	SRR5824262	chr3:146121112|146124229	chr3_146121112_146124229_-	hsa-PLOD2_0001	chr3	146121112	146124229	-	ENSG00000152952.12	4	2_2_0	29	0.216	exon	12
siCTRL_FM_r1	SRR5824251	chr5:145817894|145826200	chr5_145817894_145826200_-	hsa-PRELID2_0009	chr5	145817894	145826200	-	ENSG00000186314.12	4	2_3_0	16	0.333	exon	12
siCTRL_FM_r2	SRR5824252	chr5:145817894|145826200	chr5_145817894_145826200_-	hsa-PRELID2_0009	chr5	145817894	145826200	-	ENSG00000186314.12	5	1_4_0	6	0.625	exon	12
siCTRL_FM_r3	SRR5824253	chr5:145817894|145826200	chr5_145817894_145826200_-	hsa-PRELID2_0009	chr5	145817894	145826200	-	ENSG00000186314.12	6	3_4_0	12	0.5	exon	12
siCTRL_E2_r1	SRR5824254	chr5:145817894|145826200	chr5_145817894_145826200_-	hsa-PRELID2_0009	chr5	145817894	145826200	-	ENSG00000186314.12	35	12_13_0	52	0.574	exon	12
siCTRL_E2_r2	SRR5824255	chr5:145817894|145826200	chr5_145817894_145826200_-	hsa-PRELID2_0009	chr5	145817894	145826200	-	ENSG00000186314.12	10	8_8_0	19	0.513	exon	12
siCTRL_E2_r3	SRR5824256	chr5:145817894|145826200	chr5_145817894_145826200_-	hsa-PRELID2_0009	chr5	145817894	145826200	-	ENSG00000186314.12	11	7_6_0	8	0.733	exon	12
siCTRL_HD_r1	SRR5824257	chr5:145817894|145826200	chr5_145817894_145826200_-	hsa-PRELID2_0009	chr5	145817894	145826200	-	ENSG00000186314.12	33	10_12_0	35	0.653	exon	12
siCTRL_HD_r2	SRR5824258	chr5:145817894|145826200	chr5_145817894_145826200_-	hsa-PRELID2_0009	chr5	145817894	145826200	-	ENSG00000186314.12	22	7_9_1	11	0.8	exon	12
siCTRL_HD_r3	SRR5824259	chr5:145817894|145826200	chr5_145817894_145826200_-	hsa-PRELID2_0009	chr5	145817894	145826200	-	ENSG00000186314.12	4	1_3_0	8	0.5	exon	12
siER_HD_r1	SRR5824260	chr5:145817894|145826200	chr5_145817894_145826200_-	hsa-PRELID2_0009	chr5	145817894	145826200	-	ENSG00000186314.12	5	3_4_0	15	0.4	exon	12
siER_HD_r3	SRR5824261	chr5:145817894|145826200	chr5_145817894_145826200_-	hsa-PRELID2_0009	chr5	145817894	145826200	-	ENSG00000186314.12	7	5_6_0	5	0.737	exon	12
siER_HD_r2	SRR5824262	chr5:145817894|145826200	chr5_145817894_145826200_-	hsa-PRELID2_0009	chr5	145817894	145826200	-	ENSG00000186314.12	10	5_6_0	8	0.714	exon	12
siCTRL_FM_r1	SRR5824251	chr4:143543509|143543972	chr4_143543509_143543972_+	hsa-SMARCA5_0005	chr4	143543509	143543972	+	ENSG00000153147.6	17	9_6_0	63	0.351	exon	12
siCTRL_FM_r2	SRR5824252	chr4:143543509|143543972	chr4_143543509_143543972_+	hsa-SMARCA5_0005	chr4	143543509	143543972	+	ENSG00000153147.6	31	11_7_0	53	0.539	exon	12
siCTRL_FM_r3	SRR5824253	chr4:143543509|143543972	chr4_143543509_143543972_+	hsa-SMARCA5_0005	chr4	143543509	143543972	+	ENSG00000153147.6	52	13_10_0	126	0.452	exon	12
siCTRL_E2_r1	SRR5824254	chr4:143543509|143543972	chr4_143543509_143543972_+	hsa-SMARCA5_0005	chr4	143543509	143543972	+	ENSG00000153147.6	180	24_20_0	310	0.537	exon	12
siCTRL_E2_r2	SRR5824255	chr4:143543509|143543972	chr4_143543509_143543972_+	hsa-SMARCA5_0005	chr4	143543509	143543972	+	ENSG00000153147.6	75	18_15_0	113	0.57	exon	12
siCTRL_E2_r3	SRR5824256	chr4:143543509|143543972	chr4_143543509_143543972_+	hsa-SMARCA5_0005	chr4	143543509	143543972	+	ENSG00000153147.6	40	13_11_0	54	0.597	exon	12
siCTRL_HD_r1	SRR5824257	chr4:143543509|143543972	chr4_143543509_143543972_+	hsa-SMARCA5_0005	chr4	143543509	143543972	+	ENSG00000153147.6	131	21_19_0	255	0.507	exon	12
siCTRL_HD_r2	SRR5824258	chr4:143543509|143543972	chr4_143543509_143543972_+	hsa-SMARCA5_0005	chr4	143543509	143543972	+	ENSG00000153147.6	105	20_15_0	161	0.566	exon	12
siCTRL_HD_r3	SRR5824259	chr4:143543509|143543972	chr4_143543509_143543972_+	hsa-SMARCA5_0005	chr4	143543509	143543972	+	ENSG00000153147.6	11	6_2_0	56	0.282	exon	12
siER_HD_r1	SRR5824260	chr4:143543509|143543972	chr4_143543509_143543972_+	hsa-SMARCA5_0005	chr4	143543509	143543972	+	ENSG00000153147.6	48	15_11_0	199	0.325	exon	12
siER_HD_r3	SRR5824261	chr4:143543509|143543972	chr4_143543509_143543972_+	hsa-SMARCA5_0005	chr4	143543509	143543972	+	ENSG00000153147.6	78	19_13_0	86	0.645	exon	12
siER_HD_r2	SRR5824262	chr4:143543509|143543972	chr4_143543509_143543972_+	hsa-SMARCA5_0005	chr4	143543509	143543972	+	ENSG00000153147.6	64	17_11_0	77	0.624	exon	12
siCTRL_FM_r1	SRR5824251	chr8:141253989|141254629	chr8_141253989_141254629_-	hsa-SLC45A4_0002	chr8	141253989	141254629	-	ENSG00000022567.10	25	11_9_0	6	0.893	exon	12
siCTRL_FM_r2	SRR5824252	chr8:141253989|141254629	chr8_141253989_141254629_-	hsa-SLC45A4_0002	chr8	141253989	141254629	-	ENSG00000022567.10	15	7_8_0	2	0.938	exon	12
siCTRL_FM_r3	SRR5824253	chr8:141253989|141254629	chr8_141253989_141254629_-	hsa-SLC45A4_0002	chr8	141253989	141254629	-	ENSG00000022567.10	31	10_9_0	2	0.969	exon	12
siCTRL_E2_r1	SRR5824254	chr8:141253989|141254629	chr8_141253989_141254629_-	hsa-SLC45A4_0002	chr8	141253989	141254629	-	ENSG00000022567.10	92	16_17_0	25	0.88	exon	12
siCTRL_E2_r2	SRR5824255	chr8:141253989|141254629	chr8_141253989_141254629_-	hsa-SLC45A4_0002	chr8	141253989	141254629	-	ENSG00000022567.10	29	11_7_0	8	0.879	exon	12
siCTRL_E2_r3	SRR5824256	chr8:141253989|141254629	chr8_141253989_141254629_-	hsa-SLC45A4_0002	chr8	141253989	141254629	-	ENSG00000022567.10	16	8_4_0	6	0.842	exon	12
siCTRL_HD_r1	SRR5824257	chr8:141253989|141254629	chr8_141253989_141254629_-	hsa-SLC45A4_0002	chr8	141253989	141254629	-	ENSG00000022567.10	99	11_12_1	15	0.93	exon	12
siCTRL_HD_r2	SRR5824258	chr8:141253989|141254629	chr8_141253989_141254629_-	hsa-SLC45A4_0002	chr8	141253989	141254629	-	ENSG00000022567.10	48	12_10_0	5	0.95	exon	12
siCTRL_HD_r3	SRR5824259	chr8:141253989|141254629	chr8_141253989_141254629_-	hsa-SLC45A4_0002	chr8	141253989	141254629	-	ENSG00000022567.10	6	5_2_0	11	0.522	exon	12
siER_HD_r1	SRR5824260	chr8:141253989|141254629	chr8_141253989_141254629_-	hsa-SLC45A4_0002	chr8	141253989	141254629	-	ENSG00000022567.10	13	6_6_0	15	0.634	exon	12
siER_HD_r3	SRR5824261	chr8:141253989|141254629	chr8_141253989_141254629_-	hsa-SLC45A4_0002	chr8	141253989	141254629	-	ENSG00000022567.10	37	13_11_0	5	0.937	exon	12
siER_HD_r2	SRR5824262	chr8:141253989|141254629	chr8_141253989_141254629_-	hsa-SLC45A4_0002	chr8	141253989	141254629	-	ENSG00000022567.10	22	9_8_0	14	0.759	exon	12
siCTRL_FM_r1	SRR5824251	chr8:140864312|140890769	chr8_140864312_140890769_-	hsa-PTK2_0007	chr8	140864312	140890769	-	ENSG00000169398.20	25	9_10_0	138	0.266	exon	12
siCTRL_FM_r2	SRR5824252	chr8:140864312|140890769	chr8_140864312_140890769_-	hsa-PTK2_0007	chr8	140864312	140890769	-	ENSG00000169398.20	23	11_10_0	109	0.297	exon	12
siCTRL_FM_r3	SRR5824253	chr8:140864312|140890769	chr8_140864312_140890769_-	hsa-PTK2_0007	chr8	140864312	140890769	-	ENSG00000169398.20	40	11_13_0	257	0.237	exon	12
siCTRL_E2_r1	SRR5824254	chr8:140864312|140890769	chr8_140864312_140890769_-	hsa-PTK2_0007	chr8	140864312	140890769	-	ENSG00000169398.20	150	18_22_0	707	0.298	exon	12
siCTRL_E2_r2	SRR5824255	chr8:140864312|140890769	chr8_140864312_140890769_-	hsa-PTK2_0007	chr8	140864312	140890769	-	ENSG00000169398.20	57	13_14_0	245	0.318	exon	12
siCTRL_E2_r3	SRR5824256	chr8:140864312|140890769	chr8_140864312_140890769_-	hsa-PTK2_0007	chr8	140864312	140890769	-	ENSG00000169398.20	22	9_9_0	154	0.222	exon	12
siCTRL_HD_r1	SRR5824257	chr8:140864312|140890769	chr8_140864312_140890769_-	hsa-PTK2_0007	chr8	140864312	140890769	-	ENSG00000169398.20	120	15_18_0	570	0.296	exon	12
siCTRL_HD_r2	SRR5824258	chr8:140864312|140890769	chr8_140864312_140890769_-	hsa-PTK2_0007	chr8	140864312	140890769	-	ENSG00000169398.20	78	17_18_0	362	0.301	exon	12
siCTRL_HD_r3	SRR5824259	chr8:140864312|140890769	chr8_140864312_140890769_-	hsa-PTK2_0007	chr8	140864312	140890769	-	ENSG00000169398.20	8	4_5_0	97	0.142	exon	12
siER_HD_r1	SRR5824260	chr8:140864312|140890769	chr8_140864312_140890769_-	hsa-PTK2_0007	chr8	140864312	140890769	-	ENSG00000169398.20	15	9_10_0	263	0.102	exon	12
siER_HD_r3	SRR5824261	chr8:140864312|140890769	chr8_140864312_140890769_-	hsa-PTK2_0007	chr8	140864312	140890769	-	ENSG00000169398.20	33	9_12_0	183	0.265	exon	12
siER_HD_r2	SRR5824262	chr8:140864312|140890769	chr8_140864312_140890769_-	hsa-PTK2_0007	chr8	140864312	140890769	-	ENSG00000169398.20	36	12_13_0	163	0.306	exon	12
siCTRL_FM_r1	SRR5824251	chr8:140846260|140890769	chr8_140846260_140890769_-	hsa-PTK2_0001	chr8	140846260	140890769	-	ENSG00000169398.20	9	4_7_0	60	0.231	exon	12
siCTRL_FM_r2	SRR5824252	chr8:140846260|140890769	chr8_140846260_140890769_-	hsa-PTK2_0001	chr8	140846260	140890769	-	ENSG00000169398.20	6	5_3_0	54	0.182	exon	12
siCTRL_FM_r3	SRR5824253	chr8:140846260|140890769	chr8_140846260_140890769_-	hsa-PTK2_0001	chr8	140846260	140890769	-	ENSG00000169398.20	20	11_5_0	70	0.364	exon	12
siCTRL_E2_r1	SRR5824254	chr8:140846260|140890769	chr8_140846260_140890769_-	hsa-PTK2_0001	chr8	140846260	140890769	-	ENSG00000169398.20	68	15_13_0	398	0.255	exon	12
siCTRL_E2_r2	SRR5824255	chr8:140846260|140890769	chr8_140846260_140890769_-	hsa-PTK2_0001	chr8	140846260	140890769	-	ENSG00000169398.20	24	12_10_0	123	0.281	exon	12
siCTRL_E2_r3	SRR5824256	chr8:140846260|140890769	chr8_140846260_140890769_-	hsa-PTK2_0001	chr8	140846260	140890769	-	ENSG00000169398.20	22	10_6_0	64	0.407	exon	12
siCTRL_HD_r1	SRR5824257	chr8:140846260|140890769	chr8_140846260_140890769_-	hsa-PTK2_0001	chr8	140846260	140890769	-	ENSG00000169398.20	67	11_11_0	315	0.298	exon	12
siCTRL_HD_r2	SRR5824258	chr8:140846260|140890769	chr8_140846260_140890769_-	hsa-PTK2_0001	chr8	140846260	140890769	-	ENSG00000169398.20	38	11_8_0	171	0.308	exon	12
siCTRL_HD_r3	SRR5824259	chr8:140846260|140890769	chr8_140846260_140890769_-	hsa-PTK2_0001	chr8	140846260	140890769	-	ENSG00000169398.20	6	5_2_0	44	0.214	exon	12
siER_HD_r1	SRR5824260	chr8:140846260|140890769	chr8_140846260_140890769_-	hsa-PTK2_0001	chr8	140846260	140890769	-	ENSG00000169398.20	12	7_5_0	137	0.149	exon	12
siER_HD_r3	SRR5824261	chr8:140846260|140890769	chr8_140846260_140890769_-	hsa-PTK2_0001	chr8	140846260	140890769	-	ENSG00000169398.20	19	9_7_0	87	0.304	exon	12
siER_HD_r2	SRR5824262	chr8:140846260|140890769	chr8_140846260_140890769_-	hsa-PTK2_0001	chr8	140846260	140890769	-	ENSG00000169398.20	22	12_9_0	77	0.364	exon	12
siCTRL_FM_r1	SRR5824251	chr8:140818277|140890769	chr8_140818277_140890769_-	hsa-PTK2_0017	chr8	140818277	140890769	-	ENSG00000169398.20	10	7_4_0	100	0.167	exon	12
siCTRL_FM_r2	SRR5824252	chr8:140818277|140890769	chr8_140818277_140890769_-	hsa-PTK2_0017	chr8	140818277	140890769	-	ENSG00000169398.20	9	6_1_0	73	0.198	exon	12
siCTRL_FM_r3	SRR5824253	chr8:140818277|140890769	chr8_140818277_140890769_-	hsa-PTK2_0017	chr8	140818277	140890769	-	ENSG00000169398.20	12	9_4_0	113	0.175	exon	12
siCTRL_E2_r1	SRR5824254	chr8:140818277|140890769	chr8_140818277_140890769_-	hsa-PTK2_0017	chr8	140818277	140890769	-	ENSG00000169398.20	80	15_11_0	450	0.262	exon	12
siCTRL_E2_r2	SRR5824255	chr8:140818277|140890769	chr8_140818277_140890769_-	hsa-PTK2_0017	chr8	140818277	140890769	-	ENSG00000169398.20	10	3_4_0	189	0.096	exon	12
siCTRL_E2_r3	SRR5824256	chr8:140818277|140890769	chr8_140818277_140890769_-	hsa-PTK2_0017	chr8	140818277	140890769	-	ENSG00000169398.20	16	7_3_0	92	0.258	exon	12
siCTRL_HD_r1	SRR5824257	chr8:140818277|140890769	chr8_140818277_140890769_-	hsa-PTK2_0017	chr8	140818277	140890769	-	ENSG00000169398.20	41	12_5_0	377	0.179	exon	12
siCTRL_HD_r2	SRR5824258	chr8:140818277|140890769	chr8_140818277_140890769_-	hsa-PTK2_0017	chr8	140818277	140890769	-	ENSG00000169398.20	19	9_9_0	215	0.15	exon	12
siCTRL_HD_r3	SRR5824259	chr8:140818277|140890769	chr8_140818277_140890769_-	hsa-PTK2_0017	chr8	140818277	140890769	-	ENSG00000169398.20	10	7_4_0	74	0.213	exon	12
siER_HD_r1	SRR5824260	chr8:140818277|140890769	chr8_140818277_140890769_-	hsa-PTK2_0017	chr8	140818277	140890769	-	ENSG00000169398.20	21	11_9_0	221	0.16	exon	12
siER_HD_r3	SRR5824261	chr8:140818277|140890769	chr8_140818277_140890769_-	hsa-PTK2_0017	chr8	140818277	140890769	-	ENSG00000169398.20	16	8_6_0	133	0.194	exon	12
siER_HD_r2	SRR5824262	chr8:140818277|140890769	chr8_140818277_140890769_-	hsa-PTK2_0017	chr8	140818277	140890769	-	ENSG00000169398.20	19	10_9_0	110	0.257	exon	12
siCTRL_FM_r1	SRR5824251	chr5:140440119|140449305	chr5_140440119_140449305_+	hsa-ANKHD1-EIF4EBP3_0012	chr5	140440119	140449305	+	ENSG00000131503.21,ENSG00000254996.5	6	4_4_0	94	0.113	exon	12
siCTRL_FM_r2	SRR5824252	chr5:140440119|140449305	chr5_140440119_140449305_+	hsa-ANKHD1-EIF4EBP3_0012	chr5	140440119	140449305	+	ENSG00000131503.21,ENSG00000254996.5	5	3_4_0	66	0.132	exon	12
siCTRL_FM_r3	SRR5824253	chr5:140440119|140449305	chr5_140440119_140449305_+	hsa-ANKHD1-EIF4EBP3_0012	chr5	140440119	140449305	+	ENSG00000254996.5,ENSG00000131503.21	9	7_5_0	85	0.175	exon	12
siCTRL_E2_r1	SRR5824254	chr5:140440119|140449305	chr5_140440119_140449305_+	hsa-ANKHD1-EIF4EBP3_0012	chr5	140440119	140449305	+	ENSG00000254996.5,ENSG00000131503.21	34	9_8_0	369	0.156	exon	12
siCTRL_E2_r2	SRR5824255	chr5:140440119|140449305	chr5_140440119_140449305_+	hsa-ANKHD1-EIF4EBP3_0012	chr5	140440119	140449305	+	ENSG00000254996.5,ENSG00000131503.21	11	6_6_0	154	0.125	exon	12
siCTRL_E2_r3	SRR5824256	chr5:140440119|140449305	chr5_140440119_140449305_+	hsa-ANKHD1-EIF4EBP3_0012	chr5	140440119	140449305	+	ENSG00000254996.5,ENSG00000131503.21	10	5_6_0	61	0.247	exon	12
siCTRL_HD_r1	SRR5824257	chr5:140440119|140449305	chr5_140440119_140449305_+	hsa-ANKHD1-EIF4EBP3_0012	chr5	140440119	140449305	+	ENSG00000131503.21,ENSG00000254996.5	40	10_10_0	207	0.279	exon	12
siCTRL_HD_r2	SRR5824258	chr5:140440119|140449305	chr5_140440119_140449305_+	hsa-ANKHD1-EIF4EBP3_0012	chr5	140440119	140449305	+	ENSG00000131503.21,ENSG00000254996.5	38	10_11_0	161	0.321	exon	12
siCTRL_HD_r3	SRR5824259	chr5:140440119|140449305	chr5_140440119_140449305_+	hsa-ANKHD1-EIF4EBP3_0012	chr5	140440119	140449305	+	ENSG00000254996.5,ENSG00000131503.21	5	3_4_0	58	0.147	exon	12
siER_HD_r1	SRR5824260	chr5:140440119|140449305	chr5_140440119_140449305_+	hsa-ANKHD1-EIF4EBP3_0012	chr5	140440119	140449305	+	ENSG00000254996.5,ENSG00000131503.21	13	7_7_0	162	0.138	exon	12
siER_HD_r3	SRR5824261	chr5:140440119|140449305	chr5_140440119_140449305_+	hsa-ANKHD1-EIF4EBP3_0012	chr5	140440119	140449305	+	ENSG00000131503.21,ENSG00000254996.5	11	5_6_0	93	0.191	exon	12
siER_HD_r2	SRR5824262	chr5:140440119|140449305	chr5_140440119_140449305_+	hsa-ANKHD1-EIF4EBP3_0012	chr5	140440119	140449305	+	ENSG00000254996.5,ENSG00000131503.21	11	6_4_0	83	0.21	exon	12
siCTRL_FM_r1	SRR5824251	chr5:139363759|139364743	chr5_139363759_139364743_+	hsa-PAIP2_0001	chr5	139363759	139364743	+	ENSG00000120727.13	2	2_2_0	77	0.049	exon	12
siCTRL_FM_r2	SRR5824252	chr5:139363759|139364743	chr5_139363759_139364743_+	hsa-PAIP2_0001	chr5	139363759	139364743	+	ENSG00000120727.13	3	1_3_0	33	0.154	exon	12
siCTRL_FM_r3	SRR5824253	chr5:139363759|139364743	chr5_139363759_139364743_+	hsa-PAIP2_0001	chr5	139363759	139364743	+	ENSG00000120727.13	9	3_5_0	84	0.176	exon	12
siCTRL_E2_r1	SRR5824254	chr5:139363759|139364743	chr5_139363759_139364743_+	hsa-PAIP2_0001	chr5	139363759	139364743	+	ENSG00000120727.13	8	2_3_0	298	0.051	exon	12
siCTRL_E2_r2	SRR5824255	chr5:139363759|139364743	chr5_139363759_139364743_+	hsa-PAIP2_0001	chr5	139363759	139364743	+	ENSG00000120727.13	16	3_4_0	100	0.242	exon	12
siCTRL_E2_r3	SRR5824256	chr5:139363759|139364743	chr5_139363759_139364743_+	hsa-PAIP2_0001	chr5	139363759	139364743	+	ENSG00000120727.13	6	3_4_0	57	0.174	exon	12
siCTRL_HD_r1	SRR5824257	chr5:139363759|139364743	chr5_139363759_139364743_+	hsa-PAIP2_0001	chr5	139363759	139364743	+	ENSG00000120727.13	9	1_2_0	234	0.071	exon	12
siCTRL_HD_r2	SRR5824258	chr5:139363759|139364743	chr5_139363759_139364743_+	hsa-PAIP2_0001	chr5	139363759	139364743	+	ENSG00000120727.13	16	7_5_0	121	0.209	exon	12
siCTRL_HD_r3	SRR5824259	chr5:139363759|139364743	chr5_139363759_139364743_+	hsa-PAIP2_0001	chr5	139363759	139364743	+	ENSG00000120727.13	5	1_2_0	75	0.118	exon	12
siER_HD_r1	SRR5824260	chr5:139363759|139364743	chr5_139363759_139364743_+	hsa-PAIP2_0001	chr5	139363759	139364743	+	ENSG00000120727.13	5	2_2_0	218	0.044	exon	12
siER_HD_r3	SRR5824261	chr5:139363759|139364743	chr5_139363759_139364743_+	hsa-PAIP2_0001	chr5	139363759	139364743	+	ENSG00000120727.13	7	4_4_0	98	0.125	exon	12
siER_HD_r2	SRR5824262	chr5:139363759|139364743	chr5_139363759_139364743_+	hsa-PAIP2_0001	chr5	139363759	139364743	+	ENSG00000120727.13	7	2_4_0	98	0.125	exon	12
siCTRL_FM_r1	SRR5824251	chr5:137985257|137988315	chr5_137985257_137988315_-	hsa-FAM13B_0019	chr5	137985257	137988315	-	ENSG00000031003.11	16	8_6_0	23	0.582	exon	12
siCTRL_FM_r2	SRR5824252	chr5:137985257|137988315	chr5_137985257_137988315_-	hsa-FAM13B_0019	chr5	137985257	137988315	-	ENSG00000031003.11	27	8_11_1	15	0.783	exon	12
siCTRL_FM_r3	SRR5824253	chr5:137985257|137988315	chr5_137985257_137988315_-	hsa-FAM13B_0019	chr5	137985257	137988315	-	ENSG00000031003.11	54	9_14_0	42	0.72	exon	12
siCTRL_E2_r1	SRR5824254	chr5:137985257|137988315	chr5_137985257_137988315_-	hsa-FAM13B_0019	chr5	137985257	137988315	-	ENSG00000031003.11	109	17_21_1	121	0.643	exon	12
siCTRL_E2_r2	SRR5824255	chr5:137985257|137988315	chr5_137985257_137988315_-	hsa-FAM13B_0019	chr5	137985257	137988315	-	ENSG00000031003.11	46	11_16_1	46	0.667	exon	12
siCTRL_E2_r3	SRR5824256	chr5:137985257|137988315	chr5_137985257_137988315_-	hsa-FAM13B_0019	chr5	137985257	137988315	-	ENSG00000031003.11	21	11_14_0	31	0.575	exon	12
siCTRL_HD_r1	SRR5824257	chr5:137985257|137988315	chr5_137985257_137988315_-	hsa-FAM13B_0019	chr5	137985257	137988315	-	ENSG00000031003.11	60	11_16_1	113	0.515	exon	12
siCTRL_HD_r2	SRR5824258	chr5:137985257|137988315	chr5_137985257_137988315_-	hsa-FAM13B_0019	chr5	137985257	137988315	-	ENSG00000031003.11	81	16_21_2	57	0.74	exon	12
siCTRL_HD_r3	SRR5824259	chr5:137985257|137988315	chr5_137985257_137988315_-	hsa-FAM13B_0019	chr5	137985257	137988315	-	ENSG00000031003.11	16	7_7_1	36	0.471	exon	12
siER_HD_r1	SRR5824260	chr5:137985257|137988315	chr5_137985257_137988315_-	hsa-FAM13B_0019	chr5	137985257	137988315	-	ENSG00000031003.11	23	7_10_0	77	0.374	exon	12
siER_HD_r3	SRR5824261	chr5:137985257|137988315	chr5_137985257_137988315_-	hsa-FAM13B_0019	chr5	137985257	137988315	-	ENSG00000031003.11	43	15_18_1	53	0.619	exon	12
siER_HD_r2	SRR5824262	chr5:137985257|137988315	chr5_137985257_137988315_-	hsa-FAM13B_0019	chr5	137985257	137988315	-	ENSG00000031003.11	47	11_17_0	42	0.691	exon	12
siCTRL_FM_r1	SRR5824251	chr9:135866456|135883078	chr9_135866456_135883078_-	hsa-CAMSAP1_0002	chr9	135866456	135883078	-	ENSG00000130559.19	7	3_3_0	85	0.141	exon	12
siCTRL_FM_r2	SRR5824252	chr9:135866456|135883078	chr9_135866456_135883078_-	hsa-CAMSAP1_0002	chr9	135866456	135883078	-	ENSG00000130559.19	6	4_3_0	72	0.143	exon	12
siCTRL_FM_r3	SRR5824253	chr9:135866456|135883078	chr9_135866456_135883078_-	hsa-CAMSAP1_0002	chr9	135866456	135883078	-	ENSG00000130559.19	6	5_4_0	106	0.102	exon	12
siCTRL_E2_r1	SRR5824254	chr9:135866456|135883078	chr9_135866456_135883078_-	hsa-CAMSAP1_0002	chr9	135866456	135883078	-	ENSG00000130559.19	31	7_9_0	389	0.137	exon	12
siCTRL_E2_r2	SRR5824255	chr9:135866456|135883078	chr9_135866456_135883078_-	hsa-CAMSAP1_0002	chr9	135866456	135883078	-	ENSG00000130559.19	14	5_7_0	207	0.119	exon	12
siCTRL_E2_r3	SRR5824256	chr9:135866456|135883078	chr9_135866456_135883078_-	hsa-CAMSAP1_0002	chr9	135866456	135883078	-	ENSG00000130559.19	3	3_2_0	62	0.088	exon	12
siCTRL_HD_r1	SRR5824257	chr9:135866456|135883078	chr9_135866456_135883078_-	hsa-CAMSAP1_0002	chr9	135866456	135883078	-	ENSG00000130559.19	19	4_11_0	148	0.204	exon	12
siCTRL_HD_r2	SRR5824258	chr9:135866456|135883078	chr9_135866456_135883078_-	hsa-CAMSAP1_0002	chr9	135866456	135883078	-	ENSG00000130559.19	25	7_13_0	233	0.177	exon	12
siCTRL_HD_r3	SRR5824259	chr9:135866456|135883078	chr9_135866456_135883078_-	hsa-CAMSAP1_0002	chr9	135866456	135883078	-	ENSG00000130559.19	3	2_2_0	46	0.115	exon	12
siER_HD_r1	SRR5824260	chr9:135866456|135883078	chr9_135866456_135883078_-	hsa-CAMSAP1_0002	chr9	135866456	135883078	-	ENSG00000130559.19	4	2_3_0	115	0.065	exon	12
siER_HD_r3	SRR5824261	chr9:135866456|135883078	chr9_135866456_135883078_-	hsa-CAMSAP1_0002	chr9	135866456	135883078	-	ENSG00000130559.19	15	7_9_0	105	0.222	exon	12
siER_HD_r2	SRR5824262	chr9:135866456|135883078	chr9_135866456_135883078_-	hsa-CAMSAP1_0002	chr9	135866456	135883078	-	ENSG00000130559.19	5	2_5_0	91	0.099	exon	12
siCTRL_FM_r1	SRR5824251	chr2:135602500|135605016	chr2_135602500_135605016_+	hsa-R3HDM1_0002	chr2	135602500	135605016	+	ENSG00000048991.17	6	4_3_0	19	0.387	exon	12
siCTRL_FM_r2	SRR5824252	chr2:135602500|135605016	chr2_135602500_135605016_+	hsa-R3HDM1_0002	chr2	135602500	135605016	+	ENSG00000048991.17	10	6_5_0	22	0.476	exon	12
siCTRL_FM_r3	SRR5824253	chr2:135602500|135605016	chr2_135602500_135605016_+	hsa-R3HDM1_0002	chr2	135602500	135605016	+	ENSG00000048991.17	7	4_5_0	30	0.318	exon	12
siCTRL_E2_r1	SRR5824254	chr2:135602500|135605016	chr2_135602500_135605016_+	hsa-R3HDM1_0002	chr2	135602500	135605016	+	ENSG00000048991.17	25	7_8_0	70	0.417	exon	12
siCTRL_E2_r2	SRR5824255	chr2:135602500|135605016	chr2_135602500_135605016_+	hsa-R3HDM1_0002	chr2	135602500	135605016	+	ENSG00000048991.17	10	5_6_0	35	0.364	exon	12
siCTRL_E2_r3	SRR5824256	chr2:135602500|135605016	chr2_135602500_135605016_+	hsa-R3HDM1_0002	chr2	135602500	135605016	+	ENSG00000048991.17	6	4_4_0	14	0.462	exon	12
siCTRL_HD_r1	SRR5824257	chr2:135602500|135605016	chr2_135602500_135605016_+	hsa-R3HDM1_0002	chr2	135602500	135605016	+	ENSG00000048991.17	37	12_11_0	48	0.607	exon	12
siCTRL_HD_r2	SRR5824258	chr2:135602500|135605016	chr2_135602500_135605016_+	hsa-R3HDM1_0002	chr2	135602500	135605016	+	ENSG00000048991.17	23	8_10_0	23	0.667	exon	12
siCTRL_HD_r3	SRR5824259	chr2:135602500|135605016	chr2_135602500_135605016_+	hsa-R3HDM1_0002	chr2	135602500	135605016	+	ENSG00000048991.17	4	1_4_0	17	0.32	exon	12
siER_HD_r1	SRR5824260	chr2:135602500|135605016	chr2_135602500_135605016_+	hsa-R3HDM1_0002	chr2	135602500	135605016	+	ENSG00000048991.17	7	4_3_0	41	0.255	exon	12
siER_HD_r3	SRR5824261	chr2:135602500|135605016	chr2_135602500_135605016_+	hsa-R3HDM1_0002	chr2	135602500	135605016	+	ENSG00000048991.17	13	6_7_0	21	0.553	exon	12
siER_HD_r2	SRR5824262	chr2:135602500|135605016	chr2_135602500_135605016_+	hsa-R3HDM1_0002	chr2	135602500	135605016	+	ENSG00000048991.17	12	8_5_0	11	0.686	exon	12
siCTRL_FM_r1	SRR5824251	chrX:134473359|134493590	chrX_134473359_134493590_+	hsa-HPRT1_0001	chrX	134473359	134493590	+	ENSG00000165704.15	9	5_5_0	30	0.375	exon	12
siCTRL_FM_r2	SRR5824252	chrX:134473359|134493590	chrX_134473359_134493590_+	hsa-HPRT1_0001	chrX	134473359	134493590	+	ENSG00000165704.15	7	6_5_0	17	0.452	exon	12
siCTRL_FM_r3	SRR5824253	chrX:134473359|134493590	chrX_134473359_134493590_+	hsa-HPRT1_0001	chrX	134473359	134493590	+	ENSG00000165704.15	9	4_6_0	51	0.261	exon	12
siCTRL_E2_r1	SRR5824254	chrX:134473359|134493590	chrX_134473359_134493590_+	hsa-HPRT1_0001	chrX	134473359	134493590	+	ENSG00000165704.15	25	7_7_0	94	0.347	exon	12
siCTRL_E2_r2	SRR5824255	chrX:134473359|134493590	chrX_134473359_134493590_+	hsa-HPRT1_0001	chrX	134473359	134493590	+	ENSG00000165704.15	14	9_8_0	30	0.483	exon	12
siCTRL_E2_r3	SRR5824256	chrX:134473359|134493590	chrX_134473359_134493590_+	hsa-HPRT1_0001	chrX	134473359	134493590	+	ENSG00000165704.15	7	4_3_0	13	0.519	exon	12
siCTRL_HD_r1	SRR5824257	chrX:134473359|134493590	chrX_134473359_134493590_+	hsa-HPRT1_0001	chrX	134473359	134493590	+	ENSG00000165704.15	23	7_8_1	57	0.447	exon	12
siCTRL_HD_r2	SRR5824258	chrX:134473359|134493590	chrX_134473359_134493590_+	hsa-HPRT1_0001	chrX	134473359	134493590	+	ENSG00000165704.15	6	4_3_0	52	0.188	exon	12
siCTRL_HD_r3	SRR5824259	chrX:134473359|134493590	chrX_134473359_134493590_+	hsa-HPRT1_0001	chrX	134473359	134493590	+	ENSG00000165704.15	2	1_1_0	20	0.167	exon	12
siER_HD_r1	SRR5824260	chrX:134473359|134493590	chrX_134473359_134493590_+	hsa-HPRT1_0001	chrX	134473359	134493590	+	ENSG00000165704.15	3	2_2_0	58	0.094	exon	12
siER_HD_r3	SRR5824261	chrX:134473359|134493590	chrX_134473359_134493590_+	hsa-HPRT1_0001	chrX	134473359	134493590	+	ENSG00000165704.15	5	1_4_0	13	0.435	exon	12
siER_HD_r2	SRR5824262	chrX:134473359|134493590	chrX_134473359_134493590_+	hsa-HPRT1_0001	chrX	134473359	134493590	+	ENSG00000165704.15	8	2_5_0	11	0.593	exon	12
siCTRL_FM_r1	SRR5824251	chr3:134175609|134195182	chr3_134175609_134195182_-	hsa-RYK_0001	chr3	134175609	134195182	-	ENSG00000163785.13	5	4_3_0	28	0.263	exon	12
siCTRL_FM_r2	SRR5824252	chr3:134175609|134195182	chr3_134175609_134195182_-	hsa-RYK_0001	chr3	134175609	134195182	-	ENSG00000163785.13	5	4_2_0	35	0.222	exon	12
siCTRL_FM_r3	SRR5824253	chr3:134175609|134195182	chr3_134175609_134195182_-	hsa-RYK_0001	chr3	134175609	134195182	-	ENSG00000163785.13	16	5_8_0	84	0.276	exon	12
siCTRL_E2_r1	SRR5824254	chr3:134175609|134195182	chr3_134175609_134195182_-	hsa-RYK_0001	chr3	134175609	134195182	-	ENSG00000163785.13	29	9_8_0	167	0.258	exon	12
siCTRL_E2_r2	SRR5824255	chr3:134175609|134195182	chr3_134175609_134195182_-	hsa-RYK_0001	chr3	134175609	134195182	-	ENSG00000163785.13	27	5_8_0	83	0.394	exon	12
siCTRL_E2_r3	SRR5824256	chr3:134175609|134195182	chr3_134175609_134195182_-	hsa-RYK_0001	chr3	134175609	134195182	-	ENSG00000163785.13	10	5_2_0	32	0.385	exon	12
siCTRL_HD_r1	SRR5824257	chr3:134175609|134195182	chr3_134175609_134195182_-	hsa-RYK_0001	chr3	134175609	134195182	-	ENSG00000163785.13	34	9_8_0	156	0.304	exon	12
siCTRL_HD_r2	SRR5824258	chr3:134175609|134195182	chr3_134175609_134195182_-	hsa-RYK_0001	chr3	134175609	134195182	-	ENSG00000163785.13	19	6_5_0	86	0.306	exon	12
siCTRL_HD_r3	SRR5824259	chr3:134175609|134195182	chr3_134175609_134195182_-	hsa-RYK_0001	chr3	134175609	134195182	-	ENSG00000163785.13	5	5_3_0	39	0.204	exon	12
siER_HD_r1	SRR5824260	chr3:134175609|134195182	chr3_134175609_134195182_-	hsa-RYK_0001	chr3	134175609	134195182	-	ENSG00000163785.13	5	3_3_0	119	0.078	exon	12
siER_HD_r3	SRR5824261	chr3:134175609|134195182	chr3_134175609_134195182_-	hsa-RYK_0001	chr3	134175609	134195182	-	ENSG00000163785.13	18	7_8_0	66	0.353	exon	12
siER_HD_r2	SRR5824262	chr3:134175609|134195182	chr3_134175609_134195182_-	hsa-RYK_0001	chr3	134175609	134195182	-	ENSG00000163785.13	5	3_2_0	63	0.137	exon	12
siCTRL_FM_r1	SRR5824251	chr2:131575035|131582129	chr2_131575035_131582129_+	hsa-intergenic_001147	chr2	131575035	131582129	+	n/a	14	6_6_0	72	0.28	intergenic_region	12
siCTRL_FM_r2	SRR5824252	chr2:131575035|131582129	chr2_131575035_131582129_+	hsa-intergenic_001147	chr2	131575035	131582129	+	n/a	17	8_7_0	67	0.337	intergenic_region	12
siCTRL_FM_r3	SRR5824253	chr2:131575035|131582129	chr2_131575035_131582129_+	hsa-intergenic_001147	chr2	131575035	131582129	+	n/a	12	4_3_0	111	0.178	intergenic_region	12
siCTRL_E2_r1	SRR5824254	chr2:131575035|131582129	chr2_131575035_131582129_+	hsa-intergenic_001147	chr2	131575035	131582129	+	n/a	59	10_15_1	380	0.237	intergenic_region	12
siCTRL_E2_r2	SRR5824255	chr2:131575035|131582129	chr2_131575035_131582129_+	hsa-intergenic_001147	chr2	131575035	131582129	+	n/a	23	8_9_0	164	0.219	intergenic_region	12
siCTRL_E2_r3	SRR5824256	chr2:131575035|131582129	chr2_131575035_131582129_+	hsa-intergenic_001147	chr2	131575035	131582129	+	n/a	12	5_7_0	82	0.226	intergenic_region	12
siCTRL_HD_r1	SRR5824257	chr2:131575035|131582129	chr2_131575035_131582129_+	hsa-intergenic_001147	chr2	131575035	131582129	+	n/a	46	6_9_0	324	0.221	intergenic_region	12
siCTRL_HD_r2	SRR5824258	chr2:131575035|131582129	chr2_131575035_131582129_+	hsa-intergenic_001147	chr2	131575035	131582129	+	n/a	29	7_10_1	150	0.279	intergenic_region	12
siCTRL_HD_r3	SRR5824259	chr2:131575035|131582129	chr2_131575035_131582129_+	hsa-intergenic_001147	chr2	131575035	131582129	+	n/a	6	2_4_0	44	0.214	intergenic_region	12
siER_HD_r1	SRR5824260	chr2:131575035|131582129	chr2_131575035_131582129_+	hsa-intergenic_001147	chr2	131575035	131582129	+	n/a	10	4_6_0	98	0.169	intergenic_region	12
siER_HD_r3	SRR5824261	chr2:131575035|131582129	chr2_131575035_131582129_+	hsa-intergenic_001147	chr2	131575035	131582129	+	n/a	17	4_8_0	68	0.333	intergenic_region	12
siER_HD_r2	SRR5824262	chr2:131575035|131582129	chr2_131575035_131582129_+	hsa-intergenic_001147	chr2	131575035	131582129	+	n/a	11	4_7_0	99	0.182	intergenic_region	12
siCTRL_FM_r1	SRR5824251	chr9:131430090|131432794	chr9_131430090_131432794_+	hsa-PRRC2B_0010	chr9	131430090	131432794	+	ENSG00000288701.1	2	2_1_0	177	0.022	exon	12
siCTRL_FM_r2	SRR5824252	chr9:131430090|131432794	chr9_131430090_131432794_+	hsa-PRRC2B_0010	chr9	131430090	131432794	+	ENSG00000288701.1	5	4_2_0	109	0.084	exon	12
siCTRL_FM_r3	SRR5824253	chr9:131430090|131432794	chr9_131430090_131432794_+	hsa-PRRC2B_0010	chr9	131430090	131432794	+	ENSG00000288701.1	3	3_2_0	121	0.047	exon	12
siCTRL_E2_r1	SRR5824254	chr9:131430090|131432794	chr9_131430090_131432794_+	hsa-PRRC2B_0010	chr9	131430090	131432794	+	ENSG00000288701.1	17	5_6_0	545	0.059	exon	12
siCTRL_E2_r2	SRR5824255	chr9:131430090|131432794	chr9_131430090_131432794_+	hsa-PRRC2B_0010	chr9	131430090	131432794	+	ENSG00000288701.1	18	6_6_1	297	0.108	exon	12
siCTRL_E2_r3	SRR5824256	chr9:131430090|131432794	chr9_131430090_131432794_+	hsa-PRRC2B_0010	chr9	131430090	131432794	+	ENSG00000288701.1	8	2_6_0	96	0.143	exon	12
siCTRL_HD_r1	SRR5824257	chr9:131430090|131432794	chr9_131430090_131432794_+	hsa-PRRC2B_0010	chr9	131430090	131432794	+	ENSG00000288701.1	21	4_4_0	415	0.092	exon	12
siCTRL_HD_r2	SRR5824258	chr9:131430090|131432794	chr9_131430090_131432794_+	hsa-PRRC2B_0010	chr9	131430090	131432794	+	ENSG00000288701.1	14	5_5_0	347	0.075	exon	12
siCTRL_HD_r3	SRR5824259	chr9:131430090|131432794	chr9_131430090_131432794_+	hsa-PRRC2B_0010	chr9	131430090	131432794	+	ENSG00000288701.1	4	2_1_0	100	0.074	exon	12
siER_HD_r1	SRR5824260	chr9:131430090|131432794	chr9_131430090_131432794_+	hsa-PRRC2B_0010	chr9	131430090	131432794	+	ENSG00000288701.1	9	6_5_0	298	0.057	exon	12
siER_HD_r3	SRR5824261	chr9:131430090|131432794	chr9_131430090_131432794_+	hsa-PRRC2B_0010	chr9	131430090	131432794	+	ENSG00000288701.1	11	7_4_0	182	0.108	exon	12
siER_HD_r2	SRR5824262	chr9:131430090|131432794	chr9_131430090_131432794_+	hsa-PRRC2B_0010	chr9	131430090	131432794	+	ENSG00000288701.1	6	2_4_0	152	0.073	exon	12
siCTRL_FM_r1	SRR5824251	chr3:129827803|129832826	chr3_129827803_129832826_-	hsa-TMCC1_0003	chr3	129827803	129832826	-	ENSG00000172765.18	7	3_7_0	17	0.452	exon	12
siCTRL_FM_r2	SRR5824252	chr3:129827803|129832826	chr3_129827803_129832826_-	hsa-TMCC1_0003	chr3	129827803	129832826	-	ENSG00000172765.18	11	5_8_0	24	0.478	exon	12
siCTRL_FM_r3	SRR5824253	chr3:129827803|129832826	chr3_129827803_129832826_-	hsa-TMCC1_0003	chr3	129827803	129832826	-	ENSG00000172765.18	9	3_6_0	35	0.34	exon	12
siCTRL_E2_r1	SRR5824254	chr3:129827803|129832826	chr3_129827803_129832826_-	hsa-TMCC1_0003	chr3	129827803	129832826	-	ENSG00000172765.18	46	10_14_1	123	0.428	exon	12
siCTRL_E2_r2	SRR5824255	chr3:129827803|129832826	chr3_129827803_129832826_-	hsa-TMCC1_0003	chr3	129827803	129832826	-	ENSG00000172765.18	16	3_10_0	73	0.305	exon	12
siCTRL_E2_r3	SRR5824256	chr3:129827803|129832826	chr3_129827803_129832826_-	hsa-TMCC1_0003	chr3	129827803	129832826	-	ENSG00000172765.18	11	5_8_0	26	0.458	exon	12
siCTRL_HD_r1	SRR5824257	chr3:129827803|129832826	chr3_129827803_129832826_-	hsa-TMCC1_0003	chr3	129827803	129832826	-	ENSG00000172765.18	44	6_10_0	97	0.476	exon	12
siCTRL_HD_r2	SRR5824258	chr3:129827803|129832826	chr3_129827803_129832826_-	hsa-TMCC1_0003	chr3	129827803	129832826	-	ENSG00000172765.18	47	10_15_0	66	0.588	exon	12
siCTRL_HD_r3	SRR5824259	chr3:129827803|129832826	chr3_129827803_129832826_-	hsa-TMCC1_0003	chr3	129827803	129832826	-	ENSG00000172765.18	7	2_5_1	22	0.389	exon	12
siER_HD_r1	SRR5824260	chr3:129827803|129832826	chr3_129827803_129832826_-	hsa-TMCC1_0003	chr3	129827803	129832826	-	ENSG00000172765.18	6	2_6_0	66	0.154	exon	12
siER_HD_r3	SRR5824261	chr3:129827803|129832826	chr3_129827803_129832826_-	hsa-TMCC1_0003	chr3	129827803	129832826	-	ENSG00000172765.18	18	6_8_0	43	0.456	exon	12
siER_HD_r2	SRR5824262	chr3:129827803|129832826	chr3_129827803_129832826_-	hsa-TMCC1_0003	chr3	129827803	129832826	-	ENSG00000172765.18	9	5_7_0	23	0.439	exon	12
siCTRL_FM_r1	SRR5824251	chr5:129684120|129704391	chr5_129684120_129704391_+	hsa-ADAMTS19_0010	chr5	129684120	129704391	+	ENSG00000145808.10	10	3_4_0	65	0.235	exon	12
siCTRL_FM_r2	SRR5824252	chr5:129684120|129704391	chr5_129684120_129704391_+	hsa-ADAMTS19_0010	chr5	129684120	129704391	+	ENSG00000145808.10	14	4_7_0	29	0.491	exon	12
siCTRL_FM_r3	SRR5824253	chr5:129684120|129704391	chr5_129684120_129704391_+	hsa-ADAMTS19_0010	chr5	129684120	129704391	+	ENSG00000145808.10	9	4_4_0	81	0.182	exon	12
siCTRL_E2_r1	SRR5824254	chr5:129684120|129704391	chr5_129684120_129704391_+	hsa-ADAMTS19_0010	chr5	129684120	129704391	+	ENSG00000145808.10	80	13_13_0	275	0.368	exon	12
siCTRL_E2_r2	SRR5824255	chr5:129684120|129704391	chr5_129684120_129704391_+	hsa-ADAMTS19_0010	chr5	129684120	129704391	+	ENSG00000145808.10	30	10_12_0	91	0.397	exon	12
siCTRL_E2_r3	SRR5824256	chr5:129684120|129704391	chr5_129684120_129704391_+	hsa-ADAMTS19_0010	chr5	129684120	129704391	+	ENSG00000145808.10	10	7_4_0	45	0.308	exon	12
siCTRL_HD_r1	SRR5824257	chr5:129684120|129704391	chr5_129684120_129704391_+	hsa-ADAMTS19_0010	chr5	129684120	129704391	+	ENSG00000145808.10	72	13_14_0	250	0.365	exon	12
siCTRL_HD_r2	SRR5824258	chr5:129684120|129704391	chr5_129684120_129704391_+	hsa-ADAMTS19_0010	chr5	129684120	129704391	+	ENSG00000145808.10	30	12_13_0	119	0.335	exon	12
siCTRL_HD_r3	SRR5824259	chr5:129684120|129704391	chr5_129684120_129704391_+	hsa-ADAMTS19_0010	chr5	129684120	129704391	+	ENSG00000145808.10	7	6_5_0	39	0.264	exon	12
siER_HD_r1	SRR5824260	chr5:129684120|129704391	chr5_129684120_129704391_+	hsa-ADAMTS19_0010	chr5	129684120	129704391	+	ENSG00000145808.10	13	6_8_0	178	0.127	exon	12
siER_HD_r3	SRR5824261	chr5:129684120|129704391	chr5_129684120_129704391_+	hsa-ADAMTS19_0010	chr5	129684120	129704391	+	ENSG00000145808.10	22	8_10_0	68	0.393	exon	12
siER_HD_r2	SRR5824262	chr5:129684120|129704391	chr5_129684120_129704391_+	hsa-ADAMTS19_0010	chr5	129684120	129704391	+	ENSG00000145808.10	12	5_6_0	45	0.348	exon	12
siCTRL_FM_r1	SRR5824251	chr5:129526284|129528677	chr5_129526284_129528677_+	hsa-ADAMTS19_0003	chr5	129526284	129528677	+	ENSG00000145808.10	23	4_8_0	89	0.341	exon	12
siCTRL_FM_r2	SRR5824252	chr5:129526284|129528677	chr5_129526284_129528677_+	hsa-ADAMTS19_0003	chr5	129526284	129528677	+	ENSG00000145808.10	19	5_8_0	46	0.452	exon	12
siCTRL_FM_r3	SRR5824253	chr5:129526284|129528677	chr5_129526284_129528677_+	hsa-ADAMTS19_0003	chr5	129526284	129528677	+	ENSG00000145808.10	24	10_7_0	111	0.302	exon	12
siCTRL_E2_r1	SRR5824254	chr5:129526284|129528677	chr5_129526284_129528677_+	hsa-ADAMTS19_0003	chr5	129526284	129528677	+	ENSG00000145808.10	134	20_18_0	607	0.306	exon	12
siCTRL_E2_r2	SRR5824255	chr5:129526284|129528677	chr5_129526284_129528677_+	hsa-ADAMTS19_0003	chr5	129526284	129528677	+	ENSG00000145808.10	30	6_6_0	178	0.252	exon	12
siCTRL_E2_r3	SRR5824256	chr5:129526284|129528677	chr5_129526284_129528677_+	hsa-ADAMTS19_0003	chr5	129526284	129528677	+	ENSG00000145808.10	25	9_7_0	84	0.373	exon	12
siCTRL_HD_r1	SRR5824257	chr5:129526284|129528677	chr5_129526284_129528677_+	hsa-ADAMTS19_0003	chr5	129526284	129528677	+	ENSG00000145808.10	108	14_13_0	493	0.305	exon	12
siCTRL_HD_r2	SRR5824258	chr5:129526284|129528677	chr5_129526284_129528677_+	hsa-ADAMTS19_0003	chr5	129526284	129528677	+	ENSG00000145808.10	44	13_13_0	232	0.275	exon	12
siCTRL_HD_r3	SRR5824259	chr5:129526284|129528677	chr5_129526284_129528677_+	hsa-ADAMTS19_0003	chr5	129526284	129528677	+	ENSG00000145808.10	12	5_6_0	52	0.316	exon	12
siER_HD_r1	SRR5824260	chr5:129526284|129528677	chr5_129526284_129528677_+	hsa-ADAMTS19_0003	chr5	129526284	129528677	+	ENSG00000145808.10	18	10_10_0	252	0.125	exon	12
siER_HD_r3	SRR5824261	chr5:129526284|129528677	chr5_129526284_129528677_+	hsa-ADAMTS19_0003	chr5	129526284	129528677	+	ENSG00000145808.10	25	11_9_0	101	0.331	exon	12
siER_HD_r2	SRR5824262	chr5:129526284|129528677	chr5_129526284_129528677_+	hsa-ADAMTS19_0003	chr5	129526284	129528677	+	ENSG00000145808.10	29	11_10_1	129	0.31	exon	12
siCTRL_FM_r1	SRR5824251	chr5:129104956|129107062	chr5_129104956_129107062_+	hsa-ISOC1_0001	chr5	129104956	129107062	+	ENSG00000066583.12	38	10_9_0	235	0.244	exon	12
siCTRL_FM_r2	SRR5824252	chr5:129104956|129107062	chr5_129104956_129107062_+	hsa-ISOC1_0001	chr5	129104956	129107062	+	ENSG00000066583.12	33	13_11_0	124	0.347	exon	12
siCTRL_FM_r3	SRR5824253	chr5:129104956|129107062	chr5_129104956_129107062_+	hsa-ISOC1_0001	chr5	129104956	129107062	+	ENSG00000066583.12	58	17_19_0	321	0.265	exon	12
siCTRL_E2_r1	SRR5824254	chr5:129104956|129107062	chr5_129104956_129107062_+	hsa-ISOC1_0001	chr5	129104956	129107062	+	ENSG00000066583.12	168	20_17_0	1228	0.215	exon	12
siCTRL_E2_r2	SRR5824255	chr5:129104956|129107062	chr5_129104956_129107062_+	hsa-ISOC1_0001	chr5	129104956	129107062	+	ENSG00000066583.12	58	16_13_0	279	0.294	exon	12
siCTRL_E2_r3	SRR5824256	chr5:129104956|129107062	chr5_129104956_129107062_+	hsa-ISOC1_0001	chr5	129104956	129107062	+	ENSG00000066583.12	40	14_14_0	189	0.297	exon	12
siCTRL_HD_r1	SRR5824257	chr5:129104956|129107062	chr5_129104956_129107062_+	hsa-ISOC1_0001	chr5	129104956	129107062	+	ENSG00000066583.12	184	21_20_1	637	0.366	exon	12
siCTRL_HD_r2	SRR5824258	chr5:129104956|129107062	chr5_129104956_129107062_+	hsa-ISOC1_0001	chr5	129104956	129107062	+	ENSG00000066583.12	81	20_17_0	236	0.407	exon	12
siCTRL_HD_r3	SRR5824259	chr5:129104956|129107062	chr5_129104956_129107062_+	hsa-ISOC1_0001	chr5	129104956	129107062	+	ENSG00000066583.12	25	11_8_0	177	0.22	exon	12
siER_HD_r1	SRR5824260	chr5:129104956|129107062	chr5_129104956_129107062_+	hsa-ISOC1_0001	chr5	129104956	129107062	+	ENSG00000066583.12	37	13_11_1	468	0.137	exon	12
siER_HD_r3	SRR5824261	chr5:129104956|129107062	chr5_129104956_129107062_+	hsa-ISOC1_0001	chr5	129104956	129107062	+	ENSG00000066583.12	27	15_12_0	115	0.32	exon	12
siER_HD_r2	SRR5824262	chr5:129104956|129107062	chr5_129104956_129107062_+	hsa-ISOC1_0001	chr5	129104956	129107062	+	ENSG00000066583.12	33	12_11_0	144	0.314	exon	12
siCTRL_FM_r1	SRR5824251	chr7:129014979|129018157	chr7_129014979_129018157_-	hsa-TNPO3_0002	chr7	129014979	129018157	-	ENSG00000064419.14	35	8_8_0	44	0.614	exon	12
siCTRL_FM_r2	SRR5824252	chr7:129014979|129018157	chr7_129014979_129018157_-	hsa-TNPO3_0002	chr7	129014979	129018157	-	ENSG00000064419.14	26	11_10_0	30	0.634	exon	12
siCTRL_FM_r3	SRR5824253	chr7:129014979|129018157	chr7_129014979_129018157_-	hsa-TNPO3_0002	chr7	129014979	129018157	-	ENSG00000064419.14	28	10_9_0	81	0.409	exon	12
siCTRL_E2_r1	SRR5824254	chr7:129014979|129018157	chr7_129014979_129018157_-	hsa-TNPO3_0002	chr7	129014979	129018157	-	ENSG00000064419.14	130	19_18_0	191	0.576	exon	12
siCTRL_E2_r2	SRR5824255	chr7:129014979|129018157	chr7_129014979_129018157_-	hsa-TNPO3_0002	chr7	129014979	129018157	-	ENSG00000064419.14	61	12_16_0	84	0.592	exon	12
siCTRL_E2_r3	SRR5824256	chr7:129014979|129018157	chr7_129014979_129018157_-	hsa-TNPO3_0002	chr7	129014979	129018157	-	ENSG00000064419.14	31	10_12_0	36	0.633	exon	12
siCTRL_HD_r1	SRR5824257	chr7:129014979|129018157	chr7_129014979_129018157_-	hsa-TNPO3_0002	chr7	129014979	129018157	-	ENSG00000064419.14	137	16_17_1	118	0.699	exon	12
siCTRL_HD_r2	SRR5824258	chr7:129014979|129018157	chr7_129014979_129018157_-	hsa-TNPO3_0002	chr7	129014979	129018157	-	ENSG00000064419.14	87	15_17_0	116	0.6	exon	12
siCTRL_HD_r3	SRR5824259	chr7:129014979|129018157	chr7_129014979_129018157_-	hsa-TNPO3_0002	chr7	129014979	129018157	-	ENSG00000064419.14	13	7_7_0	36	0.419	exon	12
siER_HD_r1	SRR5824260	chr7:129014979|129018157	chr7_129014979_129018157_-	hsa-TNPO3_0002	chr7	129014979	129018157	-	ENSG00000064419.14	28	6_10_0	96	0.368	exon	12
siER_HD_r3	SRR5824261	chr7:129014979|129018157	chr7_129014979_129018157_-	hsa-TNPO3_0002	chr7	129014979	129018157	-	ENSG00000064419.14	55	11_11_0	64	0.632	exon	12
siER_HD_r2	SRR5824262	chr7:129014979|129018157	chr7_129014979_129018157_-	hsa-TNPO3_0002	chr7	129014979	129018157	-	ENSG00000064419.14	49	13_11_0	45	0.685	exon	12
siCTRL_FM_r1	SRR5824251	chr4:128992167|129003876	chr4_128992167_129003876_-	hsa-SCLT1_0002	chr4	128992167	129003876	-	ENSG00000151466.12	19	11_8_0	7	0.844	exon	12
siCTRL_FM_r2	SRR5824252	chr4:128992167|129003876	chr4_128992167_129003876_-	hsa-SCLT1_0002	chr4	128992167	129003876	-	ENSG00000151466.12	26	8_8_0	12	0.812	exon	12
siCTRL_FM_r3	SRR5824253	chr4:128992167|129003876	chr4_128992167_129003876_-	hsa-SCLT1_0002	chr4	128992167	129003876	-	ENSG00000151466.12	21	8_7_0	11	0.792	exon	12
siCTRL_E2_r1	SRR5824254	chr4:128992167|129003876	chr4_128992167_129003876_-	hsa-SCLT1_0002	chr4	128992167	129003876	-	ENSG00000151466.12	95	16_16_1	61	0.757	exon	12
siCTRL_E2_r2	SRR5824255	chr4:128992167|129003876	chr4_128992167_129003876_-	hsa-SCLT1_0002	chr4	128992167	129003876	-	ENSG00000151466.12	47	13_11_0	16	0.855	exon	12
siCTRL_E2_r3	SRR5824256	chr4:128992167|129003876	chr4_128992167_129003876_-	hsa-SCLT1_0002	chr4	128992167	129003876	-	ENSG00000151466.12	23	10_9_0	12	0.793	exon	12
siCTRL_HD_r1	SRR5824257	chr4:128992167|129003876	chr4_128992167_129003876_-	hsa-SCLT1_0002	chr4	128992167	129003876	-	ENSG00000151466.12	94	14_14_1	69	0.732	exon	12
siCTRL_HD_r2	SRR5824258	chr4:128992167|129003876	chr4_128992167_129003876_-	hsa-SCLT1_0002	chr4	128992167	129003876	-	ENSG00000151466.12	52	14_15_1	27	0.794	exon	12
siCTRL_HD_r3	SRR5824259	chr4:128992167|129003876	chr4_128992167_129003876_-	hsa-SCLT1_0002	chr4	128992167	129003876	-	ENSG00000151466.12	9	4_6_0	3	0.857	exon	12
siER_HD_r1	SRR5824260	chr4:128992167|129003876	chr4_128992167_129003876_-	hsa-SCLT1_0002	chr4	128992167	129003876	-	ENSG00000151466.12	18	5_8_0	9	0.8	exon	12
siER_HD_r3	SRR5824261	chr4:128992167|129003876	chr4_128992167_129003876_-	hsa-SCLT1_0002	chr4	128992167	129003876	-	ENSG00000151466.12	29	12_10_0	13	0.817	exon	12
siER_HD_r2	SRR5824262	chr4:128992167|129003876	chr4_128992167_129003876_-	hsa-SCLT1_0002	chr4	128992167	129003876	-	ENSG00000151466.12	28	12_12_0	8	0.875	exon	12
siCTRL_FM_r1	SRR5824251	chr5:128138597|128152805	chr5_128138597_128152805_+	hsa-SLC12A2_0003	chr5	128138597	128152805	+	ENSG00000064651.14	2	2_1_0	67	0.056	exon	12
siCTRL_FM_r2	SRR5824252	chr5:128138597|128152805	chr5_128138597_128152805_+	hsa-SLC12A2_0003	chr5	128138597	128152805	+	ENSG00000064651.14	3	3_2_0	75	0.074	exon	12
siCTRL_FM_r3	SRR5824253	chr5:128138597|128152805	chr5_128138597_128152805_+	hsa-SLC12A2_0003	chr5	128138597	128152805	+	ENSG00000064651.14	4	3_3_0	183	0.042	exon	12
siCTRL_E2_r1	SRR5824254	chr5:128138597|128152805	chr5_128138597_128152805_+	hsa-SLC12A2_0003	chr5	128138597	128152805	+	ENSG00000064651.14	22	6_6_0	399	0.099	exon	12
siCTRL_E2_r2	SRR5824255	chr5:128138597|128152805	chr5_128138597_128152805_+	hsa-SLC12A2_0003	chr5	128138597	128152805	+	ENSG00000064651.14	4	2_2_0	206	0.037	exon	12
siCTRL_E2_r3	SRR5824256	chr5:128138597|128152805	chr5_128138597_128152805_+	hsa-SLC12A2_0003	chr5	128138597	128152805	+	ENSG00000064651.14	5	4_4_0	96	0.094	exon	12
siCTRL_HD_r1	SRR5824257	chr5:128138597|128152805	chr5_128138597_128152805_+	hsa-SLC12A2_0003	chr5	128138597	128152805	+	ENSG00000064651.14	6	3_2_0	450	0.026	exon	12
siCTRL_HD_r2	SRR5824258	chr5:128138597|128152805	chr5_128138597_128152805_+	hsa-SLC12A2_0003	chr5	128138597	128152805	+	ENSG00000064651.14	16	8_8_0	285	0.101	exon	12
siCTRL_HD_r3	SRR5824259	chr5:128138597|128152805	chr5_128138597_128152805_+	hsa-SLC12A2_0003	chr5	128138597	128152805	+	ENSG00000064651.14	3	3_3_0	103	0.055	exon	12
siER_HD_r1	SRR5824260	chr5:128138597|128152805	chr5_128138597_128152805_+	hsa-SLC12A2_0003	chr5	128138597	128152805	+	ENSG00000064651.14	3	3_2_0	374	0.016	exon	12
siER_HD_r3	SRR5824261	chr5:128138597|128152805	chr5_128138597_128152805_+	hsa-SLC12A2_0003	chr5	128138597	128152805	+	ENSG00000064651.14	9	5_6_0	230	0.073	exon	12
siER_HD_r2	SRR5824262	chr5:128138597|128152805	chr5_128138597_128152805_+	hsa-SLC12A2_0003	chr5	128138597	128152805	+	ENSG00000064651.14	9	7_5_0	261	0.065	exon	12
siCTRL_FM_r1	SRR5824251	chr8:127890589|127890998	chr8_127890589_127890998_+	hsa-PVT1_0001	chr8	127890589	127890998	+	ENSG00000249859.13	19	9_8_0	43	0.469	exon	12
siCTRL_FM_r2	SRR5824252	chr8:127890589|127890998	chr8_127890589_127890998_+	hsa-PVT1_0001	chr8	127890589	127890998	+	ENSG00000249859.13	24	8_9_0	31	0.608	exon	12
siCTRL_FM_r3	SRR5824253	chr8:127890589|127890998	chr8_127890589_127890998_+	hsa-PVT1_0001	chr8	127890589	127890998	+	ENSG00000249859.13	29	9_7_0	61	0.487	exon	12
siCTRL_E2_r1	SRR5824254	chr8:127890589|127890998	chr8_127890589_127890998_+	hsa-PVT1_0001	chr8	127890589	127890998	+	ENSG00000249859.13	65	14_10_0	195	0.4	exon	12
siCTRL_E2_r2	SRR5824255	chr8:127890589|127890998	chr8_127890589_127890998_+	hsa-PVT1_0001	chr8	127890589	127890998	+	ENSG00000249859.13	34	9_8_0	102	0.4	exon	12
siCTRL_E2_r3	SRR5824256	chr8:127890589|127890998	chr8_127890589_127890998_+	hsa-PVT1_0001	chr8	127890589	127890998	+	ENSG00000249859.13	25	10_3_0	37	0.575	exon	12
siCTRL_HD_r1	SRR5824257	chr8:127890589|127890998	chr8_127890589_127890998_+	hsa-PVT1_0001	chr8	127890589	127890998	+	ENSG00000249859.13	58	10_9_0	92	0.558	exon	12
siCTRL_HD_r2	SRR5824258	chr8:127890589|127890998	chr8_127890589_127890998_+	hsa-PVT1_0001	chr8	127890589	127890998	+	ENSG00000249859.13	43	12_10_0	57	0.601	exon	12
siCTRL_HD_r3	SRR5824259	chr8:127890589|127890998	chr8_127890589_127890998_+	hsa-PVT1_0001	chr8	127890589	127890998	+	ENSG00000249859.13	5	4_1_0	22	0.312	exon	12
siER_HD_r1	SRR5824260	chr8:127890589|127890998	chr8_127890589_127890998_+	hsa-PVT1_0001	chr8	127890589	127890998	+	ENSG00000249859.13	14	6_4_0	62	0.311	exon	12
siER_HD_r3	SRR5824261	chr8:127890589|127890998	chr8_127890589_127890998_+	hsa-PVT1_0001	chr8	127890589	127890998	+	ENSG00000249859.13	23	8_5_0	39	0.541	exon	12
siER_HD_r2	SRR5824262	chr8:127890589|127890998	chr8_127890589_127890998_+	hsa-PVT1_0001	chr8	127890589	127890998	+	ENSG00000249859.13	14	4_3_0	26	0.519	exon	12
siCTRL_FM_r1	SRR5824251	chr9:125337018|125337591	chr9_125337018_125337591_+	hsa-GAPVD1_0019	chr9	125337018	125337591	+	ENSG00000165219.23	7	6_6_0	55	0.203	exon	12
siCTRL_FM_r2	SRR5824252	chr9:125337018|125337591	chr9_125337018_125337591_+	hsa-GAPVD1_0019	chr9	125337018	125337591	+	ENSG00000165219.23	8	4_4_0	59	0.213	exon	12
siCTRL_FM_r3	SRR5824253	chr9:125337018|125337591	chr9_125337018_125337591_+	hsa-GAPVD1_0019	chr9	125337018	125337591	+	ENSG00000165219.23	7	4_3_0	62	0.184	exon	12
siCTRL_E2_r1	SRR5824254	chr9:125337018|125337591	chr9_125337018_125337591_+	hsa-GAPVD1_0019	chr9	125337018	125337591	+	ENSG00000165219.23	40	9_11_0	305	0.208	exon	12
siCTRL_E2_r2	SRR5824255	chr9:125337018|125337591	chr9_125337018_125337591_+	hsa-GAPVD1_0019	chr9	125337018	125337591	+	ENSG00000165219.23	18	7_10_0	163	0.181	exon	12
siCTRL_E2_r3	SRR5824256	chr9:125337018|125337591	chr9_125337018_125337591_+	hsa-GAPVD1_0019	chr9	125337018	125337591	+	ENSG00000165219.23	12	7_7_0	63	0.276	exon	12
siCTRL_HD_r1	SRR5824257	chr9:125337018|125337591	chr9_125337018_125337591_+	hsa-GAPVD1_0019	chr9	125337018	125337591	+	ENSG00000165219.23	17	6_7_0	219	0.134	exon	12
siCTRL_HD_r2	SRR5824258	chr9:125337018|125337591	chr9_125337018_125337591_+	hsa-GAPVD1_0019	chr9	125337018	125337591	+	ENSG00000165219.23	15	6_9_0	169	0.151	exon	12
siCTRL_HD_r3	SRR5824259	chr9:125337018|125337591	chr9_125337018_125337591_+	hsa-GAPVD1_0019	chr9	125337018	125337591	+	ENSG00000165219.23	7	3_4_0	46	0.233	exon	12
siER_HD_r1	SRR5824260	chr9:125337018|125337591	chr9_125337018_125337591_+	hsa-GAPVD1_0019	chr9	125337018	125337591	+	ENSG00000165219.23	4	3_2_0	148	0.051	exon	12
siER_HD_r3	SRR5824261	chr9:125337018|125337591	chr9_125337018_125337591_+	hsa-GAPVD1_0019	chr9	125337018	125337591	+	ENSG00000165219.23	15	8_7_0	96	0.238	exon	12
siER_HD_r2	SRR5824262	chr9:125337018|125337591	chr9_125337018_125337591_+	hsa-GAPVD1_0019	chr9	125337018	125337591	+	ENSG00000165219.23	13	5_4_0	67	0.28	exon	12
siCTRL_FM_r1	SRR5824251	chr3:125313308|125331238	chr3_125313308_125331238_-	hsa-ZNF148_0013	chr3	125313308	125331238	-	ENSG00000163848.20	19	12_10_0	57	0.4	exon	12
siCTRL_FM_r2	SRR5824252	chr3:125313308|125331238	chr3_125313308_125331238_-	hsa-ZNF148_0013	chr3	125313308	125331238	-	ENSG00000163848.20	11	7_6_0	63	0.259	exon	12
siCTRL_FM_r3	SRR5824253	chr3:125313308|125331238	chr3_125313308_125331238_-	hsa-ZNF148_0013	chr3	125313308	125331238	-	ENSG00000163848.20	25	10_8_0	84	0.373	exon	12
siCTRL_E2_r1	SRR5824254	chr3:125313308|125331238	chr3_125313308_125331238_-	hsa-ZNF148_0013	chr3	125313308	125331238	-	ENSG00000163848.20	69	16_15_0	308	0.309	exon	12
siCTRL_E2_r2	SRR5824255	chr3:125313308|125331238	chr3_125313308_125331238_-	hsa-ZNF148_0013	chr3	125313308	125331238	-	ENSG00000163848.20	33	12_10_0	149	0.307	exon	12
siCTRL_E2_r3	SRR5824256	chr3:125313308|125331238	chr3_125313308_125331238_-	hsa-ZNF148_0013	chr3	125313308	125331238	-	ENSG00000163848.20	17	11_9_0	55	0.382	exon	12
siCTRL_HD_r1	SRR5824257	chr3:125313308|125331238	chr3_125313308_125331238_-	hsa-ZNF148_0013	chr3	125313308	125331238	-	ENSG00000163848.20	61	14_13_0	272	0.31	exon	12
siCTRL_HD_r2	SRR5824258	chr3:125313308|125331238	chr3_125313308_125331238_-	hsa-ZNF148_0013	chr3	125313308	125331238	-	ENSG00000163848.20	47	18_15_0	171	0.355	exon	12
siCTRL_HD_r3	SRR5824259	chr3:125313308|125331238	chr3_125313308_125331238_-	hsa-ZNF148_0013	chr3	125313308	125331238	-	ENSG00000163848.20	11	7_8_0	26	0.458	exon	12
siER_HD_r1	SRR5824260	chr3:125313308|125331238	chr3_125313308_125331238_-	hsa-ZNF148_0013	chr3	125313308	125331238	-	ENSG00000163848.20	15	10_7_0	110	0.214	exon	12
siER_HD_r3	SRR5824261	chr3:125313308|125331238	chr3_125313308_125331238_-	hsa-ZNF148_0013	chr3	125313308	125331238	-	ENSG00000163848.20	31	11_10_0	111	0.358	exon	12
siER_HD_r2	SRR5824262	chr3:125313308|125331238	chr3_125313308_125331238_-	hsa-ZNF148_0013	chr3	125313308	125331238	-	ENSG00000163848.20	18	12_11_0	82	0.305	exon	12
siCTRL_FM_r1	SRR5824251	chr10:124942457|124943307	chr10_124942457_124943307_+	hsa-ZRANB1_0001	chr10	124942457	124943307	+	ENSG00000019995.6	11	6_6_0	36	0.379	exon	12
siCTRL_FM_r2	SRR5824252	chr10:124942457|124943307	chr10_124942457_124943307_+	hsa-ZRANB1_0001	chr10	124942457	124943307	+	ENSG00000019995.6	10	7_8_0	27	0.426	exon	12
siCTRL_FM_r3	SRR5824253	chr10:124942457|124943307	chr10_124942457_124943307_+	hsa-ZRANB1_0001	chr10	124942457	124943307	+	ENSG00000019995.6	29	9_10_0	36	0.617	exon	12
siCTRL_E2_r1	SRR5824254	chr10:124942457|124943307	chr10_124942457_124943307_+	hsa-ZRANB1_0001	chr10	124942457	124943307	+	ENSG00000019995.6	67	12_12_0	144	0.482	exon	12
siCTRL_E2_r2	SRR5824255	chr10:124942457|124943307	chr10_124942457_124943307_+	hsa-ZRANB1_0001	chr10	124942457	124943307	+	ENSG00000019995.6	21	5_9_0	56	0.429	exon	12
siCTRL_E2_r3	SRR5824256	chr10:124942457|124943307	chr10_124942457_124943307_+	hsa-ZRANB1_0001	chr10	124942457	124943307	+	ENSG00000019995.6	17	6_8_0	20	0.63	exon	12
siCTRL_HD_r1	SRR5824257	chr10:124942457|124943307	chr10_124942457_124943307_+	hsa-ZRANB1_0001	chr10	124942457	124943307	+	ENSG00000019995.6	44	6_10_0	163	0.351	exon	12
siCTRL_HD_r2	SRR5824258	chr10:124942457|124943307	chr10_124942457_124943307_+	hsa-ZRANB1_0001	chr10	124942457	124943307	+	ENSG00000019995.6	15	8_7_0	66	0.312	exon	12
siCTRL_HD_r3	SRR5824259	chr10:124942457|124943307	chr10_124942457_124943307_+	hsa-ZRANB1_0001	chr10	124942457	124943307	+	ENSG00000019995.6	7	5_5_0	22	0.389	exon	12
siER_HD_r1	SRR5824260	chr10:124942457|124943307	chr10_124942457_124943307_+	hsa-ZRANB1_0001	chr10	124942457	124943307	+	ENSG00000019995.6	15	7_4_0	56	0.349	exon	12
siER_HD_r3	SRR5824261	chr10:124942457|124943307	chr10_124942457_124943307_+	hsa-ZRANB1_0001	chr10	124942457	124943307	+	ENSG00000019995.6	11	3_7_0	50	0.306	exon	12
siER_HD_r2	SRR5824262	chr10:124942457|124943307	chr10_124942457_124943307_+	hsa-ZRANB1_0001	chr10	124942457	124943307	+	ENSG00000019995.6	19	5_10_0	45	0.458	exon	12
siCTRL_FM_r1	SRR5824251	chr12:123586747|123590449	chr12_123586747_123590449_+	hsa-TMED2_0001	chr12	123586747	123590449	+	ENSG00000086598.11	11	5_3_0	440	0.048	exon	12
siCTRL_FM_r2	SRR5824252	chr12:123586747|123590449	chr12_123586747_123590449_+	hsa-TMED2_0001	chr12	123586747	123590449	+	ENSG00000086598.11	14	5_6_0	463	0.057	exon	12
siCTRL_FM_r3	SRR5824253	chr12:123586747|123590449	chr12_123586747_123590449_+	hsa-TMED2_0001	chr12	123586747	123590449	+	ENSG00000086598.11	27	11_9_0	1065	0.048	exon	12
siCTRL_E2_r1	SRR5824254	chr12:123586747|123590449	chr12_123586747_123590449_+	hsa-TMED2_0001	chr12	123586747	123590449	+	ENSG00000086598.11	59	11_11_0	2158	0.052	exon	12
siCTRL_E2_r2	SRR5824255	chr12:123586747|123590449	chr12_123586747_123590449_+	hsa-TMED2_0001	chr12	123586747	123590449	+	ENSG00000086598.11	24	9_7_0	977	0.047	exon	12
siCTRL_E2_r3	SRR5824256	chr12:123586747|123590449	chr12_123586747_123590449_+	hsa-TMED2_0001	chr12	123586747	123590449	+	ENSG00000086598.11	22	8_7_0	444	0.09	exon	12
siCTRL_HD_r1	SRR5824257	chr12:123586747|123590449	chr12_123586747_123590449_+	hsa-TMED2_0001	chr12	123586747	123590449	+	ENSG00000086598.11	31	4_6_0	1652	0.036	exon	12
siCTRL_HD_r2	SRR5824258	chr12:123586747|123590449	chr12_123586747_123590449_+	hsa-TMED2_0001	chr12	123586747	123590449	+	ENSG00000086598.11	45	13_8_1	1218	0.069	exon	12
siCTRL_HD_r3	SRR5824259	chr12:123586747|123590449	chr12_123586747_123590449_+	hsa-TMED2_0001	chr12	123586747	123590449	+	ENSG00000086598.11	4	3_2_0	347	0.023	exon	12
siER_HD_r1	SRR5824260	chr12:123586747|123590449	chr12_123586747_123590449_+	hsa-TMED2_0001	chr12	123586747	123590449	+	ENSG00000086598.11	12	6_6_0	1231	0.019	exon	12
siER_HD_r3	SRR5824261	chr12:123586747|123590449	chr12_123586747_123590449_+	hsa-TMED2_0001	chr12	123586747	123590449	+	ENSG00000086598.11	23	12_9_0	669	0.064	exon	12
siER_HD_r2	SRR5824262	chr12:123586747|123590449	chr12_123586747_123590449_+	hsa-TMED2_0001	chr12	123586747	123590449	+	ENSG00000086598.11	16	7_6_1	625	0.049	exon	12
siCTRL_FM_r1	SRR5824251	chr5:123545417|123557564	chr5_123545417_123557564_+	hsa-CSNK1G3_0001	chr5	123545417	123557564	+	ENSG00000151292.18	46	14_13_0	28	0.767	exon	12
siCTRL_FM_r2	SRR5824252	chr5:123545417|123557564	chr5_123545417_123557564_+	hsa-CSNK1G3_0001	chr5	123545417	123557564	+	ENSG00000151292.18	34	12_10_0	12	0.85	exon	12
siCTRL_FM_r3	SRR5824253	chr5:123545417|123557564	chr5_123545417_123557564_+	hsa-CSNK1G3_0001	chr5	123545417	123557564	+	ENSG00000151292.18	75	20_13_0	37	0.802	exon	12
siCTRL_E2_r1	SRR5824254	chr5:123545417|123557564	chr5_123545417_123557564_+	hsa-CSNK1G3_0001	chr5	123545417	123557564	+	ENSG00000151292.18	231	24_21_1	172	0.729	exon	12
siCTRL_E2_r2	SRR5824255	chr5:123545417|123557564	chr5_123545417_123557564_+	hsa-CSNK1G3_0001	chr5	123545417	123557564	+	ENSG00000151292.18	115	20_18_0	53	0.813	exon	12
siCTRL_E2_r3	SRR5824256	chr5:123545417|123557564	chr5_123545417_123557564_+	hsa-CSNK1G3_0001	chr5	123545417	123557564	+	ENSG00000151292.18	63	15_14_0	27	0.824	exon	12
siCTRL_HD_r1	SRR5824257	chr5:123545417|123557564	chr5_123545417_123557564_+	hsa-CSNK1G3_0001	chr5	123545417	123557564	+	ENSG00000151292.18	212	17_18_0	155	0.732	exon	12
siCTRL_HD_r2	SRR5824258	chr5:123545417|123557564	chr5_123545417_123557564_+	hsa-CSNK1G3_0001	chr5	123545417	123557564	+	ENSG00000151292.18	136	20_21_0	72	0.791	exon	12
siCTRL_HD_r3	SRR5824259	chr5:123545417|123557564	chr5_123545417_123557564_+	hsa-CSNK1G3_0001	chr5	123545417	123557564	+	ENSG00000151292.18	37	11_8_0	17	0.813	exon	12
siER_HD_r1	SRR5824260	chr5:123545417|123557564	chr5_123545417_123557564_+	hsa-CSNK1G3_0001	chr5	123545417	123557564	+	ENSG00000151292.18	32	13_13_0	75	0.46	exon	12
siER_HD_r3	SRR5824261	chr5:123545417|123557564	chr5_123545417_123557564_+	hsa-CSNK1G3_0001	chr5	123545417	123557564	+	ENSG00000151292.18	95	23_14_1	37	0.837	exon	12
siER_HD_r2	SRR5824262	chr5:123545417|123557564	chr5_123545417_123557564_+	hsa-CSNK1G3_0001	chr5	123545417	123557564	+	ENSG00000151292.18	87	20_17_0	44	0.798	exon	12
siCTRL_FM_r1	SRR5824251	chr8:123333878|123336532	chr8_123333878_123336532_-	hsa-ATAD2_0013	chr8	123333878	123336532	-	ENSG00000156802.13	14	5_8_0	130	0.177	exon	12
siCTRL_FM_r2	SRR5824252	chr8:123333878|123336532	chr8_123333878_123336532_-	hsa-ATAD2_0013	chr8	123333878	123336532	-	ENSG00000156802.13	2	1_2_0	77	0.049	exon	12
siCTRL_FM_r3	SRR5824253	chr8:123333878|123336532	chr8_123333878_123336532_-	hsa-ATAD2_0013	chr8	123333878	123336532	-	ENSG00000156802.13	13	8_8_0	188	0.121	exon	12
siCTRL_E2_r1	SRR5824254	chr8:123333878|123336532	chr8_123333878_123336532_-	hsa-ATAD2_0013	chr8	123333878	123336532	-	ENSG00000156802.13	27	7_8_0	699	0.072	exon	12
siCTRL_E2_r2	SRR5824255	chr8:123333878|123336532	chr8_123333878_123336532_-	hsa-ATAD2_0013	chr8	123333878	123336532	-	ENSG00000156802.13	12	3_6_0	198	0.108	exon	12
siCTRL_E2_r3	SRR5824256	chr8:123333878|123336532	chr8_123333878_123336532_-	hsa-ATAD2_0013	chr8	123333878	123336532	-	ENSG00000156802.13	10	4_8_0	109	0.155	exon	12
siCTRL_HD_r1	SRR5824257	chr8:123333878|123336532	chr8_123333878_123336532_-	hsa-ATAD2_0013	chr8	123333878	123336532	-	ENSG00000156802.13	6	1_4_0	375	0.031	exon	12
siCTRL_HD_r2	SRR5824258	chr8:123333878|123336532	chr8_123333878_123336532_-	hsa-ATAD2_0013	chr8	123333878	123336532	-	ENSG00000156802.13	16	7_6_0	231	0.122	exon	12
siCTRL_HD_r3	SRR5824259	chr8:123333878|123336532	chr8_123333878_123336532_-	hsa-ATAD2_0013	chr8	123333878	123336532	-	ENSG00000156802.13	4	3_4_0	79	0.092	exon	12
siER_HD_r1	SRR5824260	chr8:123333878|123336532	chr8_123333878_123336532_-	hsa-ATAD2_0013	chr8	123333878	123336532	-	ENSG00000156802.13	2	1_2_0	159	0.025	exon	12
siER_HD_r3	SRR5824261	chr8:123333878|123336532	chr8_123333878_123336532_-	hsa-ATAD2_0013	chr8	123333878	123336532	-	ENSG00000156802.13	12	5_6_0	108	0.182	exon	12
siER_HD_r2	SRR5824262	chr8:123333878|123336532	chr8_123333878_123336532_-	hsa-ATAD2_0013	chr8	123333878	123336532	-	ENSG00000156802.13	7	3_5_0	79	0.151	exon	12
siCTRL_FM_r1	SRR5824251	chr8:123077111|123084340	chr8_123077111_123084340_+	hsa-TBC1D31_0017	chr8	123077111	123084340	+	ENSG00000156787.17	9	8_5_0	19	0.486	exon	12
siCTRL_FM_r2	SRR5824252	chr8:123077111|123084340	chr8_123077111_123084340_+	hsa-TBC1D31_0017	chr8	123077111	123084340	+	ENSG00000156787.17	5	3_3_0	21	0.323	exon	12
siCTRL_FM_r3	SRR5824253	chr8:123077111|123084340	chr8_123077111_123084340_+	hsa-TBC1D31_0017	chr8	123077111	123084340	+	ENSG00000156787.17	12	7_5_0	44	0.353	exon	12
siCTRL_E2_r1	SRR5824254	chr8:123077111|123084340	chr8_123077111_123084340_+	hsa-TBC1D31_0017	chr8	123077111	123084340	+	ENSG00000156787.17	17	6_5_0	103	0.248	exon	12
siCTRL_E2_r2	SRR5824255	chr8:123077111|123084340	chr8_123077111_123084340_+	hsa-TBC1D31_0017	chr8	123077111	123084340	+	ENSG00000156787.17	15	9_8_1	26	0.536	exon	12
siCTRL_E2_r3	SRR5824256	chr8:123077111|123084340	chr8_123077111_123084340_+	hsa-TBC1D31_0017	chr8	123077111	123084340	+	ENSG00000156787.17	5	3_4_0	15	0.4	exon	12
siCTRL_HD_r1	SRR5824257	chr8:123077111|123084340	chr8_123077111_123084340_+	hsa-TBC1D31_0017	chr8	123077111	123084340	+	ENSG00000156787.17	19	9_5_0	103	0.27	exon	12
siCTRL_HD_r2	SRR5824258	chr8:123077111|123084340	chr8_123077111_123084340_+	hsa-TBC1D31_0017	chr8	123077111	123084340	+	ENSG00000156787.17	10	9_5_0	35	0.364	exon	12
siCTRL_HD_r3	SRR5824259	chr8:123077111|123084340	chr8_123077111_123084340_+	hsa-TBC1D31_0017	chr8	123077111	123084340	+	ENSG00000156787.17	3	1_2_0	15	0.286	exon	12
siER_HD_r1	SRR5824260	chr8:123077111|123084340	chr8_123077111_123084340_+	hsa-TBC1D31_0017	chr8	123077111	123084340	+	ENSG00000156787.17	2	2_1_0	24	0.143	exon	12
siER_HD_r3	SRR5824261	chr8:123077111|123084340	chr8_123077111_123084340_+	hsa-TBC1D31_0017	chr8	123077111	123084340	+	ENSG00000156787.17	6	3_3_0	23	0.343	exon	12
siER_HD_r2	SRR5824262	chr8:123077111|123084340	chr8_123077111_123084340_+	hsa-TBC1D31_0017	chr8	123077111	123084340	+	ENSG00000156787.17	7	2_5_1	11	0.56	exon	12
siCTRL_FM_r1	SRR5824251	chr9:122280443|122291840	chr9_122280443_122291840_+	hsa-MRRF_0002	chr9	122280443	122291840	+	ENSG00000148187.18	5	5_2_0	8	0.556	exon	12
siCTRL_FM_r2	SRR5824252	chr9:122280443|122291840	chr9_122280443_122291840_+	hsa-MRRF_0002	chr9	122280443	122291840	+	ENSG00000148187.18	10	6_6_0	5	0.8	exon	12
siCTRL_FM_r3	SRR5824253	chr9:122280443|122291840	chr9_122280443_122291840_+	hsa-MRRF_0002	chr9	122280443	122291840	+	ENSG00000148187.18	7	3_2_0	10	0.583	exon	12
siCTRL_E2_r1	SRR5824254	chr9:122280443|122291840	chr9_122280443_122291840_+	hsa-MRRF_0002	chr9	122280443	122291840	+	ENSG00000148187.18	35	11_9_0	24	0.745	exon	12
siCTRL_E2_r2	SRR5824255	chr9:122280443|122291840	chr9_122280443_122291840_+	hsa-MRRF_0002	chr9	122280443	122291840	+	ENSG00000148187.18	25	10_7_0	14	0.781	exon	12
siCTRL_E2_r3	SRR5824256	chr9:122280443|122291840	chr9_122280443_122291840_+	hsa-MRRF_0002	chr9	122280443	122291840	+	ENSG00000148187.18	7	3_5_0	6	0.7	exon	12
siCTRL_HD_r1	SRR5824257	chr9:122280443|122291840	chr9_122280443_122291840_+	hsa-MRRF_0002	chr9	122280443	122291840	+	ENSG00000148187.18	29	7_6_0	27	0.682	exon	12
siCTRL_HD_r2	SRR5824258	chr9:122280443|122291840	chr9_122280443_122291840_+	hsa-MRRF_0002	chr9	122280443	122291840	+	ENSG00000148187.18	21	6_7_0	15	0.737	exon	12
siCTRL_HD_r3	SRR5824259	chr9:122280443|122291840	chr9_122280443_122291840_+	hsa-MRRF_0002	chr9	122280443	122291840	+	ENSG00000148187.18	2	1_2_0	2	0.667	exon	12
siER_HD_r1	SRR5824260	chr9:122280443|122291840	chr9_122280443_122291840_+	hsa-MRRF_0002	chr9	122280443	122291840	+	ENSG00000148187.18	12	5_5_0	12	0.667	exon	12
siER_HD_r3	SRR5824261	chr9:122280443|122291840	chr9_122280443_122291840_+	hsa-MRRF_0002	chr9	122280443	122291840	+	ENSG00000148187.18	12	7_6_0	5	0.828	exon	12
siER_HD_r2	SRR5824262	chr9:122280443|122291840	chr9_122280443_122291840_+	hsa-MRRF_0002	chr9	122280443	122291840	+	ENSG00000148187.18	7	3_5_0	1	0.933	exon	12
siCTRL_FM_r1	SRR5824251	chr12:120782655|120784593	chr12_120782655_120784593_-	hsa-SPPL3_0001	chr12	120782655	120784593	-	ENSG00000157837.16	8	4_5_0	19	0.457	exon	12
siCTRL_FM_r2	SRR5824252	chr12:120782655|120784593	chr12_120782655_120784593_-	hsa-SPPL3_0001	chr12	120782655	120784593	-	ENSG00000157837.16	5	2_2_0	13	0.435	exon	12
siCTRL_FM_r3	SRR5824253	chr12:120782655|120784593	chr12_120782655_120784593_-	hsa-SPPL3_0001	chr12	120782655	120784593	-	ENSG00000157837.16	6	3_5_0	20	0.375	exon	12
siCTRL_E2_r1	SRR5824254	chr12:120782655|120784593	chr12_120782655_120784593_-	hsa-SPPL3_0001	chr12	120782655	120784593	-	ENSG00000157837.16	16	7_9_0	67	0.323	exon	12
siCTRL_E2_r2	SRR5824255	chr12:120782655|120784593	chr12_120782655_120784593_-	hsa-SPPL3_0001	chr12	120782655	120784593	-	ENSG00000157837.16	7	5_5_0	32	0.304	exon	12
siCTRL_E2_r3	SRR5824256	chr12:120782655|120784593	chr12_120782655_120784593_-	hsa-SPPL3_0001	chr12	120782655	120784593	-	ENSG00000157837.16	11	5_3_0	15	0.595	exon	12
siCTRL_HD_r1	SRR5824257	chr12:120782655|120784593	chr12_120782655_120784593_-	hsa-SPPL3_0001	chr12	120782655	120784593	-	ENSG00000157837.16	7	2_2_0	41	0.255	exon	12
siCTRL_HD_r2	SRR5824258	chr12:120782655|120784593	chr12_120782655_120784593_-	hsa-SPPL3_0001	chr12	120782655	120784593	-	ENSG00000157837.16	16	9_8_0	44	0.421	exon	12
siCTRL_HD_r3	SRR5824259	chr12:120782655|120784593	chr12_120782655_120784593_-	hsa-SPPL3_0001	chr12	120782655	120784593	-	ENSG00000157837.16	5	3_2_0	21	0.323	exon	12
siER_HD_r1	SRR5824260	chr12:120782655|120784593	chr12_120782655_120784593_-	hsa-SPPL3_0001	chr12	120782655	120784593	-	ENSG00000157837.16	10	4_4_0	52	0.278	exon	12
siER_HD_r3	SRR5824261	chr12:120782655|120784593	chr12_120782655_120784593_-	hsa-SPPL3_0001	chr12	120782655	120784593	-	ENSG00000157837.16	9	6_4_0	17	0.514	exon	12
siER_HD_r2	SRR5824262	chr12:120782655|120784593	chr12_120782655_120784593_-	hsa-SPPL3_0001	chr12	120782655	120784593	-	ENSG00000157837.16	12	4_7_0	17	0.585	exon	12
siCTRL_FM_r1	SRR5824251	chr12:120154970|120155719	chr12_120154970_120155719_-	hsa-GCN1_0003	chr12	120154970	120155719	-	ENSG00000089154.11	22	8_8_0	62	0.415	exon	12
siCTRL_FM_r2	SRR5824252	chr12:120154970|120155719	chr12_120154970_120155719_-	hsa-GCN1_0003	chr12	120154970	120155719	-	ENSG00000089154.11	12	7_9_0	36	0.4	exon	12
siCTRL_FM_r3	SRR5824253	chr12:120154970|120155719	chr12_120154970_120155719_-	hsa-GCN1_0003	chr12	120154970	120155719	-	ENSG00000089154.11	23	10_8_0	66	0.411	exon	12
siCTRL_E2_r1	SRR5824254	chr12:120154970|120155719	chr12_120154970_120155719_-	hsa-GCN1_0003	chr12	120154970	120155719	-	ENSG00000089154.11	82	12_14_1	220	0.427	exon	12
siCTRL_E2_r2	SRR5824255	chr12:120154970|120155719	chr12_120154970_120155719_-	hsa-GCN1_0003	chr12	120154970	120155719	-	ENSG00000089154.11	35	12_14_0	101	0.409	exon	12
siCTRL_E2_r3	SRR5824256	chr12:120154970|120155719	chr12_120154970_120155719_-	hsa-GCN1_0003	chr12	120154970	120155719	-	ENSG00000089154.11	23	7_9_0	37	0.554	exon	12
siCTRL_HD_r1	SRR5824257	chr12:120154970|120155719	chr12_120154970_120155719_-	hsa-GCN1_0003	chr12	120154970	120155719	-	ENSG00000089154.11	47	4_8_0	159	0.372	exon	12
siCTRL_HD_r2	SRR5824258	chr12:120154970|120155719	chr12_120154970_120155719_-	hsa-GCN1_0003	chr12	120154970	120155719	-	ENSG00000089154.11	59	14_15_0	99	0.544	exon	12
siCTRL_HD_r3	SRR5824259	chr12:120154970|120155719	chr12_120154970_120155719_-	hsa-GCN1_0003	chr12	120154970	120155719	-	ENSG00000089154.11	11	7_6_0	40	0.355	exon	12
siER_HD_r1	SRR5824260	chr12:120154970|120155719	chr12_120154970_120155719_-	hsa-GCN1_0003	chr12	120154970	120155719	-	ENSG00000089154.11	12	3_6_0	100	0.194	exon	12
siER_HD_r3	SRR5824261	chr12:120154970|120155719	chr12_120154970_120155719_-	hsa-GCN1_0003	chr12	120154970	120155719	-	ENSG00000089154.11	14	5_8_0	58	0.326	exon	12
siER_HD_r2	SRR5824262	chr12:120154970|120155719	chr12_120154970_120155719_-	hsa-GCN1_0003	chr12	120154970	120155719	-	ENSG00000089154.11	18	9_9_0	41	0.468	exon	12
siCTRL_FM_r1	SRR5824251	chr2:120127688|120175004	chr2_120127688_120175004_+	hsa-EPB41L5_0021	chr2	120127688	120175004	+	ENSG00000115109.14	6	4_4_0	6	0.667	exon	12
siCTRL_FM_r2	SRR5824252	chr2:120127688|120175004	chr2_120127688_120175004_+	hsa-EPB41L5_0021	chr2	120127688	120175004	+	ENSG00000115109.14	4	1_4_0	5	0.615	exon	12
siCTRL_FM_r3	SRR5824253	chr2:120127688|120175004	chr2_120127688_120175004_+	hsa-EPB41L5_0021	chr2	120127688	120175004	+	ENSG00000115109.14	8	4_2_0	6	0.727	exon	12
siCTRL_E2_r1	SRR5824254	chr2:120127688|120175004	chr2_120127688_120175004_+	hsa-EPB41L5_0021	chr2	120127688	120175004	+	ENSG00000115109.14	49	9_11_0	17	0.852	exon	12
siCTRL_E2_r2	SRR5824255	chr2:120127688|120175004	chr2_120127688_120175004_+	hsa-EPB41L5_0021	chr2	120127688	120175004	+	ENSG00000115109.14	28	10_6_0	7	0.889	exon	12
siCTRL_E2_r3	SRR5824256	chr2:120127688|120175004	chr2_120127688_120175004_+	hsa-EPB41L5_0021	chr2	120127688	120175004	+	ENSG00000115109.14	12	5_3_0	7	0.774	exon	12
siCTRL_HD_r1	SRR5824257	chr2:120127688|120175004	chr2_120127688_120175004_+	hsa-EPB41L5_0021	chr2	120127688	120175004	+	ENSG00000115109.14	66	9_10_0	42	0.759	exon	12
siCTRL_HD_r2	SRR5824258	chr2:120127688|120175004	chr2_120127688_120175004_+	hsa-EPB41L5_0021	chr2	120127688	120175004	+	ENSG00000115109.14	25	8_10_0	18	0.735	exon	12
siCTRL_HD_r3	SRR5824259	chr2:120127688|120175004	chr2_120127688_120175004_+	hsa-EPB41L5_0021	chr2	120127688	120175004	+	ENSG00000115109.14	6	5_4_0	5	0.706	exon	12
siER_HD_r1	SRR5824260	chr2:120127688|120175004	chr2_120127688_120175004_+	hsa-EPB41L5_0021	chr2	120127688	120175004	+	ENSG00000115109.14	12	6_6_0	20	0.545	exon	12
siER_HD_r3	SRR5824261	chr2:120127688|120175004	chr2_120127688_120175004_+	hsa-EPB41L5_0021	chr2	120127688	120175004	+	ENSG00000115109.14	18	8_6_0	17	0.679	exon	12
siER_HD_r2	SRR5824262	chr2:120127688|120175004	chr2_120127688_120175004_+	hsa-EPB41L5_0021	chr2	120127688	120175004	+	ENSG00000115109.14	13	3_7_1	8	0.765	exon	12
siCTRL_FM_r1	SRR5824251	chr1:117402186|117405645	chr1_117402186_117405645_+	hsa-MAN1A2_0004	chr1	117402186	117405645	+	ENSG00000198162.12	12	6_6_0	203	0.106	exon	12
siCTRL_FM_r1	SRR5824251	chr1:117402186|117414831	chr1_117402186_117414831_+	hsa-MAN1A2_0002	chr1	117402186	117414831	+	ENSG00000198162.12	45	12_17_0	170	0.346	exon	12
siCTRL_FM_r1	SRR5824251	chr1:117402186|117420649	chr1_117402186_117420649_+	hsa-MAN1A2_0003	chr1	117402186	117420649	+	ENSG00000198162.12	113	18_18_1	74	0.753	exon	12
siCTRL_FM_r1	SRR5824251	chr1:117402186|117442325	chr1_117402186_117442325_+	hsa-MAN1A2_0008	chr1	117402186	117442325	+	ENSG00000198162.12	22	8_8_0	88	0.333	exon	12
siCTRL_FM_r2	SRR5824252	chr1:117402186|117405645	chr1_117402186_117405645_+	hsa-MAN1A2_0004	chr1	117402186	117405645	+	ENSG00000198162.12	6	3_3_1	228	0.05	exon	12
siCTRL_FM_r2	SRR5824252	chr1:117402186|117414831	chr1_117402186_117414831_+	hsa-MAN1A2_0002	chr1	117402186	117414831	+	ENSG00000198162.12	37	14_15_0	146	0.336	exon	12
siCTRL_FM_r2	SRR5824252	chr1:117402186|117420649	chr1_117402186_117420649_+	hsa-MAN1A2_0003	chr1	117402186	117420649	+	ENSG00000198162.12	142	18_19_0	82	0.776	exon	12
siCTRL_FM_r2	SRR5824252	chr1:117402186|117442325	chr1_117402186_117442325_+	hsa-MAN1A2_0008	chr1	117402186	117442325	+	ENSG00000198162.12	38	12_10_1	95	0.444	exon	12
siCTRL_FM_r3	SRR5824253	chr1:117402186|117405645	chr1_117402186_117405645_+	hsa-MAN1A2_0004	chr1	117402186	117405645	+	ENSG00000198162.12	8	4_7_0	258	0.058	exon	12
siCTRL_FM_r3	SRR5824253	chr1:117402186|117414831	chr1_117402186_117414831_+	hsa-MAN1A2_0002	chr1	117402186	117414831	+	ENSG00000198162.12	51	13_15_1	176	0.367	exon	12
siCTRL_FM_r3	SRR5824253	chr1:117402186|117420649	chr1_117402186_117420649_+	hsa-MAN1A2_0003	chr1	117402186	117420649	+	ENSG00000198162.12	139	16_16_0	91	0.753	exon	12
siCTRL_FM_r3	SRR5824253	chr1:117402186|117442325	chr1_117402186_117442325_+	hsa-MAN1A2_0008	chr1	117402186	117442325	+	ENSG00000198162.12	50	13_13_1	134	0.427	exon	12
siCTRL_E2_r1	SRR5824254	chr1:117402186|117405645	chr1_117402186_117405645_+	hsa-MAN1A2_0004	chr1	117402186	117405645	+	ENSG00000198162.12	73	15_14_0	1286	0.102	exon	12
siCTRL_E2_r1	SRR5824254	chr1:117402186|117414831	chr1_117402186_117414831_+	hsa-MAN1A2_0002	chr1	117402186	117414831	+	ENSG00000198162.12	248	22_25_0	841	0.371	exon	12
siCTRL_E2_r1	SRR5824254	chr1:117402186|117420649	chr1_117402186_117420649_+	hsa-MAN1A2_0003	chr1	117402186	117420649	+	ENSG00000198162.12	729	24_27_0	441	0.768	exon	12
siCTRL_E2_r1	SRR5824254	chr1:117402186|117442325	chr1_117402186_117442325_+	hsa-MAN1A2_0008	chr1	117402186	117442325	+	ENSG00000198162.12	219	21_20_0	550	0.443	exon	12
siCTRL_E2_r2	SRR5824255	chr1:117402186|117405645	chr1_117402186_117405645_+	hsa-MAN1A2_0004	chr1	117402186	117405645	+	ENSG00000198162.12	25	11_9_0	737	0.064	exon	12
siCTRL_E2_r2	SRR5824255	chr1:117402186|117414831	chr1_117402186_117414831_+	hsa-MAN1A2_0002	chr1	117402186	117414831	+	ENSG00000198162.12	116	18_22_0	476	0.328	exon	12
siCTRL_E2_r2	SRR5824255	chr1:117402186|117420649	chr1_117402186_117420649_+	hsa-MAN1A2_0003	chr1	117402186	117420649	+	ENSG00000198162.12	444	23_24_0	240	0.787	exon	12
siCTRL_E2_r2	SRR5824255	chr1:117402186|117442325	chr1_117402186_117442325_+	hsa-MAN1A2_0008	chr1	117402186	117442325	+	ENSG00000198162.12	138	20_19_1	281	0.496	exon	12
siCTRL_E2_r3	SRR5824256	chr1:117402186|117405645	chr1_117402186_117405645_+	hsa-MAN1A2_0004	chr1	117402186	117405645	+	ENSG00000198162.12	18	7_8_0	249	0.126	exon	12
siCTRL_E2_r3	SRR5824256	chr1:117402186|117414831	chr1_117402186_117414831_+	hsa-MAN1A2_0002	chr1	117402186	117414831	+	ENSG00000198162.12	51	15_17_0	143	0.416	exon	12
siCTRL_E2_r3	SRR5824256	chr1:117402186|117420649	chr1_117402186_117420649_+	hsa-MAN1A2_0003	chr1	117402186	117420649	+	ENSG00000198162.12	198	19_21_2	82	0.828	exon	12
siCTRL_E2_r3	SRR5824256	chr1:117402186|117442325	chr1_117402186_117442325_+	hsa-MAN1A2_0008	chr1	117402186	117442325	+	ENSG00000198162.12	59	16_11_0	93	0.559	exon	12
siCTRL_HD_r1	SRR5824257	chr1:117402186|117405645	chr1_117402186_117405645_+	hsa-MAN1A2_0004	chr1	117402186	117405645	+	ENSG00000198162.12	61	10_9_0	1193	0.093	exon	12
siCTRL_HD_r1	SRR5824257	chr1:117402186|117414831	chr1_117402186_117414831_+	hsa-MAN1A2_0002	chr1	117402186	117414831	+	ENSG00000198162.12	166	17_19_0	793	0.295	exon	12
siCTRL_HD_r1	SRR5824257	chr1:117402186|117420649	chr1_117402186_117420649_+	hsa-MAN1A2_0003	chr1	117402186	117420649	+	ENSG00000198162.12	781	21_24_0	422	0.787	exon	12
siCTRL_HD_r1	SRR5824257	chr1:117402186|117442325	chr1_117402186_117442325_+	hsa-MAN1A2_0008	chr1	117402186	117442325	+	ENSG00000198162.12	210	16_19_0	494	0.46	exon	12
siCTRL_HD_r2	SRR5824258	chr1:117402186|117405645	chr1_117402186_117405645_+	hsa-MAN1A2_0004	chr1	117402186	117405645	+	ENSG00000198162.12	35	12_12_0	943	0.069	exon	12
siCTRL_HD_r2	SRR5824258	chr1:117402186|117414831	chr1_117402186_117414831_+	hsa-MAN1A2_0002	chr1	117402186	117414831	+	ENSG00000198162.12	144	19_22_1	646	0.308	exon	12
siCTRL_HD_r2	SRR5824258	chr1:117402186|117420649	chr1_117402186_117420649_+	hsa-MAN1A2_0003	chr1	117402186	117420649	+	ENSG00000198162.12	580	23_23_0	313	0.788	exon	12
siCTRL_HD_r2	SRR5824258	chr1:117402186|117442325	chr1_117402186_117442325_+	hsa-MAN1A2_0008	chr1	117402186	117442325	+	ENSG00000198162.12	192	21_21_0	383	0.501	exon	12
siCTRL_HD_r3	SRR5824259	chr1:117402186|117405645	chr1_117402186_117405645_+	hsa-MAN1A2_0004	chr1	117402186	117405645	+	ENSG00000198162.12	5	3_3_0	147	0.064	exon	12
siCTRL_HD_r3	SRR5824259	chr1:117402186|117414831	chr1_117402186_117414831_+	hsa-MAN1A2_0002	chr1	117402186	117414831	+	ENSG00000198162.12	13	5_7_0	95	0.215	exon	12
siCTRL_HD_r3	SRR5824259	chr1:117402186|117420649	chr1_117402186_117420649_+	hsa-MAN1A2_0003	chr1	117402186	117420649	+	ENSG00000198162.12	60	14_18_0	56	0.682	exon	12
siCTRL_HD_r3	SRR5824259	chr1:117402186|117442325	chr1_117402186_117442325_+	hsa-MAN1A2_0008	chr1	117402186	117442325	+	ENSG00000198162.12	25	10_13_0	78	0.391	exon	12
siER_HD_r1	SRR5824260	chr1:117402186|117405645	chr1_117402186_117405645_+	hsa-MAN1A2_0004	chr1	117402186	117405645	+	ENSG00000198162.12	12	9_6_0	371	0.061	exon	12
siER_HD_r1	SRR5824260	chr1:117402186|117414831	chr1_117402186_117414831_+	hsa-MAN1A2_0002	chr1	117402186	117414831	+	ENSG00000198162.12	33	14_14_0	231	0.222	exon	12
siER_HD_r1	SRR5824260	chr1:117402186|117420649	chr1_117402186_117420649_+	hsa-MAN1A2_0003	chr1	117402186	117420649	+	ENSG00000198162.12	164	20_24_1	150	0.686	exon	12
siER_HD_r1	SRR5824260	chr1:117402186|117442325	chr1_117402186_117442325_+	hsa-MAN1A2_0008	chr1	117402186	117442325	+	ENSG00000198162.12	62	17_13_0	183	0.404	exon	12
siER_HD_r3	SRR5824261	chr1:117402186|117405645	chr1_117402186_117405645_+	hsa-MAN1A2_0004	chr1	117402186	117405645	+	ENSG00000198162.12	38	14_12_0	602	0.112	exon	12
siER_HD_r3	SRR5824261	chr1:117402186|117414831	chr1_117402186_117414831_+	hsa-MAN1A2_0002	chr1	117402186	117414831	+	ENSG00000198162.12	107	20_20_0	408	0.344	exon	12
siER_HD_r3	SRR5824261	chr1:117402186|117420649	chr1_117402186_117420649_+	hsa-MAN1A2_0003	chr1	117402186	117420649	+	ENSG00000198162.12	392	20_25_0	188	0.807	exon	12
siER_HD_r3	SRR5824261	chr1:117402186|117442325	chr1_117402186_117442325_+	hsa-MAN1A2_0008	chr1	117402186	117442325	+	ENSG00000198162.12	139	24_20_0	214	0.565	exon	12
siER_HD_r2	SRR5824262	chr1:117402186|117405645	chr1_117402186_117405645_+	hsa-MAN1A2_0004	chr1	117402186	117405645	+	ENSG00000198162.12	25	12_9_0	437	0.103	exon	12
siER_HD_r2	SRR5824262	chr1:117402186|117414831	chr1_117402186_117414831_+	hsa-MAN1A2_0002	chr1	117402186	117414831	+	ENSG00000198162.12	65	16_17_0	232	0.359	exon	12
siER_HD_r2	SRR5824262	chr1:117402186|117420649	chr1_117402186_117420649_+	hsa-MAN1A2_0003	chr1	117402186	117420649	+	ENSG00000198162.12	264	23_22_2	123	0.811	exon	12
siER_HD_r2	SRR5824262	chr1:117402186|117442325	chr1_117402186_117442325_+	hsa-MAN1A2_0008	chr1	117402186	117442325	+	ENSG00000198162.12	71	14_14_1	143	0.498	exon	12
siCTRL_FM_r1	SRR5824251	chr8:116655856|116658980	chr8_116655856_116658980_-	hsa-EIF3H_0001	chr8	116655856	116658980	-	ENSG00000147677.12	5	4_5_0	143	0.065	exon	12
siCTRL_FM_r2	SRR5824252	chr8:116655856|116658980	chr8_116655856_116658980_-	hsa-EIF3H_0001	chr8	116655856	116658980	-	ENSG00000147677.12	5	2_4_0	121	0.076	exon	12
siCTRL_FM_r3	SRR5824253	chr8:116655856|116658980	chr8_116655856_116658980_-	hsa-EIF3H_0001	chr8	116655856	116658980	-	ENSG00000147677.12	7	6_6_0	282	0.047	exon	12
siCTRL_E2_r1	SRR5824254	chr8:116655856|116658980	chr8_116655856_116658980_-	hsa-EIF3H_0001	chr8	116655856	116658980	-	ENSG00000147677.12	29	10_12_0	644	0.083	exon	12
siCTRL_E2_r2	SRR5824255	chr8:116655856|116658980	chr8_116655856_116658980_-	hsa-EIF3H_0001	chr8	116655856	116658980	-	ENSG00000147677.12	12	6_7_0	229	0.095	exon	12
siCTRL_E2_r3	SRR5824256	chr8:116655856|116658980	chr8_116655856_116658980_-	hsa-EIF3H_0001	chr8	116655856	116658980	-	ENSG00000147677.12	8	5_6_0	110	0.127	exon	12
siCTRL_HD_r1	SRR5824257	chr8:116655856|116658980	chr8_116655856_116658980_-	hsa-EIF3H_0001	chr8	116655856	116658980	-	ENSG00000147677.12	27	6_8_0	455	0.106	exon	12
siCTRL_HD_r2	SRR5824258	chr8:116655856|116658980	chr8_116655856_116658980_-	hsa-EIF3H_0001	chr8	116655856	116658980	-	ENSG00000147677.12	23	8_8_0	304	0.131	exon	12
siCTRL_HD_r3	SRR5824259	chr8:116655856|116658980	chr8_116655856_116658980_-	hsa-EIF3H_0001	chr8	116655856	116658980	-	ENSG00000147677.12	3	3_3_0	123	0.047	exon	12
siER_HD_r1	SRR5824260	chr8:116655856|116658980	chr8_116655856_116658980_-	hsa-EIF3H_0001	chr8	116655856	116658980	-	ENSG00000147677.12	9	3_6_0	455	0.038	exon	12
siER_HD_r3	SRR5824261	chr8:116655856|116658980	chr8_116655856_116658980_-	hsa-EIF3H_0001	chr8	116655856	116658980	-	ENSG00000147677.12	16	8_8_0	161	0.166	exon	12
siER_HD_r2	SRR5824262	chr8:116655856|116658980	chr8_116655856_116658980_-	hsa-EIF3H_0001	chr8	116655856	116658980	-	ENSG00000147677.12	6	4_3_0	133	0.083	exon	12
siCTRL_FM_r1	SRR5824251	chr12:116230533|116237705	chr12_116230533_116237705_-	hsa-MED13L_0024	chr12	116230533	116237705	-	ENSG00000123066.9	39	14_9_0	112	0.411	exon	12
siCTRL_FM_r2	SRR5824252	chr12:116230533|116237705	chr12_116230533_116237705_-	hsa-MED13L_0024	chr12	116230533	116237705	-	ENSG00000123066.9	38	17_14_0	72	0.514	exon	12
siCTRL_FM_r3	SRR5824253	chr12:116230533|116237705	chr12_116230533_116237705_-	hsa-MED13L_0024	chr12	116230533	116237705	-	ENSG00000123066.9	60	15_11_0	135	0.471	exon	12
siCTRL_E2_r1	SRR5824254	chr12:116230533|116237705	chr12_116230533_116237705_-	hsa-MED13L_0024	chr12	116230533	116237705	-	ENSG00000123066.9	250	24_19_0	567	0.469	exon	12
siCTRL_E2_r2	SRR5824255	chr12:116230533|116237705	chr12_116230533_116237705_-	hsa-MED13L_0024	chr12	116230533	116237705	-	ENSG00000123066.9	53	18_12_1	189	0.359	exon	12
siCTRL_E2_r3	SRR5824256	chr12:116230533|116237705	chr12_116230533_116237705_-	hsa-MED13L_0024	chr12	116230533	116237705	-	ENSG00000123066.9	51	15_14_0	93	0.523	exon	12
siCTRL_HD_r1	SRR5824257	chr12:116230533|116237705	chr12_116230533_116237705_-	hsa-MED13L_0024	chr12	116230533	116237705	-	ENSG00000123066.9	199	21_16_1	334	0.544	exon	12
siCTRL_HD_r2	SRR5824258	chr12:116230533|116237705	chr12_116230533_116237705_-	hsa-MED13L_0024	chr12	116230533	116237705	-	ENSG00000123066.9	110	19_14_0	172	0.561	exon	12
siCTRL_HD_r3	SRR5824259	chr12:116230533|116237705	chr12_116230533_116237705_-	hsa-MED13L_0024	chr12	116230533	116237705	-	ENSG00000123066.9	13	7_3_0	66	0.283	exon	12
siER_HD_r1	SRR5824260	chr12:116230533|116237705	chr12_116230533_116237705_-	hsa-MED13L_0024	chr12	116230533	116237705	-	ENSG00000123066.9	27	11_9_1	99	0.353	exon	12
siER_HD_r3	SRR5824261	chr12:116230533|116237705	chr12_116230533_116237705_-	hsa-MED13L_0024	chr12	116230533	116237705	-	ENSG00000123066.9	44	13_6_0	62	0.587	exon	12
siER_HD_r2	SRR5824262	chr12:116230533|116237705	chr12_116230533_116237705_-	hsa-MED13L_0024	chr12	116230533	116237705	-	ENSG00000123066.9	55	17_13_0	63	0.636	exon	12
siCTRL_FM_r1	SRR5824251	chr12:116230433|116237705	chr12_116230433_116237705_-	hsa-MED13L_0039	chr12	116230433	116237705	-	ENSG00000123066.9	19	8_7_0	110	0.257	exon	12
siCTRL_FM_r2	SRR5824252	chr12:116230433|116237705	chr12_116230433_116237705_-	hsa-MED13L_0039	chr12	116230433	116237705	-	ENSG00000123066.9	5	4_2_0	73	0.12	exon	12
siCTRL_FM_r3	SRR5824253	chr12:116230433|116237705	chr12_116230433_116237705_-	hsa-MED13L_0039	chr12	116230433	116237705	-	ENSG00000123066.9	28	10_10_0	136	0.292	exon	12
siCTRL_E2_r1	SRR5824254	chr12:116230433|116237705	chr12_116230433_116237705_-	hsa-MED13L_0039	chr12	116230433	116237705	-	ENSG00000123066.9	50	15_13_0	571	0.149	exon	12
siCTRL_E2_r2	SRR5824255	chr12:116230433|116237705	chr12_116230433_116237705_-	hsa-MED13L_0039	chr12	116230433	116237705	-	ENSG00000123066.9	23	8_9_0	187	0.197	exon	12
siCTRL_E2_r3	SRR5824256	chr12:116230433|116237705	chr12_116230433_116237705_-	hsa-MED13L_0039	chr12	116230433	116237705	-	ENSG00000123066.9	10	5_5_0	94	0.175	exon	12
siCTRL_HD_r1	SRR5824257	chr12:116230433|116237705	chr12_116230433_116237705_-	hsa-MED13L_0039	chr12	116230433	116237705	-	ENSG00000123066.9	24	11_8_0	327	0.128	exon	12
siCTRL_HD_r2	SRR5824258	chr12:116230433|116237705	chr12_116230433_116237705_-	hsa-MED13L_0039	chr12	116230433	116237705	-	ENSG00000123066.9	38	11_12_0	167	0.313	exon	12
siCTRL_HD_r3	SRR5824259	chr12:116230433|116237705	chr12_116230433_116237705_-	hsa-MED13L_0039	chr12	116230433	116237705	-	ENSG00000123066.9	6	4_2_0	66	0.154	exon	12
siER_HD_r1	SRR5824260	chr12:116230433|116237705	chr12_116230433_116237705_-	hsa-MED13L_0039	chr12	116230433	116237705	-	ENSG00000123066.9	5	4_2_0	98	0.093	exon	12
siER_HD_r3	SRR5824261	chr12:116230433|116237705	chr12_116230433_116237705_-	hsa-MED13L_0039	chr12	116230433	116237705	-	ENSG00000123066.9	7	7_3_0	63	0.182	exon	12
siER_HD_r2	SRR5824262	chr12:116230433|116237705	chr12_116230433_116237705_-	hsa-MED13L_0039	chr12	116230433	116237705	-	ENSG00000123066.9	12	5_4_0	64	0.273	exon	12
siCTRL_FM_r1	SRR5824251	chr10:116089741|116096764	chr10_116089741_116096764_-	hsa-GFRA1_0001	chr10	116089741	116096764	-	ENSG00000151892.16	35	9_13_0	351	0.166	exon	12
siCTRL_FM_r2	SRR5824252	chr10:116089741|116096764	chr10_116089741_116096764_-	hsa-GFRA1_0001	chr10	116089741	116096764	-	ENSG00000151892.16	45	11_17_1	281	0.243	exon	12
siCTRL_FM_r3	SRR5824253	chr10:116089741|116096764	chr10_116089741_116096764_-	hsa-GFRA1_0001	chr10	116089741	116096764	-	ENSG00000151892.16	42	9_14_0	574	0.128	exon	12
siCTRL_E2_r1	SRR5824254	chr10:116089741|116096764	chr10_116089741_116096764_-	hsa-GFRA1_0001	chr10	116089741	116096764	-	ENSG00000151892.16	197	19_24_2	1597	0.198	exon	12
siCTRL_E2_r2	SRR5824255	chr10:116089741|116096764	chr10_116089741_116096764_-	hsa-GFRA1_0001	chr10	116089741	116096764	-	ENSG00000151892.16	78	13_18_0	448	0.258	exon	12
siCTRL_E2_r3	SRR5824256	chr10:116089741|116096764	chr10_116089741_116096764_-	hsa-GFRA1_0001	chr10	116089741	116096764	-	ENSG00000151892.16	44	11_17_0	285	0.236	exon	12
siCTRL_HD_r1	SRR5824257	chr10:116089741|116096764	chr10_116089741_116096764_-	hsa-GFRA1_0001	chr10	116089741	116096764	-	ENSG00000151892.16	226	17_21_0	1403	0.244	exon	12
siCTRL_HD_r2	SRR5824258	chr10:116089741|116096764	chr10_116089741_116096764_-	hsa-GFRA1_0001	chr10	116089741	116096764	-	ENSG00000151892.16	135	18_23_1	586	0.315	exon	12
siCTRL_HD_r3	SRR5824259	chr10:116089741|116096764	chr10_116089741_116096764_-	hsa-GFRA1_0001	chr10	116089741	116096764	-	ENSG00000151892.16	14	3_9_0	252	0.1	exon	12
siER_HD_r1	SRR5824260	chr10:116089741|116096764	chr10_116089741_116096764_-	hsa-GFRA1_0001	chr10	116089741	116096764	-	ENSG00000151892.16	37	11_13_0	554	0.118	exon	12
siER_HD_r3	SRR5824261	chr10:116089741|116096764	chr10_116089741_116096764_-	hsa-GFRA1_0001	chr10	116089741	116096764	-	ENSG00000151892.16	43	7_18_1	194	0.307	exon	12
siER_HD_r2	SRR5824262	chr10:116089741|116096764	chr10_116089741_116096764_-	hsa-GFRA1_0001	chr10	116089741	116096764	-	ENSG00000151892.16	28	6_16_1	127	0.306	exon	12
siCTRL_FM_r1	SRR5824251	chr8:115619132|115623758	chr8_115619132_115623758_-	hsa-TRPS1_0007	chr8	115619132	115623758	-	ENSG00000104447.13	8	5_5_0	137	0.105	exon	12
siCTRL_FM_r2	SRR5824252	chr8:115619132|115623758	chr8_115619132_115623758_-	hsa-TRPS1_0007	chr8	115619132	115623758	-	ENSG00000104447.13	7	3_6_0	80	0.149	exon	12
siCTRL_FM_r3	SRR5824253	chr8:115619132|115623758	chr8_115619132_115623758_-	hsa-TRPS1_0007	chr8	115619132	115623758	-	ENSG00000104447.13	5	3_2_0	128	0.072	exon	12
siCTRL_E2_r1	SRR5824254	chr8:115619132|115623758	chr8_115619132_115623758_-	hsa-TRPS1_0007	chr8	115619132	115623758	-	ENSG00000104447.13	39	6_9_0	823	0.087	exon	12
siCTRL_E2_r2	SRR5824255	chr8:115619132|115623758	chr8_115619132_115623758_-	hsa-TRPS1_0007	chr8	115619132	115623758	-	ENSG00000104447.13	12	5_6_0	310	0.072	exon	12
siCTRL_E2_r3	SRR5824256	chr8:115619132|115623758	chr8_115619132_115623758_-	hsa-TRPS1_0007	chr8	115619132	115623758	-	ENSG00000104447.13	5	3_4_0	153	0.061	exon	12
siCTRL_HD_r1	SRR5824257	chr8:115619132|115623758	chr8_115619132_115623758_-	hsa-TRPS1_0007	chr8	115619132	115623758	-	ENSG00000104447.13	41	9_11_0	768	0.096	exon	12
siCTRL_HD_r2	SRR5824258	chr8:115619132|115623758	chr8_115619132_115623758_-	hsa-TRPS1_0007	chr8	115619132	115623758	-	ENSG00000104447.13	20	9_9_0	367	0.098	exon	12
siCTRL_HD_r3	SRR5824259	chr8:115619132|115623758	chr8_115619132_115623758_-	hsa-TRPS1_0007	chr8	115619132	115623758	-	ENSG00000104447.13	6	3_6_0	83	0.126	exon	12
siER_HD_r1	SRR5824260	chr8:115619132|115623758	chr8_115619132_115623758_-	hsa-TRPS1_0007	chr8	115619132	115623758	-	ENSG00000104447.13	7	1_5_0	259	0.051	exon	12
siER_HD_r3	SRR5824261	chr8:115619132|115623758	chr8_115619132_115623758_-	hsa-TRPS1_0007	chr8	115619132	115623758	-	ENSG00000104447.13	13	4_6_1	196	0.117	exon	12
siER_HD_r2	SRR5824262	chr8:115619132|115623758	chr8_115619132_115623758_-	hsa-TRPS1_0007	chr8	115619132	115623758	-	ENSG00000104447.13	4	2_2_0	174	0.044	exon	12
siCTRL_FM_r1	SRR5824251	chr8:115587001|115623758	chr8_115587001_115623758_-	hsa-TRPS1_0005	chr8	115587001	115623758	-	ENSG00000104447.13	17	6_3_0	104	0.246	exon	12
siCTRL_FM_r2	SRR5824252	chr8:115587001|115623758	chr8_115587001_115623758_-	hsa-TRPS1_0005	chr8	115587001	115623758	-	ENSG00000104447.13	17	8_7_0	57	0.374	exon	12
siCTRL_FM_r3	SRR5824253	chr8:115587001|115623758	chr8_115587001_115623758_-	hsa-TRPS1_0005	chr8	115587001	115623758	-	ENSG00000104447.13	14	4_4_0	110	0.203	exon	12
siCTRL_E2_r1	SRR5824254	chr8:115587001|115623758	chr8_115587001_115623758_-	hsa-TRPS1_0005	chr8	115587001	115623758	-	ENSG00000104447.13	161	20_18_0	687	0.319	exon	12
siCTRL_E2_r2	SRR5824255	chr8:115587001|115623758	chr8_115587001_115623758_-	hsa-TRPS1_0005	chr8	115587001	115623758	-	ENSG00000104447.13	64	18_14_0	248	0.34	exon	12
siCTRL_E2_r3	SRR5824256	chr8:115587001|115623758	chr8_115587001_115623758_-	hsa-TRPS1_0005	chr8	115587001	115623758	-	ENSG00000104447.13	32	11_9_0	112	0.364	exon	12
siCTRL_HD_r1	SRR5824257	chr8:115587001|115623758	chr8_115587001_115623758_-	hsa-TRPS1_0005	chr8	115587001	115623758	-	ENSG00000104447.13	164	17_16_1	572	0.364	exon	12
siCTRL_HD_r2	SRR5824258	chr8:115587001|115623758	chr8_115587001_115623758_-	hsa-TRPS1_0005	chr8	115587001	115623758	-	ENSG00000104447.13	84	18_16_0	270	0.384	exon	12
siCTRL_HD_r3	SRR5824259	chr8:115587001|115623758	chr8_115587001_115623758_-	hsa-TRPS1_0005	chr8	115587001	115623758	-	ENSG00000104447.13	22	10_5_0	74	0.373	exon	12
siER_HD_r1	SRR5824260	chr8:115587001|115623758	chr8_115587001_115623758_-	hsa-TRPS1_0005	chr8	115587001	115623758	-	ENSG00000104447.13	51	12_11_0	289	0.261	exon	12
siER_HD_r3	SRR5824261	chr8:115587001|115623758	chr8_115587001_115623758_-	hsa-TRPS1_0005	chr8	115587001	115623758	-	ENSG00000104447.13	56	16_14_0	176	0.389	exon	12
siER_HD_r2	SRR5824262	chr8:115587001|115623758	chr8_115587001_115623758_-	hsa-TRPS1_0005	chr8	115587001	115623758	-	ENSG00000104447.13	57	15_14_0	146	0.438	exon	12
siCTRL_FM_r1	SRR5824251	chr1:114463104|114464388	chr1_114463104_114464388_-	hsa-TRIM33_0001	chr1	114463104	114464388	-	ENSG00000197323.12	45	12_17_0	150	0.375	exon	12
siCTRL_FM_r2	SRR5824252	chr1:114463104|114464388	chr1_114463104_114464388_-	hsa-TRIM33_0001	chr1	114463104	114464388	-	ENSG00000197323.12	51	15_17_0	108	0.486	exon	12
siCTRL_FM_r3	SRR5824253	chr1:114463104|114464388	chr1_114463104_114464388_-	hsa-TRIM33_0001	chr1	114463104	114464388	-	ENSG00000197323.12	64	10_14_0	158	0.448	exon	12
siCTRL_E2_r1	SRR5824254	chr1:114463104|114464388	chr1_114463104_114464388_-	hsa-TRIM33_0001	chr1	114463104	114464388	-	ENSG00000197323.12	217	23_25_0	763	0.363	exon	12
siCTRL_E2_r2	SRR5824255	chr1:114463104|114464388	chr1_114463104_114464388_-	hsa-TRIM33_0001	chr1	114463104	114464388	-	ENSG00000197323.12	130	22_25_2	317	0.451	exon	12
siCTRL_E2_r3	SRR5824256	chr1:114463104|114464388	chr1_114463104_114464388_-	hsa-TRIM33_0001	chr1	114463104	114464388	-	ENSG00000197323.12	59	17_19_0	118	0.5	exon	12
siCTRL_HD_r1	SRR5824257	chr1:114463104|114464388	chr1_114463104_114464388_-	hsa-TRIM33_0001	chr1	114463104	114464388	-	ENSG00000197323.12	229	18_21_0	591	0.437	exon	12
siCTRL_HD_r2	SRR5824258	chr1:114463104|114464388	chr1_114463104_114464388_-	hsa-TRIM33_0001	chr1	114463104	114464388	-	ENSG00000197323.12	151	18_23_1	324	0.482	exon	12
siCTRL_HD_r3	SRR5824259	chr1:114463104|114464388	chr1_114463104_114464388_-	hsa-TRIM33_0001	chr1	114463104	114464388	-	ENSG00000197323.12	32	13_12_0	127	0.335	exon	12
siER_HD_r1	SRR5824260	chr1:114463104|114464388	chr1_114463104_114464388_-	hsa-TRIM33_0001	chr1	114463104	114464388	-	ENSG00000197323.12	35	11_13_1	266	0.208	exon	12
siER_HD_r3	SRR5824261	chr1:114463104|114464388	chr1_114463104_114464388_-	hsa-TRIM33_0001	chr1	114463104	114464388	-	ENSG00000197323.12	95	16_22_2	221	0.462	exon	12
siER_HD_r2	SRR5824262	chr1:114463104|114464388	chr1_114463104_114464388_-	hsa-TRIM33_0001	chr1	114463104	114464388	-	ENSG00000197323.12	60	11_16_0	151	0.443	exon	12
siCTRL_FM_r1	SRR5824251	chr9:112574057|112575251	chr9_112574057_112575251_+	hsa-KIAA1958_0001	chr9	112574057	112575251	+	ENSG00000165185.15	15	7_8_0	9	0.769	exon	12
siCTRL_FM_r2	SRR5824252	chr9:112574057|112575251	chr9_112574057_112575251_+	hsa-KIAA1958_0001	chr9	112574057	112575251	+	ENSG00000165185.15	8	3_5_0	13	0.552	exon	12
siCTRL_FM_r3	SRR5824253	chr9:112574057|112575251	chr9_112574057_112575251_+	hsa-KIAA1958_0001	chr9	112574057	112575251	+	ENSG00000165185.15	12	6_6_0	16	0.6	exon	12
siCTRL_E2_r1	SRR5824254	chr9:112574057|112575251	chr9_112574057_112575251_+	hsa-KIAA1958_0001	chr9	112574057	112575251	+	ENSG00000165185.15	39	12_14_0	31	0.716	exon	12
siCTRL_E2_r2	SRR5824255	chr9:112574057|112575251	chr9_112574057_112575251_+	hsa-KIAA1958_0001	chr9	112574057	112575251	+	ENSG00000165185.15	14	7_8_0	22	0.56	exon	12
siCTRL_E2_r3	SRR5824256	chr9:112574057|112575251	chr9_112574057_112575251_+	hsa-KIAA1958_0001	chr9	112574057	112575251	+	ENSG00000165185.15	2	1_2_0	9	0.308	exon	12
siCTRL_HD_r1	SRR5824257	chr9:112574057|112575251	chr9_112574057_112575251_+	hsa-KIAA1958_0001	chr9	112574057	112575251	+	ENSG00000165185.15	22	8_6_0	28	0.611	exon	12
siCTRL_HD_r2	SRR5824258	chr9:112574057|112575251	chr9_112574057_112575251_+	hsa-KIAA1958_0001	chr9	112574057	112575251	+	ENSG00000165185.15	24	10_10_0	21	0.696	exon	12
siCTRL_HD_r3	SRR5824259	chr9:112574057|112575251	chr9_112574057_112575251_+	hsa-KIAA1958_0001	chr9	112574057	112575251	+	ENSG00000165185.15	3	2_2_0	9	0.4	exon	12
siER_HD_r1	SRR5824260	chr9:112574057|112575251	chr9_112574057_112575251_+	hsa-KIAA1958_0001	chr9	112574057	112575251	+	ENSG00000165185.15	4	3_4_0	27	0.229	exon	12
siER_HD_r3	SRR5824261	chr9:112574057|112575251	chr9_112574057_112575251_+	hsa-KIAA1958_0001	chr9	112574057	112575251	+	ENSG00000165185.15	20	7_9_0	9	0.816	exon	12
siER_HD_r2	SRR5824262	chr9:112574057|112575251	chr9_112574057_112575251_+	hsa-KIAA1958_0001	chr9	112574057	112575251	+	ENSG00000165185.15	6	2_5_0	8	0.6	exon	12
siCTRL_FM_r1	SRR5824251	chr9:111386377|111391824	chr9_111386377_111391824_-	hsa-KIAA0368_0046	chr9	111386377	111391824	-	ENSG00000136813.15	16	5_8_0	101	0.241	exon	12
siCTRL_FM_r2	SRR5824252	chr9:111386377|111391824	chr9_111386377_111391824_-	hsa-KIAA0368_0046	chr9	111386377	111391824	-	ENSG00000136813.15	13	7_7_0	69	0.274	exon	12
siCTRL_FM_r3	SRR5824253	chr9:111386377|111391824	chr9_111386377_111391824_-	hsa-KIAA0368_0046	chr9	111386377	111391824	-	ENSG00000136813.15	23	6_7_0	181	0.203	exon	12
siCTRL_E2_r1	SRR5824254	chr9:111386377|111391824	chr9_111386377_111391824_-	hsa-KIAA0368_0046	chr9	111386377	111391824	-	ENSG00000136813.15	58	14_17_0	400	0.225	exon	12
siCTRL_E2_r2	SRR5824255	chr9:111386377|111391824	chr9_111386377_111391824_-	hsa-KIAA0368_0046	chr9	111386377	111391824	-	ENSG00000136813.15	34	8_13_1	206	0.248	exon	12
siCTRL_E2_r3	SRR5824256	chr9:111386377|111391824	chr9_111386377_111391824_-	hsa-KIAA0368_0046	chr9	111386377	111391824	-	ENSG00000136813.15	15	6_6_0	64	0.319	exon	12
siCTRL_HD_r1	SRR5824257	chr9:111386377|111391824	chr9_111386377_111391824_-	hsa-KIAA0368_0046	chr9	111386377	111391824	-	ENSG00000136813.15	54	11_13_1	306	0.261	exon	12
siCTRL_HD_r2	SRR5824258	chr9:111386377|111391824	chr9_111386377_111391824_-	hsa-KIAA0368_0046	chr9	111386377	111391824	-	ENSG00000136813.15	48	10_15_0	211	0.313	exon	12
siCTRL_HD_r3	SRR5824259	chr9:111386377|111391824	chr9_111386377_111391824_-	hsa-KIAA0368_0046	chr9	111386377	111391824	-	ENSG00000136813.15	5	2_4_0	71	0.123	exon	12
siER_HD_r1	SRR5824260	chr9:111386377|111391824	chr9_111386377_111391824_-	hsa-KIAA0368_0046	chr9	111386377	111391824	-	ENSG00000136813.15	5	2_4_0	138	0.068	exon	12
siER_HD_r3	SRR5824261	chr9:111386377|111391824	chr9_111386377_111391824_-	hsa-KIAA0368_0046	chr9	111386377	111391824	-	ENSG00000136813.15	25	10_11_0	87	0.365	exon	12
siER_HD_r2	SRR5824262	chr9:111386377|111391824	chr9_111386377_111391824_-	hsa-KIAA0368_0046	chr9	111386377	111391824	-	ENSG00000136813.15	14	6_8_0	93	0.231	exon	12
siCTRL_FM_r1	SRR5824251	chr10:110964125|110985765	chr10_110964125_110985765_+	hsa-SHOC2_0002	chr10	110964125	110985765	+	ENSG00000108061.13	16	11_8_0	58	0.356	exon	12
siCTRL_FM_r2	SRR5824252	chr10:110964125|110985765	chr10_110964125_110985765_+	hsa-SHOC2_0002	chr10	110964125	110985765	+	ENSG00000108061.13	9	7_7_0	36	0.333	exon	12
siCTRL_FM_r3	SRR5824253	chr10:110964125|110985765	chr10_110964125_110985765_+	hsa-SHOC2_0002	chr10	110964125	110985765	+	ENSG00000108061.13	14	8_9_0	58	0.326	exon	12
siCTRL_E2_r1	SRR5824254	chr10:110964125|110985765	chr10_110964125_110985765_+	hsa-SHOC2_0002	chr10	110964125	110985765	+	ENSG00000108061.13	63	15_13_0	254	0.332	exon	12
siCTRL_E2_r2	SRR5824255	chr10:110964125|110985765	chr10_110964125_110985765_+	hsa-SHOC2_0002	chr10	110964125	110985765	+	ENSG00000108061.13	20	11_9_0	66	0.377	exon	12
siCTRL_E2_r3	SRR5824256	chr10:110964125|110985765	chr10_110964125_110985765_+	hsa-SHOC2_0002	chr10	110964125	110985765	+	ENSG00000108061.13	22	7_9_0	57	0.436	exon	12
siCTRL_HD_r1	SRR5824257	chr10:110964125|110985765	chr10_110964125_110985765_+	hsa-SHOC2_0002	chr10	110964125	110985765	+	ENSG00000108061.13	54	13_9_0	158	0.406	exon	12
siCTRL_HD_r2	SRR5824258	chr10:110964125|110985765	chr10_110964125_110985765_+	hsa-SHOC2_0002	chr10	110964125	110985765	+	ENSG00000108061.13	38	15_10_0	107	0.415	exon	12
siCTRL_HD_r3	SRR5824259	chr10:110964125|110985765	chr10_110964125_110985765_+	hsa-SHOC2_0002	chr10	110964125	110985765	+	ENSG00000108061.13	3	3_1_0	22	0.214	exon	12
siER_HD_r1	SRR5824260	chr10:110964125|110985765	chr10_110964125_110985765_+	hsa-SHOC2_0002	chr10	110964125	110985765	+	ENSG00000108061.13	18	10_7_1	92	0.281	exon	12
siER_HD_r3	SRR5824261	chr10:110964125|110985765	chr10_110964125_110985765_+	hsa-SHOC2_0002	chr10	110964125	110985765	+	ENSG00000108061.13	20	8_8_0	48	0.455	exon	12
siER_HD_r2	SRR5824262	chr10:110964125|110985765	chr10_110964125_110985765_+	hsa-SHOC2_0002	chr10	110964125	110985765	+	ENSG00000108061.13	27	9_8_0	41	0.568	exon	12
siCTRL_FM_r1	SRR5824251	chr10:110596398|110598290	chr10_110596398_110598290_+	hsa-SMC3_0001	chr10	110596398	110598290	+	ENSG00000108055.11	12	5_8_0	23	0.511	exon	12
siCTRL_FM_r2	SRR5824252	chr10:110596398|110598290	chr10_110596398_110598290_+	hsa-SMC3_0001	chr10	110596398	110598290	+	ENSG00000108055.11	14	9_5_0	25	0.528	exon	12
siCTRL_FM_r3	SRR5824253	chr10:110596398|110598290	chr10_110596398_110598290_+	hsa-SMC3_0001	chr10	110596398	110598290	+	ENSG00000108055.11	29	14_12_0	58	0.5	exon	12
siCTRL_E2_r1	SRR5824254	chr10:110596398|110598290	chr10_110596398_110598290_+	hsa-SMC3_0001	chr10	110596398	110598290	+	ENSG00000108055.11	72	13_17_0	193	0.427	exon	12
siCTRL_E2_r2	SRR5824255	chr10:110596398|110598290	chr10_110596398_110598290_+	hsa-SMC3_0001	chr10	110596398	110598290	+	ENSG00000108055.11	28	10_11_0	73	0.434	exon	12
siCTRL_E2_r3	SRR5824256	chr10:110596398|110598290	chr10_110596398_110598290_+	hsa-SMC3_0001	chr10	110596398	110598290	+	ENSG00000108055.11	6	5_4_0	27	0.308	exon	12
siCTRL_HD_r1	SRR5824257	chr10:110596398|110598290	chr10_110596398_110598290_+	hsa-SMC3_0001	chr10	110596398	110598290	+	ENSG00000108055.11	35	7_7_0	146	0.324	exon	12
siCTRL_HD_r2	SRR5824258	chr10:110596398|110598290	chr10_110596398_110598290_+	hsa-SMC3_0001	chr10	110596398	110598290	+	ENSG00000108055.11	22	10_10_0	74	0.373	exon	12
siCTRL_HD_r3	SRR5824259	chr10:110596398|110598290	chr10_110596398_110598290_+	hsa-SMC3_0001	chr10	110596398	110598290	+	ENSG00000108055.11	9	5_4_0	26	0.409	exon	12
siER_HD_r1	SRR5824260	chr10:110596398|110598290	chr10_110596398_110598290_+	hsa-SMC3_0001	chr10	110596398	110598290	+	ENSG00000108055.11	9	6_6_0	77	0.189	exon	12
siER_HD_r3	SRR5824261	chr10:110596398|110598290	chr10_110596398_110598290_+	hsa-SMC3_0001	chr10	110596398	110598290	+	ENSG00000108055.11	13	7_3_0	26	0.5	exon	12
siER_HD_r2	SRR5824262	chr10:110596398|110598290	chr10_110596398_110598290_+	hsa-SMC3_0001	chr10	110596398	110598290	+	ENSG00000108055.11	18	10_8_0	32	0.529	exon	12
siCTRL_FM_r1	SRR5824251	chr8:108449823|108455930	chr8_108449823_108455930_+	hsa-EMC2_0003	chr8	108449823	108455930	+	ENSG00000104412.8	7	2_4_0	24	0.368	exon	12
siCTRL_FM_r2	SRR5824252	chr8:108449823|108455930	chr8_108449823_108455930_+	hsa-EMC2_0003	chr8	108449823	108455930	+	ENSG00000104412.8	4	2_2_0	14	0.364	exon	12
siCTRL_FM_r3	SRR5824253	chr8:108449823|108455930	chr8_108449823_108455930_+	hsa-EMC2_0003	chr8	108449823	108455930	+	ENSG00000104412.8	11	1_3_0	20	0.524	exon	12
siCTRL_E2_r1	SRR5824254	chr8:108449823|108455930	chr8_108449823_108455930_+	hsa-EMC2_0003	chr8	108449823	108455930	+	ENSG00000104412.8	34	7_8_0	74	0.479	exon	12
siCTRL_E2_r2	SRR5824255	chr8:108449823|108455930	chr8_108449823_108455930_+	hsa-EMC2_0003	chr8	108449823	108455930	+	ENSG00000104412.8	17	3_7_0	30	0.531	exon	12
siCTRL_E2_r3	SRR5824256	chr8:108449823|108455930	chr8_108449823_108455930_+	hsa-EMC2_0003	chr8	108449823	108455930	+	ENSG00000104412.8	7	3_4_0	19	0.424	exon	12
siCTRL_HD_r1	SRR5824257	chr8:108449823|108455930	chr8_108449823_108455930_+	hsa-EMC2_0003	chr8	108449823	108455930	+	ENSG00000104412.8	27	3_6_0	98	0.355	exon	12
siCTRL_HD_r2	SRR5824258	chr8:108449823|108455930	chr8_108449823_108455930_+	hsa-EMC2_0003	chr8	108449823	108455930	+	ENSG00000104412.8	28	6_10_0	44	0.56	exon	12
siCTRL_HD_r3	SRR5824259	chr8:108449823|108455930	chr8_108449823_108455930_+	hsa-EMC2_0003	chr8	108449823	108455930	+	ENSG00000104412.8	3	1_3_0	11	0.353	exon	12
siER_HD_r1	SRR5824260	chr8:108449823|108455930	chr8_108449823_108455930_+	hsa-EMC2_0003	chr8	108449823	108455930	+	ENSG00000104412.8	6	3_3_0	44	0.214	exon	12
siER_HD_r3	SRR5824261	chr8:108449823|108455930	chr8_108449823_108455930_+	hsa-EMC2_0003	chr8	108449823	108455930	+	ENSG00000104412.8	13	6_6_0	14	0.65	exon	12
siER_HD_r2	SRR5824262	chr8:108449823|108455930	chr8_108449823_108455930_+	hsa-EMC2_0003	chr8	108449823	108455930	+	ENSG00000104412.8	7	2_4_1	23	0.378	exon	12
siCTRL_FM_r1	SRR5824251	chr1:108148279|108161293	chr1_108148279_108161293_-	hsa-SLC25A24_0003	chr1	108148279	108161293	-	ENSG00000085491.17	3	2_2_0	141	0.041	exon	12
siCTRL_FM_r2	SRR5824252	chr1:108148279|108161293	chr1_108148279_108161293_-	hsa-SLC25A24_0003	chr1	108148279	108161293	-	ENSG00000085491.17	7	4_6_0	132	0.096	exon	12
siCTRL_FM_r3	SRR5824253	chr1:108148279|108161293	chr1_108148279_108161293_-	hsa-SLC25A24_0003	chr1	108148279	108161293	-	ENSG00000085491.17	5	3_3_0	295	0.033	exon	12
siCTRL_E2_r1	SRR5824254	chr1:108148279|108161293	chr1_108148279_108161293_-	hsa-SLC25A24_0003	chr1	108148279	108161293	-	ENSG00000085491.17	27	8_7_0	800	0.063	exon	12
siCTRL_E2_r2	SRR5824255	chr1:108148279|108161293	chr1_108148279_108161293_-	hsa-SLC25A24_0003	chr1	108148279	108161293	-	ENSG00000085491.17	16	5_6_0	433	0.069	exon	12
siCTRL_E2_r3	SRR5824256	chr1:108148279|108161293	chr1_108148279_108161293_-	hsa-SLC25A24_0003	chr1	108148279	108161293	-	ENSG00000085491.17	11	5_4_0	124	0.151	exon	12
siCTRL_HD_r1	SRR5824257	chr1:108148279|108161293	chr1_108148279_108161293_-	hsa-SLC25A24_0003	chr1	108148279	108161293	-	ENSG00000085491.17	57	9_9_1	468	0.196	exon	12
siCTRL_HD_r2	SRR5824258	chr1:108148279|108161293	chr1_108148279_108161293_-	hsa-SLC25A24_0003	chr1	108148279	108161293	-	ENSG00000085491.17	38	9_10_0	292	0.207	exon	12
siCTRL_HD_r3	SRR5824259	chr1:108148279|108161293	chr1_108148279_108161293_-	hsa-SLC25A24_0003	chr1	108148279	108161293	-	ENSG00000085491.17	2	1_2_0	86	0.044	exon	12
siER_HD_r1	SRR5824260	chr1:108148279|108161293	chr1_108148279_108161293_-	hsa-SLC25A24_0003	chr1	108148279	108161293	-	ENSG00000085491.17	5	3_4_0	202	0.047	exon	12
siER_HD_r3	SRR5824261	chr1:108148279|108161293	chr1_108148279_108161293_-	hsa-SLC25A24_0003	chr1	108148279	108161293	-	ENSG00000085491.17	16	9_8_0	146	0.18	exon	12
siER_HD_r2	SRR5824262	chr1:108148279|108161293	chr1_108148279_108161293_-	hsa-SLC25A24_0003	chr1	108148279	108161293	-	ENSG00000085491.17	14	8_7_0	86	0.246	exon	12
siCTRL_FM_r1	SRR5824251	chr8:106679210|106684359	chr8_106679210_106684359_+	hsa-OXR1_0002	chr8	106679210	106684359	+	ENSG00000164830.19	4	1_4_0	76	0.095	exon	12
siCTRL_FM_r2	SRR5824252	chr8:106679210|106684359	chr8_106679210_106684359_+	hsa-OXR1_0002	chr8	106679210	106684359	+	ENSG00000164830.19	8	4_7_0	74	0.178	exon	12
siCTRL_FM_r3	SRR5824253	chr8:106679210|106684359	chr8_106679210_106684359_+	hsa-OXR1_0002	chr8	106679210	106684359	+	ENSG00000164830.19	5	1_3_0	180	0.053	exon	12
siCTRL_E2_r1	SRR5824254	chr8:106679210|106684359	chr8_106679210_106684359_+	hsa-OXR1_0002	chr8	106679210	106684359	+	ENSG00000164830.19	23	8_9_0	547	0.078	exon	12
siCTRL_E2_r2	SRR5824255	chr8:106679210|106684359	chr8_106679210_106684359_+	hsa-OXR1_0002	chr8	106679210	106684359	+	ENSG00000164830.19	14	5_10_0	200	0.123	exon	12
siCTRL_E2_r3	SRR5824256	chr8:106679210|106684359	chr8_106679210_106684359_+	hsa-OXR1_0002	chr8	106679210	106684359	+	ENSG00000164830.19	5	3_4_0	94	0.096	exon	12
siCTRL_HD_r1	SRR5824257	chr8:106679210|106684359	chr8_106679210_106684359_+	hsa-OXR1_0002	chr8	106679210	106684359	+	ENSG00000164830.19	26	9_10_0	410	0.113	exon	12
siCTRL_HD_r2	SRR5824258	chr8:106679210|106684359	chr8_106679210_106684359_+	hsa-OXR1_0002	chr8	106679210	106684359	+	ENSG00000164830.19	24	7_9_0	227	0.175	exon	12
siCTRL_HD_r3	SRR5824259	chr8:106679210|106684359	chr8_106679210_106684359_+	hsa-OXR1_0002	chr8	106679210	106684359	+	ENSG00000164830.19	8	5_4_0	70	0.186	exon	12
siER_HD_r1	SRR5824260	chr8:106679210|106684359	chr8_106679210_106684359_+	hsa-OXR1_0002	chr8	106679210	106684359	+	ENSG00000164830.19	7	5_4_0	148	0.086	exon	12
siER_HD_r3	SRR5824261	chr8:106679210|106684359	chr8_106679210_106684359_+	hsa-OXR1_0002	chr8	106679210	106684359	+	ENSG00000164830.19	10	4_6_0	89	0.183	exon	12
siER_HD_r2	SRR5824262	chr8:106679210|106684359	chr8_106679210_106684359_+	hsa-OXR1_0002	chr8	106679210	106684359	+	ENSG00000164830.19	7	4_5_0	89	0.136	exon	12
siCTRL_FM_r1	SRR5824251	chr1:106223836|106258098	chr1_106223836_106258098_+	NA	chr1	106223836	106258098	+	n/a	23	7_5_0	65	0.414	intergenic_region	12
siCTRL_FM_r2	SRR5824252	chr1:106223836|106258098	chr1_106223836_106258098_+	NA	chr1	106223836	106258098	+	n/a	9	5_7_0	40	0.31	intergenic_region	12
siCTRL_FM_r3	SRR5824253	chr1:106223836|106258098	chr1_106223836_106258098_+	NA	chr1	106223836	106258098	+	n/a	18	7_4_0	59	0.379	intergenic_region	12
siCTRL_E2_r1	SRR5824254	chr1:106223836|106258098	chr1_106223836_106258098_+	NA	chr1	106223836	106258098	+	n/a	81	16_14_0	277	0.369	intergenic_region	12
siCTRL_E2_r2	SRR5824255	chr1:106223836|106258098	chr1_106223836_106258098_+	NA	chr1	106223836	106258098	+	n/a	43	11_14_0	137	0.386	intergenic_region	12
siCTRL_E2_r3	SRR5824256	chr1:106223836|106258098	chr1_106223836_106258098_+	NA	chr1	106223836	106258098	+	n/a	24	10_11_0	70	0.407	intergenic_region	12
siCTRL_HD_r1	SRR5824257	chr1:106223836|106258098	chr1_106223836_106258098_+	NA	chr1	106223836	106258098	+	n/a	66	8_7_0	248	0.347	intergenic_region	12
siCTRL_HD_r2	SRR5824258	chr1:106223836|106258098	chr1_106223836_106258098_+	NA	chr1	106223836	106258098	+	n/a	59	16_14_0	168	0.413	intergenic_region	12
siCTRL_HD_r3	SRR5824259	chr1:106223836|106258098	chr1_106223836_106258098_+	NA	chr1	106223836	106258098	+	n/a	7	3_6_0	34	0.292	intergenic_region	12
siER_HD_r1	SRR5824260	chr1:106223836|106258098	chr1_106223836_106258098_+	NA	chr1	106223836	106258098	+	n/a	11	3_6_0	129	0.146	intergenic_region	12
siER_HD_r3	SRR5824261	chr1:106223836|106258098	chr1_106223836_106258098_+	NA	chr1	106223836	106258098	+	n/a	30	11_9_0	94	0.39	intergenic_region	12
siER_HD_r2	SRR5824262	chr1:106223836|106258098	chr1_106223836_106258098_+	NA	chr1	106223836	106258098	+	n/a	27	9_10_0	94	0.365	intergenic_region	12
siCTRL_FM_r1	SRR5824251	chr2:106145190|106166083	chr2_106145190_106166083_-	hsa-UXS1_0002	chr2	106145190	106166083	-	ENSG00000115652.15	7	4_3_3	23	0.378	exon	12
siCTRL_FM_r2	SRR5824252	chr2:106145190|106166083	chr2_106145190_106166083_-	hsa-UXS1_0002	chr2	106145190	106166083	-	ENSG00000115652.15	7	3_2_3	15	0.483	exon	12
siCTRL_FM_r3	SRR5824253	chr2:106145190|106166083	chr2_106145190_106166083_-	hsa-UXS1_0002	chr2	106145190	106166083	-	ENSG00000115652.15	7	4_3_3	35	0.286	exon	12
siCTRL_E2_r1	SRR5824254	chr2:106145190|106166083	chr2_106145190_106166083_-	hsa-UXS1_0002	chr2	106145190	106166083	-	ENSG00000115652.15	34	6_3_6	100	0.405	exon	12
siCTRL_E2_r2	SRR5824255	chr2:106145190|106166083	chr2_106145190_106166083_-	hsa-UXS1_0002	chr2	106145190	106166083	-	ENSG00000115652.15	24	8_4_5	44	0.522	exon	12
siCTRL_E2_r3	SRR5824256	chr2:106145190|106166083	chr2_106145190_106166083_-	hsa-UXS1_0002	chr2	106145190	106166083	-	ENSG00000115652.15	9	4_1_5	22	0.45	exon	12
siCTRL_HD_r1	SRR5824257	chr2:106145190|106166083	chr2_106145190_106166083_-	hsa-UXS1_0002	chr2	106145190	106166083	-	ENSG00000115652.15	21	4_2_5	29	0.592	exon	12
siCTRL_HD_r2	SRR5824258	chr2:106145190|106166083	chr2_106145190_106166083_-	hsa-UXS1_0002	chr2	106145190	106166083	-	ENSG00000115652.15	24	7_2_5	45	0.516	exon	12
siCTRL_HD_r3	SRR5824259	chr2:106145190|106166083	chr2_106145190_106166083_-	hsa-UXS1_0002	chr2	106145190	106166083	-	ENSG00000115652.15	6	3_2_2	20	0.375	exon	12
siER_HD_r1	SRR5824260	chr2:106145190|106166083	chr2_106145190_106166083_-	hsa-UXS1_0002	chr2	106145190	106166083	-	ENSG00000115652.15	6	2_1_1	64	0.158	exon	12
siER_HD_r3	SRR5824261	chr2:106145190|106166083	chr2_106145190_106166083_-	hsa-UXS1_0002	chr2	106145190	106166083	-	ENSG00000115652.15	6	3_1_3	49	0.197	exon	12
siER_HD_r2	SRR5824262	chr2:106145190|106166083	chr2_106145190_106166083_-	hsa-UXS1_0002	chr2	106145190	106166083	-	ENSG00000115652.15	6	2_1_4	23	0.343	exon	12
siCTRL_FM_r1	SRR5824251	chr14:103778745|103797518	chr14_103778745_103797518_-	hsa-PPP1R13B_0001	chr14	103778745	103797518	-	ENSG00000088808.18	12	4_6_0	25	0.49	exon	12
siCTRL_FM_r2	SRR5824252	chr14:103778745|103797518	chr14_103778745_103797518_-	hsa-PPP1R13B_0001	chr14	103778745	103797518	-	ENSG00000088808.18	12	5_7_0	18	0.571	exon	12
siCTRL_FM_r3	SRR5824253	chr14:103778745|103797518	chr14_103778745_103797518_-	hsa-PPP1R13B_0001	chr14	103778745	103797518	-	ENSG00000088808.18	15	5_8_0	19	0.612	exon	12
siCTRL_E2_r1	SRR5824254	chr14:103778745|103797518	chr14_103778745_103797518_-	hsa-PPP1R13B_0001	chr14	103778745	103797518	-	ENSG00000088808.18	36	8_11_0	79	0.477	exon	12
siCTRL_E2_r2	SRR5824255	chr14:103778745|103797518	chr14_103778745_103797518_-	hsa-PPP1R13B_0001	chr14	103778745	103797518	-	ENSG00000088808.18	27	9_9_0	45	0.545	exon	12
siCTRL_E2_r3	SRR5824256	chr14:103778745|103797518	chr14_103778745_103797518_-	hsa-PPP1R13B_0001	chr14	103778745	103797518	-	ENSG00000088808.18	17	7_7_0	16	0.68	exon	12
siCTRL_HD_r1	SRR5824257	chr14:103778745|103797518	chr14_103778745_103797518_-	hsa-PPP1R13B_0001	chr14	103778745	103797518	-	ENSG00000088808.18	38	9_9_0	43	0.639	exon	12
siCTRL_HD_r2	SRR5824258	chr14:103778745|103797518	chr14_103778745_103797518_-	hsa-PPP1R13B_0001	chr14	103778745	103797518	-	ENSG00000088808.18	38	10_11_0	64	0.543	exon	12
siCTRL_HD_r3	SRR5824259	chr14:103778745|103797518	chr14_103778745_103797518_-	hsa-PPP1R13B_0001	chr14	103778745	103797518	-	ENSG00000088808.18	5	3_4_0	12	0.455	exon	12
siER_HD_r1	SRR5824260	chr14:103778745|103797518	chr14_103778745_103797518_-	hsa-PPP1R13B_0001	chr14	103778745	103797518	-	ENSG00000088808.18	13	3_7_0	45	0.366	exon	12
siER_HD_r3	SRR5824261	chr14:103778745|103797518	chr14_103778745_103797518_-	hsa-PPP1R13B_0001	chr14	103778745	103797518	-	ENSG00000088808.18	16	7_7_0	22	0.593	exon	12
siER_HD_r2	SRR5824262	chr14:103778745|103797518	chr14_103778745_103797518_-	hsa-PPP1R13B_0001	chr14	103778745	103797518	-	ENSG00000088808.18	12	4_7_0	25	0.49	exon	12
siCTRL_FM_r1	SRR5824251	chr7:102227367|102227669	chr7_102227367_102227669_+	hsa-CUX1_0006	chr7	102227367	102227669	+	ENSG00000257923.12	5	2_3_0	22	0.312	exon	12
siCTRL_FM_r2	SRR5824252	chr7:102227367|102227669	chr7_102227367_102227669_+	hsa-CUX1_0006	chr7	102227367	102227669	+	ENSG00000257923.12	8	6_3_0	21	0.432	exon	12
siCTRL_FM_r3	SRR5824253	chr7:102227367|102227669	chr7_102227367_102227669_+	hsa-CUX1_0006	chr7	102227367	102227669	+	ENSG00000257923.12	7	5_2_0	19	0.424	exon	12
siCTRL_E2_r1	SRR5824254	chr7:102227367|102227669	chr7_102227367_102227669_+	hsa-CUX1_0006	chr7	102227367	102227669	+	ENSG00000257923.12	37	11_6_0	138	0.349	exon	12
siCTRL_E2_r2	SRR5824255	chr7:102227367|102227669	chr7_102227367_102227669_+	hsa-CUX1_0006	chr7	102227367	102227669	+	ENSG00000257923.12	26	14_8_0	62	0.456	exon	12
siCTRL_E2_r3	SRR5824256	chr7:102227367|102227669	chr7_102227367_102227669_+	hsa-CUX1_0006	chr7	102227367	102227669	+	ENSG00000257923.12	15	8_5_0	27	0.526	exon	12
siCTRL_HD_r1	SRR5824257	chr7:102227367|102227669	chr7_102227367_102227669_+	hsa-CUX1_0006	chr7	102227367	102227669	+	ENSG00000257923.12	29	9_5_0	61	0.487	exon	12
siCTRL_HD_r2	SRR5824258	chr7:102227367|102227669	chr7_102227367_102227669_+	hsa-CUX1_0006	chr7	102227367	102227669	+	ENSG00000257923.12	27	13_7_0	61	0.47	exon	12
siCTRL_HD_r3	SRR5824259	chr7:102227367|102227669	chr7_102227367_102227669_+	hsa-CUX1_0006	chr7	102227367	102227669	+	ENSG00000257923.12	7	6_3_0	20	0.412	exon	12
siER_HD_r1	SRR5824260	chr7:102227367|102227669	chr7_102227367_102227669_+	hsa-CUX1_0006	chr7	102227367	102227669	+	ENSG00000257923.12	10	6_3_0	97	0.171	exon	12
siER_HD_r3	SRR5824261	chr7:102227367|102227669	chr7_102227367_102227669_+	hsa-CUX1_0006	chr7	102227367	102227669	+	ENSG00000257923.12	34	16_10_0	47	0.591	exon	12
siER_HD_r2	SRR5824262	chr7:102227367|102227669	chr7_102227367_102227669_+	hsa-CUX1_0006	chr7	102227367	102227669	+	ENSG00000257923.12	21	10_7_0	40	0.512	exon	12
siCTRL_FM_r1	SRR5824251	chr14:101999989|102034452	chr14_101999989_102034452_+	NA	chr14	101999989	102034452	+	ENSG00000197102.14	2	2_2_0	138	0.028	exon	12
siCTRL_FM_r2	SRR5824252	chr14:101999989|102034452	chr14_101999989_102034452_+	NA	chr14	101999989	102034452	+	ENSG00000197102.14	11	9_7_0	106	0.172	exon	12
siCTRL_FM_r3	SRR5824253	chr14:101999989|102034452	chr14_101999989_102034452_+	NA	chr14	101999989	102034452	+	ENSG00000197102.14	9	6_8_0	169	0.096	exon	12
siCTRL_E2_r1	SRR5824254	chr14:101999989|102034452	chr14_101999989_102034452_+	NA	chr14	101999989	102034452	+	ENSG00000197102.14	57	17_17_0	431	0.209	exon	12
siCTRL_E2_r2	SRR5824255	chr14:101999989|102034452	chr14_101999989_102034452_+	NA	chr14	101999989	102034452	+	ENSG00000197102.14	25	12_13_0	261	0.161	exon	12
siCTRL_E2_r3	SRR5824256	chr14:101999989|102034452	chr14_101999989_102034452_+	NA	chr14	101999989	102034452	+	ENSG00000197102.14	8	5_5_0	106	0.131	exon	12
siCTRL_HD_r1	SRR5824257	chr14:101999989|102034452	chr14_101999989_102034452_+	NA	chr14	101999989	102034452	+	ENSG00000197102.14	32	10_7_0	342	0.158	exon	12
siCTRL_HD_r2	SRR5824258	chr14:101999989|102034452	chr14_101999989_102034452_+	NA	chr14	101999989	102034452	+	ENSG00000197102.14	35	12_9_0	222	0.24	exon	12
siCTRL_HD_r3	SRR5824259	chr14:101999989|102034452	chr14_101999989_102034452_+	NA	chr14	101999989	102034452	+	ENSG00000197102.14	2	1_2_0	114	0.034	exon	12
siER_HD_r1	SRR5824260	chr14:101999989|102034452	chr14_101999989_102034452_+	NA	chr14	101999989	102034452	+	ENSG00000197102.14	31	11_11_0	368	0.144	exon	12
siER_HD_r3	SRR5824261	chr14:101999989|102034452	chr14_101999989_102034452_+	NA	chr14	101999989	102034452	+	ENSG00000197102.14	18	11_13_0	199	0.153	exon	12
siER_HD_r2	SRR5824262	chr14:101999989|102034452	chr14_101999989_102034452_+	NA	chr14	101999989	102034452	+	ENSG00000197102.14	24	12_13_0	202	0.192	exon	12
siCTRL_FM_r1	SRR5824251	chr8:101558419|101558812	chr8_101558419_101558812_+	hsa-GRHL2_0015	chr8	101558419	101558812	+	ENSG00000083307.12	20	9_8_0	274	0.127	exon	12
siCTRL_FM_r2	SRR5824252	chr8:101558419|101558812	chr8_101558419_101558812_+	hsa-GRHL2_0015	chr8	101558419	101558812	+	ENSG00000083307.12	19	10_10_0	222	0.146	exon	12
siCTRL_FM_r3	SRR5824253	chr8:101558419|101558812	chr8_101558419_101558812_+	hsa-GRHL2_0015	chr8	101558419	101558812	+	ENSG00000083307.12	36	13_15_0	371	0.163	exon	12
siCTRL_E2_r1	SRR5824254	chr8:101558419|101558812	chr8_101558419_101558812_+	hsa-GRHL2_0015	chr8	101558419	101558812	+	ENSG00000083307.12	104	17_19_0	1487	0.123	exon	12
siCTRL_E2_r2	SRR5824255	chr8:101558419|101558812	chr8_101558419_101558812_+	hsa-GRHL2_0015	chr8	101558419	101558812	+	ENSG00000083307.12	52	16_16_0	553	0.158	exon	12
siCTRL_E2_r3	SRR5824256	chr8:101558419|101558812	chr8_101558419_101558812_+	hsa-GRHL2_0015	chr8	101558419	101558812	+	ENSG00000083307.12	21	8_7_0	305	0.121	exon	12
siCTRL_HD_r1	SRR5824257	chr8:101558419|101558812	chr8_101558419_101558812_+	hsa-GRHL2_0015	chr8	101558419	101558812	+	ENSG00000083307.12	70	13_12_0	1020	0.121	exon	12
siCTRL_HD_r2	SRR5824258	chr8:101558419|101558812	chr8_101558419_101558812_+	hsa-GRHL2_0015	chr8	101558419	101558812	+	ENSG00000083307.12	48	16_14_0	633	0.132	exon	12
siCTRL_HD_r3	SRR5824259	chr8:101558419|101558812	chr8_101558419_101558812_+	hsa-GRHL2_0015	chr8	101558419	101558812	+	ENSG00000083307.12	7	4_5_0	205	0.064	exon	12
siER_HD_r1	SRR5824260	chr8:101558419|101558812	chr8_101558419_101558812_+	hsa-GRHL2_0015	chr8	101558419	101558812	+	ENSG00000083307.12	22	10_11_0	591	0.069	exon	12
siER_HD_r3	SRR5824261	chr8:101558419|101558812	chr8_101558419_101558812_+	hsa-GRHL2_0015	chr8	101558419	101558812	+	ENSG00000083307.12	49	10_12_1	471	0.172	exon	12
siER_HD_r2	SRR5824262	chr8:101558419|101558812	chr8_101558419_101558812_+	hsa-GRHL2_0015	chr8	101558419	101558812	+	ENSG00000083307.12	36	14_16_0	437	0.141	exon	12
siCTRL_FM_r1	SRR5824251	chr2:101281859|101295181	chr2_101281859_101295181_-	hsa-RNF149_0005	chr2	101281859	101295181	-	ENSG00000163162.9	4	2_3_0	51	0.136	exon	12
siCTRL_FM_r2	SRR5824252	chr2:101281859|101295181	chr2_101281859_101295181_-	hsa-RNF149_0005	chr2	101281859	101295181	-	ENSG00000163162.9	10	5_4_1	46	0.303	exon	12
siCTRL_FM_r3	SRR5824253	chr2:101281859|101295181	chr2_101281859_101295181_-	hsa-RNF149_0005	chr2	101281859	101295181	-	ENSG00000163162.9	4	3_4_0	113	0.066	exon	12
siCTRL_E2_r1	SRR5824254	chr2:101281859|101295181	chr2_101281859_101295181_-	hsa-RNF149_0005	chr2	101281859	101295181	-	ENSG00000163162.9	37	8_8_0	250	0.228	exon	12
siCTRL_E2_r2	SRR5824255	chr2:101281859|101295181	chr2_101281859_101295181_-	hsa-RNF149_0005	chr2	101281859	101295181	-	ENSG00000163162.9	8	4_5_0	121	0.117	exon	12
siCTRL_E2_r3	SRR5824256	chr2:101281859|101295181	chr2_101281859_101295181_-	hsa-RNF149_0005	chr2	101281859	101295181	-	ENSG00000163162.9	3	2_3_0	67	0.082	exon	12
siCTRL_HD_r1	SRR5824257	chr2:101281859|101295181	chr2_101281859_101295181_-	hsa-RNF149_0005	chr2	101281859	101295181	-	ENSG00000163162.9	14	3_3_0	217	0.114	exon	12
siCTRL_HD_r2	SRR5824258	chr2:101281859|101295181	chr2_101281859_101295181_-	hsa-RNF149_0005	chr2	101281859	101295181	-	ENSG00000163162.9	21	8_10_0	222	0.159	exon	12
siCTRL_HD_r3	SRR5824259	chr2:101281859|101295181	chr2_101281859_101295181_-	hsa-RNF149_0005	chr2	101281859	101295181	-	ENSG00000163162.9	3	3_2_0	50	0.107	exon	12
siER_HD_r1	SRR5824260	chr2:101281859|101295181	chr2_101281859_101295181_-	hsa-RNF149_0005	chr2	101281859	101295181	-	ENSG00000163162.9	8	5_3_0	138	0.104	exon	12
siER_HD_r3	SRR5824261	chr2:101281859|101295181	chr2_101281859_101295181_-	hsa-RNF149_0005	chr2	101281859	101295181	-	ENSG00000163162.9	7	6_3_0	78	0.152	exon	12
siER_HD_r2	SRR5824262	chr2:101281859|101295181	chr2_101281859_101295181_-	hsa-RNF149_0005	chr2	101281859	101295181	-	ENSG00000163162.9	6	2_3_0	73	0.141	exon	12
siCTRL_FM_r1	SRR5824251	chr10:100923975|100926019	chr10_100923975_100926019_+	hsa-SLF2_0001	chr10	100923975	100926019	+	ENSG00000119906.13	7	5_5_0	50	0.219	exon	12
siCTRL_FM_r2	SRR5824252	chr10:100923975|100926019	chr10_100923975_100926019_+	hsa-SLF2_0001	chr10	100923975	100926019	+	ENSG00000119906.13	9	5_5_0	33	0.353	exon	12
siCTRL_FM_r3	SRR5824253	chr10:100923975|100926019	chr10_100923975_100926019_+	hsa-SLF2_0001	chr10	100923975	100926019	+	ENSG00000119906.13	21	8_9_0	103	0.29	exon	12
siCTRL_E2_r1	SRR5824254	chr10:100923975|100926019	chr10_100923975_100926019_+	hsa-SLF2_0001	chr10	100923975	100926019	+	ENSG00000119906.13	85	16_14_1	270	0.386	exon	12
siCTRL_E2_r2	SRR5824255	chr10:100923975|100926019	chr10_100923975_100926019_+	hsa-SLF2_0001	chr10	100923975	100926019	+	ENSG00000119906.13	23	12_10_0	72	0.39	exon	12
siCTRL_E2_r3	SRR5824256	chr10:100923975|100926019	chr10_100923975_100926019_+	hsa-SLF2_0001	chr10	100923975	100926019	+	ENSG00000119906.13	15	8_8_0	53	0.361	exon	12
siCTRL_HD_r1	SRR5824257	chr10:100923975|100926019	chr10_100923975_100926019_+	hsa-SLF2_0001	chr10	100923975	100926019	+	ENSG00000119906.13	76	10_12_0	164	0.481	exon	12
siCTRL_HD_r2	SRR5824258	chr10:100923975|100926019	chr10_100923975_100926019_+	hsa-SLF2_0001	chr10	100923975	100926019	+	ENSG00000119906.13	36	14_12_0	103	0.411	exon	12
siCTRL_HD_r3	SRR5824259	chr10:100923975|100926019	chr10_100923975_100926019_+	hsa-SLF2_0001	chr10	100923975	100926019	+	ENSG00000119906.13	9	7_5_0	34	0.346	exon	12
siER_HD_r1	SRR5824260	chr10:100923975|100926019	chr10_100923975_100926019_+	hsa-SLF2_0001	chr10	100923975	100926019	+	ENSG00000119906.13	17	12_9_0	61	0.358	exon	12
siER_HD_r3	SRR5824261	chr10:100923975|100926019	chr10_100923975_100926019_+	hsa-SLF2_0001	chr10	100923975	100926019	+	ENSG00000119906.13	14	7_6_0	65	0.301	exon	12
siER_HD_r2	SRR5824262	chr10:100923975|100926019	chr10_100923975_100926019_+	hsa-SLF2_0001	chr10	100923975	100926019	+	ENSG00000119906.13	13	8_6_0	47	0.356	exon	12
siCTRL_FM_r1	SRR5824251	chr7:100812747|100813208	chr7_100812747_100813208_-	hsa-EPHB4_0003	chr7	100812747	100813208	-	ENSG00000196411.10	10	6_5_1	110	0.154	exon	12
siCTRL_FM_r2	SRR5824252	chr7:100812747|100813208	chr7_100812747_100813208_-	hsa-EPHB4_0003	chr7	100812747	100813208	-	ENSG00000196411.10	10	4_8_0	69	0.225	exon	12
siCTRL_FM_r3	SRR5824253	chr7:100812747|100813208	chr7_100812747_100813208_-	hsa-EPHB4_0003	chr7	100812747	100813208	-	ENSG00000196411.10	17	6_7_0	126	0.212	exon	12
siCTRL_E2_r1	SRR5824254	chr7:100812747|100813208	chr7_100812747_100813208_-	hsa-EPHB4_0003	chr7	100812747	100813208	-	ENSG00000196411.10	52	12_14_0	445	0.189	exon	12
siCTRL_E2_r2	SRR5824255	chr7:100812747|100813208	chr7_100812747_100813208_-	hsa-EPHB4_0003	chr7	100812747	100813208	-	ENSG00000196411.10	20	5_6_0	250	0.138	exon	12
siCTRL_E2_r3	SRR5824256	chr7:100812747|100813208	chr7_100812747_100813208_-	hsa-EPHB4_0003	chr7	100812747	100813208	-	ENSG00000196411.10	19	8_9_0	91	0.295	exon	12
siCTRL_HD_r1	SRR5824257	chr7:100812747|100813208	chr7_100812747_100813208_-	hsa-EPHB4_0003	chr7	100812747	100813208	-	ENSG00000196411.10	43	9_9_0	423	0.169	exon	12
siCTRL_HD_r2	SRR5824258	chr7:100812747|100813208	chr7_100812747_100813208_-	hsa-EPHB4_0003	chr7	100812747	100813208	-	ENSG00000196411.10	27	8_11_0	275	0.164	exon	12
siCTRL_HD_r3	SRR5824259	chr7:100812747|100813208	chr7_100812747_100813208_-	hsa-EPHB4_0003	chr7	100812747	100813208	-	ENSG00000196411.10	3	3_3_0	113	0.05	exon	12
siER_HD_r1	SRR5824260	chr7:100812747|100813208	chr7_100812747_100813208_-	hsa-EPHB4_0003	chr7	100812747	100813208	-	ENSG00000196411.10	14	6_7_0	285	0.089	exon	12
siER_HD_r3	SRR5824261	chr7:100812747|100813208	chr7_100812747_100813208_-	hsa-EPHB4_0003	chr7	100812747	100813208	-	ENSG00000196411.10	23	11_9_0	146	0.24	exon	12
siER_HD_r2	SRR5824262	chr7:100812747|100813208	chr7_100812747_100813208_-	hsa-EPHB4_0003	chr7	100812747	100813208	-	ENSG00000196411.10	13	9_9_0	116	0.183	exon	12
siCTRL_FM_r1	SRR5824251	chr7:100023419|100024307	chr7_100023419_100024307_+	hsa-ZKSCAN1_0001	chr7	100023419	100024307	+	ENSG00000106261.17	58	14_15_0	59	0.663	exon	12
siCTRL_FM_r2	SRR5824252	chr7:100023419|100024307	chr7_100023419_100024307_+	hsa-ZKSCAN1_0001	chr7	100023419	100024307	+	ENSG00000106261.17	73	13_14_0	51	0.741	exon	12
siCTRL_FM_r3	SRR5824253	chr7:100023419|100024307	chr7_100023419_100024307_+	hsa-ZKSCAN1_0001	chr7	100023419	100024307	+	ENSG00000106261.17	93	16_17_1	85	0.686	exon	12
siCTRL_E2_r1	SRR5824254	chr7:100023419|100024307	chr7_100023419_100024307_+	hsa-ZKSCAN1_0001	chr7	100023419	100024307	+	ENSG00000106261.17	349	21_19_0	310	0.692	exon	12
siCTRL_E2_r2	SRR5824255	chr7:100023419|100024307	chr7_100023419_100024307_+	hsa-ZKSCAN1_0001	chr7	100023419	100024307	+	ENSG00000106261.17	171	17_20_1	129	0.726	exon	12
siCTRL_E2_r3	SRR5824256	chr7:100023419|100024307	chr7_100023419_100024307_+	hsa-ZKSCAN1_0001	chr7	100023419	100024307	+	ENSG00000106261.17	72	14_16_0	83	0.634	exon	12
siCTRL_HD_r1	SRR5824257	chr7:100023419|100024307	chr7_100023419_100024307_+	hsa-ZKSCAN1_0001	chr7	100023419	100024307	+	ENSG00000106261.17	288	21_22_0	289	0.666	exon	12
siCTRL_HD_r2	SRR5824258	chr7:100023419|100024307	chr7_100023419_100024307_+	hsa-ZKSCAN1_0001	chr7	100023419	100024307	+	ENSG00000106261.17	218	19_22_1	173	0.716	exon	12
siCTRL_HD_r3	SRR5824259	chr7:100023419|100024307	chr7_100023419_100024307_+	hsa-ZKSCAN1_0001	chr7	100023419	100024307	+	ENSG00000106261.17	37	13_12_0	76	0.493	exon	12
siER_HD_r1	SRR5824260	chr7:100023419|100024307	chr7_100023419_100024307_+	hsa-ZKSCAN1_0001	chr7	100023419	100024307	+	ENSG00000106261.17	88	15_15_0	187	0.485	exon	12
siER_HD_r3	SRR5824261	chr7:100023419|100024307	chr7_100023419_100024307_+	hsa-ZKSCAN1_0001	chr7	100023419	100024307	+	ENSG00000106261.17	140	15_17_1	138	0.67	exon	12
siER_HD_r2	SRR5824262	chr7:100023419|100024307	chr7_100023419_100024307_+	hsa-ZKSCAN1_0001	chr7	100023419	100024307	+	ENSG00000106261.17	101	19_19_0	122	0.623	exon	12
siCTRL_FM_r1	SRR5824251	chr12:99772922|99782097	chr12_99772922_99782097_-	hsa-ANKS1B_0015	chr12	99772922	99782097	-	ENSG00000185046.20	6	6_3_0	7	0.632	exon	12
siCTRL_FM_r2	SRR5824252	chr12:99772922|99782097	chr12_99772922_99782097_-	hsa-ANKS1B_0015	chr12	99772922	99782097	-	ENSG00000185046.20	6	2_2_0	6	0.667	exon	12
siCTRL_FM_r3	SRR5824253	chr12:99772922|99782097	chr12_99772922_99782097_-	hsa-ANKS1B_0015	chr12	99772922	99782097	-	ENSG00000185046.20	12	5_5_0	20	0.545	exon	12
siCTRL_E2_r1	SRR5824254	chr12:99772922|99782097	chr12_99772922_99782097_-	hsa-ANKS1B_0015	chr12	99772922	99782097	-	ENSG00000185046.20	92	18_16_0	58	0.76	exon	12
siCTRL_E2_r2	SRR5824255	chr12:99772922|99782097	chr12_99772922_99782097_-	hsa-ANKS1B_0015	chr12	99772922	99782097	-	ENSG00000185046.20	18	10_5_0	9	0.8	exon	12
siCTRL_E2_r3	SRR5824256	chr12:99772922|99782097	chr12_99772922_99782097_-	hsa-ANKS1B_0015	chr12	99772922	99782097	-	ENSG00000185046.20	20	9_7_0	8	0.833	exon	12
siCTRL_HD_r1	SRR5824257	chr12:99772922|99782097	chr12_99772922_99782097_-	hsa-ANKS1B_0015	chr12	99772922	99782097	-	ENSG00000185046.20	64	14_11_0	37	0.776	exon	12
siCTRL_HD_r2	SRR5824258	chr12:99772922|99782097	chr12_99772922_99782097_-	hsa-ANKS1B_0015	chr12	99772922	99782097	-	ENSG00000185046.20	28	12_6_0	18	0.757	exon	12
siCTRL_HD_r3	SRR5824259	chr12:99772922|99782097	chr12_99772922_99782097_-	hsa-ANKS1B_0015	chr12	99772922	99782097	-	ENSG00000185046.20	6	6_2_0	4	0.75	exon	12
siER_HD_r1	SRR5824260	chr12:99772922|99782097	chr12_99772922_99782097_-	hsa-ANKS1B_0015	chr12	99772922	99782097	-	ENSG00000185046.20	16	9_7_0	25	0.561	exon	12
siER_HD_r3	SRR5824261	chr12:99772922|99782097	chr12_99772922_99782097_-	hsa-ANKS1B_0015	chr12	99772922	99782097	-	ENSG00000185046.20	11	6_5_1	14	0.611	exon	12
siER_HD_r2	SRR5824262	chr12:99772922|99782097	chr12_99772922_99782097_-	hsa-ANKS1B_0015	chr12	99772922	99782097	-	ENSG00000185046.20	31	12_11_0	13	0.827	exon	12
siCTRL_FM_r1	SRR5824251	chr7:99493040|99494631	chr7_99493040_99494631_-	hsa-ZNF789_0001	chr7	99493040	99494631	-	ENSG00000198556.14,ENSG00000160908.15	5	3_2_0	22	0.312	intron	12
siCTRL_FM_r2	SRR5824252	chr7:99493040|99494631	chr7_99493040_99494631_-	hsa-ZNF789_0001	chr7	99493040	99494631	-	ENSG00000198556.14,ENSG00000160908.15	7	5_4_0	16	0.467	intron	12
siCTRL_FM_r3	SRR5824253	chr7:99493040|99494631	chr7_99493040_99494631_-	hsa-ZNF789_0001	chr7	99493040	99494631	-	ENSG00000198556.14,ENSG00000160908.15	7	4_5_0	22	0.389	intron	12
siCTRL_E2_r1	SRR5824254	chr7:99493040|99494631	chr7_99493040_99494631_-	hsa-ZNF789_0001	chr7	99493040	99494631	-	ENSG00000198556.14,ENSG00000160908.15	36	9_9_0	108	0.4	intron	12
siCTRL_E2_r2	SRR5824255	chr7:99493040|99494631	chr7_99493040_99494631_-	hsa-ZNF789_0001	chr7	99493040	99494631	-	ENSG00000198556.14,ENSG00000160908.15	18	5_9_0	47	0.434	intron	12
siCTRL_E2_r3	SRR5824256	chr7:99493040|99494631	chr7_99493040_99494631_-	hsa-ZNF789_0001	chr7	99493040	99494631	-	ENSG00000198556.14,ENSG00000160908.15	11	7_4_0	19	0.537	intron	12
siCTRL_HD_r1	SRR5824257	chr7:99493040|99494631	chr7_99493040_99494631_-	hsa-ZNF789_0001	chr7	99493040	99494631	-	ENSG00000198556.14,ENSG00000160908.15	52	10_10_0	67	0.608	intron	12
siCTRL_HD_r2	SRR5824258	chr7:99493040|99494631	chr7_99493040_99494631_-	hsa-ZNF789_0001	chr7	99493040	99494631	-	ENSG00000198556.14,ENSG00000160908.15	27	13_10_0	53	0.505	intron	12
siCTRL_HD_r3	SRR5824259	chr7:99493040|99494631	chr7_99493040_99494631_-	hsa-ZNF789_0001	chr7	99493040	99494631	-	ENSG00000198556.14,ENSG00000160908.15	6	4_2_0	16	0.429	intron	12
siER_HD_r1	SRR5824260	chr7:99493040|99494631	chr7_99493040_99494631_-	hsa-ZNF789_0001	chr7	99493040	99494631	-	ENSG00000198556.14,ENSG00000160908.15	9	4_6_0	33	0.353	intron	12
siER_HD_r3	SRR5824261	chr7:99493040|99494631	chr7_99493040_99494631_-	hsa-ZNF789_0001	chr7	99493040	99494631	-	ENSG00000198556.14,ENSG00000160908.15	15	7_4_0	27	0.526	intron	12
siER_HD_r2	SRR5824262	chr7:99493040|99494631	chr7_99493040_99494631_-	hsa-ZNF789_0001	chr7	99493040	99494631	-	ENSG00000198556.14,ENSG00000160908.15	10	6_5_0	27	0.426	intron	12
siCTRL_FM_r1	SRR5824251	chr2:99462496|99464985	chr2_99462496_99464985_-	hsa-REV1_0002	chr2	99462496	99464985	-	ENSG00000135945.10	5	3_2_0	22	0.312	exon	12
siCTRL_FM_r2	SRR5824252	chr2:99462496|99464985	chr2_99462496_99464985_-	hsa-REV1_0002	chr2	99462496	99464985	-	ENSG00000135945.10	14	5_7_0	15	0.651	exon	12
siCTRL_FM_r3	SRR5824253	chr2:99462496|99464985	chr2_99462496_99464985_-	hsa-REV1_0002	chr2	99462496	99464985	-	ENSG00000135945.10	20	8_9_0	15	0.727	exon	12
siCTRL_E2_r1	SRR5824254	chr2:99462496|99464985	chr2_99462496_99464985_-	hsa-REV1_0002	chr2	99462496	99464985	-	ENSG00000135945.10	20	5_7_0	95	0.296	exon	12
siCTRL_E2_r2	SRR5824255	chr2:99462496|99464985	chr2_99462496_99464985_-	hsa-REV1_0002	chr2	99462496	99464985	-	ENSG00000135945.10	28	7_12_0	20	0.737	exon	12
siCTRL_E2_r3	SRR5824256	chr2:99462496|99464985	chr2_99462496_99464985_-	hsa-REV1_0002	chr2	99462496	99464985	-	ENSG00000135945.10	17	5_9_0	14	0.708	exon	12
siCTRL_HD_r1	SRR5824257	chr2:99462496|99464985	chr2_99462496_99464985_-	hsa-REV1_0002	chr2	99462496	99464985	-	ENSG00000135945.10	14	5_4_0	57	0.329	exon	12
siCTRL_HD_r2	SRR5824258	chr2:99462496|99464985	chr2_99462496_99464985_-	hsa-REV1_0002	chr2	99462496	99464985	-	ENSG00000135945.10	26	7_10_0	35	0.598	exon	12
siCTRL_HD_r3	SRR5824259	chr2:99462496|99464985	chr2_99462496_99464985_-	hsa-REV1_0002	chr2	99462496	99464985	-	ENSG00000135945.10	6	3_5_0	15	0.444	exon	12
siER_HD_r1	SRR5824260	chr2:99462496|99464985	chr2_99462496_99464985_-	hsa-REV1_0002	chr2	99462496	99464985	-	ENSG00000135945.10	7	5_2_0	21	0.4	exon	12
siER_HD_r3	SRR5824261	chr2:99462496|99464985	chr2_99462496_99464985_-	hsa-REV1_0002	chr2	99462496	99464985	-	ENSG00000135945.10	15	5_9_0	23	0.566	exon	12
siER_HD_r2	SRR5824262	chr2:99462496|99464985	chr2_99462496_99464985_-	hsa-REV1_0002	chr2	99462496	99464985	-	ENSG00000135945.10	19	4_9_0	16	0.704	exon	12
siCTRL_FM_r1	SRR5824251	chr14:99458279|99465813	chr14_99458279_99465813_-	hsa-SETD3_0001	chr14	99458279	99465813	-	ENSG00000183576.13	82	16_15_1	77	0.68	exon	12
siCTRL_FM_r2	SRR5824252	chr14:99458279|99465813	chr14_99458279_99465813_-	hsa-SETD3_0001	chr14	99458279	99465813	-	ENSG00000183576.13	58	15_13_1	45	0.72	exon	12
siCTRL_FM_r3	SRR5824253	chr14:99458279|99465813	chr14_99458279_99465813_-	hsa-SETD3_0001	chr14	99458279	99465813	-	ENSG00000183576.13	81	18_14_1	127	0.561	exon	12
siCTRL_E2_r1	SRR5824254	chr14:99458279|99465813	chr14_99458279_99465813_-	hsa-SETD3_0001	chr14	99458279	99465813	-	ENSG00000183576.13	362	22_24_2	364	0.665	exon	12
siCTRL_E2_r2	SRR5824255	chr14:99458279|99465813	chr14_99458279_99465813_-	hsa-SETD3_0001	chr14	99458279	99465813	-	ENSG00000183576.13	150	18_20_0	119	0.716	exon	12
siCTRL_E2_r3	SRR5824256	chr14:99458279|99465813	chr14_99458279_99465813_-	hsa-SETD3_0001	chr14	99458279	99465813	-	ENSG00000183576.13	83	19_13_1	77	0.683	exon	12
siCTRL_HD_r1	SRR5824257	chr14:99458279|99465813	chr14_99458279_99465813_-	hsa-SETD3_0001	chr14	99458279	99465813	-	ENSG00000183576.13	313	19_16_2	243	0.72	exon	12
siCTRL_HD_r2	SRR5824258	chr14:99458279|99465813	chr14_99458279_99465813_-	hsa-SETD3_0001	chr14	99458279	99465813	-	ENSG00000183576.13	186	20_21_0	135	0.734	exon	12
siCTRL_HD_r3	SRR5824259	chr14:99458279|99465813	chr14_99458279_99465813_-	hsa-SETD3_0001	chr14	99458279	99465813	-	ENSG00000183576.13	27	11_12_0	45	0.545	exon	12
siER_HD_r1	SRR5824260	chr14:99458279|99465813	chr14_99458279_99465813_-	hsa-SETD3_0001	chr14	99458279	99465813	-	ENSG00000183576.13	60	14_16_0	145	0.453	exon	12
siER_HD_r3	SRR5824261	chr14:99458279|99465813	chr14_99458279_99465813_-	hsa-SETD3_0001	chr14	99458279	99465813	-	ENSG00000183576.13	109	16_17_0	95	0.696	exon	12
siER_HD_r2	SRR5824262	chr14:99458279|99465813	chr14_99458279_99465813_-	hsa-SETD3_0001	chr14	99458279	99465813	-	ENSG00000183576.13	91	17_16_0	68	0.728	exon	12
siCTRL_FM_r1	SRR5824251	chr15:98707562|98708107	chr15_98707562_98708107_+	hsa-IGF1R_0001	chr15	98707562	98708107	+	ENSG00000140443.15	65	16_18_0	293	0.307	exon	12
siCTRL_FM_r2	SRR5824252	chr15:98707562|98708107	chr15_98707562_98708107_+	hsa-IGF1R_0001	chr15	98707562	98708107	+	ENSG00000140443.15	79	19_19_1	205	0.435	exon	12
siCTRL_FM_r3	SRR5824253	chr15:98707562|98708107	chr15_98707562_98708107_+	hsa-IGF1R_0001	chr15	98707562	98708107	+	ENSG00000140443.15	86	21_19_0	296	0.368	exon	12
siCTRL_E2_r1	SRR5824254	chr15:98707562|98708107	chr15_98707562_98708107_+	hsa-IGF1R_0001	chr15	98707562	98708107	+	ENSG00000140443.15	245	21_24_1	1028	0.323	exon	12
siCTRL_E2_r2	SRR5824255	chr15:98707562|98708107	chr15_98707562_98708107_+	hsa-IGF1R_0001	chr15	98707562	98708107	+	ENSG00000140443.15	138	23_23_0	514	0.349	exon	12
siCTRL_E2_r3	SRR5824256	chr15:98707562|98708107	chr15_98707562_98708107_+	hsa-IGF1R_0001	chr15	98707562	98708107	+	ENSG00000140443.15	74	17_19_0	230	0.392	exon	12
siCTRL_HD_r1	SRR5824257	chr15:98707562|98708107	chr15_98707562_98708107_+	hsa-IGF1R_0001	chr15	98707562	98708107	+	ENSG00000140443.15	220	20_20_0	728	0.377	exon	12
siCTRL_HD_r2	SRR5824258	chr15:98707562|98708107	chr15_98707562_98708107_+	hsa-IGF1R_0001	chr15	98707562	98708107	+	ENSG00000140443.15	177	22_24_0	526	0.402	exon	12
siCTRL_HD_r3	SRR5824259	chr15:98707562|98708107	chr15_98707562_98708107_+	hsa-IGF1R_0001	chr15	98707562	98708107	+	ENSG00000140443.15	39	13_12_0	185	0.297	exon	12
siER_HD_r1	SRR5824260	chr15:98707562|98708107	chr15_98707562_98708107_+	hsa-IGF1R_0001	chr15	98707562	98708107	+	ENSG00000140443.15	48	13_15_0	417	0.187	exon	12
siER_HD_r3	SRR5824261	chr15:98707562|98708107	chr15_98707562_98708107_+	hsa-IGF1R_0001	chr15	98707562	98708107	+	ENSG00000140443.15	86	19_22_0	226	0.432	exon	12
siER_HD_r2	SRR5824262	chr15:98707562|98708107	chr15_98707562_98708107_+	hsa-IGF1R_0001	chr15	98707562	98708107	+	ENSG00000140443.15	46	15_14_1	174	0.346	exon	12
siCTRL_FM_r1	SRR5824251	chr8:98706467|98707311	chr8_98706467_98707311_-	hsa-STK3_0001	chr8	98706467	98707311	-	ENSG00000104375.17	6	3_3_0	52	0.188	exon	12
siCTRL_FM_r2	SRR5824252	chr8:98706467|98707311	chr8_98706467_98707311_-	hsa-STK3_0001	chr8	98706467	98707311	-	ENSG00000104375.17	2	2_1_0	25	0.138	exon	12
siCTRL_FM_r3	SRR5824253	chr8:98706467|98707311	chr8_98706467_98707311_-	hsa-STK3_0001	chr8	98706467	98707311	-	ENSG00000104375.17	11	6_5_0	53	0.293	exon	12
siCTRL_E2_r1	SRR5824254	chr8:98706467|98707311	chr8_98706467_98707311_-	hsa-STK3_0001	chr8	98706467	98707311	-	ENSG00000104375.17	59	14_13_0	224	0.345	exon	12
siCTRL_E2_r2	SRR5824255	chr8:98706467|98707311	chr8_98706467_98707311_-	hsa-STK3_0001	chr8	98706467	98707311	-	ENSG00000104375.17	7	4_1_0	77	0.154	exon	12
siCTRL_E2_r3	SRR5824256	chr8:98706467|98707311	chr8_98706467_98707311_-	hsa-STK3_0001	chr8	98706467	98707311	-	ENSG00000104375.17	8	6_2_0	27	0.372	exon	12
siCTRL_HD_r1	SRR5824257	chr8:98706467|98707311	chr8_98706467_98707311_-	hsa-STK3_0001	chr8	98706467	98707311	-	ENSG00000104375.17	28	8_4_0	226	0.199	exon	12
siCTRL_HD_r2	SRR5824258	chr8:98706467|98707311	chr8_98706467_98707311_-	hsa-STK3_0001	chr8	98706467	98707311	-	ENSG00000104375.17	20	8_8_0	87	0.315	exon	12
siCTRL_HD_r3	SRR5824259	chr8:98706467|98707311	chr8_98706467_98707311_-	hsa-STK3_0001	chr8	98706467	98707311	-	ENSG00000104375.17	5	3_2_0	27	0.27	exon	12
siER_HD_r1	SRR5824260	chr8:98706467|98707311	chr8_98706467_98707311_-	hsa-STK3_0001	chr8	98706467	98707311	-	ENSG00000104375.17	11	5_6_0	119	0.156	exon	12
siER_HD_r3	SRR5824261	chr8:98706467|98707311	chr8_98706467_98707311_-	hsa-STK3_0001	chr8	98706467	98707311	-	ENSG00000104375.17	13	7_5_0	86	0.232	exon	12
siER_HD_r2	SRR5824262	chr8:98706467|98707311	chr8_98706467_98707311_-	hsa-STK3_0001	chr8	98706467	98707311	-	ENSG00000104375.17	14	7_5_0	72	0.28	exon	12
siCTRL_FM_r1	SRR5824251	chr5:95755396|95763620	chr5_95755396_95763620_+	hsa-RHOBTB3_0011	chr5	95755396	95763620	+	ENSG00000164292.13	81	19_17_1	218	0.426	exon	12
siCTRL_FM_r2	SRR5824252	chr5:95755396|95763620	chr5_95755396_95763620_+	hsa-RHOBTB3_0011	chr5	95755396	95763620	+	ENSG00000164292.13	65	16_15_0	170	0.433	exon	12
siCTRL_FM_r3	SRR5824253	chr5:95755396|95763620	chr5_95755396_95763620_+	hsa-RHOBTB3_0011	chr5	95755396	95763620	+	ENSG00000164292.13	117	17_18_0	351	0.4	exon	12
siCTRL_E2_r1	SRR5824254	chr5:95755396|95763620	chr5_95755396_95763620_+	hsa-RHOBTB3_0011	chr5	95755396	95763620	+	ENSG00000164292.13	498	27_24_0	1259	0.442	exon	12
siCTRL_E2_r2	SRR5824255	chr5:95755396|95763620	chr5_95755396_95763620_+	hsa-RHOBTB3_0011	chr5	95755396	95763620	+	ENSG00000164292.13	181	24_24_0	386	0.484	exon	12
siCTRL_E2_r3	SRR5824256	chr5:95755396|95763620	chr5_95755396_95763620_+	hsa-RHOBTB3_0011	chr5	95755396	95763620	+	ENSG00000164292.13	108	21_19_1	191	0.531	exon	12
siCTRL_HD_r1	SRR5824257	chr5:95755396|95763620	chr5_95755396_95763620_+	hsa-RHOBTB3_0011	chr5	95755396	95763620	+	ENSG00000164292.13	454	27_25_0	902	0.502	exon	12
siCTRL_HD_r2	SRR5824258	chr5:95755396|95763620	chr5_95755396_95763620_+	hsa-RHOBTB3_0011	chr5	95755396	95763620	+	ENSG00000164292.13	222	26_21_0	405	0.523	exon	12
siCTRL_HD_r3	SRR5824259	chr5:95755396|95763620	chr5_95755396_95763620_+	hsa-RHOBTB3_0011	chr5	95755396	95763620	+	ENSG00000164292.13	29	13_9_0	143	0.289	exon	12
siER_HD_r1	SRR5824260	chr5:95755396|95763620	chr5_95755396_95763620_+	hsa-RHOBTB3_0011	chr5	95755396	95763620	+	ENSG00000164292.13	75	17_17_0	336	0.309	exon	12
siER_HD_r3	SRR5824261	chr5:95755396|95763620	chr5_95755396_95763620_+	hsa-RHOBTB3_0011	chr5	95755396	95763620	+	ENSG00000164292.13	141	24_19_1	177	0.614	exon	12
siER_HD_r2	SRR5824262	chr5:95755396|95763620	chr5_95755396_95763620_+	hsa-RHOBTB3_0011	chr5	95755396	95763620	+	ENSG00000164292.13	139	22_19_1	190	0.594	exon	12
siCTRL_FM_r1	SRR5824251	chr3:93995874|94003908	chr3_93995874_94003908_+	hsa-ARL13B_0001	chr3	93995874	94003908	+	ENSG00000169379.17	5	2_3_0	12	0.455	exon	12
siCTRL_FM_r2	SRR5824252	chr3:93995874|94003908	chr3_93995874_94003908_+	hsa-ARL13B_0001	chr3	93995874	94003908	+	ENSG00000169379.17	2	1_2_0	12	0.25	exon	12
siCTRL_FM_r3	SRR5824253	chr3:93995874|94003908	chr3_93995874_94003908_+	hsa-ARL13B_0001	chr3	93995874	94003908	+	ENSG00000169379.17	7	5_3_0	21	0.4	exon	12
siCTRL_E2_r1	SRR5824254	chr3:93995874|94003908	chr3_93995874_94003908_+	hsa-ARL13B_0001	chr3	93995874	94003908	+	ENSG00000169379.17	24	6_7_0	76	0.387	exon	12
siCTRL_E2_r2	SRR5824255	chr3:93995874|94003908	chr3_93995874_94003908_+	hsa-ARL13B_0001	chr3	93995874	94003908	+	ENSG00000169379.17	13	5_3_0	24	0.52	exon	12
siCTRL_E2_r3	SRR5824256	chr3:93995874|94003908	chr3_93995874_94003908_+	hsa-ARL13B_0001	chr3	93995874	94003908	+	ENSG00000169379.17	6	4_4_0	12	0.5	exon	12
siCTRL_HD_r1	SRR5824257	chr3:93995874|94003908	chr3_93995874_94003908_+	hsa-ARL13B_0001	chr3	93995874	94003908	+	ENSG00000169379.17	20	5_4_0	22	0.645	exon	12
siCTRL_HD_r2	SRR5824258	chr3:93995874|94003908	chr3_93995874_94003908_+	hsa-ARL13B_0001	chr3	93995874	94003908	+	ENSG00000169379.17	18	9_7_0	30	0.545	exon	12
siCTRL_HD_r3	SRR5824259	chr3:93995874|94003908	chr3_93995874_94003908_+	hsa-ARL13B_0001	chr3	93995874	94003908	+	ENSG00000169379.17	2	1_1_0	7	0.364	exon	12
siER_HD_r1	SRR5824260	chr3:93995874|94003908	chr3_93995874_94003908_+	hsa-ARL13B_0001	chr3	93995874	94003908	+	ENSG00000169379.17	6	4_4_0	38	0.24	exon	12
siER_HD_r3	SRR5824261	chr3:93995874|94003908	chr3_93995874_94003908_+	hsa-ARL13B_0001	chr3	93995874	94003908	+	ENSG00000169379.17	16	9_10_0	30	0.516	exon	12
siER_HD_r2	SRR5824262	chr3:93995874|94003908	chr3_93995874_94003908_+	hsa-ARL13B_0001	chr3	93995874	94003908	+	ENSG00000169379.17	13	6_5_1	26	0.5	exon	12
siCTRL_FM_r1	SRR5824251	chr9:93471141|93476338	chr9_93471141_93476338_+	hsa-FAM120A_0002	chr9	93471141	93476338	+	ENSG00000048828.17	7	5_5_0	246	0.054	exon	12
siCTRL_FM_r1	SRR5824251	chr9:93471141|93498886	chr9_93471141_93498886_+	hsa-FAM120A_0006	chr9	93471141	93498886	+	ENSG00000048828.17	21	8_11_0	164	0.204	exon	12
siCTRL_FM_r2	SRR5824252	chr9:93471141|93476338	chr9_93471141_93476338_+	hsa-FAM120A_0002	chr9	93471141	93476338	+	ENSG00000048828.17	10	6_6_0	163	0.109	exon	12
siCTRL_FM_r2	SRR5824252	chr9:93471141|93498886	chr9_93471141_93498886_+	hsa-FAM120A_0006	chr9	93471141	93498886	+	ENSG00000048828.17	18	9_11_0	119	0.232	exon	12
siCTRL_FM_r3	SRR5824253	chr9:93471141|93476338	chr9_93471141_93476338_+	hsa-FAM120A_0002	chr9	93471141	93476338	+	ENSG00000048828.17	18	6_9_0	242	0.129	exon	12
siCTRL_FM_r3	SRR5824253	chr9:93471141|93498886	chr9_93471141_93498886_+	hsa-FAM120A_0006	chr9	93471141	93498886	+	ENSG00000048828.17	33	11_13_0	180	0.268	exon	12
siCTRL_E2_r1	SRR5824254	chr9:93471141|93476338	chr9_93471141_93476338_+	hsa-FAM120A_0002	chr9	93471141	93476338	+	ENSG00000048828.17	61	12_17_0	1139	0.097	exon	12
siCTRL_E2_r1	SRR5824254	chr9:93471141|93498886	chr9_93471141_93498886_+	hsa-FAM120A_0006	chr9	93471141	93498886	+	ENSG00000048828.17	175	22_23_0	619	0.361	exon	12
siCTRL_E2_r2	SRR5824255	chr9:93471141|93476338	chr9_93471141_93476338_+	hsa-FAM120A_0002	chr9	93471141	93476338	+	ENSG00000048828.17	16	8_13_0	481	0.062	exon	12
siCTRL_E2_r2	SRR5824255	chr9:93471141|93498886	chr9_93471141_93498886_+	hsa-FAM120A_0006	chr9	93471141	93498886	+	ENSG00000048828.17	58	19_17_0	283	0.291	exon	12
siCTRL_E2_r3	SRR5824256	chr9:93471141|93476338	chr9_93471141_93476338_+	hsa-FAM120A_0002	chr9	93471141	93476338	+	ENSG00000048828.17	15	7_9_0	192	0.135	exon	12
siCTRL_E2_r3	SRR5824256	chr9:93471141|93498886	chr9_93471141_93498886_+	hsa-FAM120A_0006	chr9	93471141	93498886	+	ENSG00000048828.17	35	12_15_0	148	0.321	exon	12
siCTRL_HD_r1	SRR5824257	chr9:93471141|93476338	chr9_93471141_93476338_+	hsa-FAM120A_0002	chr9	93471141	93476338	+	ENSG00000048828.17	55	9_12_0	711	0.134	exon	12
siCTRL_HD_r1	SRR5824257	chr9:93471141|93498886	chr9_93471141_93498886_+	hsa-FAM120A_0006	chr9	93471141	93498886	+	ENSG00000048828.17	171	21_20_0	513	0.4	exon	12
siCTRL_HD_r2	SRR5824258	chr9:93471141|93476338	chr9_93471141_93476338_+	hsa-FAM120A_0002	chr9	93471141	93476338	+	ENSG00000048828.17	40	12_17_1	413	0.162	exon	12
siCTRL_HD_r2	SRR5824258	chr9:93471141|93498886	chr9_93471141_93498886_+	hsa-FAM120A_0006	chr9	93471141	93498886	+	ENSG00000048828.17	83	17_18_0	292	0.362	exon	12
siCTRL_HD_r3	SRR5824259	chr9:93471141|93476338	chr9_93471141_93476338_+	hsa-FAM120A_0002	chr9	93471141	93476338	+	ENSG00000048828.17	3	3_2_0	172	0.034	exon	12
siCTRL_HD_r3	SRR5824259	chr9:93471141|93498886	chr9_93471141_93498886_+	hsa-FAM120A_0006	chr9	93471141	93498886	+	ENSG00000048828.17	13	4_7_0	161	0.139	exon	12
siER_HD_r1	SRR5824260	chr9:93471141|93476338	chr9_93471141_93476338_+	hsa-FAM120A_0002	chr9	93471141	93476338	+	ENSG00000048828.17	8	3_4_0	490	0.032	exon	12
siER_HD_r1	SRR5824260	chr9:93471141|93498886	chr9_93471141_93498886_+	hsa-FAM120A_0006	chr9	93471141	93498886	+	ENSG00000048828.17	30	10_13_0	332	0.153	exon	12
siER_HD_r3	SRR5824261	chr9:93471141|93476338	chr9_93471141_93476338_+	hsa-FAM120A_0002	chr9	93471141	93476338	+	ENSG00000048828.17	28	6_9_3	284	0.165	exon	12
siER_HD_r3	SRR5824261	chr9:93471141|93498886	chr9_93471141_93498886_+	hsa-FAM120A_0006	chr9	93471141	93498886	+	ENSG00000048828.17	46	18_18_1	175	0.345	exon	12
siER_HD_r2	SRR5824262	chr9:93471141|93476338	chr9_93471141_93476338_+	hsa-FAM120A_0002	chr9	93471141	93476338	+	ENSG00000048828.17	14	4_8_0	265	0.096	exon	12
siER_HD_r2	SRR5824262	chr9:93471141|93498886	chr9_93471141_93498886_+	hsa-FAM120A_0006	chr9	93471141	93498886	+	ENSG00000048828.17	36	13_14_0	204	0.261	exon	12
siCTRL_FM_r1	SRR5824251	chr14:90978306|91001159	chr14_90978306_91001159_-	hsa-RPS6KA5_0002	chr14	90978306	91001159	-	ENSG00000100784.12	3	2_1_0	7	0.462	exon	12
siCTRL_FM_r2	SRR5824252	chr14:90978306|91001159	chr14_90978306_91001159_-	hsa-RPS6KA5_0002	chr14	90978306	91001159	-	ENSG00000100784.12	4	3_2_0	2	0.8	exon	12
siCTRL_FM_r3	SRR5824253	chr14:90978306|91001159	chr14_90978306_91001159_-	hsa-RPS6KA5_0002	chr14	90978306	91001159	-	ENSG00000100784.12	3	2_2_0	5	0.545	exon	12
siCTRL_E2_r1	SRR5824254	chr14:90978306|91001159	chr14_90978306_91001159_-	hsa-RPS6KA5_0002	chr14	90978306	91001159	-	ENSG00000100784.12	13	6_5_0	28	0.481	exon	12
siCTRL_E2_r2	SRR5824255	chr14:90978306|91001159	chr14_90978306_91001159_-	hsa-RPS6KA5_0002	chr14	90978306	91001159	-	ENSG00000100784.12	4	4_4_0	7	0.533	exon	12
siCTRL_E2_r3	SRR5824256	chr14:90978306|91001159	chr14_90978306_91001159_-	hsa-RPS6KA5_0002	chr14	90978306	91001159	-	ENSG00000100784.12	4	4_4_0	8	0.5	exon	12
siCTRL_HD_r1	SRR5824257	chr14:90978306|91001159	chr14_90978306_91001159_-	hsa-RPS6KA5_0002	chr14	90978306	91001159	-	ENSG00000100784.12	8	4_4_0	24	0.4	exon	12
siCTRL_HD_r2	SRR5824258	chr14:90978306|91001159	chr14_90978306_91001159_-	hsa-RPS6KA5_0002	chr14	90978306	91001159	-	ENSG00000100784.12	10	7_6_1	17	0.541	exon	12
siCTRL_HD_r3	SRR5824259	chr14:90978306|91001159	chr14_90978306_91001159_-	hsa-RPS6KA5_0002	chr14	90978306	91001159	-	ENSG00000100784.12	2	2_1_1	4	0.5	exon	12
siER_HD_r1	SRR5824260	chr14:90978306|91001159	chr14_90978306_91001159_-	hsa-RPS6KA5_0002	chr14	90978306	91001159	-	ENSG00000100784.12	2	2_1_0	11	0.267	exon	12
siER_HD_r3	SRR5824261	chr14:90978306|91001159	chr14_90978306_91001159_-	hsa-RPS6KA5_0002	chr14	90978306	91001159	-	ENSG00000100784.12	3	2_3_0	5	0.545	exon	12
siER_HD_r2	SRR5824262	chr14:90978306|91001159	chr14_90978306_91001159_-	hsa-RPS6KA5_0002	chr14	90978306	91001159	-	ENSG00000100784.12	5	4_2_1	14	0.417	exon	12
siCTRL_FM_r1	SRR5824251	chr16:89895038|89900794	chr16_89895038_89900794_+	hsa-TCF25_0010	chr16	89895038	89900794	+	ENSG00000141002.20	7	3_5_0	53	0.209	exon	12
siCTRL_FM_r2	SRR5824252	chr16:89895038|89900794	chr16_89895038_89900794_+	hsa-TCF25_0010	chr16	89895038	89900794	+	ENSG00000141002.20	7	6_6_0	57	0.197	exon	12
siCTRL_FM_r3	SRR5824253	chr16:89895038|89900794	chr16_89895038_89900794_+	hsa-TCF25_0010	chr16	89895038	89900794	+	ENSG00000141002.20	3	1_2_1	71	0.078	exon	12
siCTRL_E2_r1	SRR5824254	chr16:89895038|89900794	chr16_89895038_89900794_+	hsa-TCF25_0010	chr16	89895038	89900794	+	ENSG00000141002.20	24	9_7_1	311	0.134	exon	12
siCTRL_E2_r2	SRR5824255	chr16:89895038|89900794	chr16_89895038_89900794_+	hsa-TCF25_0010	chr16	89895038	89900794	+	ENSG00000141002.20	16	9_9_1	119	0.212	exon	12
siCTRL_E2_r3	SRR5824256	chr16:89895038|89900794	chr16_89895038_89900794_+	hsa-TCF25_0010	chr16	89895038	89900794	+	ENSG00000141002.20	4	1_3_0	52	0.133	exon	12
siCTRL_HD_r1	SRR5824257	chr16:89895038|89900794	chr16_89895038_89900794_+	hsa-TCF25_0010	chr16	89895038	89900794	+	ENSG00000141002.20	11	3_1_0	244	0.083	exon	12
siCTRL_HD_r2	SRR5824258	chr16:89895038|89900794	chr16_89895038_89900794_+	hsa-TCF25_0010	chr16	89895038	89900794	+	ENSG00000141002.20	16	10_9_0	135	0.192	exon	12
siCTRL_HD_r3	SRR5824259	chr16:89895038|89900794	chr16_89895038_89900794_+	hsa-TCF25_0010	chr16	89895038	89900794	+	ENSG00000141002.20	3	2_3_0	72	0.077	exon	12
siER_HD_r1	SRR5824260	chr16:89895038|89900794	chr16_89895038_89900794_+	hsa-TCF25_0010	chr16	89895038	89900794	+	ENSG00000141002.20	4	3_3_0	204	0.038	exon	12
siER_HD_r3	SRR5824261	chr16:89895038|89900794	chr16_89895038_89900794_+	hsa-TCF25_0010	chr16	89895038	89900794	+	ENSG00000141002.20	7	4_5_0	92	0.132	exon	12
siER_HD_r2	SRR5824262	chr16:89895038|89900794	chr16_89895038_89900794_+	hsa-TCF25_0010	chr16	89895038	89900794	+	ENSG00000141002.20	5	3_4_0	53	0.159	exon	12
siCTRL_FM_r1	SRR5824251	chr10:89751346|89762835	chr10_89751346_89762835_+	hsa-KIF20B_0038	chr10	89751346	89762835	+	ENSG00000138182.15	6	4_1_0	20	0.375	exon	12
siCTRL_FM_r2	SRR5824252	chr10:89751346|89762835	chr10_89751346_89762835_+	hsa-KIF20B_0038	chr10	89751346	89762835	+	ENSG00000138182.15	6	4_3_0	14	0.462	exon	12
siCTRL_FM_r3	SRR5824253	chr10:89751346|89762835	chr10_89751346_89762835_+	hsa-KIF20B_0038	chr10	89751346	89762835	+	ENSG00000138182.15	8	2_5_0	28	0.364	exon	12
siCTRL_E2_r1	SRR5824254	chr10:89751346|89762835	chr10_89751346_89762835_+	hsa-KIF20B_0038	chr10	89751346	89762835	+	ENSG00000138182.15	26	8_7_0	79	0.397	exon	12
siCTRL_E2_r2	SRR5824255	chr10:89751346|89762835	chr10_89751346_89762835_+	hsa-KIF20B_0038	chr10	89751346	89762835	+	ENSG00000138182.15	10	6_5_0	28	0.417	exon	12
siCTRL_E2_r3	SRR5824256	chr10:89751346|89762835	chr10_89751346_89762835_+	hsa-KIF20B_0038	chr10	89751346	89762835	+	ENSG00000138182.15	11	7_7_0	9	0.71	exon	12
siCTRL_HD_r1	SRR5824257	chr10:89751346|89762835	chr10_89751346_89762835_+	hsa-KIF20B_0038	chr10	89751346	89762835	+	ENSG00000138182.15	32	11_11_0	35	0.646	exon	12
siCTRL_HD_r2	SRR5824258	chr10:89751346|89762835	chr10_89751346_89762835_+	hsa-KIF20B_0038	chr10	89751346	89762835	+	ENSG00000138182.15	13	9_3_0	20	0.565	exon	12
siCTRL_HD_r3	SRR5824259	chr10:89751346|89762835	chr10_89751346_89762835_+	hsa-KIF20B_0038	chr10	89751346	89762835	+	ENSG00000138182.15	3	2_2_0	10	0.375	exon	12
siER_HD_r1	SRR5824260	chr10:89751346|89762835	chr10_89751346_89762835_+	hsa-KIF20B_0038	chr10	89751346	89762835	+	ENSG00000138182.15	4	3_3_0	14	0.364	exon	12
siER_HD_r3	SRR5824261	chr10:89751346|89762835	chr10_89751346_89762835_+	hsa-KIF20B_0038	chr10	89751346	89762835	+	ENSG00000138182.15	5	3_4_0	9	0.526	exon	12
siER_HD_r2	SRR5824262	chr10:89751346|89762835	chr10_89751346_89762835_+	hsa-KIF20B_0038	chr10	89751346	89762835	+	ENSG00000138182.15	10	7_4_0	13	0.606	exon	12
siCTRL_FM_r1	SRR5824251	chr5:88220563|88245792	chr5_88220563_88245792_-	hsa-TMEM161B_0004	chr5	88220563	88245792	-	ENSG00000164180.14	5	4_3_0	12	0.455	intron	12
siCTRL_FM_r2	SRR5824252	chr5:88220563|88245792	chr5_88220563_88245792_-	hsa-TMEM161B_0004	chr5	88220563	88245792	-	ENSG00000164180.14	5	2_3_0	5	0.667	intron	12
siCTRL_FM_r3	SRR5824253	chr5:88220563|88245792	chr5_88220563_88245792_-	hsa-TMEM161B_0004	chr5	88220563	88245792	-	ENSG00000164180.14	6	3_2_0	15	0.444	intron	12
siCTRL_E2_r1	SRR5824254	chr5:88220563|88245792	chr5_88220563_88245792_-	hsa-TMEM161B_0004	chr5	88220563	88245792	-	ENSG00000164180.14	14	7_5_0	49	0.364	intron	12
siCTRL_E2_r2	SRR5824255	chr5:88220563|88245792	chr5_88220563_88245792_-	hsa-TMEM161B_0004	chr5	88220563	88245792	-	ENSG00000164180.14	7	4_2_0	16	0.467	intron	12
siCTRL_E2_r3	SRR5824256	chr5:88220563|88245792	chr5_88220563_88245792_-	hsa-TMEM161B_0004	chr5	88220563	88245792	-	ENSG00000164180.14	2	2_1_0	11	0.267	intron	12
siCTRL_HD_r1	SRR5824257	chr5:88220563|88245792	chr5_88220563_88245792_-	hsa-TMEM161B_0004	chr5	88220563	88245792	-	ENSG00000164180.14	19	4_6_0	72	0.345	intron	12
siCTRL_HD_r2	SRR5824258	chr5:88220563|88245792	chr5_88220563_88245792_-	hsa-TMEM161B_0004	chr5	88220563	88245792	-	ENSG00000164180.14	12	5_3_0	15	0.615	intron	12
siCTRL_HD_r3	SRR5824259	chr5:88220563|88245792	chr5_88220563_88245792_-	hsa-TMEM161B_0004	chr5	88220563	88245792	-	ENSG00000164180.14	5	3_3_0	5	0.667	intron	12
siER_HD_r1	SRR5824260	chr5:88220563|88245792	chr5_88220563_88245792_-	hsa-TMEM161B_0004	chr5	88220563	88245792	-	ENSG00000164180.14	4	1_2_0	16	0.333	intron	12
siER_HD_r3	SRR5824261	chr5:88220563|88245792	chr5_88220563_88245792_-	hsa-TMEM161B_0004	chr5	88220563	88245792	-	ENSG00000164180.14	6	5_3_0	4	0.75	intron	12
siER_HD_r2	SRR5824262	chr5:88220563|88245792	chr5_88220563_88245792_-	hsa-TMEM161B_0004	chr5	88220563	88245792	-	ENSG00000164180.14	7	5_3_0	7	0.667	intron	12
siCTRL_FM_r1	SRR5824251	chr16:88027483|88038011	chr16_88027483_88038011_+	hsa-BANP_0012	chr16	88027483	88038011	+	ENSG00000172530.21	41	8_6_2	19	0.812	exon	12
siCTRL_FM_r2	SRR5824252	chr16:88027483|88038011	chr16_88027483_88038011_+	hsa-BANP_0012	chr16	88027483	88038011	+	ENSG00000172530.21	42	10_7_2	10	0.894	exon	12
siCTRL_FM_r3	SRR5824253	chr16:88027483|88038011	chr16_88027483_88038011_+	hsa-BANP_0012	chr16	88027483	88038011	+	ENSG00000172530.21	35	9_4_3	13	0.843	exon	12
siCTRL_E2_r1	SRR5824254	chr16:88027483|88038011	chr16_88027483_88038011_+	hsa-BANP_0012	chr16	88027483	88038011	+	ENSG00000172530.21	130	13_10_2	60	0.812	exon	12
siCTRL_E2_r2	SRR5824255	chr16:88027483|88038011	chr16_88027483_88038011_+	hsa-BANP_0012	chr16	88027483	88038011	+	ENSG00000172530.21	74	12_8_3	24	0.86	exon	12
siCTRL_E2_r3	SRR5824256	chr16:88027483|88038011	chr16_88027483_88038011_+	hsa-BANP_0012	chr16	88027483	88038011	+	ENSG00000172530.21	52	10_7_2	11	0.904	exon	12
siCTRL_HD_r1	SRR5824257	chr16:88027483|88038011	chr16_88027483_88038011_+	hsa-BANP_0012	chr16	88027483	88038011	+	ENSG00000172530.21	149	12_7_2	52	0.851	exon	12
siCTRL_HD_r2	SRR5824258	chr16:88027483|88038011	chr16_88027483_88038011_+	hsa-BANP_0012	chr16	88027483	88038011	+	ENSG00000172530.21	109	13_9_3	44	0.832	exon	12
siCTRL_HD_r3	SRR5824259	chr16:88027483|88038011	chr16_88027483_88038011_+	hsa-BANP_0012	chr16	88027483	88038011	+	ENSG00000172530.21	21	4_4_2	13	0.764	exon	12
siER_HD_r1	SRR5824260	chr16:88027483|88038011	chr16_88027483_88038011_+	hsa-BANP_0012	chr16	88027483	88038011	+	ENSG00000172530.21	29	8_7_2	18	0.763	exon	12
siER_HD_r3	SRR5824261	chr16:88027483|88038011	chr16_88027483_88038011_+	hsa-BANP_0012	chr16	88027483	88038011	+	ENSG00000172530.21	63	11_10_3	28	0.818	exon	12
siER_HD_r2	SRR5824262	chr16:88027483|88038011	chr16_88027483_88038011_+	hsa-BANP_0012	chr16	88027483	88038011	+	ENSG00000172530.21	42	13_9_2	25	0.771	exon	12
siCTRL_FM_r1	SRR5824251	chr16:87975048|87984259	chr16_87975048_87984259_+	hsa-BANP_0011	chr16	87975048	87984259	+	ENSG00000172530.21	8	4_5_0	30	0.348	exon	12
siCTRL_FM_r2	SRR5824252	chr16:87975048|87984259	chr16_87975048_87984259_+	hsa-BANP_0011	chr16	87975048	87984259	+	ENSG00000172530.21	17	11_10_0	22	0.607	exon	12
siCTRL_FM_r3	SRR5824253	chr16:87975048|87984259	chr16_87975048_87984259_+	hsa-BANP_0011	chr16	87975048	87984259	+	ENSG00000172530.21	5	3_3_0	38	0.208	exon	12
siCTRL_E2_r1	SRR5824254	chr16:87975048|87984259	chr16_87975048_87984259_+	hsa-BANP_0011	chr16	87975048	87984259	+	ENSG00000172530.21	51	12_14_0	103	0.498	exon	12
siCTRL_E2_r2	SRR5824255	chr16:87975048|87984259	chr16_87975048_87984259_+	hsa-BANP_0011	chr16	87975048	87984259	+	ENSG00000172530.21	31	13_8_0	54	0.534	exon	12
siCTRL_E2_r3	SRR5824256	chr16:87975048|87984259	chr16_87975048_87984259_+	hsa-BANP_0011	chr16	87975048	87984259	+	ENSG00000172530.21	15	6_8_0	21	0.588	exon	12
siCTRL_HD_r1	SRR5824257	chr16:87975048|87984259	chr16_87975048_87984259_+	hsa-BANP_0011	chr16	87975048	87984259	+	ENSG00000172530.21	42	12_9_0	95	0.469	exon	12
siCTRL_HD_r2	SRR5824258	chr16:87975048|87984259	chr16_87975048_87984259_+	hsa-BANP_0011	chr16	87975048	87984259	+	ENSG00000172530.21	25	13_13_0	60	0.455	exon	12
siCTRL_HD_r3	SRR5824259	chr16:87975048|87984259	chr16_87975048_87984259_+	hsa-BANP_0011	chr16	87975048	87984259	+	ENSG00000172530.21	10	6_6_0	21	0.488	exon	12
siER_HD_r1	SRR5824260	chr16:87975048|87984259	chr16_87975048_87984259_+	hsa-BANP_0011	chr16	87975048	87984259	+	ENSG00000172530.21	12	6_4_0	61	0.282	exon	12
siER_HD_r3	SRR5824261	chr16:87975048|87984259	chr16_87975048_87984259_+	hsa-BANP_0011	chr16	87975048	87984259	+	ENSG00000172530.21	16	5_9_0	33	0.492	exon	12
siER_HD_r2	SRR5824262	chr16:87975048|87984259	chr16_87975048_87984259_+	hsa-BANP_0011	chr16	87975048	87984259	+	ENSG00000172530.21	4	3_3_0	31	0.205	exon	12
siCTRL_FM_r1	SRR5824251	chr11:86007542|86031611	chr11_86007542_86031611_-	hsa-PICALM_0007	chr11	86007542	86031611	-	ENSG00000073921.18	5	4_2_0	114	0.081	exon	12
siCTRL_FM_r2	SRR5824252	chr11:86007542|86031611	chr11_86007542_86031611_-	hsa-PICALM_0007	chr11	86007542	86031611	-	ENSG00000073921.18	9	5_4_0	81	0.182	exon	12
siCTRL_FM_r3	SRR5824253	chr11:86007542|86031611	chr11_86007542_86031611_-	hsa-PICALM_0007	chr11	86007542	86031611	-	ENSG00000073921.18	12	10_5_0	166	0.126	exon	12
siCTRL_E2_r1	SRR5824254	chr11:86007542|86031611	chr11_86007542_86031611_-	hsa-PICALM_0007	chr11	86007542	86031611	-	ENSG00000073921.18	59	14_9_0	627	0.158	exon	12
siCTRL_E2_r2	SRR5824255	chr11:86007542|86031611	chr11_86007542_86031611_-	hsa-PICALM_0007	chr11	86007542	86031611	-	ENSG00000073921.18	13	9_5_0	211	0.11	exon	12
siCTRL_E2_r3	SRR5824256	chr11:86007542|86031611	chr11_86007542_86031611_-	hsa-PICALM_0007	chr11	86007542	86031611	-	ENSG00000073921.18	16	7_3_0	97	0.248	exon	12
siCTRL_HD_r1	SRR5824257	chr11:86007542|86031611	chr11_86007542_86031611_-	hsa-PICALM_0007	chr11	86007542	86031611	-	ENSG00000073921.18	33	10_6_0	494	0.118	exon	12
siCTRL_HD_r2	SRR5824258	chr11:86007542|86031611	chr11_86007542_86031611_-	hsa-PICALM_0007	chr11	86007542	86031611	-	ENSG00000073921.18	28	9_9_0	277	0.168	exon	12
siCTRL_HD_r3	SRR5824259	chr11:86007542|86031611	chr11_86007542_86031611_-	hsa-PICALM_0007	chr11	86007542	86031611	-	ENSG00000073921.18	3	2_1_0	80	0.07	exon	12
siER_HD_r1	SRR5824260	chr11:86007542|86031611	chr11_86007542_86031611_-	hsa-PICALM_0007	chr11	86007542	86031611	-	ENSG00000073921.18	11	5_2_0	347	0.06	exon	12
siER_HD_r3	SRR5824261	chr11:86007542|86031611	chr11_86007542_86031611_-	hsa-PICALM_0007	chr11	86007542	86031611	-	ENSG00000073921.18	25	12_8_0	170	0.227	exon	12
siER_HD_r2	SRR5824262	chr11:86007542|86031611	chr11_86007542_86031611_-	hsa-PICALM_0007	chr11	86007542	86031611	-	ENSG00000073921.18	12	7_6_0	171	0.123	exon	12
siCTRL_FM_r1	SRR5824251	chr11:85996826|86003451	chr11_85996826_86003451_-	hsa-PICALM_0006	chr11	85996826	86003451	-	ENSG00000073921.18	12	8_6_0	90	0.211	exon	12
siCTRL_FM_r2	SRR5824252	chr11:85996826|86003451	chr11_85996826_86003451_-	hsa-PICALM_0006	chr11	85996826	86003451	-	ENSG00000073921.18	7	2_5_0	68	0.171	exon	12
siCTRL_FM_r3	SRR5824253	chr11:85996826|86003451	chr11_85996826_86003451_-	hsa-PICALM_0006	chr11	85996826	86003451	-	ENSG00000073921.18	3	2_2_0	135	0.043	exon	12
siCTRL_E2_r1	SRR5824254	chr11:85996826|86003451	chr11_85996826_86003451_-	hsa-PICALM_0006	chr11	85996826	86003451	-	ENSG00000073921.18	43	11_7_0	511	0.144	exon	12
siCTRL_E2_r2	SRR5824255	chr11:85996826|86003451	chr11_85996826_86003451_-	hsa-PICALM_0006	chr11	85996826	86003451	-	ENSG00000073921.18	25	8_6_0	209	0.193	exon	12
siCTRL_E2_r3	SRR5824256	chr11:85996826|86003451	chr11_85996826_86003451_-	hsa-PICALM_0006	chr11	85996826	86003451	-	ENSG00000073921.18	18	8_5_0	96	0.273	exon	12
siCTRL_HD_r1	SRR5824257	chr11:85996826|86003451	chr11_85996826_86003451_-	hsa-PICALM_0006	chr11	85996826	86003451	-	ENSG00000073921.18	78	12_9_0	393	0.284	exon	12
siCTRL_HD_r2	SRR5824258	chr11:85996826|86003451	chr11_85996826_86003451_-	hsa-PICALM_0006	chr11	85996826	86003451	-	ENSG00000073921.18	32	13_12_0	246	0.206	exon	12
siCTRL_HD_r3	SRR5824259	chr11:85996826|86003451	chr11_85996826_86003451_-	hsa-PICALM_0006	chr11	85996826	86003451	-	ENSG00000073921.18	8	6_5_0	90	0.151	exon	12
siER_HD_r1	SRR5824260	chr11:85996826|86003451	chr11_85996826_86003451_-	hsa-PICALM_0006	chr11	85996826	86003451	-	ENSG00000073921.18	22	7_5_0	328	0.118	exon	12
siER_HD_r3	SRR5824261	chr11:85996826|86003451	chr11_85996826_86003451_-	hsa-PICALM_0006	chr11	85996826	86003451	-	ENSG00000073921.18	27	10_8_1	144	0.273	exon	12
siER_HD_r2	SRR5824262	chr11:85996826|86003451	chr11_85996826_86003451_-	hsa-PICALM_0006	chr11	85996826	86003451	-	ENSG00000073921.18	16	9_4_0	130	0.198	exon	12
siCTRL_FM_r1	SRR5824251	chr16:85633914|85634132	chr16_85633914_85634132_+	hsa-GSE1_0001	chr16	85633914	85634132	+	ENSG00000131149.19	19	8_10_0	15	0.717	exon	12
siCTRL_FM_r2	SRR5824252	chr16:85633914|85634132	chr16_85633914_85634132_+	hsa-GSE1_0001	chr16	85633914	85634132	+	ENSG00000131149.19	16	6_6_0	9	0.78	exon	12
siCTRL_FM_r3	SRR5824253	chr16:85633914|85634132	chr16_85633914_85634132_+	hsa-GSE1_0001	chr16	85633914	85634132	+	ENSG00000131149.19	10	7_3_0	6	0.769	exon	12
siCTRL_E2_r1	SRR5824254	chr16:85633914|85634132	chr16_85633914_85634132_+	hsa-GSE1_0001	chr16	85633914	85634132	+	ENSG00000131149.19	85	18_17_0	39	0.813	exon	12
siCTRL_E2_r2	SRR5824255	chr16:85633914|85634132	chr16_85633914_85634132_+	hsa-GSE1_0001	chr16	85633914	85634132	+	ENSG00000131149.19	22	9_8_0	21	0.677	exon	12
siCTRL_E2_r3	SRR5824256	chr16:85633914|85634132	chr16_85633914_85634132_+	hsa-GSE1_0001	chr16	85633914	85634132	+	ENSG00000131149.19	14	8_7_0	8	0.778	exon	12
siCTRL_HD_r1	SRR5824257	chr16:85633914|85634132	chr16_85633914_85634132_+	hsa-GSE1_0001	chr16	85633914	85634132	+	ENSG00000131149.19	83	15_14_0	32	0.838	exon	12
siCTRL_HD_r2	SRR5824258	chr16:85633914|85634132	chr16_85633914_85634132_+	hsa-GSE1_0001	chr16	85633914	85634132	+	ENSG00000131149.19	55	16_17_0	20	0.846	exon	12
siCTRL_HD_r3	SRR5824259	chr16:85633914|85634132	chr16_85633914_85634132_+	hsa-GSE1_0001	chr16	85633914	85634132	+	ENSG00000131149.19	14	5_3_0	9	0.757	exon	12
siER_HD_r1	SRR5824260	chr16:85633914|85634132	chr16_85633914_85634132_+	hsa-GSE1_0001	chr16	85633914	85634132	+	ENSG00000131149.19	22	6_4_0	10	0.815	exon	12
siER_HD_r3	SRR5824261	chr16:85633914|85634132	chr16_85633914_85634132_+	hsa-GSE1_0001	chr16	85633914	85634132	+	ENSG00000131149.19	45	16_14_0	14	0.865	exon	12
siER_HD_r2	SRR5824262	chr16:85633914|85634132	chr16_85633914_85634132_+	hsa-GSE1_0001	chr16	85633914	85634132	+	ENSG00000131149.19	39	15_11_0	11	0.876	exon	12
siCTRL_FM_r1	SRR5824251	chr9:85618983|85633374	chr9_85618983_85633374_-	hsa-AGTPBP1_0009	chr9	85618983	85633374	-	ENSG00000135049.16	15	6_9_0	23	0.566	exon	12
siCTRL_FM_r2	SRR5824252	chr9:85618983|85633374	chr9_85618983_85633374_-	hsa-AGTPBP1_0009	chr9	85618983	85633374	-	ENSG00000135049.16	10	5_6_0	12	0.625	exon	12
siCTRL_FM_r3	SRR5824253	chr9:85618983|85633374	chr9_85618983_85633374_-	hsa-AGTPBP1_0009	chr9	85618983	85633374	-	ENSG00000135049.16	14	3_7_1	34	0.452	exon	12
siCTRL_E2_r1	SRR5824254	chr9:85618983|85633374	chr9_85618983_85633374_-	hsa-AGTPBP1_0009	chr9	85618983	85633374	-	ENSG00000135049.16	60	8_10_0	103	0.538	exon	12
siCTRL_E2_r2	SRR5824255	chr9:85618983|85633374	chr9_85618983_85633374_-	hsa-AGTPBP1_0009	chr9	85618983	85633374	-	ENSG00000135049.16	16	5_7_0	36	0.471	exon	12
siCTRL_E2_r3	SRR5824256	chr9:85618983|85633374	chr9_85618983_85633374_-	hsa-AGTPBP1_0009	chr9	85618983	85633374	-	ENSG00000135049.16	6	2_4_0	12	0.5	exon	12
siCTRL_HD_r1	SRR5824257	chr9:85618983|85633374	chr9_85618983_85633374_-	hsa-AGTPBP1_0009	chr9	85618983	85633374	-	ENSG00000135049.16	42	11_15_0	73	0.535	exon	12
siCTRL_HD_r2	SRR5824258	chr9:85618983|85633374	chr9_85618983_85633374_-	hsa-AGTPBP1_0009	chr9	85618983	85633374	-	ENSG00000135049.16	22	9_11_0	47	0.484	exon	12
siCTRL_HD_r3	SRR5824259	chr9:85618983|85633374	chr9_85618983_85633374_-	hsa-AGTPBP1_0009	chr9	85618983	85633374	-	ENSG00000135049.16	2	1_2_0	11	0.267	exon	12
siER_HD_r1	SRR5824260	chr9:85618983|85633374	chr9_85618983_85633374_-	hsa-AGTPBP1_0009	chr9	85618983	85633374	-	ENSG00000135049.16	4	2_4_0	25	0.242	exon	12
siER_HD_r3	SRR5824261	chr9:85618983|85633374	chr9_85618983_85633374_-	hsa-AGTPBP1_0009	chr9	85618983	85633374	-	ENSG00000135049.16	11	4_6_0	21	0.512	exon	12
siER_HD_r2	SRR5824262	chr9:85618983|85633374	chr9_85618983_85633374_-	hsa-AGTPBP1_0009	chr9	85618983	85633374	-	ENSG00000135049.16	7	3_4_0	16	0.467	exon	12
siCTRL_FM_r1	SRR5824251	chr15:85113873|85121014	chr15_85113873_85121014_+	hsa-PDE8A_0033	chr15	85113873	85121014	+	ENSG00000073417.15	11	2_7_0	45	0.328	exon	12
siCTRL_FM_r2	SRR5824252	chr15:85113873|85121014	chr15_85113873_85121014_+	hsa-PDE8A_0033	chr15	85113873	85121014	+	ENSG00000073417.15	10	5_7_0	45	0.308	exon	12
siCTRL_FM_r3	SRR5824253	chr15:85113873|85121014	chr15_85113873_85121014_+	hsa-PDE8A_0033	chr15	85113873	85121014	+	ENSG00000073417.15	16	8_10_0	59	0.352	exon	12
siCTRL_E2_r1	SRR5824254	chr15:85113873|85121014	chr15_85113873_85121014_+	hsa-PDE8A_0033	chr15	85113873	85121014	+	ENSG00000073417.15	63	14_16_0	240	0.344	exon	12
siCTRL_E2_r2	SRR5824255	chr15:85113873|85121014	chr15_85113873_85121014_+	hsa-PDE8A_0033	chr15	85113873	85121014	+	ENSG00000073417.15	20	12_13_0	103	0.28	exon	12
siCTRL_E2_r3	SRR5824256	chr15:85113873|85121014	chr15_85113873_85121014_+	hsa-PDE8A_0033	chr15	85113873	85121014	+	ENSG00000073417.15	15	7_4_0	39	0.435	exon	12
siCTRL_HD_r1	SRR5824257	chr15:85113873|85121014	chr15_85113873_85121014_+	hsa-PDE8A_0033	chr15	85113873	85121014	+	ENSG00000073417.15	76	17_18_0	169	0.474	exon	12
siCTRL_HD_r2	SRR5824258	chr15:85113873|85121014	chr15_85113873_85121014_+	hsa-PDE8A_0033	chr15	85113873	85121014	+	ENSG00000073417.15	32	12_13_0	142	0.311	exon	12
siCTRL_HD_r3	SRR5824259	chr15:85113873|85121014	chr15_85113873_85121014_+	hsa-PDE8A_0033	chr15	85113873	85121014	+	ENSG00000073417.15	6	3_4_1	35	0.255	exon	12
siER_HD_r1	SRR5824260	chr15:85113873|85121014	chr15_85113873_85121014_+	hsa-PDE8A_0033	chr15	85113873	85121014	+	ENSG00000073417.15	17	8_7_1	146	0.189	exon	12
siER_HD_r3	SRR5824261	chr15:85113873|85121014	chr15_85113873_85121014_+	hsa-PDE8A_0033	chr15	85113873	85121014	+	ENSG00000073417.15	25	13_12_0	57	0.467	exon	12
siER_HD_r2	SRR5824262	chr15:85113873|85121014	chr15_85113873_85121014_+	hsa-PDE8A_0033	chr15	85113873	85121014	+	ENSG00000073417.15	13	7_9_0	45	0.366	exon	12
siCTRL_FM_r1	SRR5824251	chr16:84740309|84745673	chr16_84740309_84745673_+	hsa-USP10_0002	chr16	84740309	84745673	+	ENSG00000103194.16	5	3_3_0	48	0.172	exon	12
siCTRL_FM_r2	SRR5824252	chr16:84740309|84745673	chr16_84740309_84745673_+	hsa-USP10_0002	chr16	84740309	84745673	+	ENSG00000103194.16	6	5_3_0	31	0.279	exon	12
siCTRL_FM_r3	SRR5824253	chr16:84740309|84745673	chr16_84740309_84745673_+	hsa-USP10_0002	chr16	84740309	84745673	+	ENSG00000103194.16	8	5_3_0	52	0.235	exon	12
siCTRL_E2_r1	SRR5824254	chr16:84740309|84745673	chr16_84740309_84745673_+	hsa-USP10_0002	chr16	84740309	84745673	+	ENSG00000103194.16	30	10_8_0	259	0.188	exon	12
siCTRL_E2_r2	SRR5824255	chr16:84740309|84745673	chr16_84740309_84745673_+	hsa-USP10_0002	chr16	84740309	84745673	+	ENSG00000103194.16	10	3_2_0	93	0.177	exon	12
siCTRL_E2_r3	SRR5824256	chr16:84740309|84745673	chr16_84740309_84745673_+	hsa-USP10_0002	chr16	84740309	84745673	+	ENSG00000103194.16	12	6_7_0	31	0.436	exon	12
siCTRL_HD_r1	SRR5824257	chr16:84740309|84745673	chr16_84740309_84745673_+	hsa-USP10_0002	chr16	84740309	84745673	+	ENSG00000103194.16	27	10_10_0	210	0.205	exon	12
siCTRL_HD_r2	SRR5824258	chr16:84740309|84745673	chr16_84740309_84745673_+	hsa-USP10_0002	chr16	84740309	84745673	+	ENSG00000103194.16	9	7_3_0	84	0.176	exon	12
siCTRL_HD_r3	SRR5824259	chr16:84740309|84745673	chr16_84740309_84745673_+	hsa-USP10_0002	chr16	84740309	84745673	+	ENSG00000103194.16	7	4_4_0	42	0.25	exon	12
siER_HD_r1	SRR5824260	chr16:84740309|84745673	chr16_84740309_84745673_+	hsa-USP10_0002	chr16	84740309	84745673	+	ENSG00000103194.16	5	3_4_0	90	0.1	exon	12
siER_HD_r3	SRR5824261	chr16:84740309|84745673	chr16_84740309_84745673_+	hsa-USP10_0002	chr16	84740309	84745673	+	ENSG00000103194.16	6	3_3_0	53	0.185	exon	12
siER_HD_r2	SRR5824262	chr16:84740309|84745673	chr16_84740309_84745673_+	hsa-USP10_0002	chr16	84740309	84745673	+	ENSG00000103194.16	5	3_3_0	29	0.256	exon	12
siCTRL_FM_r1	SRR5824251	chr6:83398367|83407901	chr6_83398367_83407901_-	hsa-ME1_0004	chr6	83398367	83407901	-	ENSG00000065833.9	6	4_3_0	61	0.164	exon	12
siCTRL_FM_r2	SRR5824252	chr6:83398367|83407901	chr6_83398367_83407901_-	hsa-ME1_0004	chr6	83398367	83407901	-	ENSG00000065833.9	17	12_10_1	39	0.466	exon	12
siCTRL_FM_r3	SRR5824253	chr6:83398367|83407901	chr6_83398367_83407901_-	hsa-ME1_0004	chr6	83398367	83407901	-	ENSG00000065833.9	21	9_8_0	80	0.344	exon	12
siCTRL_E2_r1	SRR5824254	chr6:83398367|83407901	chr6_83398367_83407901_-	hsa-ME1_0004	chr6	83398367	83407901	-	ENSG00000065833.9	45	13_10_0	211	0.299	exon	12
siCTRL_E2_r2	SRR5824255	chr6:83398367|83407901	chr6_83398367_83407901_-	hsa-ME1_0004	chr6	83398367	83407901	-	ENSG00000065833.9	22	11_8_0	74	0.373	exon	12
siCTRL_E2_r3	SRR5824256	chr6:83398367|83407901	chr6_83398367_83407901_-	hsa-ME1_0004	chr6	83398367	83407901	-	ENSG00000065833.9	16	10_7_0	37	0.464	exon	12
siCTRL_HD_r1	SRR5824257	chr6:83398367|83407901	chr6_83398367_83407901_-	hsa-ME1_0004	chr6	83398367	83407901	-	ENSG00000065833.9	46	13_10_0	145	0.388	exon	12
siCTRL_HD_r2	SRR5824258	chr6:83398367|83407901	chr6_83398367_83407901_-	hsa-ME1_0004	chr6	83398367	83407901	-	ENSG00000065833.9	28	15_11_1	109	0.339	exon	12
siCTRL_HD_r3	SRR5824259	chr6:83398367|83407901	chr6_83398367_83407901_-	hsa-ME1_0004	chr6	83398367	83407901	-	ENSG00000065833.9	9	6_4_0	54	0.25	exon	12
siER_HD_r1	SRR5824260	chr6:83398367|83407901	chr6_83398367_83407901_-	hsa-ME1_0004	chr6	83398367	83407901	-	ENSG00000065833.9	14	8_6_0	101	0.217	exon	12
siER_HD_r3	SRR5824261	chr6:83398367|83407901	chr6_83398367_83407901_-	hsa-ME1_0004	chr6	83398367	83407901	-	ENSG00000065833.9	13	10_6_0	33	0.441	exon	12
siER_HD_r2	SRR5824262	chr6:83398367|83407901	chr6_83398367_83407901_-	hsa-ME1_0004	chr6	83398367	83407901	-	ENSG00000065833.9	20	9_7_0	57	0.412	exon	12
siCTRL_FM_r1	SRR5824251	chr4:82878730|82881940	chr4_82878730_82881940_-	hsa-SEC31A_0001	chr4	82878730	82881940	-	ENSG00000138674.17	6	3_5_0	54	0.182	exon	12
siCTRL_FM_r2	SRR5824252	chr4:82878730|82881940	chr4_82878730_82881940_-	hsa-SEC31A_0001	chr4	82878730	82881940	-	ENSG00000138674.17	4	1_3_0	42	0.16	exon	12
siCTRL_FM_r3	SRR5824253	chr4:82878730|82881940	chr4_82878730_82881940_-	hsa-SEC31A_0001	chr4	82878730	82881940	-	ENSG00000138674.17	7	3_4_0	131	0.097	exon	12
siCTRL_E2_r1	SRR5824254	chr4:82878730|82881940	chr4_82878730_82881940_-	hsa-SEC31A_0001	chr4	82878730	82881940	-	ENSG00000138674.17	30	7_7_0	397	0.131	exon	12
siCTRL_E2_r2	SRR5824255	chr4:82878730|82881940	chr4_82878730_82881940_-	hsa-SEC31A_0001	chr4	82878730	82881940	-	ENSG00000138674.17	10	5_7_0	134	0.13	exon	12
siCTRL_E2_r3	SRR5824256	chr4:82878730|82881940	chr4_82878730_82881940_-	hsa-SEC31A_0001	chr4	82878730	82881940	-	ENSG00000138674.17	10	5_3_0	61	0.247	exon	12
siCTRL_HD_r1	SRR5824257	chr4:82878730|82881940	chr4_82878730_82881940_-	hsa-SEC31A_0001	chr4	82878730	82881940	-	ENSG00000138674.17	20	8_8_0	187	0.176	exon	12
siCTRL_HD_r2	SRR5824258	chr4:82878730|82881940	chr4_82878730_82881940_-	hsa-SEC31A_0001	chr4	82878730	82881940	-	ENSG00000138674.17	7	5_4_0	145	0.088	exon	12
siCTRL_HD_r3	SRR5824259	chr4:82878730|82881940	chr4_82878730_82881940_-	hsa-SEC31A_0001	chr4	82878730	82881940	-	ENSG00000138674.17	6	5_4_0	65	0.156	exon	12
siER_HD_r1	SRR5824260	chr4:82878730|82881940	chr4_82878730_82881940_-	hsa-SEC31A_0001	chr4	82878730	82881940	-	ENSG00000138674.17	4	2_2_0	169	0.045	exon	12
siER_HD_r3	SRR5824261	chr4:82878730|82881940	chr4_82878730_82881940_-	hsa-SEC31A_0001	chr4	82878730	82881940	-	ENSG00000138674.17	8	4_4_0	112	0.125	exon	12
siER_HD_r2	SRR5824262	chr4:82878730|82881940	chr4_82878730_82881940_-	hsa-SEC31A_0001	chr4	82878730	82881940	-	ENSG00000138674.17	11	7_5_0	61	0.265	exon	12
siCTRL_FM_r1	SRR5824251	chr17:82563354|82568201	chr17_82563354_82568201_+	hsa-FOXK2_0001	chr17	82563354	82568201	+	ENSG00000141568.21	11	6_6_0	50	0.306	exon	12
siCTRL_FM_r2	SRR5824252	chr17:82563354|82568201	chr17_82563354_82568201_+	hsa-FOXK2_0001	chr17	82563354	82568201	+	ENSG00000141568.21	17	12_8_0	38	0.472	exon	12
siCTRL_FM_r3	SRR5824253	chr17:82563354|82568201	chr17_82563354_82568201_+	hsa-FOXK2_0001	chr17	82563354	82568201	+	ENSG00000141568.21	13	5_6_0	48	0.351	exon	12
siCTRL_E2_r1	SRR5824254	chr17:82563354|82568201	chr17_82563354_82568201_+	hsa-FOXK2_0001	chr17	82563354	82568201	+	ENSG00000141568.21	33	10_9_0	234	0.22	exon	12
siCTRL_E2_r2	SRR5824255	chr17:82563354|82568201	chr17_82563354_82568201_+	hsa-FOXK2_0001	chr17	82563354	82568201	+	ENSG00000141568.21	26	12_9_0	73	0.416	exon	12
siCTRL_E2_r3	SRR5824256	chr17:82563354|82568201	chr17_82563354_82568201_+	hsa-FOXK2_0001	chr17	82563354	82568201	+	ENSG00000141568.21	12	8_5_0	30	0.444	exon	12
siCTRL_HD_r1	SRR5824257	chr17:82563354|82568201	chr17_82563354_82568201_+	hsa-FOXK2_0001	chr17	82563354	82568201	+	ENSG00000141568.21	26	9_6_0	175	0.229	exon	12
siCTRL_HD_r2	SRR5824258	chr17:82563354|82568201	chr17_82563354_82568201_+	hsa-FOXK2_0001	chr17	82563354	82568201	+	ENSG00000141568.21	41	16_15_0	86	0.488	exon	12
siCTRL_HD_r3	SRR5824259	chr17:82563354|82568201	chr17_82563354_82568201_+	hsa-FOXK2_0001	chr17	82563354	82568201	+	ENSG00000141568.21	4	3_3_0	34	0.19	exon	12
siER_HD_r1	SRR5824260	chr17:82563354|82568201	chr17_82563354_82568201_+	hsa-FOXK2_0001	chr17	82563354	82568201	+	ENSG00000141568.21	11	9_6_0	48	0.314	exon	12
siER_HD_r3	SRR5824261	chr17:82563354|82568201	chr17_82563354_82568201_+	hsa-FOXK2_0001	chr17	82563354	82568201	+	ENSG00000141568.21	17	11_5_0	39	0.466	exon	12
siER_HD_r2	SRR5824262	chr17:82563354|82568201	chr17_82563354_82568201_+	hsa-FOXK2_0001	chr17	82563354	82568201	+	ENSG00000141568.21	14	9_7_0	29	0.491	exon	12
siCTRL_FM_r1	SRR5824251	chr7:80789306|80810701	chr7_80789306_80810701_-	hsa-SEMA3C_0001	chr7	80789306	80810701	-	ENSG00000075223.14	27	14_11_0	383	0.124	exon	12
siCTRL_FM_r2	SRR5824252	chr7:80789306|80810701	chr7_80789306_80810701_-	hsa-SEMA3C_0001	chr7	80789306	80810701	-	ENSG00000075223.14	32	13_16_0	330	0.162	exon	12
siCTRL_FM_r3	SRR5824253	chr7:80789306|80810701	chr7_80789306_80810701_-	hsa-SEMA3C_0001	chr7	80789306	80810701	-	ENSG00000075223.14	36	14_14_0	666	0.098	exon	12
siCTRL_E2_r1	SRR5824254	chr7:80789306|80810701	chr7_80789306_80810701_-	hsa-SEMA3C_0001	chr7	80789306	80810701	-	ENSG00000075223.14	170	20_20_0	2904	0.105	exon	12
siCTRL_E2_r2	SRR5824255	chr7:80789306|80810701	chr7_80789306_80810701_-	hsa-SEMA3C_0001	chr7	80789306	80810701	-	ENSG00000075223.14	64	16_18_0	912	0.123	exon	12
siCTRL_E2_r3	SRR5824256	chr7:80789306|80810701	chr7_80789306_80810701_-	hsa-SEMA3C_0001	chr7	80789306	80810701	-	ENSG00000075223.14	28	10_9_0	394	0.124	exon	12
siCTRL_HD_r1	SRR5824257	chr7:80789306|80810701	chr7_80789306_80810701_-	hsa-SEMA3C_0001	chr7	80789306	80810701	-	ENSG00000075223.14	104	16_16_0	1482	0.123	exon	12
siCTRL_HD_r2	SRR5824258	chr7:80789306|80810701	chr7_80789306_80810701_-	hsa-SEMA3C_0001	chr7	80789306	80810701	-	ENSG00000075223.14	65	18_16_0	862	0.131	exon	12
siCTRL_HD_r3	SRR5824259	chr7:80789306|80810701	chr7_80789306_80810701_-	hsa-SEMA3C_0001	chr7	80789306	80810701	-	ENSG00000075223.14	9	5_5_0	262	0.064	exon	12
siER_HD_r1	SRR5824260	chr7:80789306|80810701	chr7_80789306_80810701_-	hsa-SEMA3C_0001	chr7	80789306	80810701	-	ENSG00000075223.14	29	10_10_0	503	0.103	exon	12
siER_HD_r3	SRR5824261	chr7:80789306|80810701	chr7_80789306_80810701_-	hsa-SEMA3C_0001	chr7	80789306	80810701	-	ENSG00000075223.14	24	13_12_0	365	0.116	exon	12
siER_HD_r2	SRR5824262	chr7:80789306|80810701	chr7_80789306_80810701_-	hsa-SEMA3C_0001	chr7	80789306	80810701	-	ENSG00000075223.14	23	12_12_0	253	0.154	exon	12
siCTRL_FM_r1	SRR5824251	chr5:80775694|80792844	chr5_80775694_80792844_+	hsa-MSH3_0011	chr5	80775694	80792844	+	ENSG00000113318.11	5	3_4_0	8	0.556	exon	12
siCTRL_FM_r2	SRR5824252	chr5:80775694|80792844	chr5_80775694_80792844_+	hsa-MSH3_0011	chr5	80775694	80792844	+	ENSG00000113318.11	2	2_1_0	7	0.364	exon	12
siCTRL_FM_r3	SRR5824253	chr5:80775694|80792844	chr5_80775694_80792844_+	hsa-MSH3_0011	chr5	80775694	80792844	+	ENSG00000113318.11	2	1_2_0	26	0.133	exon	12
siCTRL_E2_r1	SRR5824254	chr5:80775694|80792844	chr5_80775694_80792844_+	hsa-MSH3_0011	chr5	80775694	80792844	+	ENSG00000113318.11	18	4_6_1	66	0.353	exon	12
siCTRL_E2_r2	SRR5824255	chr5:80775694|80792844	chr5_80775694_80792844_+	hsa-MSH3_0011	chr5	80775694	80792844	+	ENSG00000113318.11	10	4_6_0	26	0.435	exon	12
siCTRL_E2_r3	SRR5824256	chr5:80775694|80792844	chr5_80775694_80792844_+	hsa-MSH3_0011	chr5	80775694	80792844	+	ENSG00000113318.11	5	1_3_0	9	0.526	exon	12
siCTRL_HD_r1	SRR5824257	chr5:80775694|80792844	chr5_80775694_80792844_+	hsa-MSH3_0011	chr5	80775694	80792844	+	ENSG00000113318.11	26	7_7_0	85	0.38	exon	12
siCTRL_HD_r2	SRR5824258	chr5:80775694|80792844	chr5_80775694_80792844_+	hsa-MSH3_0011	chr5	80775694	80792844	+	ENSG00000113318.11	13	5_7_0	34	0.433	exon	12
siCTRL_HD_r3	SRR5824259	chr5:80775694|80792844	chr5_80775694_80792844_+	hsa-MSH3_0011	chr5	80775694	80792844	+	ENSG00000113318.11	3	2_3_0	9	0.4	exon	12
siER_HD_r1	SRR5824260	chr5:80775694|80792844	chr5_80775694_80792844_+	hsa-MSH3_0011	chr5	80775694	80792844	+	ENSG00000113318.11	3	2_2_0	18	0.25	exon	12
siER_HD_r3	SRR5824261	chr5:80775694|80792844	chr5_80775694_80792844_+	hsa-MSH3_0011	chr5	80775694	80792844	+	ENSG00000113318.11	8	3_5_0	12	0.571	exon	12
siER_HD_r2	SRR5824262	chr5:80775694|80792844	chr5_80775694_80792844_+	hsa-MSH3_0011	chr5	80775694	80792844	+	ENSG00000113318.11	8	6_5_0	13	0.552	exon	12
siCTRL_FM_r1	SRR5824251	chr16:80684538|80685129	chr16_80684538_80685129_-	hsa-CDYL2_0001	chr16	80684538	80685129	-	ENSG00000166446.15	16	5_5_0	36	0.471	exon	12
siCTRL_FM_r2	SRR5824252	chr16:80684538|80685129	chr16_80684538_80685129_-	hsa-CDYL2_0001	chr16	80684538	80685129	-	ENSG00000166446.15	23	8_14_0	21	0.687	exon	12
siCTRL_FM_r3	SRR5824253	chr16:80684538|80685129	chr16_80684538_80685129_-	hsa-CDYL2_0001	chr16	80684538	80685129	-	ENSG00000166446.15	25	7_11_0	30	0.625	exon	12
siCTRL_E2_r1	SRR5824254	chr16:80684538|80685129	chr16_80684538_80685129_-	hsa-CDYL2_0001	chr16	80684538	80685129	-	ENSG00000166446.15	159	17_20_0	135	0.702	exon	12
siCTRL_E2_r2	SRR5824255	chr16:80684538|80685129	chr16_80684538_80685129_-	hsa-CDYL2_0001	chr16	80684538	80685129	-	ENSG00000166446.15	93	15_20_0	65	0.741	exon	12
siCTRL_E2_r3	SRR5824256	chr16:80684538|80685129	chr16_80684538_80685129_-	hsa-CDYL2_0001	chr16	80684538	80685129	-	ENSG00000166446.15	45	11_14_0	34	0.726	exon	12
siCTRL_HD_r1	SRR5824257	chr16:80684538|80685129	chr16_80684538_80685129_-	hsa-CDYL2_0001	chr16	80684538	80685129	-	ENSG00000166446.15	168	18_19_1	185	0.645	exon	12
siCTRL_HD_r2	SRR5824258	chr16:80684538|80685129	chr16_80684538_80685129_-	hsa-CDYL2_0001	chr16	80684538	80685129	-	ENSG00000166446.15	120	17_19_2	99	0.708	exon	12
siCTRL_HD_r3	SRR5824259	chr16:80684538|80685129	chr16_80684538_80685129_-	hsa-CDYL2_0001	chr16	80684538	80685129	-	ENSG00000166446.15	24	8_12_0	36	0.571	exon	12
siER_HD_r1	SRR5824260	chr16:80684538|80685129	chr16_80684538_80685129_-	hsa-CDYL2_0001	chr16	80684538	80685129	-	ENSG00000166446.15	50	12_15_0	125	0.444	exon	12
siER_HD_r3	SRR5824261	chr16:80684538|80685129	chr16_80684538_80685129_-	hsa-CDYL2_0001	chr16	80684538	80685129	-	ENSG00000166446.15	81	17_21_0	93	0.635	exon	12
siER_HD_r2	SRR5824262	chr16:80684538|80685129	chr16_80684538_80685129_-	hsa-CDYL2_0001	chr16	80684538	80685129	-	ENSG00000166446.15	73	13_18_1	80	0.646	exon	12
siCTRL_FM_r1	SRR5824251	chr15:80120328|80122800	chr15_80120328_80122800_+	hsa-ZFAND6_0001	chr15	80120328	80122800	+	ENSG00000086666.19	15	11_8_0	39	0.435	exon	12
siCTRL_FM_r2	SRR5824252	chr15:80120328|80122800	chr15_80120328_80122800_+	hsa-ZFAND6_0001	chr15	80120328	80122800	+	ENSG00000086666.19	22	8_10_0	31	0.587	exon	12
siCTRL_FM_r3	SRR5824253	chr15:80120328|80122800	chr15_80120328_80122800_+	hsa-ZFAND6_0001	chr15	80120328	80122800	+	ENSG00000086666.19	37	13_16_0	64	0.536	exon	12
siCTRL_E2_r1	SRR5824254	chr15:80120328|80122800	chr15_80120328_80122800_+	hsa-ZFAND6_0001	chr15	80120328	80122800	+	ENSG00000086666.19	108	19_20_0	232	0.482	exon	12
siCTRL_E2_r2	SRR5824255	chr15:80120328|80122800	chr15_80120328_80122800_+	hsa-ZFAND6_0001	chr15	80120328	80122800	+	ENSG00000086666.19	52	15_14_0	73	0.588	exon	12
siCTRL_E2_r3	SRR5824256	chr15:80120328|80122800	chr15_80120328_80122800_+	hsa-ZFAND6_0001	chr15	80120328	80122800	+	ENSG00000086666.19	38	10_11_0	53	0.589	exon	12
siCTRL_HD_r1	SRR5824257	chr15:80120328|80122800	chr15_80120328_80122800_+	hsa-ZFAND6_0001	chr15	80120328	80122800	+	ENSG00000086666.19	73	14_17_0	149	0.495	exon	12
siCTRL_HD_r2	SRR5824258	chr15:80120328|80122800	chr15_80120328_80122800_+	hsa-ZFAND6_0001	chr15	80120328	80122800	+	ENSG00000086666.19	77	20_19_0	93	0.623	exon	12
siCTRL_HD_r3	SRR5824259	chr15:80120328|80122800	chr15_80120328_80122800_+	hsa-ZFAND6_0001	chr15	80120328	80122800	+	ENSG00000086666.19	15	5_8_0	54	0.357	exon	12
siER_HD_r1	SRR5824260	chr15:80120328|80122800	chr15_80120328_80122800_+	hsa-ZFAND6_0001	chr15	80120328	80122800	+	ENSG00000086666.19	18	9_5_0	127	0.221	exon	12
siER_HD_r3	SRR5824261	chr15:80120328|80122800	chr15_80120328_80122800_+	hsa-ZFAND6_0001	chr15	80120328	80122800	+	ENSG00000086666.19	48	14_17_0	60	0.615	exon	12
siER_HD_r2	SRR5824262	chr15:80120328|80122800	chr15_80120328_80122800_+	hsa-ZFAND6_0001	chr15	80120328	80122800	+	ENSG00000086666.19	31	13_12_0	60	0.508	exon	12
siCTRL_FM_r1	SRR5824251	chr6:79042843|79060818	chr6_79042843_79060818_-	hsa-PHIP_0001	chr6	79042843	79060818	-	ENSG00000146247.14	22	10_11_0	54	0.449	exon	12
siCTRL_FM_r2	SRR5824252	chr6:79042843|79060818	chr6_79042843_79060818_-	hsa-PHIP_0001	chr6	79042843	79060818	-	ENSG00000146247.14	10	4_5_0	46	0.303	exon	12
siCTRL_FM_r3	SRR5824253	chr6:79042843|79060818	chr6_79042843_79060818_-	hsa-PHIP_0001	chr6	79042843	79060818	-	ENSG00000146247.14	21	8_7_0	62	0.404	exon	12
siCTRL_E2_r1	SRR5824254	chr6:79042843|79060818	chr6_79042843_79060818_-	hsa-PHIP_0001	chr6	79042843	79060818	-	ENSG00000146247.14	89	14_15_0	246	0.42	exon	12
siCTRL_E2_r2	SRR5824255	chr6:79042843|79060818	chr6_79042843_79060818_-	hsa-PHIP_0001	chr6	79042843	79060818	-	ENSG00000146247.14	35	7_9_1	117	0.374	exon	12
siCTRL_E2_r3	SRR5824256	chr6:79042843|79060818	chr6_79042843_79060818_-	hsa-PHIP_0001	chr6	79042843	79060818	-	ENSG00000146247.14	20	11_8_0	45	0.471	exon	12
siCTRL_HD_r1	SRR5824257	chr6:79042843|79060818	chr6_79042843_79060818_-	hsa-PHIP_0001	chr6	79042843	79060818	-	ENSG00000146247.14	73	15_14_0	211	0.409	exon	12
siCTRL_HD_r2	SRR5824258	chr6:79042843|79060818	chr6_79042843_79060818_-	hsa-PHIP_0001	chr6	79042843	79060818	-	ENSG00000146247.14	33	15_13_0	103	0.391	exon	12
siCTRL_HD_r3	SRR5824259	chr6:79042843|79060818	chr6_79042843_79060818_-	hsa-PHIP_0001	chr6	79042843	79060818	-	ENSG00000146247.14	6	4_5_0	35	0.255	exon	12
siER_HD_r1	SRR5824260	chr6:79042843|79060818	chr6_79042843_79060818_-	hsa-PHIP_0001	chr6	79042843	79060818	-	ENSG00000146247.14	15	7_8_0	88	0.254	exon	12
siER_HD_r3	SRR5824261	chr6:79042843|79060818	chr6_79042843_79060818_-	hsa-PHIP_0001	chr6	79042843	79060818	-	ENSG00000146247.14	19	7_5_0	66	0.365	exon	12
siER_HD_r2	SRR5824262	chr6:79042843|79060818	chr6_79042843_79060818_-	hsa-PHIP_0001	chr6	79042843	79060818	-	ENSG00000146247.14	23	8_9_0	52	0.469	exon	12
siCTRL_FM_r1	SRR5824251	chr9:77794463|77797648	chr9_77794463_77797648_-	hsa-GNAQ_0001	chr9	77794463	77797648	-	ENSG00000156052.11	4	2_4_0	8	0.5	exon	12
siCTRL_FM_r2	SRR5824252	chr9:77794463|77797648	chr9_77794463_77797648_-	hsa-GNAQ_0001	chr9	77794463	77797648	-	ENSG00000156052.11	4	2_2_0	4	0.667	exon	12
siCTRL_FM_r3	SRR5824253	chr9:77794463|77797648	chr9_77794463_77797648_-	hsa-GNAQ_0001	chr9	77794463	77797648	-	ENSG00000156052.11	6	3_3_0	12	0.5	exon	12
siCTRL_E2_r1	SRR5824254	chr9:77794463|77797648	chr9_77794463_77797648_-	hsa-GNAQ_0001	chr9	77794463	77797648	-	ENSG00000156052.11	23	5_10_0	35	0.568	exon	12
siCTRL_E2_r2	SRR5824255	chr9:77794463|77797648	chr9_77794463_77797648_-	hsa-GNAQ_0001	chr9	77794463	77797648	-	ENSG00000156052.11	7	6_4_0	19	0.424	exon	12
siCTRL_E2_r3	SRR5824256	chr9:77794463|77797648	chr9_77794463_77797648_-	hsa-GNAQ_0001	chr9	77794463	77797648	-	ENSG00000156052.11	6	3_4_0	6	0.667	exon	12
siCTRL_HD_r1	SRR5824257	chr9:77794463|77797648	chr9_77794463_77797648_-	hsa-GNAQ_0001	chr9	77794463	77797648	-	ENSG00000156052.11	13	4_4_0	26	0.5	exon	12
siCTRL_HD_r2	SRR5824258	chr9:77794463|77797648	chr9_77794463_77797648_-	hsa-GNAQ_0001	chr9	77794463	77797648	-	ENSG00000156052.11	11	4_9_0	14	0.611	exon	12
siCTRL_HD_r3	SRR5824259	chr9:77794463|77797648	chr9_77794463_77797648_-	hsa-GNAQ_0001	chr9	77794463	77797648	-	ENSG00000156052.11	6	3_5_0	5	0.706	exon	12
siER_HD_r1	SRR5824260	chr9:77794463|77797648	chr9_77794463_77797648_-	hsa-GNAQ_0001	chr9	77794463	77797648	-	ENSG00000156052.11	7	4_5_0	6	0.7	exon	12
siER_HD_r3	SRR5824261	chr9:77794463|77797648	chr9_77794463_77797648_-	hsa-GNAQ_0001	chr9	77794463	77797648	-	ENSG00000156052.11	10	6_5_0	1	0.952	exon	12
siER_HD_r2	SRR5824262	chr9:77794463|77797648	chr9_77794463_77797648_-	hsa-GNAQ_0001	chr9	77794463	77797648	-	ENSG00000156052.11	4	1_3_0	7	0.533	exon	12
siCTRL_FM_r1	SRR5824251	chr1:77631850|77641655	chr1_77631850_77641655_-	hsa-ZZZ3_0001	chr1	77631850	77641655	-	ENSG00000036549.13	10	6_6_0	62	0.244	exon	12
siCTRL_FM_r2	SRR5824252	chr1:77631850|77641655	chr1_77631850_77641655_-	hsa-ZZZ3_0001	chr1	77631850	77641655	-	ENSG00000036549.13	9	5_6_0	42	0.3	exon	12
siCTRL_FM_r3	SRR5824253	chr1:77631850|77641655	chr1_77631850_77641655_-	hsa-ZZZ3_0001	chr1	77631850	77641655	-	ENSG00000036549.13	10	4_6_0	99	0.168	exon	12
siCTRL_E2_r1	SRR5824254	chr1:77631850|77641655	chr1_77631850_77641655_-	hsa-ZZZ3_0001	chr1	77631850	77641655	-	ENSG00000036549.13	33	9_11_0	302	0.179	exon	12
siCTRL_E2_r2	SRR5824255	chr1:77631850|77641655	chr1_77631850_77641655_-	hsa-ZZZ3_0001	chr1	77631850	77641655	-	ENSG00000036549.13	14	7_9_0	133	0.174	exon	12
siCTRL_E2_r3	SRR5824256	chr1:77631850|77641655	chr1_77631850_77641655_-	hsa-ZZZ3_0001	chr1	77631850	77641655	-	ENSG00000036549.13	7	3_4_0	74	0.159	exon	12
siCTRL_HD_r1	SRR5824257	chr1:77631850|77641655	chr1_77631850_77641655_-	hsa-ZZZ3_0001	chr1	77631850	77641655	-	ENSG00000036549.13	18	2_3_0	210	0.146	exon	12
siCTRL_HD_r2	SRR5824258	chr1:77631850|77641655	chr1_77631850_77641655_-	hsa-ZZZ3_0001	chr1	77631850	77641655	-	ENSG00000036549.13	17	6_9_0	127	0.211	exon	12
siCTRL_HD_r3	SRR5824259	chr1:77631850|77641655	chr1_77631850_77641655_-	hsa-ZZZ3_0001	chr1	77631850	77641655	-	ENSG00000036549.13	4	3_3_0	36	0.182	exon	12
siER_HD_r1	SRR5824260	chr1:77631850|77641655	chr1_77631850_77641655_-	hsa-ZZZ3_0001	chr1	77631850	77641655	-	ENSG00000036549.13	8	4_4_0	89	0.152	exon	12
siER_HD_r3	SRR5824261	chr1:77631850|77641655	chr1_77631850_77641655_-	hsa-ZZZ3_0001	chr1	77631850	77641655	-	ENSG00000036549.13	12	7_8_0	67	0.264	exon	12
siER_HD_r2	SRR5824262	chr1:77631850|77641655	chr1_77631850_77641655_-	hsa-ZZZ3_0001	chr1	77631850	77641655	-	ENSG00000036549.13	12	3_7_0	65	0.27	exon	12
siCTRL_FM_r1	SRR5824251	chr18:76849526|76851939	chr18_76849526_76851939_+	hsa-ZNF236_0003	chr18	76849526	76851939	+	ENSG00000130856.17	5	3_2_0	18	0.357	exon	12
siCTRL_FM_r2	SRR5824252	chr18:76849526|76851939	chr18_76849526_76851939_+	hsa-ZNF236_0003	chr18	76849526	76851939	+	ENSG00000130856.17	6	3_3_0	9	0.571	exon	12
siCTRL_FM_r3	SRR5824253	chr18:76849526|76851939	chr18_76849526_76851939_+	hsa-ZNF236_0003	chr18	76849526	76851939	+	ENSG00000130856.17	15	6_6_0	16	0.652	exon	12
siCTRL_E2_r1	SRR5824254	chr18:76849526|76851939	chr18_76849526_76851939_+	hsa-ZNF236_0003	chr18	76849526	76851939	+	ENSG00000130856.17	30	9_10_0	73	0.451	exon	12
siCTRL_E2_r2	SRR5824255	chr18:76849526|76851939	chr18_76849526_76851939_+	hsa-ZNF236_0003	chr18	76849526	76851939	+	ENSG00000130856.17	14	6_5_0	26	0.519	exon	12
siCTRL_E2_r3	SRR5824256	chr18:76849526|76851939	chr18_76849526_76851939_+	hsa-ZNF236_0003	chr18	76849526	76851939	+	ENSG00000130856.17	10	4_6_0	13	0.606	exon	12
siCTRL_HD_r1	SRR5824257	chr18:76849526|76851939	chr18_76849526_76851939_+	hsa-ZNF236_0003	chr18	76849526	76851939	+	ENSG00000130856.17	27	8_6_0	76	0.415	exon	12
siCTRL_HD_r2	SRR5824258	chr18:76849526|76851939	chr18_76849526_76851939_+	hsa-ZNF236_0003	chr18	76849526	76851939	+	ENSG00000130856.17	21	8_7_0	22	0.656	exon	12
siCTRL_HD_r3	SRR5824259	chr18:76849526|76851939	chr18_76849526_76851939_+	hsa-ZNF236_0003	chr18	76849526	76851939	+	ENSG00000130856.17	5	2_4_0	14	0.417	exon	12
siER_HD_r1	SRR5824260	chr18:76849526|76851939	chr18_76849526_76851939_+	hsa-ZNF236_0003	chr18	76849526	76851939	+	ENSG00000130856.17	9	4_4_0	31	0.367	exon	12
siER_HD_r3	SRR5824261	chr18:76849526|76851939	chr18_76849526_76851939_+	hsa-ZNF236_0003	chr18	76849526	76851939	+	ENSG00000130856.17	8	4_1_0	12	0.571	exon	12
siER_HD_r2	SRR5824262	chr18:76849526|76851939	chr18_76849526_76851939_+	hsa-ZNF236_0003	chr18	76849526	76851939	+	ENSG00000130856.17	11	6_4_0	19	0.537	exon	12
siCTRL_FM_r1	SRR5824251	chr15:76274412|76295737	chr15_76274412_76295737_-	hsa-ETFA_0001	chr15	76274412	76295737	-	ENSG00000140374.17	7	4_5_0	88	0.137	exon	12
siCTRL_FM_r2	SRR5824252	chr15:76274412|76295737	chr15_76274412_76295737_-	hsa-ETFA_0001	chr15	76274412	76295737	-	ENSG00000140374.17	9	7_6_0	58	0.237	exon	12
siCTRL_FM_r3	SRR5824253	chr15:76274412|76295737	chr15_76274412_76295737_-	hsa-ETFA_0001	chr15	76274412	76295737	-	ENSG00000140374.17	11	6_4_0	162	0.12	exon	12
siCTRL_E2_r1	SRR5824254	chr15:76274412|76295737	chr15_76274412_76295737_-	hsa-ETFA_0001	chr15	76274412	76295737	-	ENSG00000140374.17	37	14_13_1	295	0.201	exon	12
siCTRL_E2_r2	SRR5824255	chr15:76274412|76295737	chr15_76274412_76295737_-	hsa-ETFA_0001	chr15	76274412	76295737	-	ENSG00000140374.17	35	13_12_0	136	0.34	exon	12
siCTRL_E2_r3	SRR5824256	chr15:76274412|76295737	chr15_76274412_76295737_-	hsa-ETFA_0001	chr15	76274412	76295737	-	ENSG00000140374.17	12	6_5_0	71	0.253	exon	12
siCTRL_HD_r1	SRR5824257	chr15:76274412|76295737	chr15_76274412_76295737_-	hsa-ETFA_0001	chr15	76274412	76295737	-	ENSG00000140374.17	44	10_9_0	252	0.259	exon	12
siCTRL_HD_r2	SRR5824258	chr15:76274412|76295737	chr15_76274412_76295737_-	hsa-ETFA_0001	chr15	76274412	76295737	-	ENSG00000140374.17	34	12_12_0	225	0.232	exon	12
siCTRL_HD_r3	SRR5824259	chr15:76274412|76295737	chr15_76274412_76295737_-	hsa-ETFA_0001	chr15	76274412	76295737	-	ENSG00000140374.17	5	3_5_0	92	0.098	exon	12
siER_HD_r1	SRR5824260	chr15:76274412|76295737	chr15_76274412_76295737_-	hsa-ETFA_0001	chr15	76274412	76295737	-	ENSG00000140374.17	9	7_7_0	227	0.073	exon	12
siER_HD_r3	SRR5824261	chr15:76274412|76295737	chr15_76274412_76295737_-	hsa-ETFA_0001	chr15	76274412	76295737	-	ENSG00000140374.17	26	14_11_0	78	0.4	exon	12
siER_HD_r2	SRR5824262	chr15:76274412|76295737	chr15_76274412_76295737_-	hsa-ETFA_0001	chr15	76274412	76295737	-	ENSG00000140374.17	20	9_11_0	105	0.276	exon	12
siCTRL_FM_r1	SRR5824251	chr6:75702645|75703072	chr6_75702645_75703072_+	hsa-SENP6_0039	chr6	75702645	75703072	+	ENSG00000112701.18	6	3_3_0	37	0.245	exon	12
siCTRL_FM_r2	SRR5824252	chr6:75702645|75703072	chr6_75702645_75703072_+	hsa-SENP6_0039	chr6	75702645	75703072	+	ENSG00000112701.18	6	3_3_0	19	0.387	exon	12
siCTRL_FM_r3	SRR5824253	chr6:75702645|75703072	chr6_75702645_75703072_+	hsa-SENP6_0039	chr6	75702645	75703072	+	ENSG00000112701.18	7	4_3_0	34	0.292	exon	12
siCTRL_E2_r1	SRR5824254	chr6:75702645|75703072	chr6_75702645_75703072_+	hsa-SENP6_0039	chr6	75702645	75703072	+	ENSG00000112701.18	26	7_10_0	150	0.257	exon	12
siCTRL_E2_r2	SRR5824255	chr6:75702645|75703072	chr6_75702645_75703072_+	hsa-SENP6_0039	chr6	75702645	75703072	+	ENSG00000112701.18	11	7_6_0	78	0.22	exon	12
siCTRL_E2_r3	SRR5824256	chr6:75702645|75703072	chr6_75702645_75703072_+	hsa-SENP6_0039	chr6	75702645	75703072	+	ENSG00000112701.18	7	6_5_0	38	0.269	exon	12
siCTRL_HD_r1	SRR5824257	chr6:75702645|75703072	chr6_75702645_75703072_+	hsa-SENP6_0039	chr6	75702645	75703072	+	ENSG00000112701.18	17	3_4_0	150	0.185	exon	12
siCTRL_HD_r2	SRR5824258	chr6:75702645|75703072	chr6_75702645_75703072_+	hsa-SENP6_0039	chr6	75702645	75703072	+	ENSG00000112701.18	21	8_8_0	82	0.339	exon	12
siCTRL_HD_r3	SRR5824259	chr6:75702645|75703072	chr6_75702645_75703072_+	hsa-SENP6_0039	chr6	75702645	75703072	+	ENSG00000112701.18	4	3_3_0	25	0.242	exon	12
siER_HD_r1	SRR5824260	chr6:75702645|75703072	chr6_75702645_75703072_+	hsa-SENP6_0039	chr6	75702645	75703072	+	ENSG00000112701.18	3	1_3_0	84	0.067	exon	12
siER_HD_r3	SRR5824261	chr6:75702645|75703072	chr6_75702645_75703072_+	hsa-SENP6_0039	chr6	75702645	75703072	+	ENSG00000112701.18	16	5_6_0	69	0.317	exon	12
siER_HD_r2	SRR5824262	chr6:75702645|75703072	chr6_75702645_75703072_+	hsa-SENP6_0039	chr6	75702645	75703072	+	ENSG00000112701.18	5	4_4_0	31	0.244	exon	12
siCTRL_FM_r1	SRR5824251	chr11:73707420|73718718	chr11_73707420_73718718_-	hsa-RAB6A_0007	chr11	73707420	73718718	-	ENSG00000175582.20	7	4_5_0	43	0.246	exon	12
siCTRL_FM_r2	SRR5824252	chr11:73707420|73718718	chr11_73707420_73718718_-	hsa-RAB6A_0007	chr11	73707420	73718718	-	ENSG00000175582.20	5	4_4_0	34	0.227	exon	12
siCTRL_FM_r3	SRR5824253	chr11:73707420|73718718	chr11_73707420_73718718_-	hsa-RAB6A_0007	chr11	73707420	73718718	-	ENSG00000175582.20	11	3_7_0	56	0.282	exon	12
siCTRL_E2_r1	SRR5824254	chr11:73707420|73718718	chr11_73707420_73718718_-	hsa-RAB6A_0007	chr11	73707420	73718718	-	ENSG00000175582.20	59	12_15_0	207	0.363	exon	12
siCTRL_E2_r2	SRR5824255	chr11:73707420|73718718	chr11_73707420_73718718_-	hsa-RAB6A_0007	chr11	73707420	73718718	-	ENSG00000175582.20	25	9_12_0	46	0.521	exon	12
siCTRL_E2_r3	SRR5824256	chr11:73707420|73718718	chr11_73707420_73718718_-	hsa-RAB6A_0007	chr11	73707420	73718718	-	ENSG00000175582.20	12	6_7_0	44	0.353	exon	12
siCTRL_HD_r1	SRR5824257	chr11:73707420|73718718	chr11_73707420_73718718_-	hsa-RAB6A_0007	chr11	73707420	73718718	-	ENSG00000175582.20	32	7_10_0	219	0.226	exon	12
siCTRL_HD_r2	SRR5824258	chr11:73707420|73718718	chr11_73707420_73718718_-	hsa-RAB6A_0007	chr11	73707420	73718718	-	ENSG00000175582.20	20	5_11_0	121	0.248	exon	12
siCTRL_HD_r3	SRR5824259	chr11:73707420|73718718	chr11_73707420_73718718_-	hsa-RAB6A_0007	chr11	73707420	73718718	-	ENSG00000175582.20	10	4_10_0	46	0.303	exon	12
siER_HD_r1	SRR5824260	chr11:73707420|73718718	chr11_73707420_73718718_-	hsa-RAB6A_0007	chr11	73707420	73718718	-	ENSG00000175582.20	9	4_7_0	123	0.128	exon	12
siER_HD_r3	SRR5824261	chr11:73707420|73718718	chr11_73707420_73718718_-	hsa-RAB6A_0007	chr11	73707420	73718718	-	ENSG00000175582.20	16	7_6_0	38	0.457	exon	12
siER_HD_r2	SRR5824262	chr11:73707420|73718718	chr11_73707420_73718718_-	hsa-RAB6A_0007	chr11	73707420	73718718	-	ENSG00000175582.20	19	7_8_0	47	0.447	exon	12
siCTRL_FM_r1	SRR5824251	chr5:73074742|73077493	chr5_73074742_73077493_+	hsa-FCHO2_0038	chr5	73074742	73077493	+	ENSG00000157107.14	4	3_2_0	12	0.4	exon	12
siCTRL_FM_r2	SRR5824252	chr5:73074742|73077493	chr5_73074742_73077493_+	hsa-FCHO2_0038	chr5	73074742	73077493	+	ENSG00000157107.14	12	8_4_0	11	0.686	exon	12
siCTRL_FM_r3	SRR5824253	chr5:73074742|73077493	chr5_73074742_73077493_+	hsa-FCHO2_0038	chr5	73074742	73077493	+	ENSG00000157107.14	7	4_4_0	22	0.389	exon	12
siCTRL_E2_r1	SRR5824254	chr5:73074742|73077493	chr5_73074742_73077493_+	hsa-FCHO2_0038	chr5	73074742	73077493	+	ENSG00000157107.14	33	13_9_0	60	0.524	exon	12
siCTRL_E2_r2	SRR5824255	chr5:73074742|73077493	chr5_73074742_73077493_+	hsa-FCHO2_0038	chr5	73074742	73077493	+	ENSG00000157107.14	15	8_4_0	22	0.577	exon	12
siCTRL_E2_r3	SRR5824256	chr5:73074742|73077493	chr5_73074742_73077493_+	hsa-FCHO2_0038	chr5	73074742	73077493	+	ENSG00000157107.14	15	8_7_0	14	0.682	exon	12
siCTRL_HD_r1	SRR5824257	chr5:73074742|73077493	chr5_73074742_73077493_+	hsa-FCHO2_0038	chr5	73074742	73077493	+	ENSG00000157107.14	34	8_5_0	52	0.567	exon	12
siCTRL_HD_r2	SRR5824258	chr5:73074742|73077493	chr5_73074742_73077493_+	hsa-FCHO2_0038	chr5	73074742	73077493	+	ENSG00000157107.14	13	6_5_0	28	0.481	exon	12
siCTRL_HD_r3	SRR5824259	chr5:73074742|73077493	chr5_73074742_73077493_+	hsa-FCHO2_0038	chr5	73074742	73077493	+	ENSG00000157107.14	5	3_3_0	12	0.455	exon	12
siER_HD_r1	SRR5824260	chr5:73074742|73077493	chr5_73074742_73077493_+	hsa-FCHO2_0038	chr5	73074742	73077493	+	ENSG00000157107.14	8	7_5_0	67	0.193	exon	12
siER_HD_r3	SRR5824261	chr5:73074742|73077493	chr5_73074742_73077493_+	hsa-FCHO2_0038	chr5	73074742	73077493	+	ENSG00000157107.14	19	12_8_0	23	0.623	exon	12
siER_HD_r2	SRR5824262	chr5:73074742|73077493	chr5_73074742_73077493_+	hsa-FCHO2_0038	chr5	73074742	73077493	+	ENSG00000157107.14	6	4_4_0	21	0.364	exon	12
siCTRL_FM_r1	SRR5824251	chr11:72984088|72989097	chr11_72984088_72989097_-	hsa-FCHSD2_0006	chr11	72984088	72989097	-	ENSG00000137478.15	6	5_2_0	15	0.444	exon	12
siCTRL_FM_r2	SRR5824252	chr11:72984088|72989097	chr11_72984088_72989097_-	hsa-FCHSD2_0006	chr11	72984088	72989097	-	ENSG00000137478.15	7	2_3_0	15	0.483	exon	12
siCTRL_FM_r3	SRR5824253	chr11:72984088|72989097	chr11_72984088_72989097_-	hsa-FCHSD2_0006	chr11	72984088	72989097	-	ENSG00000137478.15	14	7_6_0	19	0.596	exon	12
siCTRL_E2_r1	SRR5824254	chr11:72984088|72989097	chr11_72984088_72989097_-	hsa-FCHSD2_0006	chr11	72984088	72989097	-	ENSG00000137478.15	13	6_6_0	71	0.268	exon	12
siCTRL_E2_r2	SRR5824255	chr11:72984088|72989097	chr11_72984088_72989097_-	hsa-FCHSD2_0006	chr11	72984088	72989097	-	ENSG00000137478.15	7	5_4_0	28	0.333	exon	12
siCTRL_E2_r3	SRR5824256	chr11:72984088|72989097	chr11_72984088_72989097_-	hsa-FCHSD2_0006	chr11	72984088	72989097	-	ENSG00000137478.15	3	2_2_0	7	0.462	exon	12
siCTRL_HD_r1	SRR5824257	chr11:72984088|72989097	chr11_72984088_72989097_-	hsa-FCHSD2_0006	chr11	72984088	72989097	-	ENSG00000137478.15	13	4_5_0	64	0.289	exon	12
siCTRL_HD_r2	SRR5824258	chr11:72984088|72989097	chr11_72984088_72989097_-	hsa-FCHSD2_0006	chr11	72984088	72989097	-	ENSG00000137478.15	14	5_6_0	31	0.475	exon	12
siCTRL_HD_r3	SRR5824259	chr11:72984088|72989097	chr11_72984088_72989097_-	hsa-FCHSD2_0006	chr11	72984088	72989097	-	ENSG00000137478.15	6	3_4_0	5	0.706	exon	12
siER_HD_r1	SRR5824260	chr11:72984088|72989097	chr11_72984088_72989097_-	hsa-FCHSD2_0006	chr11	72984088	72989097	-	ENSG00000137478.15	6	4_6_0	50	0.194	exon	12
siER_HD_r3	SRR5824261	chr11:72984088|72989097	chr11_72984088_72989097_-	hsa-FCHSD2_0006	chr11	72984088	72989097	-	ENSG00000137478.15	10	4_7_0	21	0.488	exon	12
siER_HD_r2	SRR5824262	chr11:72984088|72989097	chr11_72984088_72989097_-	hsa-FCHSD2_0006	chr11	72984088	72989097	-	ENSG00000137478.15	7	5_7_0	15	0.483	exon	12
siCTRL_FM_r1	SRR5824251	chr5:72848385|72855923	chr5_72848385_72855923_+	hsa-TNPO1_0009	chr5	72848385	72855923	+	ENSG00000083312.19	15	6_4_0	109	0.216	exon	12
siCTRL_FM_r2	SRR5824252	chr5:72848385|72855923	chr5_72848385_72855923_+	hsa-TNPO1_0009	chr5	72848385	72855923	+	ENSG00000083312.19	20	10_6_0	91	0.305	exon	12
siCTRL_FM_r3	SRR5824253	chr5:72848385|72855923	chr5_72848385_72855923_+	hsa-TNPO1_0009	chr5	72848385	72855923	+	ENSG00000083312.19	38	15_11_0	215	0.261	exon	12
siCTRL_E2_r1	SRR5824254	chr5:72848385|72855923	chr5_72848385_72855923_+	hsa-TNPO1_0009	chr5	72848385	72855923	+	ENSG00000083312.19	93	16_10_0	627	0.229	exon	12
siCTRL_E2_r2	SRR5824255	chr5:72848385|72855923	chr5_72848385_72855923_+	hsa-TNPO1_0009	chr5	72848385	72855923	+	ENSG00000083312.19	38	12_9_0	215	0.261	exon	12
siCTRL_E2_r3	SRR5824256	chr5:72848385|72855923	chr5_72848385_72855923_+	hsa-TNPO1_0009	chr5	72848385	72855923	+	ENSG00000083312.19	35	11_7_0	126	0.357	exon	12
siCTRL_HD_r1	SRR5824257	chr5:72848385|72855923	chr5_72848385_72855923_+	hsa-TNPO1_0009	chr5	72848385	72855923	+	ENSG00000083312.19	72	15_7_0	437	0.248	exon	12
siCTRL_HD_r2	SRR5824258	chr5:72848385|72855923	chr5_72848385_72855923_+	hsa-TNPO1_0009	chr5	72848385	72855923	+	ENSG00000083312.19	56	17_11_1	212	0.346	exon	12
siCTRL_HD_r3	SRR5824259	chr5:72848385|72855923	chr5_72848385_72855923_+	hsa-TNPO1_0009	chr5	72848385	72855923	+	ENSG00000083312.19	21	10_7_0	84	0.333	exon	12
siER_HD_r1	SRR5824260	chr5:72848385|72855923	chr5_72848385_72855923_+	hsa-TNPO1_0009	chr5	72848385	72855923	+	ENSG00000083312.19	23	13_5_0	171	0.212	exon	12
siER_HD_r3	SRR5824261	chr5:72848385|72855923	chr5_72848385_72855923_+	hsa-TNPO1_0009	chr5	72848385	72855923	+	ENSG00000083312.19	27	14_7_0	112	0.325	exon	12
siER_HD_r2	SRR5824262	chr5:72848385|72855923	chr5_72848385_72855923_+	hsa-TNPO1_0009	chr5	72848385	72855923	+	ENSG00000083312.19	22	12_8_0	108	0.289	exon	12
siCTRL_FM_r1	SRR5824251	chr5:71592926|71604468	chr5_71592926_71604468_+	hsa-MCCC2_0004	chr5	71592926	71604468	+	ENSG00000131844.17	7	4_3_0	45	0.237	exon	12
siCTRL_FM_r2	SRR5824252	chr5:71592926|71604468	chr5_71592926_71604468_+	hsa-MCCC2_0004	chr5	71592926	71604468	+	ENSG00000131844.17	18	9_8_0	60	0.375	exon	12
siCTRL_FM_r3	SRR5824253	chr5:71592926|71604468	chr5_71592926_71604468_+	hsa-MCCC2_0004	chr5	71592926	71604468	+	ENSG00000131844.17	16	6_6_0	111	0.224	exon	12
siCTRL_E2_r1	SRR5824254	chr5:71592926|71604468	chr5_71592926_71604468_+	hsa-MCCC2_0004	chr5	71592926	71604468	+	ENSG00000131844.17	53	14_13_0	388	0.215	exon	12
siCTRL_E2_r2	SRR5824255	chr5:71592926|71604468	chr5_71592926_71604468_+	hsa-MCCC2_0004	chr5	71592926	71604468	+	ENSG00000131844.17	25	7_12_0	153	0.246	exon	12
siCTRL_E2_r3	SRR5824256	chr5:71592926|71604468	chr5_71592926_71604468_+	hsa-MCCC2_0004	chr5	71592926	71604468	+	ENSG00000131844.17	12	7_8_0	47	0.338	exon	12
siCTRL_HD_r1	SRR5824257	chr5:71592926|71604468	chr5_71592926_71604468_+	hsa-MCCC2_0004	chr5	71592926	71604468	+	ENSG00000131844.17	26	7_6_0	213	0.196	exon	12
siCTRL_HD_r2	SRR5824258	chr5:71592926|71604468	chr5_71592926_71604468_+	hsa-MCCC2_0004	chr5	71592926	71604468	+	ENSG00000131844.17	40	14_12_0	178	0.31	exon	12
siCTRL_HD_r3	SRR5824259	chr5:71592926|71604468	chr5_71592926_71604468_+	hsa-MCCC2_0004	chr5	71592926	71604468	+	ENSG00000131844.17	3	1_2_0	73	0.076	exon	12
siER_HD_r1	SRR5824260	chr5:71592926|71604468	chr5_71592926_71604468_+	hsa-MCCC2_0004	chr5	71592926	71604468	+	ENSG00000131844.17	6	6_4_0	192	0.059	exon	12
siER_HD_r3	SRR5824261	chr5:71592926|71604468	chr5_71592926_71604468_+	hsa-MCCC2_0004	chr5	71592926	71604468	+	ENSG00000131844.17	6	4_5_0	64	0.158	exon	12
siER_HD_r2	SRR5824262	chr5:71592926|71604468	chr5_71592926_71604468_+	hsa-MCCC2_0004	chr5	71592926	71604468	+	ENSG00000131844.17	13	8_10_0	56	0.317	exon	12
siCTRL_FM_r1	SRR5824251	chr3:71041328|71053773	chr3_71041328_71053773_-	hsa-FOXP1_0001	chr3	71041328	71053773	-	ENSG00000114861.24,ENSG00000285708.1	8	4_5_0	49	0.246	exon	12
siCTRL_FM_r2	SRR5824252	chr3:71041328|71053773	chr3_71041328_71053773_-	hsa-FOXP1_0001	chr3	71041328	71053773	-	ENSG00000285708.1,ENSG00000114861.24	25	14_12_0	66	0.431	exon	12
siCTRL_FM_r3	SRR5824253	chr3:71041328|71053773	chr3_71041328_71053773_-	hsa-FOXP1_0001	chr3	71041328	71053773	-	ENSG00000285708.1,ENSG00000114861.24	14	8_7_0	61	0.315	exon	12
siCTRL_E2_r1	SRR5824254	chr3:71041328|71053773	chr3_71041328_71053773_-	hsa-FOXP1_0001	chr3	71041328	71053773	-	ENSG00000285708.1,ENSG00000114861.24	60	17_11_0	305	0.282	exon	12
siCTRL_E2_r2	SRR5824255	chr3:71041328|71053773	chr3_71041328_71053773_-	hsa-FOXP1_0001	chr3	71041328	71053773	-	ENSG00000285708.1,ENSG00000114861.24	52	18_13_0	160	0.394	exon	12
siCTRL_E2_r3	SRR5824256	chr3:71041328|71053773	chr3_71041328_71053773_-	hsa-FOXP1_0001	chr3	71041328	71053773	-	ENSG00000285708.1,ENSG00000114861.24	24	13_9_0	74	0.393	exon	12
siCTRL_HD_r1	SRR5824257	chr3:71041328|71053773	chr3_71041328_71053773_-	hsa-FOXP1_0001	chr3	71041328	71053773	-	ENSG00000285708.1,ENSG00000114861.24	38	10_9_0	259	0.227	exon	12
siCTRL_HD_r2	SRR5824258	chr3:71041328|71053773	chr3_71041328_71053773_-	hsa-FOXP1_0001	chr3	71041328	71053773	-	ENSG00000114861.24,ENSG00000285708.1	51	19_11_0	199	0.339	exon	12
siCTRL_HD_r3	SRR5824259	chr3:71041328|71053773	chr3_71041328_71053773_-	hsa-FOXP1_0001	chr3	71041328	71053773	-	ENSG00000114861.24,ENSG00000285708.1	7	5_5_0	55	0.203	exon	12
siER_HD_r1	SRR5824260	chr3:71041328|71053773	chr3_71041328_71053773_-	hsa-FOXP1_0001	chr3	71041328	71053773	-	ENSG00000114861.24,ENSG00000285708.1	26	14_11_0	152	0.255	exon	12
siER_HD_r3	SRR5824261	chr3:71041328|71053773	chr3_71041328_71053773_-	hsa-FOXP1_0001	chr3	71041328	71053773	-	ENSG00000285708.1,ENSG00000114861.24	50	17_10_0	158	0.388	exon	12
siER_HD_r2	SRR5824262	chr3:71041328|71053773	chr3_71041328_71053773_-	hsa-FOXP1_0001	chr3	71041328	71053773	-	ENSG00000114861.24,ENSG00000285708.1	28	12_10_0	103	0.352	exon	12
siCTRL_FM_r1	SRR5824251	chr11:70354301|70356254	chr11_70354301_70356254_+	hsa-PPFIA1_0003	chr11	70354301	70356254	+	ENSG00000131626.19	10	5_4_0	54	0.27	exon	12
siCTRL_FM_r2	SRR5824252	chr11:70354301|70356254	chr11_70354301_70356254_+	hsa-PPFIA1_0003	chr11	70354301	70356254	+	ENSG00000131626.19	16	8_10_0	34	0.485	exon	12
siCTRL_FM_r3	SRR5824253	chr11:70354301|70356254	chr11_70354301_70356254_+	hsa-PPFIA1_0003	chr11	70354301	70356254	+	ENSG00000131626.19	11	8_5_0	51	0.301	exon	12
siCTRL_E2_r1	SRR5824254	chr11:70354301|70356254	chr11_70354301_70356254_+	hsa-PPFIA1_0003	chr11	70354301	70356254	+	ENSG00000131626.19	41	17_9_0	210	0.281	exon	12
siCTRL_E2_r2	SRR5824255	chr11:70354301|70356254	chr11_70354301_70356254_+	hsa-PPFIA1_0003	chr11	70354301	70356254	+	ENSG00000131626.19	16	9_10_0	44	0.421	exon	12
siCTRL_E2_r3	SRR5824256	chr11:70354301|70356254	chr11_70354301_70356254_+	hsa-PPFIA1_0003	chr11	70354301	70356254	+	ENSG00000131626.19	5	4_2_0	29	0.256	exon	12
siCTRL_HD_r1	SRR5824257	chr11:70354301|70356254	chr11_70354301_70356254_+	hsa-PPFIA1_0003	chr11	70354301	70356254	+	ENSG00000131626.19	51	14_9_0	127	0.445	exon	12
siCTRL_HD_r2	SRR5824258	chr11:70354301|70356254	chr11_70354301_70356254_+	hsa-PPFIA1_0003	chr11	70354301	70356254	+	ENSG00000131626.19	33	14_11_0	55	0.545	exon	12
siCTRL_HD_r3	SRR5824259	chr11:70354301|70356254	chr11_70354301_70356254_+	hsa-PPFIA1_0003	chr11	70354301	70356254	+	ENSG00000131626.19	2	2_2_0	27	0.129	exon	12
siER_HD_r1	SRR5824260	chr11:70354301|70356254	chr11_70354301_70356254_+	hsa-PPFIA1_0003	chr11	70354301	70356254	+	ENSG00000131626.19	5	5_3_0	86	0.104	exon	12
siER_HD_r3	SRR5824261	chr11:70354301|70356254	chr11_70354301_70356254_+	hsa-PPFIA1_0003	chr11	70354301	70356254	+	ENSG00000131626.19	18	9_8_0	42	0.462	exon	12
siER_HD_r2	SRR5824262	chr11:70354301|70356254	chr11_70354301_70356254_+	hsa-PPFIA1_0003	chr11	70354301	70356254	+	ENSG00000131626.19	11	7_6_0	38	0.367	exon	12
siCTRL_FM_r1	SRR5824251	chr12:70278132|70311017	chr12_70278132_70311017_+	hsa-CNOT2_0003	chr12	70278132	70311017	+	ENSG00000111596.14	3	3_1_0	71	0.078	exon	12
siCTRL_FM_r2	SRR5824252	chr12:70278132|70311017	chr12_70278132_70311017_+	hsa-CNOT2_0003	chr12	70278132	70311017	+	ENSG00000111596.14	5	3_2_0	74	0.119	exon	12
siCTRL_FM_r3	SRR5824253	chr12:70278132|70311017	chr12_70278132_70311017_+	hsa-CNOT2_0003	chr12	70278132	70311017	+	ENSG00000111596.14	9	7_4_0	162	0.1	exon	12
siCTRL_E2_r1	SRR5824254	chr12:70278132|70311017	chr12_70278132_70311017_+	hsa-CNOT2_0003	chr12	70278132	70311017	+	ENSG00000111596.14	51	13_12_0	437	0.189	exon	12
siCTRL_E2_r2	SRR5824255	chr12:70278132|70311017	chr12_70278132_70311017_+	hsa-CNOT2_0003	chr12	70278132	70311017	+	ENSG00000111596.14	20	13_5_0	210	0.16	exon	12
siCTRL_E2_r3	SRR5824256	chr12:70278132|70311017	chr12_70278132_70311017_+	hsa-CNOT2_0003	chr12	70278132	70311017	+	ENSG00000111596.14	16	10_6_0	120	0.211	exon	12
siCTRL_HD_r1	SRR5824257	chr12:70278132|70311017	chr12_70278132_70311017_+	hsa-CNOT2_0003	chr12	70278132	70311017	+	ENSG00000111596.14	40	9_9_0	344	0.189	exon	12
siCTRL_HD_r2	SRR5824258	chr12:70278132|70311017	chr12_70278132_70311017_+	hsa-CNOT2_0003	chr12	70278132	70311017	+	ENSG00000111596.14	21	10_5_0	228	0.156	exon	12
siCTRL_HD_r3	SRR5824259	chr12:70278132|70311017	chr12_70278132_70311017_+	hsa-CNOT2_0003	chr12	70278132	70311017	+	ENSG00000111596.14	4	4_2_0	76	0.095	exon	12
siER_HD_r1	SRR5824260	chr12:70278132|70311017	chr12_70278132_70311017_+	hsa-CNOT2_0003	chr12	70278132	70311017	+	ENSG00000111596.14	4	3_2_0	267	0.029	exon	12
siER_HD_r3	SRR5824261	chr12:70278132|70311017	chr12_70278132_70311017_+	hsa-CNOT2_0003	chr12	70278132	70311017	+	ENSG00000111596.14	15	6_6_0	128	0.19	exon	12
siER_HD_r2	SRR5824262	chr12:70278132|70311017	chr12_70278132_70311017_+	hsa-CNOT2_0003	chr12	70278132	70311017	+	ENSG00000111596.14	20	10_6_0	128	0.238	exon	12
siCTRL_FM_r1	SRR5824251	chr16:69370483|69372355	chr16_69370483_69372355_-	hsa-TERF2_0004	chr16	69370483	69372355	-	ENSG00000132604.11	7	3_5_0	14	0.5	exon	12
siCTRL_FM_r2	SRR5824252	chr16:69370483|69372355	chr16_69370483_69372355_-	hsa-TERF2_0004	chr16	69370483	69372355	-	ENSG00000132604.11	5	1_4_0	8	0.556	exon	12
siCTRL_FM_r3	SRR5824253	chr16:69370483|69372355	chr16_69370483_69372355_-	hsa-TERF2_0004	chr16	69370483	69372355	-	ENSG00000132604.11	6	5_5_0	17	0.414	exon	12
siCTRL_E2_r1	SRR5824254	chr16:69370483|69372355	chr16_69370483_69372355_-	hsa-TERF2_0004	chr16	69370483	69372355	-	ENSG00000132604.11	41	7_12_0	59	0.582	exon	12
siCTRL_E2_r2	SRR5824255	chr16:69370483|69372355	chr16_69370483_69372355_-	hsa-TERF2_0004	chr16	69370483	69372355	-	ENSG00000132604.11	25	10_10_0	22	0.694	exon	12
siCTRL_E2_r3	SRR5824256	chr16:69370483|69372355	chr16_69370483_69372355_-	hsa-TERF2_0004	chr16	69370483	69372355	-	ENSG00000132604.11	13	8_8_0	9	0.743	exon	12
siCTRL_HD_r1	SRR5824257	chr16:69370483|69372355	chr16_69370483_69372355_-	hsa-TERF2_0004	chr16	69370483	69372355	-	ENSG00000132604.11	21	7_9_0	56	0.429	exon	12
siCTRL_HD_r2	SRR5824258	chr16:69370483|69372355	chr16_69370483_69372355_-	hsa-TERF2_0004	chr16	69370483	69372355	-	ENSG00000132604.11	31	10_11_0	22	0.738	exon	12
siCTRL_HD_r3	SRR5824259	chr16:69370483|69372355	chr16_69370483_69372355_-	hsa-TERF2_0004	chr16	69370483	69372355	-	ENSG00000132604.11	5	3_4_0	9	0.526	exon	12
siER_HD_r1	SRR5824260	chr16:69370483|69372355	chr16_69370483_69372355_-	hsa-TERF2_0004	chr16	69370483	69372355	-	ENSG00000132604.11	8	2_5_0	39	0.291	exon	12
siER_HD_r3	SRR5824261	chr16:69370483|69372355	chr16_69370483_69372355_-	hsa-TERF2_0004	chr16	69370483	69372355	-	ENSG00000132604.11	14	8_9_0	9	0.757	exon	12
siER_HD_r2	SRR5824262	chr16:69370483|69372355	chr16_69370483_69372355_-	hsa-TERF2_0004	chr16	69370483	69372355	-	ENSG00000132604.11	19	7_12_0	13	0.745	exon	12
siCTRL_FM_r1	SRR5824251	chr12:69251129|69262562	chr12_69251129_69262562_+	hsa-CPSF6_0011	chr12	69251129	69262562	+	ENSG00000111605.18	22	8_9_0	75	0.37	exon	12
siCTRL_FM_r2	SRR5824252	chr12:69251129|69262562	chr12_69251129_69262562_+	hsa-CPSF6_0011	chr12	69251129	69262562	+	ENSG00000111605.18	27	7_11_0	63	0.462	exon	12
siCTRL_FM_r3	SRR5824253	chr12:69251129|69262562	chr12_69251129_69262562_+	hsa-CPSF6_0011	chr12	69251129	69262562	+	ENSG00000111605.18	14	6_4_0	82	0.255	exon	12
siCTRL_E2_r1	SRR5824254	chr12:69251129|69262562	chr12_69251129_69262562_+	hsa-CPSF6_0011	chr12	69251129	69262562	+	ENSG00000111605.18	89	13_14_0	355	0.334	exon	12
siCTRL_E2_r2	SRR5824255	chr12:69251129|69262562	chr12_69251129_69262562_+	hsa-CPSF6_0011	chr12	69251129	69262562	+	ENSG00000111605.18	29	11_15_1	122	0.322	exon	12
siCTRL_E2_r3	SRR5824256	chr12:69251129|69262562	chr12_69251129_69262562_+	hsa-CPSF6_0011	chr12	69251129	69262562	+	ENSG00000111605.18	17	5_5_0	65	0.343	exon	12
siCTRL_HD_r1	SRR5824257	chr12:69251129|69262562	chr12_69251129_69262562_+	hsa-CPSF6_0011	chr12	69251129	69262562	+	ENSG00000111605.18	48	12_12_0	267	0.264	exon	12
siCTRL_HD_r2	SRR5824258	chr12:69251129|69262562	chr12_69251129_69262562_+	hsa-CPSF6_0011	chr12	69251129	69262562	+	ENSG00000111605.18	45	16_13_0	168	0.349	exon	12
siCTRL_HD_r3	SRR5824259	chr12:69251129|69262562	chr12_69251129_69262562_+	hsa-CPSF6_0011	chr12	69251129	69262562	+	ENSG00000111605.18	7	3_4_0	49	0.222	exon	12
siER_HD_r1	SRR5824260	chr12:69251129|69262562	chr12_69251129_69262562_+	hsa-CPSF6_0011	chr12	69251129	69262562	+	ENSG00000111605.18	36	12_11_0	157	0.314	exon	12
siER_HD_r3	SRR5824261	chr12:69251129|69262562	chr12_69251129_69262562_+	hsa-CPSF6_0011	chr12	69251129	69262562	+	ENSG00000111605.18	33	12_16_0	61	0.52	exon	12
siER_HD_r2	SRR5824262	chr12:69251129|69262562	chr12_69251129_69262562_+	hsa-CPSF6_0011	chr12	69251129	69262562	+	ENSG00000111605.18	14	7_5_0	82	0.255	exon	12
siCTRL_FM_r1	SRR5824251	chr5:69174877|69175537	chr5_69174877_69175537_+	hsa-CCNB1_0001	chr5	69174877	69175537	+	ENSG00000134057.15	6	5_3_0	129	0.085	exon	12
siCTRL_FM_r2	SRR5824252	chr5:69174877|69175537	chr5_69174877_69175537_+	hsa-CCNB1_0001	chr5	69174877	69175537	+	ENSG00000134057.15	7	3_2_0	101	0.122	exon	12
siCTRL_FM_r3	SRR5824253	chr5:69174877|69175537	chr5_69174877_69175537_+	hsa-CCNB1_0001	chr5	69174877	69175537	+	ENSG00000134057.15	13	7_8_0	247	0.095	exon	12
siCTRL_E2_r1	SRR5824254	chr5:69174877|69175537	chr5_69174877_69175537_+	hsa-CCNB1_0001	chr5	69174877	69175537	+	ENSG00000134057.15	56	12_9_2	473	0.191	exon	12
siCTRL_E2_r2	SRR5824255	chr5:69174877|69175537	chr5_69174877_69175537_+	hsa-CCNB1_0001	chr5	69174877	69175537	+	ENSG00000134057.15	9	5_5_0	116	0.134	exon	12
siCTRL_E2_r3	SRR5824256	chr5:69174877|69175537	chr5_69174877_69175537_+	hsa-CCNB1_0001	chr5	69174877	69175537	+	ENSG00000134057.15	9	4_5_0	114	0.136	exon	12
siCTRL_HD_r1	SRR5824257	chr5:69174877|69175537	chr5_69174877_69175537_+	hsa-CCNB1_0001	chr5	69174877	69175537	+	ENSG00000134057.15	42	11_12_0	398	0.174	exon	12
siCTRL_HD_r2	SRR5824258	chr5:69174877|69175537	chr5_69174877_69175537_+	hsa-CCNB1_0001	chr5	69174877	69175537	+	ENSG00000134057.15	9	7_6_0	195	0.085	exon	12
siCTRL_HD_r3	SRR5824259	chr5:69174877|69175537	chr5_69174877_69175537_+	hsa-CCNB1_0001	chr5	69174877	69175537	+	ENSG00000134057.15	2	1_2_0	105	0.037	exon	12
siER_HD_r1	SRR5824260	chr5:69174877|69175537	chr5_69174877_69175537_+	hsa-CCNB1_0001	chr5	69174877	69175537	+	ENSG00000134057.15	8	5_3_0	198	0.075	exon	12
siER_HD_r3	SRR5824261	chr5:69174877|69175537	chr5_69174877_69175537_+	hsa-CCNB1_0001	chr5	69174877	69175537	+	ENSG00000134057.15	10	7_6_0	83	0.194	exon	12
siER_HD_r2	SRR5824262	chr5:69174877|69175537	chr5_69174877_69175537_+	hsa-CCNB1_0001	chr5	69174877	69175537	+	ENSG00000134057.15	5	3_4_0	55	0.154	exon	12
siCTRL_FM_r1	SRR5824251	chr5:68226290|68227009	chr5_68226290_68227009_+	hsa-PIK3R1_0003	chr5	68226290	68227009	+	ENSG00000145675.15	12	6_1_0	108	0.182	exon	12
siCTRL_FM_r2	SRR5824252	chr5:68226290|68227009	chr5_68226290_68227009_+	hsa-PIK3R1_0003	chr5	68226290	68227009	+	ENSG00000145675.15	10	9_5_0	53	0.274	exon	12
siCTRL_FM_r3	SRR5824253	chr5:68226290|68227009	chr5_68226290_68227009_+	hsa-PIK3R1_0003	chr5	68226290	68227009	+	ENSG00000145675.15	16	8_4_0	107	0.23	exon	12
siCTRL_E2_r1	SRR5824254	chr5:68226290|68227009	chr5_68226290_68227009_+	hsa-PIK3R1_0003	chr5	68226290	68227009	+	ENSG00000145675.15	58	13_9_0	593	0.164	exon	12
siCTRL_E2_r2	SRR5824255	chr5:68226290|68227009	chr5_68226290_68227009_+	hsa-PIK3R1_0003	chr5	68226290	68227009	+	ENSG00000145675.15	18	9_4_0	224	0.138	exon	12
siCTRL_E2_r3	SRR5824256	chr5:68226290|68227009	chr5_68226290_68227009_+	hsa-PIK3R1_0003	chr5	68226290	68227009	+	ENSG00000145675.15	20	9_3_0	142	0.22	exon	12
siCTRL_HD_r1	SRR5824257	chr5:68226290|68227009	chr5_68226290_68227009_+	hsa-PIK3R1_0003	chr5	68226290	68227009	+	ENSG00000145675.15	87	16_9_1	496	0.26	exon	12
siCTRL_HD_r2	SRR5824258	chr5:68226290|68227009	chr5_68226290_68227009_+	hsa-PIK3R1_0003	chr5	68226290	68227009	+	ENSG00000145675.15	35	13_9_0	176	0.285	exon	12
siCTRL_HD_r3	SRR5824259	chr5:68226290|68227009	chr5_68226290_68227009_+	hsa-PIK3R1_0003	chr5	68226290	68227009	+	ENSG00000145675.15	6	5_3_0	81	0.129	exon	12
siER_HD_r1	SRR5824260	chr5:68226290|68227009	chr5_68226290_68227009_+	hsa-PIK3R1_0003	chr5	68226290	68227009	+	ENSG00000145675.15	12	6_5_0	185	0.115	exon	12
siER_HD_r3	SRR5824261	chr5:68226290|68227009	chr5_68226290_68227009_+	hsa-PIK3R1_0003	chr5	68226290	68227009	+	ENSG00000145675.15	16	9_7_0	134	0.193	exon	12
siER_HD_r2	SRR5824262	chr5:68226290|68227009	chr5_68226290_68227009_+	hsa-PIK3R1_0003	chr5	68226290	68227009	+	ENSG00000145675.15	15	7_4_1	131	0.186	exon	12
siCTRL_FM_r1	SRR5824251	chr16:68121987|68123121	chr16_68121987_68123121_+	hsa-NFATC3_0009	chr16	68121987	68123121	+	ENSG00000072736.19	10	4_7_0	43	0.317	exon	12
siCTRL_FM_r1	SRR5824251	chr16:68121987|68126610	chr16_68121987_68126610_+	hsa-NFATC3_0001	chr16	68121987	68126610	+	ENSG00000072736.19	42	17_18_0	13	0.866	exon	12
siCTRL_FM_r2	SRR5824252	chr16:68121987|68123121	chr16_68121987_68123121_+	hsa-NFATC3_0009	chr16	68121987	68123121	+	ENSG00000072736.19	8	5_6_0	26	0.381	exon	12
siCTRL_FM_r2	SRR5824252	chr16:68121987|68126610	chr16_68121987_68126610_+	hsa-NFATC3_0001	chr16	68121987	68126610	+	ENSG00000072736.19	20	10_10_0	24	0.625	exon	12
siCTRL_FM_r3	SRR5824253	chr16:68121987|68123121	chr16_68121987_68123121_+	hsa-NFATC3_0009	chr16	68121987	68123121	+	ENSG00000072736.19	3	2_3_0	40	0.13	exon	12
siCTRL_FM_r3	SRR5824253	chr16:68121987|68126610	chr16_68121987_68126610_+	hsa-NFATC3_0001	chr16	68121987	68126610	+	ENSG00000072736.19	23	10_12_0	30	0.605	exon	12
siCTRL_E2_r1	SRR5824254	chr16:68121987|68123121	chr16_68121987_68123121_+	hsa-NFATC3_0009	chr16	68121987	68123121	+	ENSG00000072736.19	53	13_14_0	137	0.436	exon	12
siCTRL_E2_r1	SRR5824254	chr16:68121987|68126610	chr16_68121987_68126610_+	hsa-NFATC3_0001	chr16	68121987	68126610	+	ENSG00000072736.19	128	20_19_0	91	0.738	exon	12
siCTRL_E2_r2	SRR5824255	chr16:68121987|68123121	chr16_68121987_68123121_+	hsa-NFATC3_0009	chr16	68121987	68123121	+	ENSG00000072736.19	16	7_8_0	76	0.296	exon	12
siCTRL_E2_r2	SRR5824255	chr16:68121987|68126610	chr16_68121987_68126610_+	hsa-NFATC3_0001	chr16	68121987	68126610	+	ENSG00000072736.19	51	14_17_0	38	0.729	exon	12
siCTRL_E2_r3	SRR5824256	chr16:68121987|68123121	chr16_68121987_68123121_+	hsa-NFATC3_0009	chr16	68121987	68123121	+	ENSG00000072736.19	9	4_3_0	38	0.321	exon	12
siCTRL_E2_r3	SRR5824256	chr16:68121987|68126610	chr16_68121987_68126610_+	hsa-NFATC3_0001	chr16	68121987	68126610	+	ENSG00000072736.19	39	14_12_0	18	0.812	exon	12
siCTRL_HD_r1	SRR5824257	chr16:68121987|68123121	chr16_68121987_68123121_+	hsa-NFATC3_0009	chr16	68121987	68123121	+	ENSG00000072736.19	40	9_12_0	151	0.346	exon	12
siCTRL_HD_r1	SRR5824257	chr16:68121987|68126610	chr16_68121987_68126610_+	hsa-NFATC3_0001	chr16	68121987	68126610	+	ENSG00000072736.19	151	15_17_1	54	0.848	exon	12
siCTRL_HD_r2	SRR5824258	chr16:68121987|68123121	chr16_68121987_68123121_+	hsa-NFATC3_0009	chr16	68121987	68123121	+	ENSG00000072736.19	33	9_13_0	96	0.407	exon	12
siCTRL_HD_r2	SRR5824258	chr16:68121987|68126610	chr16_68121987_68126610_+	hsa-NFATC3_0001	chr16	68121987	68126610	+	ENSG00000072736.19	96	24_19_0	38	0.835	exon	12
siCTRL_HD_r3	SRR5824259	chr16:68121987|68123121	chr16_68121987_68123121_+	hsa-NFATC3_0009	chr16	68121987	68123121	+	ENSG00000072736.19	5	3_4_0	19	0.345	exon	12
siCTRL_HD_r3	SRR5824259	chr16:68121987|68126610	chr16_68121987_68126610_+	hsa-NFATC3_0001	chr16	68121987	68126610	+	ENSG00000072736.19	14	7_9_0	13	0.683	exon	12
siER_HD_r1	SRR5824260	chr16:68121987|68123121	chr16_68121987_68123121_+	hsa-NFATC3_0009	chr16	68121987	68123121	+	ENSG00000072736.19	10	4_8_0	72	0.217	exon	12
siER_HD_r1	SRR5824260	chr16:68121987|68126610	chr16_68121987_68126610_+	hsa-NFATC3_0001	chr16	68121987	68126610	+	ENSG00000072736.19	32	12_7_0	45	0.587	exon	12
siER_HD_r3	SRR5824261	chr16:68121987|68123121	chr16_68121987_68123121_+	hsa-NFATC3_0009	chr16	68121987	68123121	+	ENSG00000072736.19	5	3_5_0	47	0.175	exon	12
siER_HD_r3	SRR5824261	chr16:68121987|68126610	chr16_68121987_68126610_+	hsa-NFATC3_0001	chr16	68121987	68126610	+	ENSG00000072736.19	46	17_17_0	17	0.844	exon	12
siER_HD_r2	SRR5824262	chr16:68121987|68123121	chr16_68121987_68123121_+	hsa-NFATC3_0009	chr16	68121987	68123121	+	ENSG00000072736.19	6	3_2_0	29	0.293	exon	12
siER_HD_r2	SRR5824262	chr16:68121987|68126610	chr16_68121987_68126610_+	hsa-NFATC3_0001	chr16	68121987	68126610	+	ENSG00000072736.19	33	16_15_0	17	0.795	exon	12
siCTRL_FM_r1	SRR5824251	chr15:67231814|67236820	chr15_67231814_67236820_-	hsa-AAGAB_0001	chr15	67231814	67236820	-	ENSG00000103591.13	27	12_9_0	89	0.378	exon	12
siCTRL_FM_r2	SRR5824252	chr15:67231814|67236820	chr15_67231814_67236820_-	hsa-AAGAB_0001	chr15	67231814	67236820	-	ENSG00000103591.13	31	14_9_0	73	0.459	exon	12
siCTRL_FM_r3	SRR5824253	chr15:67231814|67236820	chr15_67231814_67236820_-	hsa-AAGAB_0001	chr15	67231814	67236820	-	ENSG00000103591.13	28	12_12_0	211	0.21	exon	12
siCTRL_E2_r1	SRR5824254	chr15:67231814|67236820	chr15_67231814_67236820_-	hsa-AAGAB_0001	chr15	67231814	67236820	-	ENSG00000103591.13	132	20_18_0	432	0.379	exon	12
siCTRL_E2_r2	SRR5824255	chr15:67231814|67236820	chr15_67231814_67236820_-	hsa-AAGAB_0001	chr15	67231814	67236820	-	ENSG00000103591.13	60	17_15_0	183	0.396	exon	12
siCTRL_E2_r3	SRR5824256	chr15:67231814|67236820	chr15_67231814_67236820_-	hsa-AAGAB_0001	chr15	67231814	67236820	-	ENSG00000103591.13	32	11_11_0	87	0.424	exon	12
siCTRL_HD_r1	SRR5824257	chr15:67231814|67236820	chr15_67231814_67236820_-	hsa-AAGAB_0001	chr15	67231814	67236820	-	ENSG00000103591.13	97	16_12_1	303	0.39	exon	12
siCTRL_HD_r2	SRR5824258	chr15:67231814|67236820	chr15_67231814_67236820_-	hsa-AAGAB_0001	chr15	67231814	67236820	-	ENSG00000103591.13	74	19_14_0	202	0.423	exon	12
siCTRL_HD_r3	SRR5824259	chr15:67231814|67236820	chr15_67231814_67236820_-	hsa-AAGAB_0001	chr15	67231814	67236820	-	ENSG00000103591.13	10	5_3_0	100	0.167	exon	12
siER_HD_r1	SRR5824260	chr15:67231814|67236820	chr15_67231814_67236820_-	hsa-AAGAB_0001	chr15	67231814	67236820	-	ENSG00000103591.13	24	13_9_0	316	0.132	exon	12
siER_HD_r3	SRR5824261	chr15:67231814|67236820	chr15_67231814_67236820_-	hsa-AAGAB_0001	chr15	67231814	67236820	-	ENSG00000103591.13	34	13_16_0	131	0.342	exon	12
siER_HD_r2	SRR5824262	chr15:67231814|67236820	chr15_67231814_67236820_-	hsa-AAGAB_0001	chr15	67231814	67236820	-	ENSG00000103591.13	35	13_14_0	92	0.432	exon	12
siCTRL_FM_r1	SRR5824251	chr1:66891154|66905375	chr1_66891154_66905375_-	hsa-WDR78_0005	chr1	66891154	66905375	-	ENSG00000152763.17	10	6_4_0	1	0.952	exon	12
siCTRL_FM_r2	SRR5824252	chr1:66891154|66905375	chr1_66891154_66905375_-	hsa-WDR78_0005	chr1	66891154	66905375	-	ENSG00000152763.17	12	6_3_0	2	0.923	exon	12
siCTRL_FM_r3	SRR5824253	chr1:66891154|66905375	chr1_66891154_66905375_-	hsa-WDR78_0005	chr1	66891154	66905375	-	ENSG00000152763.17	13	8_5_1	5	0.839	exon	12
siCTRL_E2_r1	SRR5824254	chr1:66891154|66905375	chr1_66891154_66905375_-	hsa-WDR78_0005	chr1	66891154	66905375	-	ENSG00000152763.17	68	17_12_0	8	0.944	exon	12
siCTRL_E2_r2	SRR5824255	chr1:66891154|66905375	chr1_66891154_66905375_-	hsa-WDR78_0005	chr1	66891154	66905375	-	ENSG00000152763.17	30	13_11_0	7	0.896	exon	12
siCTRL_E2_r3	SRR5824256	chr1:66891154|66905375	chr1_66891154_66905375_-	hsa-WDR78_0005	chr1	66891154	66905375	-	ENSG00000152763.17	23	10_7_0	4	0.92	exon	12
siCTRL_HD_r1	SRR5824257	chr1:66891154|66905375	chr1_66891154_66905375_-	hsa-WDR78_0005	chr1	66891154	66905375	-	ENSG00000152763.17	52	10_5_0	1	0.99	exon	12
siCTRL_HD_r2	SRR5824258	chr1:66891154|66905375	chr1_66891154_66905375_-	hsa-WDR78_0005	chr1	66891154	66905375	-	ENSG00000152763.17	51	16_9_0	13	0.887	exon	12
siCTRL_HD_r3	SRR5824259	chr1:66891154|66905375	chr1_66891154_66905375_-	hsa-WDR78_0005	chr1	66891154	66905375	-	ENSG00000152763.17	7	4_3_0	1	0.933	exon	12
siER_HD_r1	SRR5824260	chr1:66891154|66905375	chr1_66891154_66905375_-	hsa-WDR78_0005	chr1	66891154	66905375	-	ENSG00000152763.17	11	7_3_0	7	0.759	exon	12
siER_HD_r3	SRR5824261	chr1:66891154|66905375	chr1_66891154_66905375_-	hsa-WDR78_0005	chr1	66891154	66905375	-	ENSG00000152763.17	38	12_8_0	6	0.927	exon	12
siER_HD_r2	SRR5824262	chr1:66891154|66905375	chr1_66891154_66905375_-	hsa-WDR78_0005	chr1	66891154	66905375	-	ENSG00000152763.17	20	10_6_0	1	0.976	exon	12
siCTRL_FM_r1	SRR5824251	chr5:65988635|65994864	chr5_65988635_65994864_+	hsa-ERBIN_0001	chr5	65988635	65994864	+	ENSG00000112851.15	14	9_5_0	113	0.199	exon	12
siCTRL_FM_r2	SRR5824252	chr5:65988635|65994864	chr5_65988635_65994864_+	hsa-ERBIN_0001	chr5	65988635	65994864	+	ENSG00000112851.15	23	11_11_0	85	0.351	exon	12
siCTRL_FM_r3	SRR5824253	chr5:65988635|65994864	chr5_65988635_65994864_+	hsa-ERBIN_0001	chr5	65988635	65994864	+	ENSG00000112851.15	35	9_7_0	161	0.303	exon	12
siCTRL_E2_r1	SRR5824254	chr5:65988635|65994864	chr5_65988635_65994864_+	hsa-ERBIN_0001	chr5	65988635	65994864	+	ENSG00000112851.15	96	17_20_0	634	0.232	exon	12
siCTRL_E2_r2	SRR5824255	chr5:65988635|65994864	chr5_65988635_65994864_+	hsa-ERBIN_0001	chr5	65988635	65994864	+	ENSG00000112851.15	41	11_8_0	244	0.252	exon	12
siCTRL_E2_r3	SRR5824256	chr5:65988635|65994864	chr5_65988635_65994864_+	hsa-ERBIN_0001	chr5	65988635	65994864	+	ENSG00000112851.15	27	15_10_0	86	0.386	exon	12
siCTRL_HD_r1	SRR5824257	chr5:65988635|65994864	chr5_65988635_65994864_+	hsa-ERBIN_0001	chr5	65988635	65994864	+	ENSG00000112851.15	126	19_18_0	494	0.338	exon	12
siCTRL_HD_r2	SRR5824258	chr5:65988635|65994864	chr5_65988635_65994864_+	hsa-ERBIN_0001	chr5	65988635	65994864	+	ENSG00000112851.15	65	17_12_0	273	0.323	exon	12
siCTRL_HD_r3	SRR5824259	chr5:65988635|65994864	chr5_65988635_65994864_+	hsa-ERBIN_0001	chr5	65988635	65994864	+	ENSG00000112851.15	11	7_4_0	64	0.256	exon	12
siER_HD_r1	SRR5824260	chr5:65988635|65994864	chr5_65988635_65994864_+	hsa-ERBIN_0001	chr5	65988635	65994864	+	ENSG00000112851.15	19	12_7_0	179	0.175	exon	12
siER_HD_r3	SRR5824261	chr5:65988635|65994864	chr5_65988635_65994864_+	hsa-ERBIN_0001	chr5	65988635	65994864	+	ENSG00000112851.15	41	15_13_0	137	0.374	exon	12
siER_HD_r2	SRR5824262	chr5:65988635|65994864	chr5_65988635_65994864_+	hsa-ERBIN_0001	chr5	65988635	65994864	+	ENSG00000112851.15	25	10_7_0	134	0.272	exon	12
siCTRL_FM_r1	SRR5824251	chr14:65561337|65561766	chr14_65561337_65561766_+	hsa-FUT8_0001	chr14	65561337	65561766	+	ENSG00000033170.17	46	12_12_0	111	0.453	exon	12
siCTRL_FM_r1	SRR5824251	chr14:65561337|65629606	chr14_65561337_65629606_+	hsa-FUT8_0005	chr14	65561337	65629606	+	ENSG00000033170.17	14	9_7_0	77	0.267	exon	12
siCTRL_FM_r2	SRR5824252	chr14:65561337|65561766	chr14_65561337_65561766_+	hsa-FUT8_0001	chr14	65561337	65561766	+	ENSG00000033170.17	28	10_8_0	79	0.415	exon	12
siCTRL_FM_r2	SRR5824252	chr14:65561337|65629606	chr14_65561337_65629606_+	hsa-FUT8_0005	chr14	65561337	65629606	+	ENSG00000033170.17	8	3_4_0	63	0.203	exon	12
siCTRL_FM_r3	SRR5824253	chr14:65561337|65561766	chr14_65561337_65561766_+	hsa-FUT8_0001	chr14	65561337	65561766	+	ENSG00000033170.17	53	12_12_0	142	0.427	exon	12
siCTRL_FM_r3	SRR5824253	chr14:65561337|65629606	chr14_65561337_65629606_+	hsa-FUT8_0005	chr14	65561337	65629606	+	ENSG00000033170.17	13	5_2_0	91	0.222	exon	12
siCTRL_E2_r1	SRR5824254	chr14:65561337|65561766	chr14_65561337_65561766_+	hsa-FUT8_0001	chr14	65561337	65561766	+	ENSG00000033170.17	182	19_17_0	545	0.4	exon	12
siCTRL_E2_r1	SRR5824254	chr14:65561337|65629606	chr14_65561337_65629606_+	hsa-FUT8_0005	chr14	65561337	65629606	+	ENSG00000033170.17	59	13_7_0	346	0.254	exon	12
siCTRL_E2_r2	SRR5824255	chr14:65561337|65561766	chr14_65561337_65561766_+	hsa-FUT8_0001	chr14	65561337	65561766	+	ENSG00000033170.17	62	16_14_0	206	0.376	exon	12
siCTRL_E2_r2	SRR5824255	chr14:65561337|65629606	chr14_65561337_65629606_+	hsa-FUT8_0005	chr14	65561337	65629606	+	ENSG00000033170.17	28	11_8_0	144	0.28	exon	12
siCTRL_E2_r3	SRR5824256	chr14:65561337|65561766	chr14_65561337_65561766_+	hsa-FUT8_0001	chr14	65561337	65561766	+	ENSG00000033170.17	47	15_12_0	109	0.463	exon	12
siCTRL_E2_r3	SRR5824256	chr14:65561337|65629606	chr14_65561337_65629606_+	hsa-FUT8_0005	chr14	65561337	65629606	+	ENSG00000033170.17	7	6_4_0	71	0.165	exon	12
siCTRL_HD_r1	SRR5824257	chr14:65561337|65561766	chr14_65561337_65561766_+	hsa-FUT8_0001	chr14	65561337	65561766	+	ENSG00000033170.17	145	15_13_0	498	0.368	exon	12
siCTRL_HD_r1	SRR5824257	chr14:65561337|65629606	chr14_65561337_65629606_+	hsa-FUT8_0005	chr14	65561337	65629606	+	ENSG00000033170.17	71	13_11_0	374	0.275	exon	12
siCTRL_HD_r2	SRR5824258	chr14:65561337|65561766	chr14_65561337_65561766_+	hsa-FUT8_0001	chr14	65561337	65561766	+	ENSG00000033170.17	79	17_16_0	276	0.364	exon	12
siCTRL_HD_r2	SRR5824258	chr14:65561337|65629606	chr14_65561337_65629606_+	hsa-FUT8_0005	chr14	65561337	65629606	+	ENSG00000033170.17	32	10_6_1	172	0.271	exon	12
siCTRL_HD_r3	SRR5824259	chr14:65561337|65561766	chr14_65561337_65561766_+	hsa-FUT8_0001	chr14	65561337	65561766	+	ENSG00000033170.17	15	9_5_0	85	0.261	exon	12
siCTRL_HD_r3	SRR5824259	chr14:65561337|65629606	chr14_65561337_65629606_+	hsa-FUT8_0005	chr14	65561337	65629606	+	ENSG00000033170.17	10	6_2_0	59	0.253	exon	12
siER_HD_r1	SRR5824260	chr14:65561337|65561766	chr14_65561337_65561766_+	hsa-FUT8_0001	chr14	65561337	65561766	+	ENSG00000033170.17	41	16_12_0	281	0.226	exon	12
siER_HD_r1	SRR5824260	chr14:65561337|65629606	chr14_65561337_65629606_+	hsa-FUT8_0005	chr14	65561337	65629606	+	ENSG00000033170.17	9	4_4_0	206	0.08	exon	12
siER_HD_r3	SRR5824261	chr14:65561337|65561766	chr14_65561337_65561766_+	hsa-FUT8_0001	chr14	65561337	65561766	+	ENSG00000033170.17	60	15_12_0	201	0.374	exon	12
siER_HD_r3	SRR5824261	chr14:65561337|65629606	chr14_65561337_65629606_+	hsa-FUT8_0005	chr14	65561337	65629606	+	ENSG00000033170.17	24	10_9_0	141	0.254	exon	12
siER_HD_r2	SRR5824262	chr14:65561337|65561766	chr14_65561337_65561766_+	hsa-FUT8_0001	chr14	65561337	65561766	+	ENSG00000033170.17	48	16_13_0	164	0.369	exon	12
siER_HD_r2	SRR5824262	chr14:65561337|65629606	chr14_65561337_65629606_+	hsa-FUT8_0005	chr14	65561337	65629606	+	ENSG00000033170.17	16	8_5_0	120	0.211	exon	12
siCTRL_FM_r1	SRR5824251	chr15:64499293|64500166	chr15_64499293_64500166_+	hsa-ZNF609_0001	chr15	64499293	64500166	+	ENSG00000180357.10	29	14_14_0	43	0.574	exon	12
siCTRL_FM_r2	SRR5824252	chr15:64499293|64500166	chr15_64499293_64500166_+	hsa-ZNF609_0001	chr15	64499293	64500166	+	ENSG00000180357.10	23	7_10_0	29	0.613	exon	12
siCTRL_FM_r3	SRR5824253	chr15:64499293|64500166	chr15_64499293_64500166_+	hsa-ZNF609_0001	chr15	64499293	64500166	+	ENSG00000180357.10	20	8_8_0	29	0.58	exon	12
siCTRL_E2_r1	SRR5824254	chr15:64499293|64500166	chr15_64499293_64500166_+	hsa-ZNF609_0001	chr15	64499293	64500166	+	ENSG00000180357.10	177	18_17_0	117	0.752	exon	12
siCTRL_E2_r2	SRR5824255	chr15:64499293|64500166	chr15_64499293_64500166_+	hsa-ZNF609_0001	chr15	64499293	64500166	+	ENSG00000180357.10	61	16_17_0	59	0.674	exon	12
siCTRL_E2_r3	SRR5824256	chr15:64499293|64500166	chr15_64499293_64500166_+	hsa-ZNF609_0001	chr15	64499293	64500166	+	ENSG00000180357.10	30	11_12_0	35	0.632	exon	12
siCTRL_HD_r1	SRR5824257	chr15:64499293|64500166	chr15_64499293_64500166_+	hsa-ZNF609_0001	chr15	64499293	64500166	+	ENSG00000180357.10	147	17_18_1	106	0.735	exon	12
siCTRL_HD_r2	SRR5824258	chr15:64499293|64500166	chr15_64499293_64500166_+	hsa-ZNF609_0001	chr15	64499293	64500166	+	ENSG00000180357.10	77	16_16_1	70	0.688	exon	12
siCTRL_HD_r3	SRR5824259	chr15:64499293|64500166	chr15_64499293_64500166_+	hsa-ZNF609_0001	chr15	64499293	64500166	+	ENSG00000180357.10	12	5_7_0	23	0.511	exon	12
siER_HD_r1	SRR5824260	chr15:64499293|64500166	chr15_64499293_64500166_+	hsa-ZNF609_0001	chr15	64499293	64500166	+	ENSG00000180357.10	30	11_16_0	57	0.513	exon	12
siER_HD_r3	SRR5824261	chr15:64499293|64500166	chr15_64499293_64500166_+	hsa-ZNF609_0001	chr15	64499293	64500166	+	ENSG00000180357.10	52	11_12_0	55	0.654	exon	12
siER_HD_r2	SRR5824262	chr15:64499293|64500166	chr15_64499293_64500166_+	hsa-ZNF609_0001	chr15	64499293	64500166	+	ENSG00000180357.10	25	10_11_0	32	0.61	exon	12
siCTRL_FM_r1	SRR5824251	chr17:64171100|64188415	chr17_64171100_64188415_-	hsa-TEX2_0012	chr17	64171100	64188415	-	ENSG00000136478.9	11	6_7_0	44	0.333	exon	12
siCTRL_FM_r2	SRR5824252	chr17:64171100|64188415	chr17_64171100_64188415_-	hsa-TEX2_0012	chr17	64171100	64188415	-	ENSG00000136478.9	12	5_7_0	36	0.4	exon	12
siCTRL_FM_r3	SRR5824253	chr17:64171100|64188415	chr17_64171100_64188415_-	hsa-TEX2_0012	chr17	64171100	64188415	-	ENSG00000136478.9	13	6_6_0	64	0.289	exon	12
siCTRL_E2_r1	SRR5824254	chr17:64171100|64188415	chr17_64171100_64188415_-	hsa-TEX2_0012	chr17	64171100	64188415	-	ENSG00000136478.9	45	9_14_0	201	0.309	exon	12
siCTRL_E2_r2	SRR5824255	chr17:64171100|64188415	chr17_64171100_64188415_-	hsa-TEX2_0012	chr17	64171100	64188415	-	ENSG00000136478.9	28	12_13_0	93	0.376	exon	12
siCTRL_E2_r3	SRR5824256	chr17:64171100|64188415	chr17_64171100_64188415_-	hsa-TEX2_0012	chr17	64171100	64188415	-	ENSG00000136478.9	15	7_7_0	46	0.395	exon	12
siCTRL_HD_r1	SRR5824257	chr17:64171100|64188415	chr17_64171100_64188415_-	hsa-TEX2_0012	chr17	64171100	64188415	-	ENSG00000136478.9	34	9_10_0	149	0.313	exon	12
siCTRL_HD_r2	SRR5824258	chr17:64171100|64188415	chr17_64171100_64188415_-	hsa-TEX2_0012	chr17	64171100	64188415	-	ENSG00000136478.9	26	12_16_0	54	0.491	exon	12
siCTRL_HD_r3	SRR5824259	chr17:64171100|64188415	chr17_64171100_64188415_-	hsa-TEX2_0012	chr17	64171100	64188415	-	ENSG00000136478.9	6	2_2_0	31	0.279	exon	12
siER_HD_r1	SRR5824260	chr17:64171100|64188415	chr17_64171100_64188415_-	hsa-TEX2_0012	chr17	64171100	64188415	-	ENSG00000136478.9	4	3_4_0	57	0.123	exon	12
siER_HD_r3	SRR5824261	chr17:64171100|64188415	chr17_64171100_64188415_-	hsa-TEX2_0012	chr17	64171100	64188415	-	ENSG00000136478.9	15	6_7_0	28	0.517	exon	12
siER_HD_r2	SRR5824262	chr17:64171100|64188415	chr17_64171100_64188415_-	hsa-TEX2_0012	chr17	64171100	64188415	-	ENSG00000136478.9	13	9_9_0	29	0.473	exon	12
siCTRL_FM_r1	SRR5824251	chr3:64063487|64068161	chr3_64063487_64068161_+	NA	chr3	64063487	64068161	+	n/a	6	6_4_0	21	0.364	intergenic_region	12
siCTRL_FM_r2	SRR5824252	chr3:64063487|64068161	chr3_64063487_64068161_+	NA	chr3	64063487	64068161	+	n/a	17	10_7_0	17	0.667	intergenic_region	12
siCTRL_FM_r3	SRR5824253	chr3:64063487|64068161	chr3_64063487_64068161_+	NA	chr3	64063487	64068161	+	n/a	15	9_7_0	16	0.652	intergenic_region	12
siCTRL_E2_r1	SRR5824254	chr3:64063487|64068161	chr3_64063487_64068161_+	NA	chr3	64063487	64068161	+	n/a	87	17_13_0	82	0.68	intergenic_region	12
siCTRL_E2_r2	SRR5824255	chr3:64063487|64068161	chr3_64063487_64068161_+	NA	chr3	64063487	64068161	+	n/a	24	11_5_0	28	0.632	intergenic_region	12
siCTRL_E2_r3	SRR5824256	chr3:64063487|64068161	chr3_64063487_64068161_+	NA	chr3	64063487	64068161	+	n/a	14	9_7_0	11	0.718	intergenic_region	12
siCTRL_HD_r1	SRR5824257	chr3:64063487|64068161	chr3_64063487_64068161_+	NA	chr3	64063487	64068161	+	n/a	54	13_12_0	74	0.593	intergenic_region	12
siCTRL_HD_r2	SRR5824258	chr3:64063487|64068161	chr3_64063487_64068161_+	NA	chr3	64063487	64068161	+	n/a	42	21_18_0	47	0.641	intergenic_region	12
siCTRL_HD_r3	SRR5824259	chr3:64063487|64068161	chr3_64063487_64068161_+	NA	chr3	64063487	64068161	+	n/a	7	7_3_0	14	0.5	intergenic_region	12
siER_HD_r1	SRR5824260	chr3:64063487|64068161	chr3_64063487_64068161_+	NA	chr3	64063487	64068161	+	n/a	23	10_8_0	35	0.568	intergenic_region	12
siER_HD_r3	SRR5824261	chr3:64063487|64068161	chr3_64063487_64068161_+	NA	chr3	64063487	64068161	+	n/a	23	12_10_0	32	0.59	intergenic_region	12
siER_HD_r2	SRR5824262	chr3:64063487|64068161	chr3_64063487_64068161_+	NA	chr3	64063487	64068161	+	n/a	11	5_3_0	16	0.579	intergenic_region	12
siCTRL_FM_r1	SRR5824251	chr3:63912588|63913225	chr3_63912588_63913225_+	hsa-ATXN7_0001	chr3	63912588	63913225	+	ENSG00000163635.20	134	16_18_0	261	0.507	exon	12
siCTRL_FM_r2	SRR5824252	chr3:63912588|63913225	chr3_63912588_63913225_+	hsa-ATXN7_0001	chr3	63912588	63913225	+	ENSG00000163635.20	110	18_15_0	182	0.547	exon	12
siCTRL_FM_r3	SRR5824253	chr3:63912588|63913225	chr3_63912588_63913225_+	hsa-ATXN7_0001	chr3	63912588	63913225	+	ENSG00000163635.20	204	18_17_1	412	0.498	exon	12
siCTRL_E2_r1	SRR5824254	chr3:63912588|63913225	chr3_63912588_63913225_+	hsa-ATXN7_0001	chr3	63912588	63913225	+	ENSG00000163635.20	692	26_24_4	1227	0.53	exon	12
siCTRL_E2_r2	SRR5824255	chr3:63912588|63913225	chr3_63912588_63913225_+	hsa-ATXN7_0001	chr3	63912588	63913225	+	ENSG00000163635.20	296	22_18_0	533	0.526	exon	12
siCTRL_E2_r3	SRR5824256	chr3:63912588|63913225	chr3_63912588_63913225_+	hsa-ATXN7_0001	chr3	63912588	63913225	+	ENSG00000163635.20	154	19_16_0	233	0.569	exon	12
siCTRL_HD_r1	SRR5824257	chr3:63912588|63913225	chr3_63912588_63913225_+	hsa-ATXN7_0001	chr3	63912588	63913225	+	ENSG00000163635.20	707	21_21_3	926	0.604	exon	12
siCTRL_HD_r2	SRR5824258	chr3:63912588|63913225	chr3_63912588_63913225_+	hsa-ATXN7_0001	chr3	63912588	63913225	+	ENSG00000163635.20	402	22_22_1	690	0.538	exon	12
siCTRL_HD_r3	SRR5824259	chr3:63912588|63913225	chr3_63912588_63913225_+	hsa-ATXN7_0001	chr3	63912588	63913225	+	ENSG00000163635.20	92	16_19_0	209	0.468	exon	12
siER_HD_r1	SRR5824260	chr3:63912588|63913225	chr3_63912588_63913225_+	hsa-ATXN7_0001	chr3	63912588	63913225	+	ENSG00000163635.20	182	18_18_0	525	0.409	exon	12
siER_HD_r3	SRR5824261	chr3:63912588|63913225	chr3_63912588_63913225_+	hsa-ATXN7_0001	chr3	63912588	63913225	+	ENSG00000163635.20	254	20_18_1	402	0.558	exon	12
siER_HD_r2	SRR5824262	chr3:63912588|63913225	chr3_63912588_63913225_+	hsa-ATXN7_0001	chr3	63912588	63913225	+	ENSG00000163635.20	206	22_21_0	352	0.539	exon	12
siCTRL_FM_r1	SRR5824251	chr3:63898399|63913225	chr3_63898399_63913225_+	hsa-ATXN7_0004	chr3	63898399	63913225	+	ENSG00000163635.20	16	9_5_0	213	0.131	exon	12
siCTRL_FM_r2	SRR5824252	chr3:63898399|63913225	chr3_63898399_63913225_+	hsa-ATXN7_0004	chr3	63898399	63913225	+	ENSG00000163635.20	13	8_4_0	113	0.187	exon	12
siCTRL_FM_r3	SRR5824253	chr3:63898399|63913225	chr3_63898399_63913225_+	hsa-ATXN7_0004	chr3	63898399	63913225	+	ENSG00000163635.20	10	6_4_0	244	0.076	exon	12
siCTRL_E2_r1	SRR5824254	chr3:63898399|63913225	chr3_63898399_63913225_+	hsa-ATXN7_0004	chr3	63898399	63913225	+	ENSG00000163635.20	75	17_14_0	991	0.131	exon	12
siCTRL_E2_r2	SRR5824255	chr3:63898399|63913225	chr3_63898399_63913225_+	hsa-ATXN7_0004	chr3	63898399	63913225	+	ENSG00000163635.20	34	10_10_0	417	0.14	exon	12
siCTRL_E2_r3	SRR5824256	chr3:63898399|63913225	chr3_63898399_63913225_+	hsa-ATXN7_0004	chr3	63898399	63913225	+	ENSG00000163635.20	15	7_4_0	172	0.149	exon	12
siCTRL_HD_r1	SRR5824257	chr3:63898399|63913225	chr3_63898399_63913225_+	hsa-ATXN7_0004	chr3	63898399	63913225	+	ENSG00000163635.20	77	15_10_0	661	0.189	exon	12
siCTRL_HD_r2	SRR5824258	chr3:63898399|63913225	chr3_63898399_63913225_+	hsa-ATXN7_0004	chr3	63898399	63913225	+	ENSG00000163635.20	53	16_14_0	490	0.178	exon	12
siCTRL_HD_r3	SRR5824259	chr3:63898399|63913225	chr3_63898399_63913225_+	hsa-ATXN7_0004	chr3	63898399	63913225	+	ENSG00000163635.20	6	3_4_0	155	0.072	exon	12
siER_HD_r1	SRR5824260	chr3:63898399|63913225	chr3_63898399_63913225_+	hsa-ATXN7_0004	chr3	63898399	63913225	+	ENSG00000163635.20	15	10_6_0	401	0.07	exon	12
siER_HD_r3	SRR5824261	chr3:63898399|63913225	chr3_63898399_63913225_+	hsa-ATXN7_0004	chr3	63898399	63913225	+	ENSG00000163635.20	17	7_6_0	278	0.109	exon	12
siER_HD_r2	SRR5824262	chr3:63898399|63913225	chr3_63898399_63913225_+	hsa-ATXN7_0004	chr3	63898399	63913225	+	ENSG00000163635.20	13	5_5_0	228	0.102	exon	12
siCTRL_FM_r1	SRR5824251	chr18:62539681|62550460	chr18_62539681_62550460_+	hsa-ZCCHC2_0018	chr18	62539681	62550460	+	ENSG00000141664.10	8	5_3_0	20	0.444	exon	12
siCTRL_FM_r2	SRR5824252	chr18:62539681|62550460	chr18_62539681_62550460_+	hsa-ZCCHC2_0018	chr18	62539681	62550460	+	ENSG00000141664.10	9	5_6_1	16	0.529	exon	12
siCTRL_FM_r3	SRR5824253	chr18:62539681|62550460	chr18_62539681_62550460_+	hsa-ZCCHC2_0018	chr18	62539681	62550460	+	ENSG00000141664.10	10	7_3_0	30	0.4	exon	12
siCTRL_E2_r1	SRR5824254	chr18:62539681|62550460	chr18_62539681_62550460_+	hsa-ZCCHC2_0018	chr18	62539681	62550460	+	ENSG00000141664.10	34	10_8_0	140	0.327	exon	12
siCTRL_E2_r2	SRR5824255	chr18:62539681|62550460	chr18_62539681_62550460_+	hsa-ZCCHC2_0018	chr18	62539681	62550460	+	ENSG00000141664.10	14	6_5_0	43	0.394	exon	12
siCTRL_E2_r3	SRR5824256	chr18:62539681|62550460	chr18_62539681_62550460_+	hsa-ZCCHC2_0018	chr18	62539681	62550460	+	ENSG00000141664.10	15	8_6_1	23	0.566	exon	12
siCTRL_HD_r1	SRR5824257	chr18:62539681|62550460	chr18_62539681_62550460_+	hsa-ZCCHC2_0018	chr18	62539681	62550460	+	ENSG00000141664.10	34	7_7_1	79	0.463	exon	12
siCTRL_HD_r2	SRR5824258	chr18:62539681|62550460	chr18_62539681_62550460_+	hsa-ZCCHC2_0018	chr18	62539681	62550460	+	ENSG00000141664.10	24	11_12_0	51	0.485	exon	12
siCTRL_HD_r3	SRR5824259	chr18:62539681|62550460	chr18_62539681_62550460_+	hsa-ZCCHC2_0018	chr18	62539681	62550460	+	ENSG00000141664.10	7	6_4_0	23	0.378	exon	12
siER_HD_r1	SRR5824260	chr18:62539681|62550460	chr18_62539681_62550460_+	hsa-ZCCHC2_0018	chr18	62539681	62550460	+	ENSG00000141664.10	7	5_3_0	56	0.2	exon	12
siER_HD_r3	SRR5824261	chr18:62539681|62550460	chr18_62539681_62550460_+	hsa-ZCCHC2_0018	chr18	62539681	62550460	+	ENSG00000141664.10	14	9_6_0	25	0.528	exon	12
siER_HD_r2	SRR5824262	chr18:62539681|62550460	chr18_62539681_62550460_+	hsa-ZCCHC2_0018	chr18	62539681	62550460	+	ENSG00000141664.10	12	8_6_0	42	0.364	exon	12
siCTRL_FM_r1	SRR5824251	chr20:62139075|62140944	chr20_62139075_62140944_-	hsa-PSMA7_0001	chr20	62139075	62140944	-	ENSG00000101182.15	10	4_3_0	198	0.092	exon	12
siCTRL_FM_r2	SRR5824252	chr20:62139075|62140944	chr20_62139075_62140944_-	hsa-PSMA7_0001	chr20	62139075	62140944	-	ENSG00000101182.15	10	4_9_0	150	0.118	exon	12
siCTRL_FM_r3	SRR5824253	chr20:62139075|62140944	chr20_62139075_62140944_-	hsa-PSMA7_0001	chr20	62139075	62140944	-	ENSG00000101182.15	8	4_5_0	389	0.04	exon	12
siCTRL_E2_r1	SRR5824254	chr20:62139075|62140944	chr20_62139075_62140944_-	hsa-PSMA7_0001	chr20	62139075	62140944	-	ENSG00000101182.15	71	14_19_0	765	0.157	exon	12
siCTRL_E2_r2	SRR5824255	chr20:62139075|62140944	chr20_62139075_62140944_-	hsa-PSMA7_0001	chr20	62139075	62140944	-	ENSG00000101182.15	20	6_12_0	253	0.137	exon	12
siCTRL_E2_r3	SRR5824256	chr20:62139075|62140944	chr20_62139075_62140944_-	hsa-PSMA7_0001	chr20	62139075	62140944	-	ENSG00000101182.15	13	4_7_0	124	0.173	exon	12
siCTRL_HD_r1	SRR5824257	chr20:62139075|62140944	chr20_62139075_62140944_-	hsa-PSMA7_0001	chr20	62139075	62140944	-	ENSG00000101182.15	34	6_9_0	456	0.13	exon	12
siCTRL_HD_r2	SRR5824258	chr20:62139075|62140944	chr20_62139075_62140944_-	hsa-PSMA7_0001	chr20	62139075	62140944	-	ENSG00000101182.15	36	9_14_0	272	0.209	exon	12
siCTRL_HD_r3	SRR5824259	chr20:62139075|62140944	chr20_62139075_62140944_-	hsa-PSMA7_0001	chr20	62139075	62140944	-	ENSG00000101182.15	7	2_5_0	185	0.07	exon	12
siER_HD_r1	SRR5824260	chr20:62139075|62140944	chr20_62139075_62140944_-	hsa-PSMA7_0001	chr20	62139075	62140944	-	ENSG00000101182.15	13	5_8_0	623	0.04	exon	12
siER_HD_r3	SRR5824261	chr20:62139075|62140944	chr20_62139075_62140944_-	hsa-PSMA7_0001	chr20	62139075	62140944	-	ENSG00000101182.15	11	5_6_0	160	0.121	exon	12
siER_HD_r2	SRR5824262	chr20:62139075|62140944	chr20_62139075_62140944_-	hsa-PSMA7_0001	chr20	62139075	62140944	-	ENSG00000101182.15	17	7_8_0	143	0.192	exon	12
siCTRL_FM_r1	SRR5824251	chr17:61984171|61985090	chr17_61984171_61985090_-	hsa-MED13_0006	chr17	61984171	61985090	-	ENSG00000108510.10	7	3_6_0	281	0.047	exon	12
siCTRL_FM_r2	SRR5824252	chr17:61984171|61985090	chr17_61984171_61985090_-	hsa-MED13_0006	chr17	61984171	61985090	-	ENSG00000108510.10	5	2_3_0	209	0.046	exon	12
siCTRL_FM_r3	SRR5824253	chr17:61984171|61985090	chr17_61984171_61985090_-	hsa-MED13_0006	chr17	61984171	61985090	-	ENSG00000108510.10	6	1_5_0	384	0.03	exon	12
siCTRL_E2_r1	SRR5824254	chr17:61984171|61985090	chr17_61984171_61985090_-	hsa-MED13_0006	chr17	61984171	61985090	-	ENSG00000108510.10	31	8_13_0	1264	0.047	exon	12
siCTRL_E2_r2	SRR5824255	chr17:61984171|61985090	chr17_61984171_61985090_-	hsa-MED13_0006	chr17	61984171	61985090	-	ENSG00000108510.10	15	5_11_0	480	0.059	exon	12
siCTRL_E2_r3	SRR5824256	chr17:61984171|61985090	chr17_61984171_61985090_-	hsa-MED13_0006	chr17	61984171	61985090	-	ENSG00000108510.10	7	2_5_0	220	0.06	exon	12
siCTRL_HD_r1	SRR5824257	chr17:61984171|61985090	chr17_61984171_61985090_-	hsa-MED13_0006	chr17	61984171	61985090	-	ENSG00000108510.10	31	6_8_1	961	0.061	exon	12
siCTRL_HD_r2	SRR5824258	chr17:61984171|61985090	chr17_61984171_61985090_-	hsa-MED13_0006	chr17	61984171	61985090	-	ENSG00000108510.10	17	7_10_0	471	0.067	exon	12
siCTRL_HD_r3	SRR5824259	chr17:61984171|61985090	chr17_61984171_61985090_-	hsa-MED13_0006	chr17	61984171	61985090	-	ENSG00000108510.10	3	3_3_0	114	0.05	exon	12
siER_HD_r1	SRR5824260	chr17:61984171|61985090	chr17_61984171_61985090_-	hsa-MED13_0006	chr17	61984171	61985090	-	ENSG00000108510.10	4	1_3_0	404	0.019	exon	12
siER_HD_r3	SRR5824261	chr17:61984171|61985090	chr17_61984171_61985090_-	hsa-MED13_0006	chr17	61984171	61985090	-	ENSG00000108510.10	7	2_5_0	261	0.051	exon	12
siER_HD_r2	SRR5824262	chr17:61984171|61985090	chr17_61984171_61985090_-	hsa-MED13_0006	chr17	61984171	61985090	-	ENSG00000108510.10	9	4_5_0	268	0.063	exon	12
siCTRL_FM_r1	SRR5824251	chr17:61921725|61925099	chr17_61921725_61925099_-	hsa-INTS2_0040	chr17	61921725	61925099	-	ENSG00000108506.13	9	4_2_0	140	0.114	exon	12
siCTRL_FM_r2	SRR5824252	chr17:61921725|61925099	chr17_61921725_61925099_-	hsa-INTS2_0040	chr17	61921725	61925099	-	ENSG00000108506.13	8	6_4_0	94	0.145	exon	12
siCTRL_FM_r3	SRR5824253	chr17:61921725|61925099	chr17_61921725_61925099_-	hsa-INTS2_0040	chr17	61921725	61925099	-	ENSG00000108506.13	6	5_3_0	128	0.086	exon	12
siCTRL_E2_r1	SRR5824254	chr17:61921725|61925099	chr17_61921725_61925099_-	hsa-INTS2_0040	chr17	61921725	61925099	-	ENSG00000108506.13	29	8_9_0	620	0.086	exon	12
siCTRL_E2_r2	SRR5824255	chr17:61921725|61925099	chr17_61921725_61925099_-	hsa-INTS2_0040	chr17	61921725	61925099	-	ENSG00000108506.13	8	7_6_0	257	0.059	exon	12
siCTRL_E2_r3	SRR5824256	chr17:61921725|61925099	chr17_61921725_61925099_-	hsa-INTS2_0040	chr17	61921725	61925099	-	ENSG00000108506.13	3	3_2_0	112	0.051	exon	12
siCTRL_HD_r1	SRR5824257	chr17:61921725|61925099	chr17_61921725_61925099_-	hsa-INTS2_0040	chr17	61921725	61925099	-	ENSG00000108506.13	19	5_6_0	496	0.071	exon	12
siCTRL_HD_r2	SRR5824258	chr17:61921725|61925099	chr17_61921725_61925099_-	hsa-INTS2_0040	chr17	61921725	61925099	-	ENSG00000108506.13	5	4_4_0	255	0.038	exon	12
siCTRL_HD_r3	SRR5824259	chr17:61921725|61925099	chr17_61921725_61925099_-	hsa-INTS2_0040	chr17	61921725	61925099	-	ENSG00000108506.13	4	1_4_0	77	0.094	exon	12
siER_HD_r1	SRR5824260	chr17:61921725|61925099	chr17_61921725_61925099_-	hsa-INTS2_0040	chr17	61921725	61925099	-	ENSG00000108506.13	11	6_8_0	198	0.1	exon	12
siER_HD_r3	SRR5824261	chr17:61921725|61925099	chr17_61921725_61925099_-	hsa-INTS2_0040	chr17	61921725	61925099	-	ENSG00000108506.13	8	4_6_0	125	0.113	exon	12
siER_HD_r2	SRR5824262	chr17:61921725|61925099	chr17_61921725_61925099_-	hsa-INTS2_0040	chr17	61921725	61925099	-	ENSG00000108506.13	4	3_2_0	91	0.081	exon	12
siCTRL_FM_r1	SRR5824251	chr17:61776401|61780401	chr17_61776401_61780401_-	hsa-BRIP1_0034	chr17	61776401	61780401	-	ENSG00000136492.10	29	11_9_0	254	0.186	exon	12
siCTRL_FM_r2	SRR5824252	chr17:61776401|61780401	chr17_61776401_61780401_-	hsa-BRIP1_0034	chr17	61776401	61780401	-	ENSG00000136492.10	33	16_15_0	225	0.227	exon	12
siCTRL_FM_r3	SRR5824253	chr17:61776401|61780401	chr17_61776401_61780401_-	hsa-BRIP1_0034	chr17	61776401	61780401	-	ENSG00000136492.10	47	14_11_0	513	0.155	exon	12
siCTRL_E2_r1	SRR5824254	chr17:61776401|61780401	chr17_61776401_61780401_-	hsa-BRIP1_0034	chr17	61776401	61780401	-	ENSG00000136492.10	187	19_20_0	1614	0.188	exon	12
siCTRL_E2_r2	SRR5824255	chr17:61776401|61780401	chr17_61776401_61780401_-	hsa-BRIP1_0034	chr17	61776401	61780401	-	ENSG00000136492.10	44	14_15_0	576	0.133	exon	12
siCTRL_E2_r3	SRR5824256	chr17:61776401|61780401	chr17_61776401_61780401_-	hsa-BRIP1_0034	chr17	61776401	61780401	-	ENSG00000136492.10	21	10_10_0	247	0.145	exon	12
siCTRL_HD_r1	SRR5824257	chr17:61776401|61780401	chr17_61776401_61780401_-	hsa-BRIP1_0034	chr17	61776401	61780401	-	ENSG00000136492.10	162	19_18_0	1104	0.227	exon	12
siCTRL_HD_r2	SRR5824258	chr17:61776401|61780401	chr17_61776401_61780401_-	hsa-BRIP1_0034	chr17	61776401	61780401	-	ENSG00000136492.10	82	15_19_0	566	0.225	exon	12
siCTRL_HD_r3	SRR5824259	chr17:61776401|61780401	chr17_61776401_61780401_-	hsa-BRIP1_0034	chr17	61776401	61780401	-	ENSG00000136492.10	14	8_9_0	131	0.176	exon	12
siER_HD_r1	SRR5824260	chr17:61776401|61780401	chr17_61776401_61780401_-	hsa-BRIP1_0034	chr17	61776401	61780401	-	ENSG00000136492.10	21	9_11_0	211	0.166	exon	12
siER_HD_r3	SRR5824261	chr17:61776401|61780401	chr17_61776401_61780401_-	hsa-BRIP1_0034	chr17	61776401	61780401	-	ENSG00000136492.10	37	12_15_0	213	0.258	exon	12
siER_HD_r2	SRR5824262	chr17:61776401|61780401	chr17_61776401_61780401_-	hsa-BRIP1_0034	chr17	61776401	61780401	-	ENSG00000136492.10	24	13_11_0	128	0.273	exon	12
siCTRL_FM_r1	SRR5824251	chr17:61744432|61780401	chr17_61744432_61780401_-	hsa-BRIP1_0016	chr17	61744432	61780401	-	ENSG00000136492.10	18	8_11_0	190	0.159	exon	12
siCTRL_FM_r2	SRR5824252	chr17:61744432|61780401	chr17_61744432_61780401_-	hsa-BRIP1_0016	chr17	61744432	61780401	-	ENSG00000136492.10	16	10_8_1	146	0.18	exon	12
siCTRL_FM_r3	SRR5824253	chr17:61744432|61780401	chr17_61744432_61780401_-	hsa-BRIP1_0016	chr17	61744432	61780401	-	ENSG00000136492.10	15	8_9_0	290	0.094	exon	12
siCTRL_E2_r1	SRR5824254	chr17:61744432|61780401	chr17_61744432_61780401_-	hsa-BRIP1_0016	chr17	61744432	61780401	-	ENSG00000136492.10	115	15_23_0	1120	0.17	exon	12
siCTRL_E2_r2	SRR5824255	chr17:61744432|61780401	chr17_61744432_61780401_-	hsa-BRIP1_0016	chr17	61744432	61780401	-	ENSG00000136492.10	27	10_13_0	352	0.133	exon	12
siCTRL_E2_r3	SRR5824256	chr17:61744432|61780401	chr17_61744432_61780401_-	hsa-BRIP1_0016	chr17	61744432	61780401	-	ENSG00000136492.10	14	7_10_0	163	0.147	exon	12
siCTRL_HD_r1	SRR5824257	chr17:61744432|61780401	chr17_61744432_61780401_-	hsa-BRIP1_0016	chr17	61744432	61780401	-	ENSG00000136492.10	76	11_13_0	629	0.195	exon	12
siCTRL_HD_r2	SRR5824258	chr17:61744432|61780401	chr17_61744432_61780401_-	hsa-BRIP1_0016	chr17	61744432	61780401	-	ENSG00000136492.10	31	10_13_0	345	0.152	exon	12
siCTRL_HD_r3	SRR5824259	chr17:61744432|61780401	chr17_61744432_61780401_-	hsa-BRIP1_0016	chr17	61744432	61780401	-	ENSG00000136492.10	4	4_4_0	87	0.084	exon	12
siER_HD_r1	SRR5824260	chr17:61744432|61780401	chr17_61744432_61780401_-	hsa-BRIP1_0016	chr17	61744432	61780401	-	ENSG00000136492.10	9	5_6_0	128	0.123	exon	12
siER_HD_r3	SRR5824261	chr17:61744432|61780401	chr17_61744432_61780401_-	hsa-BRIP1_0016	chr17	61744432	61780401	-	ENSG00000136492.10	17	8_9_0	129	0.209	exon	12
siER_HD_r2	SRR5824262	chr17:61744432|61780401	chr17_61744432_61780401_-	hsa-BRIP1_0016	chr17	61744432	61780401	-	ENSG00000136492.10	10	7_6_0	89	0.183	exon	12
siCTRL_FM_r1	SRR5824251	chr2:61522611|61526521	chr2_61522611_61526521_-	hsa-XPO1_0002	chr2	61522611	61526521	-	ENSG00000082898.19	8	5_5_0	267	0.057	exon	12
siCTRL_FM_r1	SRR5824251	chr2:61522611|61533903	chr2_61522611_61533903_-	hsa-XPO1_0001	chr2	61522611	61533903	-	ENSG00000082898.19	16	7_9_1	238	0.119	exon	12
siCTRL_FM_r2	SRR5824252	chr2:61522611|61526521	chr2_61522611_61526521_-	hsa-XPO1_0002	chr2	61522611	61526521	-	ENSG00000082898.19	8	5_4_0	202	0.073	exon	12
siCTRL_FM_r2	SRR5824252	chr2:61522611|61533903	chr2_61522611_61533903_-	hsa-XPO1_0001	chr2	61522611	61533903	-	ENSG00000082898.19	22	9_9_0	204	0.177	exon	12
siCTRL_FM_r3	SRR5824253	chr2:61522611|61526521	chr2_61522611_61526521_-	hsa-XPO1_0002	chr2	61522611	61526521	-	ENSG00000082898.19	13	4_8_0	374	0.065	exon	12
siCTRL_FM_r3	SRR5824253	chr2:61522611|61533903	chr2_61522611_61533903_-	hsa-XPO1_0001	chr2	61522611	61533903	-	ENSG00000082898.19	43	9_16_1	335	0.204	exon	12
siCTRL_E2_r1	SRR5824254	chr2:61522611|61526521	chr2_61522611_61526521_-	hsa-XPO1_0002	chr2	61522611	61526521	-	ENSG00000082898.19	39	12_13_0	1301	0.057	exon	12
siCTRL_E2_r1	SRR5824254	chr2:61522611|61533903	chr2_61522611_61533903_-	hsa-XPO1_0001	chr2	61522611	61533903	-	ENSG00000082898.19	81	14_18_0	1109	0.127	exon	12
siCTRL_E2_r2	SRR5824255	chr2:61522611|61526521	chr2_61522611_61526521_-	hsa-XPO1_0002	chr2	61522611	61526521	-	ENSG00000082898.19	17	6_9_0	500	0.064	exon	12
siCTRL_E2_r2	SRR5824255	chr2:61522611|61533903	chr2_61522611_61533903_-	hsa-XPO1_0001	chr2	61522611	61533903	-	ENSG00000082898.19	48	14_16_0	385	0.2	exon	12
siCTRL_E2_r3	SRR5824256	chr2:61522611|61526521	chr2_61522611_61526521_-	hsa-XPO1_0002	chr2	61522611	61526521	-	ENSG00000082898.19	18	8_8_0	229	0.136	exon	12
siCTRL_E2_r3	SRR5824256	chr2:61522611|61533903	chr2_61522611_61533903_-	hsa-XPO1_0001	chr2	61522611	61533903	-	ENSG00000082898.19	25	9_10_0	175	0.222	exon	12
siCTRL_HD_r1	SRR5824257	chr2:61522611|61526521	chr2_61522611_61526521_-	hsa-XPO1_0002	chr2	61522611	61526521	-	ENSG00000082898.19	26	9_5_0	986	0.05	exon	12
siCTRL_HD_r1	SRR5824257	chr2:61522611|61533903	chr2_61522611_61533903_-	hsa-XPO1_0001	chr2	61522611	61533903	-	ENSG00000082898.19	95	11_13_1	800	0.192	exon	12
siCTRL_HD_r2	SRR5824258	chr2:61522611|61526521	chr2_61522611_61526521_-	hsa-XPO1_0002	chr2	61522611	61526521	-	ENSG00000082898.19	26	9_10_0	488	0.096	exon	12
siCTRL_HD_r2	SRR5824258	chr2:61522611|61533903	chr2_61522611_61533903_-	hsa-XPO1_0001	chr2	61522611	61533903	-	ENSG00000082898.19	67	11_15_0	444	0.232	exon	12
siCTRL_HD_r3	SRR5824259	chr2:61522611|61526521	chr2_61522611_61526521_-	hsa-XPO1_0002	chr2	61522611	61526521	-	ENSG00000082898.19	8	5_5_0	207	0.072	exon	12
siCTRL_HD_r3	SRR5824259	chr2:61522611|61533903	chr2_61522611_61533903_-	hsa-XPO1_0001	chr2	61522611	61533903	-	ENSG00000082898.19	10	5_5_0	179	0.101	exon	12
siER_HD_r1	SRR5824260	chr2:61522611|61526521	chr2_61522611_61526521_-	hsa-XPO1_0002	chr2	61522611	61526521	-	ENSG00000082898.19	4	4_4_0	464	0.017	exon	12
siER_HD_r1	SRR5824260	chr2:61522611|61533903	chr2_61522611_61533903_-	hsa-XPO1_0001	chr2	61522611	61533903	-	ENSG00000082898.19	17	5_7_0	382	0.082	exon	12
siER_HD_r3	SRR5824261	chr2:61522611|61526521	chr2_61522611_61526521_-	hsa-XPO1_0002	chr2	61522611	61526521	-	ENSG00000082898.19	17	8_8_0	279	0.109	exon	12
siER_HD_r3	SRR5824261	chr2:61522611|61533903	chr2_61522611_61533903_-	hsa-XPO1_0001	chr2	61522611	61533903	-	ENSG00000082898.19	34	9_11_0	246	0.217	exon	12
siER_HD_r2	SRR5824262	chr2:61522611|61526521	chr2_61522611_61526521_-	hsa-XPO1_0002	chr2	61522611	61526521	-	ENSG00000082898.19	12	6_8_0	247	0.089	exon	12
siER_HD_r2	SRR5824262	chr2:61522611|61533903	chr2_61522611_61533903_-	hsa-XPO1_0001	chr2	61522611	61533903	-	ENSG00000082898.19	32	8_13_0	186	0.256	exon	12
siCTRL_FM_r1	SRR5824251	chr17:60633853|60648082	chr17_60633853_60648082_+	hsa-PPM1D_0006	chr17	60633853	60648082	+	ENSG00000170836.13	11	4_8_0	433	0.048	exon	12
siCTRL_FM_r2	SRR5824252	chr17:60633853|60648082	chr17_60633853_60648082_+	hsa-PPM1D_0006	chr17	60633853	60648082	+	ENSG00000170836.13	16	6_9_0	395	0.075	exon	12
siCTRL_FM_r3	SRR5824253	chr17:60633853|60648082	chr17_60633853_60648082_+	hsa-PPM1D_0006	chr17	60633853	60648082	+	ENSG00000170836.13	29	10_8_0	642	0.083	exon	12
siCTRL_E2_r1	SRR5824254	chr17:60633853|60648082	chr17_60633853_60648082_+	hsa-PPM1D_0006	chr17	60633853	60648082	+	ENSG00000170836.13	93	17_18_0	2322	0.074	exon	12
siCTRL_E2_r2	SRR5824255	chr17:60633853|60648082	chr17_60633853_60648082_+	hsa-PPM1D_0006	chr17	60633853	60648082	+	ENSG00000170836.13	40	7_14_0	916	0.08	exon	12
siCTRL_E2_r3	SRR5824256	chr17:60633853|60648082	chr17_60633853_60648082_+	hsa-PPM1D_0006	chr17	60633853	60648082	+	ENSG00000170836.13	26	8_9_0	448	0.104	exon	12
siCTRL_HD_r1	SRR5824257	chr17:60633853|60648082	chr17_60633853_60648082_+	hsa-PPM1D_0006	chr17	60633853	60648082	+	ENSG00000170836.13	77	14_16_0	1653	0.085	exon	12
siCTRL_HD_r2	SRR5824258	chr17:60633853|60648082	chr17_60633853_60648082_+	hsa-PPM1D_0006	chr17	60633853	60648082	+	ENSG00000170836.13	49	14_17_0	1110	0.081	exon	12
siCTRL_HD_r3	SRR5824259	chr17:60633853|60648082	chr17_60633853_60648082_+	hsa-PPM1D_0006	chr17	60633853	60648082	+	ENSG00000170836.13	13	5_11_0	280	0.085	exon	12
siER_HD_r1	SRR5824260	chr17:60633853|60648082	chr17_60633853_60648082_+	hsa-PPM1D_0006	chr17	60633853	60648082	+	ENSG00000170836.13	13	7_10_0	746	0.034	exon	12
siER_HD_r3	SRR5824261	chr17:60633853|60648082	chr17_60633853_60648082_+	hsa-PPM1D_0006	chr17	60633853	60648082	+	ENSG00000170836.13	25	9_10_0	542	0.084	exon	12
siER_HD_r2	SRR5824262	chr17:60633853|60648082	chr17_60633853_60648082_+	hsa-PPM1D_0006	chr17	60633853	60648082	+	ENSG00000170836.13	26	12_11_0	460	0.102	exon	12
siCTRL_FM_r1	SRR5824251	chr17:60623521|60633977	chr17_60623521_60633977_+	hsa-PPM1D_0001	chr17	60623521	60633977	+	ENSG00000170836.13	32	7_9_0	526	0.108	exon	12
siCTRL_FM_r1	SRR5824251	chr17:60623521|60648082	chr17_60623521_60648082_+	hsa-PPM1D_0003	chr17	60623521	60648082	+	ENSG00000170836.13	14	4_8_0	419	0.063	exon	12
siCTRL_FM_r2	SRR5824252	chr17:60623521|60633977	chr17_60623521_60633977_+	hsa-PPM1D_0001	chr17	60623521	60633977	+	ENSG00000170836.13	32	8_9_0	494	0.115	exon	12
siCTRL_FM_r2	SRR5824252	chr17:60623521|60648082	chr17_60623521_60648082_+	hsa-PPM1D_0003	chr17	60623521	60648082	+	ENSG00000170836.13	4	2_4_0	370	0.021	exon	12
siCTRL_FM_r3	SRR5824253	chr17:60623521|60633977	chr17_60623521_60633977_+	hsa-PPM1D_0001	chr17	60623521	60633977	+	ENSG00000170836.13	35	12_10_0	757	0.085	exon	12
[truncated: 1,387 more rows]

## Sheet: B_DE_analysis
		Median				Average				log2FC					p-value					adjusted p-value
ID	CircAtlas ID	siCTRL_HD	siER_HD	siCTRL_FM	siCTRL_E2	siCTRL_HD	siER_HD	siCTRL_FM	siCTRL_E2	siER / HD	FM / HD	E2 / HD	siER / FM	siER / E2	siER / HD	FM / HD	E2 / HD	siER / FM	siER / E2	siER / HD	FM / HD	E2 / HD	siER / FM	siER / E2
chr20_58438945_58441083_+	hsa-VAPB_0004	40.2445	73.0183	54.0744	42.2199	39.2961	67.3104	56.4337	41.2547	0.830669	0.579888	0.0978337	0.250781	0.732836	0.00146989	0.0332051	0.707631	0.345702	0.00394424	0.41451	0.844108	0.994018	0.869235	0.556138
chr6_4891713_4892379_+	hsa-CDYL_0005	276.212	368.048	239.238	249.174	272.941	370.057	241.333	261.769	0.445098	-0.166203	-0.0511766	0.611301	0.496275	0.00734032	0.333826	0.756796	0.000336747	0.00243547	0.731323	0.998953	0.994018	0.0237406	0.556138
chr10_116089741_116096764_-	hsa-GFRA1_0001	69.7166	38.2901	57.1587	56.7786	64.7657	42.3243	60.1236	57.8805	-0.73562	-0.212675	-0.248934	-0.522945	-0.486686	0.00936169	0.445861	0.344252	0.0769952	0.0831472	0.731323	0.998953	0.994018	0.535936	0.9379
chr21_15762891_15766141_+	hsa-USP25_0001	26.4459	48.5462	44.2427	36.7332	27.4635	48.3878	41.4303	34.5606	0.818198	0.599562	0.281761	0.218637	0.536437	0.0103734	0.0701732	0.372451	0.499067	0.0814447	0.731323	0.998953	0.994018	0.957147	0.9379
chr14_101999989_102034452_+	NA	11.8149	27.0956	10.6017	17.6873	11.9221	30.3135	10.6309	15.3396	1.16363	-0.313095	0.257981	1.47672	0.905645	0.0173078	0.572146	0.600563	0.00589905	0.0552592	0.833993	0.998953	0.994018	0.166353	0.9379
chr3_71041328_71053773_-	hsa-FOXP1_0001	20.569	40.1043	16.4915	30.3999	20.3122	38.7464	23.5073	28.9568	0.951409	0.206539	0.496946	0.74487	0.454463	0.0187794	0.632909	0.214959	0.0764684	0.241257	0.833993	0.998953	0.994018	0.535936	0.962623
chr17_59012328_59017424_-	hsa-TRIM37_0025	14.6922	6.16989	17.6695	8.99882	16.1918	6.82698	20.6061	11.0507	-1.24876	0.297128	-0.59717	-1.54588	-0.651586	0.02201	0.538421	0.209951	0.00542667	0.236303	0.833993	0.998953	0.994018	0.166353	0.962623
chr4_143543509_143543972_+	hsa-SMARCA5_0005	48.3672	72.2548	50.7972	54.5948	44.9713	71.9166	46.6047	53.7053	0.587716	-0.0116622	0.177857	0.599379	0.40986	0.0256949	0.967031	0.49273	0.0317622	0.109333	0.833993	0.998953	0.994018	0.407134	0.962623
chr8_101558419_101558812_+	hsa-GRHL2_0015	24.7881	40.6433	32.6621	32.2716	23.7341	39.4035	35.4008	32.2413	0.692708	0.540017	0.406788	0.152691	0.28592	0.0266168	0.0968463	0.180164	0.634138	0.338609	0.833993	0.998953	0.994018	0.957147	0.962623
chr5_129104956_129107062_+	hsa-ISOC1_0001	67.9356	37.2564	62.058	50.6664	61.0754	39.4568	61.4848	48.3392	-0.629975	0.0628392	-0.287518	-0.692815	-0.342457	0.0383895	0.832223	0.314453	0.0266088	0.257193	0.985653	0.998953	0.994018	0.375619	0.962623
chr17_61776401_61780401_-	hsa-BRIP1_0034	42.3464	32.3919	54.0744	32.0289	47.7658	30.8116	52.2662	38.8852	-0.674242	0.0915023	-0.27231	-0.765744	-0.401932	0.0399062	0.773428	0.37366	0.023048	0.217447	0.985653	0.998953	0.994018	0.361086	0.962623
chr4_3086939_3107423_+	hsa-HTT_0001	32.018	19.5903	23.5593	21.5332	31.6721	19.4367	25.3096	23.0857	-0.735458	-0.383175	-0.515922	-0.352283	-0.219536	0.0432546	0.291825	0.124262	0.368605	0.548759	0.985653	0.998953	0.994018	0.869235	0.962623
chr15_98707562_98708107_+	hsa-IGF1R_0001	91.4062	74.0386	106.152	93.7329	95.7441	67.5173	112.302	90.0706	-0.44633	0.282246	-0.046446	-0.728576	-0.399884	0.051553	0.205693	0.828913	0.00180334	0.0764751	0.985653	0.998953	0.994018	0.072649	0.9379
chr20_51674153_51690819_-	hsa-ATP9A_0005	12.3941	25.8236	14.1356	13.9333	18.4747	26.9317	14.5233	13.567	0.826824	-0.0540443	-0.173962	0.880869	1.00079	0.0576906	0.910187	0.693831	0.0603799	0.0202259	0.985653	0.998953	0.994018	0.516585	0.712963
chr7_102227367_102227669_+	hsa-CUX1_0006	13.9433	23.7086	8.24574	18.9262	15.0732	23.1364	9.84007	16.4691	0.794423	-0.486072	0.222717	1.2805	0.571706	0.0748606	0.348613	0.614137	0.0119975	0.184964	0.985653	0.998953	0.994018	0.266046	0.962623
chr17_59047683_59057054_-	hsa-TRIM37_0022	25.1066	15.1379	19.6634	19.6541	24.4795	13.7123	20.2439	20.3235	-0.749259	-0.15703	-0.139106	-0.592229	-0.610153	0.0798014	0.706299	0.717117	0.1912	0.149332	0.985653	0.998953	0.994018	0.726704	0.962623
chr3_170145423_170149244_-	hsa-PHC3_0006	23.5074	32.0568	27.8565	26.2055	21.4155	32.3329	28.7845	25.3594	0.624879	0.442714	0.27509	0.182164	0.349789	0.0837954	0.239183	0.435928	0.624369	0.315814	0.985653	0.998953	0.994018	0.957147	0.962623
chr17_59041813_59057054_-	hsa-TRIM37_0028	17.6306	8.90468	14.6979	13.9333	16.0878	8.68746	14.459	12.1392	-0.867509	-0.104531	-0.363283	-0.762978	-0.504225	0.0926251	0.832063	0.430988	0.160909	0.328222	0.985653	0.998953	0.994018	0.726704	0.962623
chr17_59353215_59353526_+	hsa-YPEL2_0001	7.22987	15.4247	13.0648	6.33331	7.68675	14.1681	13.2653	9.76059	0.944417	0.81219	0.393855	0.132227	0.550562	0.0941563	0.16369	0.480143	0.815083	0.307223	0.985653	0.998953	0.994018	0.968312	0.962623
chr12_69251129_69262562_+	hsa-CPSF6_0011	20.569	29.3854	35.9283	21.5332	20.5101	33.5734	32.2208	23.4201	0.682146	0.630542	0.219594	0.0516041	0.462553	0.0992597	0.135887	0.591347	0.901164	0.249256	0.985653	0.998953	0.994018	0.971236	0.962623
chr6_47283938_47286595_-	hsa-TNFRSF21_0001	13.2917	33.9344	18.0248	20.2666	18.849	32.9265	19.8852	23.6379	0.722959	-0.0444419	0.230634	0.767401	0.492325	0.102462	0.92516	0.599278	0.0986979	0.252138	0.985653	0.998953	0.994018	0.592187	0.962623
chr16_68121987_68123121_+	hsa-NFATC3_0009	14.7686	6.77389	13.1089	11.6469	15.5009	8.88365	10.9913	13.1643	-0.906193	-0.56631	-0.212324	-0.339883	-0.693869	0.103524	0.309113	0.671127	0.573626	0.208858	0.985653	0.998953	0.994018	0.957147	0.962623
chr6_151611371_151611706_-	hsa-CCDC170_0013	39.1368	21.4506	32.6621	35.3747	32.9553	19.8291	35.811	30.5146	-0.709897	0.191959	-0.0751909	-0.901856	-0.634706	0.108517	0.652972	0.85564	0.0447391	0.145847	0.985653	0.998953	0.994018	0.497776	0.962623
chr3_129827803_129832826_-	hsa-TMCC1_0003	20.569	10.1608	11.4317	13.9333	20.3621	11.8147	13.3527	13.2847	-0.735328	-0.61651	-0.599576	-0.118818	-0.135753	0.109558	0.190917	0.158597	0.814753	0.770134	0.985653	0.998953	0.994018	0.968312	0.981056
chr4_37631385_37638504_-	hsa-RELL1_0005	51.6419	71.1258	23.5593	44.3331	54.3824	68.556	27.4963	43.272	0.440194	-0.903685	-0.249963	1.34388	0.690158	0.115248	0.0050044	0.370194	2.74427e-05	0.0127802	0.985653	0.470414	0.994018	0.00257961	0.712963
chr14_22909483_22911403_-	hsa-RBM23_0007	26.4459	37.0193	30.6271	28.3893	25.3455	36.9866	29.8412	24.8716	0.578272	0.267406	-0.0581487	0.310867	0.636421	0.116486	0.48696	0.873927	0.41387	0.0787651	0.985653	0.998953	0.994018	0.87753	0.9379
chr10_34269657_34284245_-	hsa-PARD3_0001	18.0747	27.7645	13.1089	16.0145	15.4861	26.4599	13.9183	16.7482	0.61285	-0.271454	-0.0825026	0.884304	0.695353	0.129445	0.547764	0.837632	0.0480876	0.0805326	0.985653	0.998953	0.994018	0.497776	0.9379
chr3_63898399_63913225_+	hsa-ATXN7_0004	27.3702	15.1379	21.302	23.2728	24.4768	17.6506	19.7371	22.3408	-0.591566	-0.433046	-0.200526	-0.15852	-0.39104	0.137898	0.286749	0.583743	0.714385	0.322619	0.985653	0.998953	0.994018	0.968312	0.962623
chr12_120154970_120155719_-	hsa-GCN1_0003	30.4687	18.5097	27.0932	25.4776	26.7149	17.0993	27.5616	26.6852	-0.584665	0.126037	0.0674448	-0.710702	-0.65211	0.140443	0.74205	0.850562	0.0845057	0.093578	0.985653	0.998953	0.994018	0.561323	0.962623
chr18_12999421_13019206_+	hsa-CEP192_0029	8.81529	7.12374	17.9642	9.46309	15.6124	9.77411	16.094	11.0748	-0.854412	-0.0714114	-0.571177	-0.783001	-0.283236	0.141272	0.898726	0.292749	0.192154	0.62731	0.985653	0.998953	0.994018	0.726704	0.962623
chr17_59838295_59910611_+	NA	5.16901	10.1608	12.9576	8.86663	9.95646	27.4145	11.9514	7.61399	1.59189	0.414549	-0.22589	1.17735	1.81778	0.142889	0.709232	0.837794	0.278382	0.0916443	0.985653	0.998953	0.994018	0.805373	0.962623
chr10_15816835_15847943_-	hsa-FAM188A_0002	11.0765	4.45234	3.53389	5.89578	9.67574	4.39406	5.54394	5.64873	-1.05754	-0.780889	-0.775919	-0.276656	-0.281626	0.147125	0.288208	0.242552	0.73159	0.704329	0.985653	0.998953	0.994018	0.968312	0.968882
chr3_170113360_170122744_-	hsa-PHC3_0007	5.87686	11.2898	4.91585	8.99882	6.78047	12.684	6.6539	9.04645	0.839955	0.0122156	0.370712	0.827739	0.469243	0.149593	0.98496	0.517701	0.192222	0.400409	0.985653	0.998953	0.994018	0.726704	0.962623
chr12_46229153_46254936_-	hsa-SLC38A1_0011	29.9064	48.5462	29.4491	35.4665	28.9937	42.3508	28.9023	32.6553	0.461496	-0.062643	0.122858	0.524139	0.338638	0.158005	0.858	0.700849	0.133002	0.287586	0.985653	0.998953	0.994018	0.671379	0.962623
chr13_28174272_28177935_+	hsa-PAN3_0025	8.26271	10.6856	7.06778	11.7916	7.2926	11.8782	7.26259	11.3167	0.835787	0.0911907	0.765978	0.744596	0.069809	0.158358	0.888712	0.180379	0.243285	0.900144	0.985653	0.998953	0.994018	0.788579	0.981056
chr3_146121112_146124229_-	hsa-PLOD2_0001	13.4269	7.71236	21.2304	19.2389	13.1933	7.93479	16.6869	18.5163	-0.739364	0.252535	0.468178	-0.9919	-1.20754	0.169016	0.615985	0.31468	0.0734491	0.020211	0.985653	0.998953	0.994018	0.535936	0.712963
chr15_51869217_51902036_+	hsa-TMOD3_0004	12.1841	6.77389	11.7796	11.4813	13.5411	8.25277	12.6475	11.8054	-0.7399	-0.200134	-0.326145	-0.539766	-0.413755	0.1741	0.707568	0.510582	0.350083	0.446008	0.985653	0.998953	0.994018	0.869235	0.962623
chr19_18539371_18539720_-	hsa-FKBP8_0005	14.7686	22.5796	8.16552	19.2389	15.5542	25.5059	14.3633	18.6231	0.609407	-0.226806	0.174553	0.836212	0.434854	0.183033	0.650022	0.698935	0.0905334	0.328322	0.985653	0.998953	0.994018	0.567343	0.962623
chr6_170317370_170323259_+	hsa-FAM120B_0007	5.16419	10.1608	4.89931	6.55137	6.13669	9.65745	4.99589	8.1559	0.834649	-0.131376	0.537884	0.966025	0.296765	0.186117	0.855648	0.380271	0.173042	0.619409	0.985653	0.998953	0.994018	0.726704	0.962623
chr21_15014344_15043574_-	hsa-NRIP1_0002	16.6147	9.25483	17.9642	16.1358	13.9972	7.99311	16.6402	19.5834	-0.71061	0.333383	0.516537	-1.04399	-1.22715	0.193447	0.513943	0.277403	0.0621265	0.0200535	0.985653	0.998953	0.994018	0.516585	0.712963
chr5_68226290_68227009_+	hsa-PIK3R1_0003	18.0747	16.9347	18.8474	17.9976	22.609	16.564	18.277	18.8112	-0.543357	-0.382376	-0.382803	-0.160981	-0.160555	0.198625	0.374197	0.332492	0.723853	0.703914	0.985653	0.998953	0.994018	0.968312	0.968882
chr17_61744432_61780401_-	hsa-BRIP1_0016	16.009	13.8822	26.2179	19.6541	18.6077	13.4367	24.4277	24.3574	-0.587525	0.252148	0.322653	-0.839674	-0.910178	0.199782	0.565667	0.433949	0.074066	0.0409883	0.985653	0.998953	0.994018	0.535936	0.9379
chr12_116230433_116237705_-	hsa-MED13L_0039	17.6306	7.71236	31.029	15.5152	15.3719	9.16447	24.0684	14.9747	-0.691173	0.728513	0.0406347	-1.41969	-0.731807	0.19979	0.140688	0.933213	0.00834381	0.166851	0.985653	0.998953	0.994018	0.213905	0.962623
chr3_93995874_94003908_+	hsa-ARL13B_0001	7.3843	14.2475	8.16552	7.59997	7.5189	12.7264	6.56283	8.17012	0.707027	-0.244958	0.0393827	0.951985	0.667644	0.201309	0.696906	0.942869	0.125378	0.216885	0.985653	0.998953	0.994018	0.667106	0.962623
chr1_117402186_117405645_+	hsa-MAN1A2_0004	18.0747	28.2245	9.83171	22.6522	18.4296	26.8573	12.9509	21.2168	0.497009	-0.611757	0.128344	1.10877	0.368665	0.205088	0.175781	0.738008	0.0137895	0.334208	0.985653	0.998953	0.994018	0.27776	0.962623
chr12_120782655_120784593_-	hsa-SPPL3_0001	8.26271	13.5478	8.19309	5.09551	8.51312	12.3289	9.4419	7.99788	0.812254	0.435841	0.0927338	0.376414	0.719521	0.20567	0.517862	0.88497	0.567873	0.24979	0.985653	0.998953	0.994018	0.957147	0.962623
chr22_33761371_33765953_-	hsa-LARGE1_0032	9.5996	4.45234	8.16552	6.82669	8.42947	5.32171	8.0479	6.39088	-0.83942	-0.151426	-0.466076	-0.687993	-0.373343	0.208214	0.813404	0.436708	0.331708	0.577792	0.985653	0.998953	0.994018	0.869235	0.962623
chr16_4466153_4469465_-	hsa-NMRAL1_0001	29.9523	23.1371	26.1297	21.5332	27.922	21.2708	25.1312	21.594	-0.485499	-0.282949	-0.477196	-0.20255	-0.00830297	0.217475	0.477519	0.202157	0.627736	0.983216	0.985653	0.998953	0.994018	0.957147	0.990811
chr2_106145190_106166083_-	hsa-UXS1_0002	12.3941	6.77389	11.4317	11.4	12.5927	7.12384	10.3826	13.1402	-0.706656	-0.137804	0.210827	-0.568851	-0.917483	0.218054	0.805326	0.673776	0.352942	0.101132	0.985653	0.998953	0.994018	0.869235	0.962623
chr5_50399107_50411383_-	hsa-EMB_0005	58.7052	47.8166	40.9655	47.4765	50.8273	42.7218	43.6399	46.1955	-0.351691	-0.331311	-0.230582	-0.0203801	-0.121109	0.220537	0.261432	0.396989	0.946993	0.670526	0.985653	0.998953	0.994018	0.981809	0.962623
chr15_25405461_25411971_-	hsa-UBE3A_0005	43.8956	37.3996	37.6882	42.9479	45.595	37.8399	38.9153	40.7055	-0.37159	-0.323561	-0.240473	-0.048029	-0.131117	0.221784	0.299379	0.404086	0.882267	0.663878	0.985653	0.998953	0.994018	0.971236	0.962623
chr3_149846011_149921227_+	hsa-RNF13_0008	69.7166	55.529	75.3897	64.7858	66.7043	56.1636	78.5735	61.2381	-0.284225	0.193915	-0.186284	-0.478141	-0.0979417	0.222455	0.399547	0.395265	0.0475637	0.671321	0.985653	0.998953	0.994018	0.497776	0.962623
chr17_44198020_44356588_-	NA	10.7072	16.0284	11.7796	9.30912	14.2779	18.0852	11.0125	9.5721	0.63137	-0.0543189	-0.286265	0.685689	0.917635	0.224012	0.923034	0.585108	0.217009	0.0759414	0.985653	0.998953	0.994018	0.768919	0.9379
chr10_110964125_110985765_+	hsa-SHOC2_0002	19.6239	27.7645	16.4915	19.5492	16.1256	25.3521	19.1229	20.6581	0.483272	0.0839429	0.167346	0.39933	0.315927	0.239048	0.847217	0.676074	0.357628	0.428246	0.985653	0.998953	0.994018	0.869235	0.962623
chr16_80684538_80685129_-	hsa-CDYL2_0001	62.0282	77.1236	29.4491	56.9998	64.8403	77.2224	31.089	58.0119	0.277755	-1.03792	-0.14719	1.31568	0.424945	0.243237	0.000219981	0.528918	3.07724e-06	0.0706449	0.985653	0.0310174	0.994018	0.000867783	0.9379
chr2_230442937_230450255_+	hsa-SP100_0001	23.7553	27.6045	11.7796	21.411	20.672	26.497	12.6567	21.7106	0.468332	-0.600352	0.173989	1.06868	0.294343	0.245481	0.192896	0.658202	0.0201066	0.452452	0.985653	0.998953	0.994018	0.35438	0.962623
chr20_57170641_57183919_-	hsa-BMP7_0005	11.4457	16.9347	3.27724	15.2049	11.2826	18.9174	5.32238	14.1337	0.574325	-1.1461	0.163633	1.72042	0.410692	0.247424	0.0638762	0.737286	0.00510057	0.394647	0.985653	0.998953	0.994018	0.166353	0.962623
chr10_100923975_100926019_+	hsa-SLF2_0001	26.4459	14.6768	14.7476	18.9999	24.3658	17.7884	16.9722	20.7061	-0.484817	-0.465958	-0.181399	-0.0188591	-0.303418	0.254718	0.288598	0.647582	0.9674	0.471555	0.985653	0.998953	0.994018	0.98851	0.962623
chr1_114463104_114464388_-	hsa-TRIM33_0001	84.5503	67.7389	75.3897	74.733	85.5198	68.7733	77.483	78.9	-0.263619	-0.116704	-0.0974693	-0.146915	-0.16615	0.25505	0.619606	0.657746	0.545385	0.466931	0.985653	0.998953	0.994018	0.957147	0.962623
chr4_150798081_150817257_-	hsa-LRBA_0051	8.81529	13.5478	16.3862	16.7424	9.85056	14.7246	15.3142	13.7674	0.604041	0.625836	0.38791	-0.0217952	0.216131	0.259625	0.253257	0.456434	0.967915	0.674505	0.985653	0.998953	0.994018	0.98851	0.962623
chr8_18765449_18804898_-	hsa-PSD3_0019	8.81529	14.6768	8.19309	8.86663	11.3258	17.5339	8.04974	8.07517	0.608729	-0.522114	-0.581038	1.13084	1.18977	0.263824	0.394628	0.298524	0.0622833	0.0309725	0.985653	0.998953	0.994018	0.516585	0.9379
chr8_115619132_115623758_-	hsa-TRPS1_0007	15.1378	10.7973	11.4703	8.73516	14.3656	8.9631	10.1417	9.05678	-0.612388	-0.472234	-0.524747	-0.140155	-0.0876412	0.268147	0.403239	0.309511	0.81599	0.874958	0.985653	0.998953	0.994018	0.968312	0.981056
chr2_202464809_202467689_+	hsa-BMPR2_0001	42.4597	29.307	49.1585	36.6159	44.0471	34.8293	46.9688	37.1302	-0.326091	0.0853504	-0.261881	-0.411441	-0.0642098	0.272327	0.772514	0.35043	0.183522	0.827857	0.985653	0.998953	0.994018	0.726704	0.981056
chr1_77631850_77641655_-	hsa-ZZZ3_0001	8.77913	12.3398	14.7476	10.191	9.05957	12.1911	14.2861	9.7659	0.559557	0.781821	0.265503	-0.222264	0.294054	0.27652	0.132497	0.592333	0.668646	0.552805	0.985653	0.998953	0.994018	0.957147	0.962623
chr11_86007542_86031611_-	hsa-PICALM_0007	12.1841	16.9672	14.1356	18.3079	11.8197	17.5922	12.3495	16.0125	0.502162	-0.010167	0.343054	0.512329	0.159108	0.28253	0.983922	0.446966	0.308572	0.723422	0.985653	0.998953	0.994018	0.836704	0.977643
chr9_85618983_85633374_-	hsa-AGTPBP1_0009	11.3612	7.90287	16.4915	11.6469	10.915	7.95597	19.1247	12.6217	-0.583928	0.639485	0.135923	-1.22341	-0.719851	0.286721	0.20605	0.780709	0.0266397	0.179204	0.985653	0.998953	0.994018	0.375619	0.962623
chr12_116230533_116237705_-	hsa-MED13L_0024	56.8061	41.6467	63.6911	64.5997	56.1598	47.6404	65.5455	60.252	-0.319542	0.144741	0.0335061	-0.464283	-0.353048	0.287923	0.627511	0.906684	0.130948	0.231905	0.985653	0.998953	0.994018	0.671379	0.962623
chr16_84740309_84745673_+	hsa-USP10_0002	9.96881	5.64491	9.42371	9.30912	11.7285	6.23336	9.14031	10.5961	-0.675297	-0.0918531	0.0653734	-0.583443	-0.74067	0.288104	0.882189	0.908117	0.385616	0.234953	0.985653	0.998953	0.994018	0.876966	0.962623
chr1_155438327_155439068_-	hsa-ASH1L_0016	12.3941	15.4247	14.1356	13.9333	12.9721	18.3449	12.3422	14.2475	0.487293	-0.0973032	0.135804	0.584596	0.351489	0.288284	0.845381	0.761578	0.240294	0.431018	0.985653	0.998953	0.994018	0.788579	0.962623
chr17_60623521_60648082_+	hsa-PPM1D_0003	17.6306	14.2475	22.8635	21.11	19.6062	14.0938	17.6591	24.1357	-0.480467	-0.162379	0.297806	-0.318088	-0.778273	0.291011	0.721771	0.471947	0.509196	0.0785156	0.985653	0.998953	0.994018	0.957147	0.9379
chr10_11997672_12014184_-	hsa-UPF2_0018	8.26271	11.5761	11.7796	15.2865	9.13358	12.2122	12.1049	12.6887	0.556569	0.527404	0.676478	0.0291649	-0.119909	0.293272	0.335083	0.177324	0.957365	0.810359	0.985653	0.998953	0.994018	0.98851	0.981056
chr12_47104113_47108164_+	hsa-PCED1B_0001	12.9105	15.8057	11.4317	8.86663	10.9239	14.7246	14.4802	9.76978	0.584716	0.602776	-0.0310088	-0.0180598	0.615725	0.295646	0.291055	0.955447	0.974489	0.261786	0.985653	0.998953	0.994018	0.98851	0.962623
chr14_65561337_65561766_+	hsa-FUT8_0001	44.0765	54.1911	62.4321	56.4753	46.1366	56.9535	61.1454	53.7134	0.27248	0.386266	0.193316	-0.113786	0.0791642	0.298608	0.147458	0.443302	0.672323	0.755911	0.985653	0.998953	0.994018	0.957551	0.981056
chr1_117402186_117414831_+	hsa-MAN1A2_0002	61.2897	73.3838	60.6289	76.9554	57.9512	73.1885	64.7316	75.3317	0.27074	0.0638512	0.298254	0.206889	-0.0275136	0.298986	0.813024	0.237224	0.444393	0.913381	0.985653	0.998953	0.994018	0.895135	0.981056
chr17_31155983_31169997_+	hsa-NF1_0016	8.26271	3.38694	11.7796	11.4	7.53874	4.23505	11.0125	9.77508	-0.69443	0.630052	0.464048	-1.32448	-1.15848	0.306815	0.302408	0.419478	0.0541904	0.0774193	0.985653	0.998953	0.994018	0.505794	0.9379
chr1_117402186_117420649_+	hsa-MAN1A2_0003	288.357	298.051	184.541	250.799	254.729	300.027	193.654	266.737	0.19902	-0.444219	0.0209439	0.643239	0.178076	0.313873	0.0294919	0.914755	0.00157526	0.361372	0.985653	0.844108	0.994018	0.072649	0.962623
chr8_140818277_140890769_-	hsa-PTK2_0017	15.1378	21.4506	14.7476	20.2666	18.1114	22.6967	15.0714	17.4567	0.489383	-0.0718989	0.167547	0.561282	0.321836	0.315083	0.889649	0.726069	0.275259	0.49729	0.985653	0.998953	0.994018	0.805373	0.962623
chr7_100812747_100813208_-	hsa-EPHB4_0003	13.9433	20.4808	16.3862	16.1358	12.8783	18.9174	17.5809	18.2537	0.427781	0.339384	0.334483	0.0883966	0.0932975	0.317175	0.445132	0.413707	0.843065	0.820598	0.985653	0.998953	0.994018	0.968312	0.981056
chr11_33286413_33287511_+	hsa-HIPK3_0001	141.499	124.188	156.669	158.689	148.743	134.441	150.358	155.502	-0.210717	-0.0278253	0.00853533	-0.182892	-0.219252	0.318771	0.896026	0.966718	0.397752	0.291954	0.985653	0.998953	0.994018	0.87753	0.962623
chr5_71592926_71604468_+	hsa-MCCC2_0004	9.5996	9.25483	18.8474	16.4461	13.0239	9.75813	19.9248	16.6148	-0.525894	0.523636	0.271416	-1.04953	-0.79731	0.319046	0.291428	0.566797	0.0494246	0.120361	0.985653	0.998953	0.994018	0.497776	0.962623
chr18_9182382_9221999_+	hsa-ANKRD12_0037	55.8302	58.6139	37.6882	51.5105	50.2218	59.9481	45.1353	52.2476	0.289359	-0.0808971	0.0900232	0.370256	0.199335	0.321857	0.791677	0.752229	0.227246	0.485116	0.985653	0.998953	0.994018	0.788579	0.962623
chr7_100023419_100024307_+	hsa-ZKSCAN1_0001	108.722	124.665	109.551	108.296	109.212	124.81	107.963	107.991	0.187441	-0.0159434	-0.00348145	0.203385	0.190923	0.32276	0.935541	0.984926	0.306163	0.304667	0.985653	0.998953	0.994018	0.836704	0.962623
chr1_117402186_117442325_+	hsa-MAN1A2_0008	77.5352	95.6332	58.8982	74.733	83.3828	99.8553	52.3647	81.048	0.242573	-0.688311	-0.0730659	0.930884	0.315638	0.323036	0.010043	0.762338	0.000500189	0.191565	0.985653	0.708032	0.994018	0.0282107	0.962623
chr20_47736703_47757463_-	hsa-SULF2_0001	22.1529	19.5903	29.3959	44.3331	24.2247	18.8219	32.0922	37.5473	-0.390183	0.351694	0.545597	-0.741876	-0.93578	0.32493	0.35886	0.128145	0.067056	0.0142532	0.985653	0.998953	0.994018	0.528388	0.712963
chr8_106679210_106684359_+	hsa-OXR1_0002	12.3941	8.90468	6.53242	7.13699	15.167	9.20162	8.51039	7.88711	-0.544622	-0.671559	-0.744373	0.126937	0.199751	0.327161	0.251207	0.159856	0.837577	0.724565	0.985653	0.998953	0.994018	0.968312	0.977643
chr12_46239679_46243314_-	hsa-SLC38A1_0010	23.5074	29.307	17.9642	28.548	24.0242	30.7161	20.8738	25.8949	0.346067	-0.177243	0.0932537	0.52331	0.252813	0.331688	0.645473	0.787449	0.17633	0.467327	0.985653	0.998953	0.994018	0.726704	0.962623
chr17_60460663_60462061_-	hsa-APPBP2_0002	17.3531	24.0426	21.2033	15.1999	18.3213	23.2159	20.1639	16.4157	0.399155	0.185474	-0.147479	0.213681	0.546635	0.332429	0.666747	0.716571	0.620435	0.179278	0.985653	0.998953	0.994018	0.957147	0.962623
chr7_3619080_3642105_+	hsa-SDK1_0001	11.7537	15.1379	14.6979	17.9976	12.9464	17.5763	13.3491	19.4322	0.424902	0.000918688	0.562215	0.423983	-0.137313	0.334167	0.998455	0.176543	0.373757	0.74283	0.985653	0.998953	0.994018	0.869235	0.981056
chr19_23358430_23362725_-	hsa-ZNF91_0001	16.009	20.4808	16.331	13.9333	17.4949	24.9494	15.7711	14.1596	0.41628	-0.222664	-0.404434	0.638945	0.820714	0.336063	0.634319	0.351988	0.171445	0.0583556	0.985653	0.998953	0.994018	0.726704	0.9379
chr16_87975048_87984259_+	hsa-BANP_0011	15.507	14.2475	13.0648	18.9999	19.2673	12.4244	15.6037	19.1304	-0.503469	-0.193264	0.132059	-0.310205	-0.635529	0.336075	0.712603	0.784971	0.573289	0.214687	0.985653	0.998953	0.994018	0.957147	0.962623
chr20_41092472_41101353_+	hsa-TOP1_0001	26.9527	23.7086	19.5973	31.0304	29.042	22.6222	23.2608	31.2258	-0.368794	-0.400536	0.0723755	0.0317426	-0.441169	0.337649	0.313649	0.840315	0.938826	0.241826	0.985653	0.998953	0.994018	0.981809	0.962623
chr2_238182065_238185287_-	hsa-ILKAP_0001	10.3284	15.4247	16.4915	11.4813	9.9503	14.3483	17.4953	10.2331	0.462496	0.763529	-0.0136395	-0.301033	0.476135	0.338324	0.115175	0.976942	0.536301	0.31521	0.985653	0.998953	0.994018	0.957147	0.962623
chr20_32366384_32371874_+	hsa-ASXL1_0003	10.8448	11.5761	12.9576	7.2793	9.86611	13.3149	11.9551	7.78642	0.584903	0.473194	-0.294169	0.111709	0.879072	0.338549	0.452112	0.632857	0.857536	0.14862	0.985653	0.998953	0.994018	0.968312	0.962623
chr8_140864312_140890769_-	hsa-PTK2_0007	40.2807	29.3854	40.8276	41.492	36.0313	31.0553	41.8781	38.6347	-0.30596	0.119372	0.0365244	-0.425331	-0.342484	0.345465	0.710875	0.904096	0.205774	0.281633	0.985653	0.998953	0.994018	0.743951	0.962623
chr9_111386377_111391824_-	hsa-KIAA0368_0046	19.9376	15.8057	26.1297	18.9999	19.806	15.2599	24.8416	20.5824	-0.392629	0.253511	-0.0317474	-0.64614	-0.360882	0.346037	0.531454	0.933998	0.133323	0.378782	0.985653	0.998953	0.994018	0.671379	0.962623
chr5_65988635_65994864_+	hsa-ERBIN_0001	33.5672	29.307	37.6882	29.8451	37.4704	31.3469	33.9268	31.2781	-0.294414	-0.176646	-0.325521	-0.117768	0.0311067	0.354949	0.586564	0.281773	0.728101	0.921914	0.985653	0.998953	0.994018	0.968312	0.981056
chr17_59839768_59914703_+	hsa-intergenic_026906	19.5684	27.0956	24.7372	18.1983	26.961	43.5438	22.4398	17.9085	0.755067	-0.187324	-0.486061	0.94239	1.24113	0.359867	0.823668	0.558325	0.257926	0.131382	0.985653	0.998953	0.994018	0.805373	0.962623
chr16_85633914_85634132_+	hsa-GSE1_0001	30.6449	40.071	26.2179	17.7333	33.3953	39.3452	23.0088	20.0412	0.31614	-0.507627	-0.612355	0.823766	0.928495	0.360304	0.181679	0.0796002	0.0304348	0.00796203	0.985653	0.998953	0.994018	0.407134	0.712963
chr17_61921725_61925099_-	hsa-INTS2_0040	7.01509	7.12374	13.1089	5.82344	7.11697	9.53562	11.6249	6.20741	0.605299	0.926701	0.139717	-0.321402	0.465582	0.365153	0.166091	0.831495	0.627476	0.473558	0.985653	0.998953	0.994018	0.957147	0.962623
chr20_35714185_35725155_-	hsa-RBM39_0015	20.569	23.7086	16.3862	16.4461	18.9874	24.4988	16.162	16.8574	0.361641	-0.229835	-0.150654	0.591477	0.512296	0.365701	0.597814	0.701697	0.17632	0.194951	0.985653	0.998953	0.994018	0.726704	0.962623
chr2_54982515_54987698_-	hsa-RTN4_0001	20.6761	13.8822	16.3862	23.2938	19.5477	14.1098	19.4282	20.5448	-0.398159	0.0325867	0.0846441	-0.430746	-0.482803	0.366511	0.940573	0.83366	0.352861	0.263374	0.985653	0.998953	0.994018	0.869235	0.962623
chr2_99462496_99464985_-	hsa-REV1_0002	13.4269	13.357	22.9407	20.382	12.0755	15.2017	18.2218	16.0405	0.513326	0.779358	0.508034	-0.266032	0.00529152	0.368444	0.173787	0.358094	0.639577	0.992292	0.985653	0.998953	0.994018	0.957147	0.992292
chr5_145817894_145826200_-	hsa-PRELID2_0009	11.7537	7.71236	7.06778	10.8606	11.7663	8.41181	7.26443	10.6911	-0.495863	-0.700702	-0.169803	0.204839	-0.32606	0.370316	0.236499	0.73731	0.744459	0.552196	0.985653	0.998953	0.994018	0.968312	0.962623
chr1_224952670_224974153_+	hsa-DNAH14_0002	16.5254	7.71236	14.1356	16.1358	13.4979	10.5903	14.5197	12.566	-0.50212	-0.0503425	-0.256462	-0.451777	-0.245658	0.370687	0.927834	0.626536	0.439319	0.659104	0.985653	0.998953	0.994018	0.893546	0.962623
chr15_41668828_41669958_+	hsa-MGA_0049	35.2612	29.3535	31.1337	30.5731	37.1942	31.2463	32.9914	29.6419	-0.294592	-0.224677	-0.364477	-0.0699145	0.0698857	0.37772	0.511053	0.253544	0.843918	0.833944	0.985653	0.998953	0.994018	0.968312	0.981056
chr5_72848385_72855923_+	hsa-TNPO1_0009	28.9195	24.8376	32.7724	28.8583	39.07	28.119	34.0105	33.6176	-0.322156	-0.00498721	-0.0792263	-0.317169	-0.24293	0.378564	0.989141	0.81897	0.403986	0.500459	0.985653	0.998953	0.994018	0.87753	0.962623
chr9_93471141_93498886_+	hsa-FAM120A_0006	42.8628	40.9615	34.2952	44.3331	48.0661	42.6263	34.221	46.9521	-0.249044	-0.546991	-0.0824992	0.297947	-0.166544	0.3872	0.0735111	0.762103	0.345389	0.557359	0.985653	0.998953	0.994018	0.869235	0.962623
chr1_108148279_108161293_-	hsa-SLC25A24_0003	19.6239	14.2475	5.88982	11.6469	15.5154	12.5885	7.41982	11.3195	-0.439839	-1.25506	-0.680501	0.815226	0.240662	0.393005	0.0316775	0.170747	0.178073	0.644467	0.985653	0.844108	0.994018	0.726704	0.962623
chr7_99493040_99494631_-	hsa-ZNF789_0001	17.6306	13.357	8.24574	13.1027	16.9244	12.843	9.29386	12.7357	-0.395051	-0.869878	-0.431685	0.474827	0.036634	0.393535	0.0890748	0.321723	0.376453	0.937211	0.985653	0.998953	0.994018	0.869235	0.983101
chr1_200760839_200815644_+	hsa-CAMSAP2_0008	14.9762	24.0426	22.3813	24.0666	15.684	21.9491	22.734	22.8802	0.340693	0.370691	0.392625	-0.029998	-0.051932	0.401846	0.373845	0.310887	0.943039	0.89425	0.985653	0.998953	0.994018	0.981809	0.981056
chr5_137985257_137988315_-	hsa-FAM13B_0019	41.83	38.2901	44.2427	33.4848	36.9992	42.2764	44.6608	31.3026	0.287616	0.385127	-0.131077	-0.0975106	0.418693	0.404431	0.270977	0.699654	0.780787	0.218575	0.985653	0.998953	0.994018	0.968312	0.962623
chr16_68121987_68126610_+	hsa-NFATC3_0001	49.5762	40.9615	32.7724	39.7189	48.8219	42.5257	42.8186	42.081	-0.254991	-0.259211	-0.278811	0.00422067	0.0238205	0.405744	0.410368	0.343966	0.989614	0.937669	0.985653	0.998953	0.994018	0.99578	0.983101
chr14_65561337_65629606_+	hsa-FUT8_0005	26.2143	18.0637	15.3135	18.3079	24.0413	17.7724	17.0953	15.8522	-0.348568	-0.438122	-0.476555	0.0895535	0.127986	0.410378	0.320635	0.239121	0.84561	0.763407	0.985653	0.998953	0.994018	0.968312	0.981056
chr7_8218305_8236005_-	hsa-ICA1_0001	20.3068	18.0637	17.9642	12.6666	19.4247	14.8625	17.4935	14.6683	-0.366491	-0.0909106	-0.346599	-0.27558	-0.0198918	0.413291	0.840199	0.410998	0.561996	0.96455	0.985653	0.998953	0.994018	0.957147	0.983101
chr4_1225360_1241519_-	hsa-CTBP1_0001	23.2389	17.8094	19.6634	20.2666	20.8895	18.0269	23.6351	20.4439	-0.326143	0.0529136	-0.122683	-0.379056	-0.20346	0.419746	0.895484	0.744663	0.371386	0.610419	0.985653	0.998953	0.994018	0.869235	0.962623
chr2_211619177_211630594_-	hsa-ERBB4_0001	26.9527	25.8236	21.2304	18.9262	28.1933	22.0023	17.2683	17.0388	-0.324205	-0.640202	-0.62609	0.315997	0.301884	0.422596	0.136055	0.110363	0.477115	0.459914	0.985653	0.998953	0.994018	0.93435	0.962623
chr10_124942457_124943307_+	hsa-ZRANB1_0001	16.2455	21.4506	17.9642	20.7904	14.8536	18.1276	22.8371	19.2034	0.375841	0.778199	0.495267	-0.402358	-0.119427	0.424257	0.096526	0.269548	0.391949	0.790885	0.985653	0.998953	0.994018	0.87753	0.981056
chr22_20933779_20934244_+	hsa-CRKL_0001	19.9376	21.4506	25.9152	21.5332	21.1418	23.73	28.2761	21.972	0.309546	0.500722	0.151189	-0.191176	0.158357	0.431685	0.208446	0.690599	0.63366	0.679298	0.985653	0.998953	0.994018	0.957147	0.962623
chr3_11358418_11426926_+	hsa-ATG7_0003	12.5533	9.25483	7.06778	8.73516	12.3525	8.84647	7.26627	7.93596	-0.436213	-0.707785	-0.626618	0.271572	0.190405	0.431722	0.235578	0.23424	0.666173	0.735507	0.985653	0.998953	0.994018	0.957147	0.981056
chr17_58999381_59017424_-	hsa-TRIM37_0024	34.6001	27.6045	40.9655	40.5332	28.1277	26.7355	39.981	40.7486	-0.261373	0.314103	0.353472	-0.575476	-0.614846	0.434385	0.33765	0.248386	0.0942622	0.0574496	0.985653	0.998953	0.994018	0.577869	0.9379
chr8_115587001_115623758_-	hsa-TRPS1_0005	60.5513	64.3519	27.7628	46.5875	56.192	64.2947	24.0369	45.6932	0.213652	-1.21783	-0.240352	1.43148	0.454004	0.437186	0.000183499	0.375136	1.19436e-05	0.0958738	0.985653	0.0310174	0.994018	0.00168405	0.962623
chr6_16585780_16753347_-	hsa-ATXN1_0002	2.58451	7.12374	3.53389	2.48243	6.44744	6.827	4.44785	3.24429	0.623741	-0.00599719	-0.553314	0.629738	1.17705	0.438593	0.994515	0.503879	0.465525	0.150119	0.985653	0.998953	0.994018	0.93105	0.962623
chr19_11120092_11120522_+	hsa-LDLR_0003	5.53823	7.12374	6.55447	5.89578	6.79682	8.64513	8.95818	6.37666	0.5641	0.620034	0.132254	-0.0559335	0.431846	0.438605	0.403603	0.853371	0.939394	0.54225	0.985653	0.998953	0.994018	0.981809	0.962623
chr17_60633853_60648082_+	hsa-PPM1D_0006	28.4296	22.2617	26.2179	29.1172	30.6446	23.8891	26.1143	30.3029	-0.266496	-0.120478	0.0548882	-0.146018	-0.321384	0.444178	0.734433	0.864891	0.694813	0.346295	0.985653	0.998953	0.994018	0.968312	0.962623
chr17_7499039_7499491_+	hsa-POLR2A_0005	25.3045	20.0521	24.7372	24.8243	25.4857	19.4739	27.8687	22.1738	-0.299001	0.219637	-0.113052	-0.518638	-0.185948	0.446685	0.570152	0.758202	0.202053	0.631743	0.985653	0.998953	0.994018	0.739987	0.962623
chr2_233388257_233390483_+	hsa-DGKD_0001	5.87686	9.03185	6.55447	6.55137	5.96965	8.76696	9.70775	5.97529	0.531676	0.7339	-0.199888	-0.202225	0.731563	0.458366	0.310218	0.780136	0.778093	0.303111	0.985653	0.998953	0.994018	0.968312	0.962623
chr8_98706467_98707311_-	hsa-STK3_0001	10.338	15.8057	9.79863	10.1333	11.7862	14.783	8.67782	11.1789	0.393901	-0.314945	0.081029	0.708847	0.312872	0.471429	0.598408	0.879442	0.235749	0.557996	0.985653	0.998953	0.994018	0.788579	0.962623
chr6_158282263_158314268_+	hsa-TULP4_0013	19.9376	12.4188	17.9642	17.9976	17.9778	14.6028	17.647	20.4466	-0.315643	0.00430058	0.186197	-0.319943	-0.501839	0.47614	0.992272	0.645244	0.495015	0.244939	0.985653	0.998953	0.994018	0.957147	0.962623
chr22_45729425_45740538_+	hsa-ATXN10_0002	17.6306	20.4808	20.0254	24.0666	17.6121	21.4138	23.0246	24.0818	0.287443	0.380387	0.490391	-0.0929438	-0.202948	0.482513	0.362481	0.205225	0.825773	0.604634	0.985653	0.998953	0.994018	0.968312	0.962623
chr22_50372020_50394135_+	hsa-PPP6R2_0011	11.0765	7.90287	5.88982	8.86663	11.0529	8.1733	8.51223	10.6727	-0.405868	-0.385428	-0.0529072	-0.0204404	-0.352961	0.484793	0.521623	0.921206	0.974317	0.537374	0.985653	0.998953	0.994018	0.98851	0.962623
chr17_61984171_61985090_-	hsa-MED13_0006	8.81529	6.23327	8.19309	9.61943	9.68003	7.52133	8.89753	9.80167	-0.40012	-0.180512	-0.0143043	-0.219608	-0.385816	0.485164	0.756221	0.978079	0.723404	0.493838	0.985653	0.998953	0.994018	0.968312	0.962623
chr16_69370483_69372355_-	hsa-TERF2_0004	14.6922	12.4665	8.19309	16.4666	12.8182	15.419	8.89753	15.7958	0.341642	-0.475829	0.348037	0.817471	-0.00639475	0.486939	0.388931	0.458913	0.141014	0.989225	0.985653	0.998953	0.994018	0.685619	0.992292
chr16_88027483_88038011_+	hsa-BANP_0012	56.2897	47.4172	66.9573	53.8668	57.6699	49.4161	59.0027	53.3576	-0.189533	0.0341427	-0.134814	-0.223676	-0.0547188	0.488042	0.901459	0.605202	0.431561	0.839348	0.985653	0.998953	0.994018	0.888323	0.981056
chr2_230357805_230361697_+	hsa-SP140L_0001	14.9762	12.4188	17.9642	13.8307	13.9559	11.9526	17.8181	14.6248	-0.325855	0.31562	0.0481134	-0.641476	-0.373969	0.488896	0.489817	0.910821	0.188017	0.417872	0.985653	0.998953	0.994018	0.726704	0.962623
chr18_21765772_21779685_+	hsa-MIB1_0003	36.1493	29.3854	29.4951	31.301	39.2902	32.3329	24.949	31.4801	-0.247011	-0.649812	-0.220546	0.402801	-0.026465	0.49308	0.0897997	0.523968	0.30532	0.940909	0.985653	0.998953	0.994018	0.836704	0.983101
chr11_70354301_70356254_+	hsa-PPFIA1_0003	17.0418	12.4188	16.331	11.6469	13.9162	12.0532	18.5022	10.2342	-0.340787	0.214818	-0.547549	-0.555606	0.206762	0.497025	0.662891	0.255021	0.282875	0.682945	0.985653	0.998953	0.994018	0.805766	0.962952
chr15_76274412_76295737_-	hsa-ETFA_0001	16.2455	22.5796	12.9576	15.1999	16.1653	19.8713	13.0456	17.3862	0.294607	-0.339366	0.0483659	0.633973	0.246241	0.500429	0.478404	0.909167	0.188439	0.564746	0.985653	0.998953	0.994018	0.726704	0.962623
chr6_7176655_7189322_+	hsa-RREB1_0003	8.81529	10.6856	11.4317	11.4	9.0148	11.4012	10.9288	11.0995	0.361681	0.259555	0.26472	0.102127	0.0969613	0.500605	0.642787	0.605851	0.856518	0.851715	0.985653	0.998953	0.994018	0.968312	0.981056
chr7_158759486_158764853_-	hsa-ESYT2_0009	41.3135	45.4138	47.36	54.4664	44.5704	48.7379	47.3328	57.8199	0.178965	0.155878	0.441311	0.0230862	-0.262347	0.504008	0.573013	0.079892	0.934617	0.307899	0.985653	0.998953	0.994018	0.981809	0.962623
chr5_180261684_180280608_-	hsa-MAPK9_0004	62.7666	50.8042	78.389	58.2664	61.394	57.1658	77.9381	59.7274	-0.172941	0.31379	-0.0590028	-0.486731	-0.113938	0.507343	0.224108	0.812256	0.0674538	0.657236	0.985653	0.998953	0.994018	0.528388	0.962623
chr5_129526284_129528677_+	hsa-ADAMTS19_0003	35.2612	27.7645	31.1337	31.6665	32.6196	27.5889	32.3221	31.6951	-0.236381	-0.00704516	0.00205753	-0.229336	-0.238439	0.509293	0.984447	0.995141	0.540217	0.497866	0.985653	0.998953	0.995141	0.957147	0.962623
chr7_80789306_80810701_-	hsa-SEMA3C_0001	33.5672	25.9666	44.0938	46.5875	32.8038	30.6898	46.3121	44.9352	-0.212499	0.425194	0.418837	-0.637693	-0.631336	0.511765	0.17851	0.159307	0.0535297	0.0434866	0.985653	0.998953	0.994018	0.505794	0.9379
chr9_125337018_125337591_+	hsa-GAPVD1_0019	7.74629	13.357	11.4317	13.1027	11.5307	11.4012	10.9288	13.5716	0.356194	0.234951	0.548531	0.121243	-0.192338	0.515001	0.680242	0.28855	0.832857	0.71238	0.985653	0.998953	0.994018	0.968312	0.970488
chr9_33971651_33973237_-	hsa-UBAP2_0013	23.7553	20.4808	22.3813	24.0666	20.4259	22.6063	24.9151	22.7247	0.279822	0.391648	0.235808	-0.111827	0.0440137	0.519559	0.374737	0.573797	0.800965	0.916878	0.985653	0.998953	0.994018	0.968312	0.981056
chr1_155438327_155459898_-	hsa-ASH1L_0028	8.81529	7.12374	8.19309	10.1333	10.0492	8.23164	9.37942	8.3504	-0.370845	-0.128473	-0.304177	-0.242372	-0.0666685	0.525489	0.827668	0.577459	0.697816	0.908905	0.985653	0.998953	0.994018	0.968312	0.981056
chr10_7243558_7285954_-	hsa-SFMBT2_0001	11.7537	10.1608	5.88982	9.46309	11.9393	9.08493	7.96603	10.0659	-0.353884	-0.624061	-0.313467	0.270177	-0.0404172	0.5283	0.297967	0.553129	0.666579	0.942416	0.985653	0.998953	0.994018	0.957147	0.983101
chr5_140440119_140449305_+	hsa-ANKHD1-EIF4EBP3_0012	14.7686	12.4188	9.79863	10.5503	16.3616	14.0887	9.53113	10.4081	-0.290104	-0.795245	-0.70211	0.505141	0.412006	0.54087	0.127114	0.127426	0.351129	0.394306	0.985653	0.998953	0.994018	0.869235	0.962623
chr8_18799295_18804898_-	hsa-PSD3_0018	23.5074	21.4506	17.6695	20.2666	23.7756	28.3786	22.2595	22.4045	0.288141	-0.0998185	-0.108805	0.38796	0.396946	0.542159	0.839058	0.815815	0.428961	0.394385	0.985653	0.998953	0.994018	0.888323	0.962623
chr16_53141179_53157541_+	hsa-CHD9_0107	8.81529	11.2898	11.7796	13.3431	13.077	11.0832	13.1918	12.0135	-0.321618	-0.113169	-0.204514	-0.208449	-0.117105	0.546963	0.83407	0.684767	0.711701	0.824874	0.985653	0.998953	0.994018	0.968312	0.981056
chr5_128138597_128152805_+	hsa-SLC12A2_0003	8.26271	8.01421	4.71185	6.33331	6.4311	7.60082	4.29797	5.35724	0.430379	-0.409164	-0.0838358	0.839543	0.514214	0.5521	0.612972	0.906388	0.299209	0.470607	0.985653	0.998953	0.994018	0.836704	0.962623
chr10_89751346_89762835_+	hsa-KIF20B_0038	8.81529	6.16989	9.79863	8.06791	9.11454	7.30401	9.68468	9.76016	-0.357327	0.0593003	0.00657538	-0.416627	-0.363902	0.553398	0.921055	0.990493	0.512331	0.53895	0.985653	0.998953	0.994018	0.957147	0.962623
chr17_20204333_20205912_+	hsa-SPECC1_0001	101.903	89.4634	86.5545	94.6427	102.624	93.3675	90.8339	97.6257	-0.118751	-0.171021	-0.0560001	0.05227	-0.0627505	0.553446	0.408462	0.769677	0.805612	0.750329	0.985653	0.998953	0.994018	0.968312	0.981056
chr5_129684120_129704391_+	hsa-ADAMTS19_0010	20.569	19.5903	16.331	21.8379	20.8817	17.7301	16.6245	19.7763	-0.255176	-0.375333	-0.0371794	0.120157	-0.217997	0.553574	0.404251	0.926809	0.797014	0.606909	0.985653	0.998953	0.994018	0.968312	0.962623
chr12_99772922_99782097_-	hsa-ANKS1B_0015	17.6306	24.6795	9.83171	25.3332	18.5734	23.1577	11.2553	22.328	0.270904	-0.723936	0.253466	0.99484	0.0174381	0.559534	0.162683	0.572936	0.0556015	0.969157	0.985653	0.998953	0.994018	0.505794	0.983101
chr1_30992390_30995220_-	hsa-PUM1_0014	20.1403	11.5761	14.6979	15.2865	16.9131	15.3607	13.6737	15.0931	-0.27227	-0.430805	-0.242827	0.158535	-0.0294436	0.563555	0.382709	0.588071	0.756544	0.949824	0.985653	0.998953	0.994018	0.968312	0.983101
chr19_3660966_3662001_-	hsa-PIP5K1C_0009	12.9105	11.2898	8.19309	13.9637	13.1443	11.0037	7.11272	13.8461	-0.277101	-0.909709	0.0253158	0.632607	-0.302417	0.575112	0.104078	0.955683	0.278671	0.532984	0.985653	0.998953	0.994018	0.805373	0.962623
chr7_152309966_152315338_-	hsa-KMT2C_0001	35.2612	37.3996	47.1185	50.5796	38.2777	34.7287	48.9898	47.4821	-0.175761	0.32146	0.299842	-0.497221	-0.475603	0.576314	0.300858	0.306527	0.122603	0.119178	0.985653	0.998953	0.994018	0.664885	0.962623
chr7_17868407_17875790_-	hsa-SNX13_0006	8.49195	10.6856	9.79863	12.6666	8.06026	10.8236	8.89937	12.1665	0.307724	0.0272096	0.527415	0.280514	-0.219691	0.576652	0.963003	0.307915	0.636802	0.676049	0.985653	0.998953	0.994018	0.957147	0.962623
chr20_38057532_38066256_+	hsa-RPRD1B_0001	13.4269	11.2898	9.79863	14.5586	11.9728	10.7864	9.92378	13.6092	-0.286001	-0.423343	0.0589011	0.137342	-0.344902	0.577371	0.433261	0.901263	0.807961	0.492758	0.985653	0.998953	0.994018	0.968312	0.962623
chr12_123586747_123590449_+	hsa-TMED2_0001	11.7537	18.5097	22.9407	18.3079	15.4794	19.018	24.2366	21.2149	0.237371	0.602985	0.345448	-0.365614	-0.108077	0.578581	0.15739	0.393861	0.398406	0.793058	0.985653	0.998953	0.994018	0.87753	0.981056
chr2_214767482_214781509_-	hsa-BARD1_0006	12.3941	16.9672	21.2304	15.1999	14.8182	13.0975	22.3377	15.1908	-0.259979	0.508556	-0.0233871	-0.768535	-0.236592	0.586188	0.269849	0.958099	0.112717	0.614372	0.985653	0.998953	0.994018	0.643321	0.962623
chr17_56848696_56856625_+	hsa-DGKE_0001	5.87686	6.16989	8.19309	5.06664	5.50149	6.84818	10.5306	4.73204	0.350007	0.951989	-0.214218	-0.601983	0.564224	0.599336	0.144018	0.742925	0.363088	0.395041	0.985653	0.998953	0.994018	0.869235	0.962623
chr22_33564848_33626326_-	hsa-LARGE1_0005	8.26271	7.71236	16.331	11.6469	11.0925	7.73867	16.5565	12.052	-0.288353	0.824453	0.314968	-1.11281	-0.603321	0.606752	0.113111	0.529148	0.0471268	0.265799	0.985653	0.998953	0.994018	0.497776	0.962623
chr20_47623911_47628023_+	hsa-NCOA3_0009	14.3994	16.9189	13.0648	13.9333	13.8285	16.2248	12.7367	13.6308	0.228533	-0.0806285	0.00580221	0.309161	0.22273	0.614472	0.867694	0.98939	0.529539	0.616631	0.985653	0.998953	0.994018	0.957147	0.962623
chr15_64499293_64500166_+	hsa-ZNF609_0001	39.7643	46.2742	37.6882	44.4037	43.1	40.2677	36.2025	45.7758	-0.157409	-0.334434	0.0587618	0.177026	-0.216171	0.61649	0.30733	0.844142	0.598213	0.48276	0.985653	0.998953	0.994018	0.957147	0.962623
chr9_122280443_122291840_+	hsa-MRRF_0002	10.7072	10.6856	8.24574	10.8606	9.14297	12.366	10.9325	12.6418	0.269905	0.112009	0.354946	0.157897	-0.0850411	0.616619	0.842563	0.487913	0.782076	0.869915	0.985653	0.998953	0.994018	0.968312	0.981056
chrX_24172715_24179770_+	hsa-ZFX_0001	17.0418	13.8822	18.0248	16.4666	16.1213	14.783	17.431	17.8365	-0.210029	0.0326208	0.0368586	-0.24265	-0.246887	0.627597	0.940543	0.92678	0.596962	0.560817	0.985653	0.998953	0.994018	0.957147	0.962623
chr8_108449823_108455930_+	hsa-EMC2_0003	9.96881	9.25483	11.4317	10.5503	11.0813	9.57793	10.3146	10.5973	-0.256709	-0.141902	-0.109458	-0.114808	-0.147251	0.629397	0.794592	0.824894	0.841226	0.779308	0.985653	0.998953	0.994018	0.968312	0.981056
chr12_46229153_46243314_-	hsa-SLC38A1_0009	128.072	132.653	88.3473	108.933	129.524	124.026	94.856	119.469	-0.111078	-0.49486	-0.138913	0.383782	0.0278354	0.631511	0.0396316	0.539488	0.114064	0.903214	0.985653	0.859701	0.994018	0.643321	0.981056
chr5_88220563_88245792_-	hsa-TMEM161B_0004	7.01509	6.16989	8.16552	4.34426	9.30142	6.47185	7.8088	3.99103	-0.31135	-0.0416646	-0.939452	-0.269685	0.628103	0.632116	0.949301	0.141705	0.69675	0.353477	0.985653	0.998953	0.994018	0.968312	0.962623
chr15_41696075_41699159_+	hsa-MGA_0008	12.9105	18.5097	16.3862	12.6666	11.5545	15.6152	15.0107	12.5483	0.234539	0.230897	-0.0196206	0.00364159	0.254159	0.637815	0.652095	0.967589	0.994391	0.603295	0.985653	0.998953	0.994018	0.99578	0.962623
chr17_60623521_60633977_+	hsa-PPM1D_0001	32.3227	37.0193	52.2593	45.8596	35.8222	33.3823	48.6413	46.8885	-0.143696	0.388739	0.319031	-0.532436	-0.462728	0.639237	0.197487	0.261041	0.089849	0.11904	0.985653	0.998953	0.994018	0.567343	0.962623
chr17_64171100_64188415_-	hsa-TEX2_0012	13.4269	13.357	17.9642	18.9999	14.5369	11.4012	17.647	17.7819	-0.218189	0.353527	0.342925	-0.571716	-0.561114	0.640911	0.439294	0.417246	0.237863	0.214516	0.985653	0.998953	0.994018	0.788579	0.962623
chr11_73707420_73718718_-	hsa-RAB6A_0007	11.8149	14.2475	11.4317	18.1983	17.1759	16.5268	10.8608	17.2354	0.218457	-0.373015	0.29192	0.591472	-0.0734631	0.641858	0.468112	0.513961	0.255538	0.871524	0.985653	0.998953	0.994018	0.805373	0.981056
chr7_8003908_8060248_+	hsa-GLCCI1_0008	5.90744	5.34281	6.53242	12.4122	7.78059	8.21566	6.41112	11.0287	0.296302	-0.0309089	0.708288	0.327211	-0.411986	0.641948	0.96376	0.23361	0.634511	0.495048	0.985653	0.998953	0.994018	0.957147	0.962623
chr9_131430090_131432794_+	hsa-PRRC2B_0010	7.75352	9.79514	3.53389	10.1333	8.91237	10.1504	4.99773	9.50373	0.278398	-0.74966	0.150491	1.02806	0.127907	0.645976	0.286058	0.796223	0.146759	0.828286	0.985653	0.998953	0.994018	0.689768	0.981056
chr1_66891154_66905375_-	hsa-WDR78_0005	20.569	22.5796	16.331	21.8379	22.0352	24.4615	17.1027	24.0239	0.173488	-0.390537	0.0751935	0.564025	0.0982944	0.647634	0.346045	0.836456	0.179638	0.791011	0.985653	0.998953	0.994018	0.726704	0.981056
chr1_23030469_23050520_+	hsa-KDM1A_0031	16.5254	17.8094	6.53242	12.3748	16.5391	16.9986	10.4912	11.847	0.240078	-0.383352	-0.25475	0.623429	0.494828	0.648597	0.499462	0.624215	0.274218	0.343877	0.985653	0.998953	0.994018	0.805373	0.962623
chr7_156826605_156836885_-	hsa-LMBR1_0004	14.4597	15.8057	11.7796	13.9637	14.2811	12.668	20.3035	15.3116	-0.241258	0.374456	0.00883097	-0.615714	-0.250089	0.657883	0.483805	0.986363	0.265145	0.64019	0.985653	0.998953	0.994018	0.805373	0.962623
chr8_51860845_51861246_-	hsa-PCMTD1_0002	15.4926	13.8822	11.4317	15.8255	15.2357	14.0515	14.4451	13.9184	-0.203014	-0.181188	-0.212362	-0.0218256	0.00934819	0.661331	0.704896	0.627798	0.965082	0.983784	0.985653	0.998953	0.994018	0.98851	0.990811
chr3_31576396_31600459_+	hsa-STT3B_0001	9.81196	5.64491	6.53242	4.34426	12.7115	8.76691	6.56467	6.03907	-0.275894	-0.736587	-1.00033	0.460693	0.724435	0.662921	0.280151	0.112861	0.51238	0.267815	0.985653	0.998953	0.994018	0.957147	0.962623
chr2_131575035_131582129_+	hsa-intergenic_001147	16.9839	15.1379	22.8635	16.7424	16.5302	14.3272	21.6185	16.7501	-0.187328	0.380777	0.0628554	-0.568104	-0.250183	0.663187	0.365393	0.873997	0.200858	0.552498	0.985653	0.998953	0.994018	0.739987	0.962623
chr2_235797759_235807331_+	hsa-AGAP1_0003	6.71345	6.16989	6.55447	2.91172	8.0018	5.7987	9.89521	2.84936	-0.310925	0.434842	-1.28517	-0.745766	0.974243	0.663205	0.528368	0.0763109	0.305501	0.200703	0.985653	0.998953	0.994018	0.836704	0.962623
chr2_120127688_120175004_+	hsa-EPB41L5_0021	17.6306	16.0284	9.42371	15.2049	18.3031	16.4049	8.59227	16.929	-0.193642	-1.10596	-0.140133	0.912316	-0.0535091	0.663289	0.0318435	0.739144	0.0855917	0.903114	0.985653	0.844108	0.994018	0.561323	0.981056
chr15_49235851_49292537_+	hsa-GALK2_0008	6.27666	7.90287	11.4703	13.3431	7.83825	9.44008	12.0157	12.984	0.246337	0.517252	0.684229	-0.270915	-0.437891	0.665233	0.366572	0.19515	0.642488	0.417216	0.985653	0.998953	0.994018	0.957147	0.962623
chr10_31908172_31910563_-	hsa-ARHGAP12_0031	61.707	69.9968	71.8558	77.1606	71.6012	69.0067	76.8273	79.0164	-0.106457	0.0540171	0.122197	-0.160475	-0.228654	0.678043	0.835028	0.618472	0.544186	0.36207	0.985653	0.998953	0.994018	0.957147	0.962623
chr3_134175609_134195182_-	hsa-RYK_0001	12.5533	7.71236	8.19309	12.6666	12.3525	9.79523	11.7353	13.7732	-0.228096	0.0301664	0.188942	-0.258263	-0.417038	0.682691	0.957201	0.71526	0.659327	0.442971	0.985653	0.998953	0.994018	0.957147	0.962623
chr8_123333878_123336532_-	hsa-ATAD2_0013	8.26271	7.90287	15.3135	8.73516	7.41057	7.22447	13.8181	9.92666	0.274631	1.15681	0.63709	-0.882177	-0.362459	0.692426	0.0841422	0.329065	0.193272	0.583615	0.985653	0.998953	0.994018	0.726704	0.962623
chr1_20757166_20773610_-	hsa-HP1BP3_0004	9.23038	10.7973	12.9576	8.73516	9.5768	10.3889	11.4033	8.77192	0.211538	0.349351	-0.0827253	-0.137813	0.294263	0.696263	0.527171	0.874	0.807128	0.581863	0.985653	0.998953	0.994018	0.968312	0.962623
chr17_1842803_1853189_+	hsa-RPA1_0001	13.4269	10.6856	9.79863	7.59997	13.9165	10.6857	12.9619	7.68483	-0.208339	0.0596532	-0.676378	-0.267993	0.468038	0.696694	0.911736	0.193948	0.633348	0.390555	0.985653	0.998953	0.994018	0.957147	0.962623
chr2_61522611_61533903_-	hsa-XPO1_0001	34.6001	30.2759	36.0496	31.6665	33.0199	30.8751	37.6106	30.5806	-0.124101	0.176174	-0.172522	-0.300275	0.0484213	0.702214	0.588566	0.57673	0.373372	0.880214	0.985653	0.998953	0.994018	0.869235	0.981056
chr5_80775694_80792844_+	hsa-MSH3_0011	8.81529	7.12374	3.27724	6.33331	8.37611	6.92767	4.59956	6.39936	-0.23815	-0.907238	-0.395783	0.669088	0.157633	0.712684	0.213912	0.520585	0.377025	0.807908	0.985653	0.998953	0.994018	0.869235	0.981056
chr7_129014979_129018157_-	hsa-TNPO3_0002	44.9285	48.9757	42.6041	40.3395	44.5702	49.1617	44.2486	41.3366	0.0994024	-0.0804757	-0.156272	0.179878	0.255675	0.716208	0.778385	0.55512	0.536599	0.344285	0.985653	0.998953	0.994018	0.957147	0.962623
chr12_70278132_70311017_+	hsa-CNOT2_0003	11.7537	13.357	8.19309	15.8255	12.4557	14.0355	7.89803	16.8836	0.17927	-0.650514	0.387997	0.829784	-0.208727	0.718923	0.248296	0.409851	0.146194	0.663559	0.985653	0.998953	0.994018	0.689768	0.962623
chr5_73074742_73077493_+	hsa-FCHO2_0038	12.5533	12.3398	8.24574	10.919	11.3196	12.0108	11.4805	13.3863	0.196487	0.091	0.273465	0.105487	-0.076978	0.720774	0.87336	0.601434	0.855414	0.885004	0.985653	0.998953	0.994018	0.968312	0.981056
chr8_123077111_123084340_+	hsa-TBC1D31_0017	7.01509	5.34281	14.1356	6.33331	6.99819	5.44354	12.3422	7.50914	-0.230947	0.925126	0.172864	-1.15607	-0.403811	0.726219	0.130154	0.772099	0.0779197	0.529596	0.985653	0.998953	0.994018	0.535936	0.962623
chr20_47623911_47633636_+	hsa-NCOA3_0008	45.4449	53.0621	45.7269	34.2127	52.4907	60.134	47.1987	38.104	0.106751	-0.200901	-0.489564	0.307652	0.596315	0.728043	0.529127	0.108686	0.338233	0.0523279	0.985653	0.998953	0.994018	0.869235	0.9379
chr10_15833630_15847943_-	hsa-FAM188A_0003	10.7072	15.1379	9.42371	10.191	9.65939	12.0692	8.59043	10.1881	0.186734	-0.288411	-0.0504225	0.475145	0.237157	0.729819	0.622291	0.923047	0.423922	0.655607	0.985653	0.998953	0.994018	0.885527	0.962623
chr2_61522611_61526521_-	hsa-XPO1_0002	13.4269	13.5478	13.1089	12.3748	15.5113	11.6185	13.8291	15.7589	-0.171945	0.0382787	0.151297	-0.210224	-0.323242	0.733384	0.940286	0.747248	0.69274	0.511421	0.985653	0.998953	0.994018	0.968312	0.962623
chr1_247156406_247159813_-	hsa-ZNF124_0005	85.7256	97.0924	106.51	89.9329	90.3376	97.6611	118.006	90.2489	0.0714006	0.367167	-0.019636	-0.295766	0.0910366	0.735116	0.0827065	0.923324	0.168436	0.660524	0.985653	0.998953	0.994018	0.726704	0.962623
chr18_62539681_62550460_+	hsa-ZCCHC2_0018	12.5533	12.4665	13.0648	10.5503	15.1721	12.2705	13.1973	13.2471	-0.162261	-0.0768247	-0.137993	-0.0854362	-0.0242676	0.735821	0.87637	0.760157	0.868386	0.959314	0.985653	0.998953	0.994018	0.968312	0.983101
chr2_45546732_45553730_-	hsa-SRBD1_0003	6.64587	6.16989	8.24574	12.3748	6.87512	7.20331	9.2957	10.3649	0.208108	0.534354	0.778123	-0.326245	-0.570015	0.741793	0.398278	0.178637	0.614893	0.338758	0.985653	0.998953	0.994018	0.957147	0.962623
chr7_39987599_39988258_+	hsa-CDK13_0005	25.4758	24.6795	14.1356	25.4776	22.6849	22.5588	14.5307	26.9006	-0.122669	-0.75918	0.111851	0.636511	-0.23452	0.742842	0.0688065	0.749281	0.13883	0.520737	0.985653	0.998953	0.994018	0.685619	0.962623
chr3_170136419_170149244_-	hsa-PHC3_0005	39.8752	37.0193	35.9283	42.2199	38.87	42.4089	35.7043	40.1169	0.095175	-0.165062	-0.0280952	0.260237	0.12327	0.744874	0.592493	0.920437	0.407117	0.667911	0.985653	0.998953	0.994018	0.87753	0.962623
chr1_46055795_46080750_-	hsa-PIK3R3_0003	39.7643	39.5143	21.2033	24.7496	39.2593	38.7515	20.699	26.7699	0.100225	-0.829072	-0.492216	0.929297	0.592441	0.758235	0.0237983	0.126871	0.0122646	0.0702731	0.985653	0.844108	0.994018	0.266046	0.9379
chr14_39179091_39179462_+	hsa-PNN_0002	10.338	10.1608	11.4317	13.9637	10.6346	11.7936	12.9776	12.6329	0.155429	0.357272	0.280964	-0.201843	-0.125535	0.759975	0.488393	0.555697	0.702982	0.798452	0.985653	0.998953	0.994018	0.968312	0.981056
chr7_158788004_158799072_-	hsa-ESYT2_0001	21.4145	22.5796	23.5593	20.2666	22.3106	25.8823	25.2931	18.6777	0.115051	0.112951	-0.315424	0.00209975	0.430475	0.761297	0.771959	0.394194	0.99578	0.254566	0.985653	0.998953	0.994018	0.99578	0.962623
chr4_82878730_82881940_-	hsa-SEC31A_0001	7.3843	7.12374	8.24574	9.30912	9.54327	8.57081	8.19961	9.75168	0.188508	0.114622	0.331212	0.0738867	-0.142704	0.763159	0.859962	0.57517	0.911026	0.813106	0.985653	0.998953	0.994018	0.971236	0.981056
chr17_59051214_59057054_-	hsa-TRIM37_0005	16.5254	18.0637	21.2304	16.4461	16.9185	17.1787	23.9258	16.7217	0.128237	0.614887	0.0288136	-0.486649	0.0994238	0.76732	0.151081	0.944486	0.267297	0.814848	0.985653	0.998953	0.994018	0.805373	0.981056
chr8_141253989_141254629_-	hsa-SLC45A4_0002	24.7881	24.8376	36.5169	21.11	26.3237	25.9457	33.9746	23.3082	-0.103699	0.262963	-0.247697	-0.366662	0.143998	0.776616	0.470876	0.480648	0.329496	0.691561	0.985653	0.998953	0.994018	0.869235	0.964275
chr11_85996826_86003451_-	hsa-PICALM_0006	23.5074	24.0426	11.4703	18.1983	22.9439	25.3469	11.5338	18.1137	0.121955	-1.06072	-0.394517	1.18268	0.516472	0.778199	0.0329128	0.356464	0.0182802	0.232268	0.985653	0.844108	0.994018	0.343667	0.962623
chr8_127890589_127890998_+	hsa-PVT1_0001	21.4145	20.4808	34.1609	24.7496	19.4376	19.2937	34.8389	25.5286	-0.10513	0.751675	0.253111	-0.856806	-0.358241	0.779355	0.0359195	0.46246	0.0230298	0.32479	0.985653	0.844108	0.994018	0.361086	0.962623
chr4_128992167_129003876_-	hsa-SCLT1_0002	26.8538	27.7645	31.029	29.4789	29.3353	28.3998	32.7901	30.9416	-0.0908714	0.0998014	0.036199	-0.190673	-0.12707	0.782734	0.765224	0.906922	0.582223	0.69396	0.985653	0.998953	0.994018	0.957147	0.964275
chr17_82563354_82568201_+	hsa-FOXK2_0001	11.7537	15.8057	17.9642	15.1999	14.1755	15.9703	20.3781	14.7887	0.126358	0.467317	-0.0181369	-0.340958	0.144495	0.787889	0.319652	0.967928	0.476809	0.754023	0.985653	0.998953	0.994018	0.93435	0.981056
chr8_116655856_116658980_-	hsa-EIF3H_0001	9.96881	13.8822	8.19309	8.99882	10.2206	11.6345	8.20145	9.28909	0.140416	-0.361753	-0.197413	0.502169	0.33783	0.789708	0.529928	0.698402	0.392671	0.517915	0.985653	0.998953	0.994018	0.87753	0.962623
chr9_135866456_135883078_-	hsa-CAMSAP1_0002	8.81529	6.16989	9.83171	9.61943	9.58029	8.3906	9.44374	7.87014	-0.154556	-0.0539076	-0.217645	-0.100648	0.0630892	0.797307	0.930203	0.70365	0.874814	0.915872	0.985653	0.998953	0.994018	0.971236	0.981056
chr1_58506060_58536741_-	hsa-OMA1_0004	8.81529	10.6856	8.16552	8.37821	9.43389	8.80411	8.355	8.48042	-0.146246	-0.217964	-0.172852	0.0717179	0.0266052	0.800513	0.718422	0.751738	0.909238	0.962999	0.985653	0.998953	0.994018	0.971236	0.983101
chr7_152263016_152315338_-	hsa-KMT2C_0040	7.75352	7.12374	8.24574	8.99882	7.64197	9.25996	7.65892	7.84285	0.149765	-0.0680911	0.0156247	0.217856	0.13414	0.801906	0.914108	0.97814	0.735483	0.818694	0.985653	0.998953	0.994018	0.968312	0.981056
chr4_147857553_147881932_+	hsa-ARHGAP10_0003	22.8913	18.6998	16.331	16.4666	20.2862	18.1487	16.3349	17.5106	-0.104383	-0.242842	-0.125822	0.138459	0.0214395	0.805656	0.584454	0.7552	0.762479	0.959192	0.985653	0.998953	0.994018	0.968312	0.983101
chr8_140846260_140890769_-	hsa-PTK2_0001	19.6239	18.5097	14.6979	21.1007	20.664	20.0887	16.0296	22.1458	-0.0974457	-0.378786	0.0163001	0.281341	-0.113746	0.809546	0.378401	0.965946	0.525588	0.774264	0.985653	0.998953	0.994018	0.957147	0.981056
chr6_13632370_13644729_-	hsa-RANBP9_0001	19.6239	16.9189	19.5973	25.1346	19.0793	19.8131	18.8407	26.3295	-0.101576	-0.149241	0.275611	0.0476647	-0.377187	0.815752	0.740074	0.502288	0.917734	0.373122	0.985653	0.998953	0.994018	0.972936	0.962623
chr5_123545417_123557564_+	hsa-CSNK1G3_0001	78.2736	84.5944	75.1228	79.7997	85.7428	77.3916	73.061	78.3973	-0.0584992	-0.150014	-0.0681715	0.0915147	0.00967232	0.815898	0.561205	0.779395	0.726897	0.968821	0.985653	0.998953	0.994018	0.968312	0.983101
chr11_72984088_72989097_-	hsa-FCHSD2_0006	7.22987	8.90468	11.4703	4.03395	9.88675	8.68746	12.5868	4.30982	0.140392	0.69969	-0.865194	-0.559299	1.00559	0.81793	0.242863	0.163294	0.362311	0.113261	0.985653	0.998953	0.994018	0.869235	0.962623
chr3_64063487_64068161_+	NA	20.569	20.4808	17.6695	17.7333	20.7321	22.7921	18.4415	20.7333	0.097662	-0.173337	0.0403972	0.270999	0.0572648	0.817974	0.697605	0.921187	0.549497	0.890406	0.985653	0.998953	0.994018	0.957147	0.981056
chr1_1223244_1223968_-	hsa-SDF4_0001	18.0915	21.4506	22.3813	20.2666	19.4815	21.1753	22.1859	21.3227	0.0897221	0.160684	0.069122	-0.0709622	0.0206001	0.820586	0.691772	0.854268	0.864245	0.957526	0.985653	0.998953	0.994018	0.968312	0.983101
chr5_95755396_95763620_+	hsa-RHOBTB3_0011	114.645	125.556	132.281	136.799	122.494	132.723	125.538	141.029	0.0490741	-0.0302015	0.13934	0.0792756	-0.0902657	0.821615	0.891889	0.510607	0.722927	0.672087	0.985653	0.998953	0.994018	0.968312	0.962623
chr14_99458279_99465813_-	hsa-SETD3_0001	96.054	97.061	95.415	109.19	96.9853	97.4489	108.123	108.884	-0.0459375	0.0939352	0.116524	-0.139873	-0.162461	0.823371	0.652648	0.553274	0.511486	0.419291	0.985653	0.998953	0.994018	0.957147	0.962623
chr14_90978306_91001159_-	hsa-RPS6KA5_0002	5.16419	3.08494	4.89931	4.03395	4.66492	3.80042	4.99589	4.00411	-0.180793	0.191446	-0.131111	-0.372239	-0.0496822	0.826317	0.815716	0.86422	0.667729	0.95142	0.985653	0.998953	0.994018	0.957147	0.983101
chr3_47097955_47106120_-	hsa-SETD2_0001	5.16419	4.62742	8.19309	6.33331	5.28028	5.66087	7.56786	6.74155	0.150921	0.53578	0.434286	-0.384859	-0.283364	0.827717	0.437867	0.497039	0.589697	0.669685	0.985653	0.998953	0.994018	0.957147	0.962623
chrX_53614534_53615835_-	hsa-HUWE1_0010	3.09852	6.77389	6.53242	6.33331	8.62761	6.90651	5.14761	6.19638	0.171878	-0.284619	-0.029311	0.456497	0.201189	0.82976	0.738136	0.969905	0.595096	0.797788	0.985653	0.998953	0.994018	0.957147	0.981056
chr1_155853276_155853806_-	hsa-GON4L_0069	23.7553	26.222	20.0254	21.7213	25.9488	25.5694	18.1197	17.1161	0.0871595	-0.394601	-0.39862	0.481761	0.485779	0.832502	0.370178	0.326134	0.279881	0.238269	0.985653	0.998953	0.994018	0.805373	0.962623
chr14_58318542_58330169_+	hsa-ARID4A_0003	8.77913	8.01421	5.88982	4.36758	8.45441	8.25281	7.955	5.40334	-0.130367	-0.206486	-0.594884	0.0761189	0.464516	0.840865	0.759218	0.349127	0.912686	0.479604	0.985653	0.998953	0.994018	0.971236	0.962623
chr2_176296860_176337577_+	hsa-MTX2_0002	8.77913	7.90287	6.55447	8.99882	6.97245	6.84816	6.629	8.75036	0.133678	0.0115688	0.482525	0.122109	-0.348847	0.841364	0.986803	0.437395	0.864578	0.585639	0.985653	0.998953	0.994018	0.968312	0.962623
chr8_47284028_47294030_+	hsa-SPIDR_0020	6.64587	9.03185	8.24574	6.33331	8.02673	7.8765	8.75133	5.73909	0.124376	0.302563	-0.290919	-0.178187	0.415295	0.843554	0.636391	0.634354	0.786259	0.509462	0.985653	0.998953	0.994018	0.968312	0.962623
chr9_77794463_77797648_-	hsa-GNAQ_0001	5.68061	8.90468	6.55447	7.13699	9.37033	8.07263	6.71822	6.61082	0.123722	-0.118603	-0.151417	0.242325	0.275139	0.849245	0.863153	0.809682	0.72993	0.669127	0.985653	0.998953	0.994018	0.968312	0.962623
chr9_112574057_112575251_+	hsa-KIAA1958_0001	8.81529	6.77389	14.1356	10.191	9.77736	10.251	17.247	8.2754	0.105185	0.785481	-0.142957	-0.680296	0.248142	0.856143	0.165529	0.798893	0.23968	0.665174	0.985653	0.998953	0.994018	0.788579	0.962623
chr13_32517857_32527532_-	hsa-N4BP2L2_0001	23.6298	25.9666	22.8635	36.7332	25.6965	26.8362	29.4365	33.3435	0.0633293	0.151742	0.32185	-0.0884126	-0.25852	0.860625	0.680359	0.343945	0.814335	0.458711	0.985653	0.998953	0.994018	0.968312	0.962623
chr5_69174877_69175537_+	hsa-CCNB1_0001	5.87686	8.90468	11.4703	11.4	8.67722	8.96312	12.1942	11.7761	-0.107545	0.379485	0.356022	-0.48703	-0.463567	0.861714	0.534005	0.535706	0.440436	0.437629	0.985653	0.998953	0.994018	0.893546	0.962623
chr8_47279862_47294030_+	hsa-SPIDR_0019	17.5583	14.2475	20.0254	15.5152	14.7037	17.5179	26.8315	15.0282	0.0833438	0.67574	-0.152577	-0.592396	0.235921	0.862365	0.153108	0.743793	0.218133	0.6194	0.985653	0.998953	0.994018	0.768919	0.962623
chr6_154773989_154795139_+	hsa-SCAF8_0001	11.7537	11.5761	11.7796	8.00723	12.1364	11.9102	12.1031	8.71918	-0.09166	-0.0299565	-0.45753	-0.0617035	0.36587	0.862822	0.956099	0.373969	0.912596	0.492917	0.985653	0.998953	0.994018	0.971236	0.962623
chr16_89895038_89900794_+	hsa-TCF25_0010	8.26271	6.16989	11.4317	7.4473	7.04645	6.01602	8.81198	8.05361	-0.112656	0.389756	0.334521	-0.502411	-0.447177	0.86816	0.559794	0.590483	0.473034	0.495255	0.985653	0.998953	0.994018	0.93435	0.962623
chr3_125313308_125331238_-	hsa-ZNF148_0013	24.2717	23.1371	29.4491	21.5332	26.3722	23.6877	26.1676	22.322	-0.0591562	0.0842055	-0.157511	-0.143362	0.0983552	0.868473	0.817078	0.642839	0.703821	0.780904	0.985653	0.998953	0.994018	0.968312	0.981056
chr10_5794885_5800705_-	hsa-GDI2_0003	11.3612	13.5478	11.4317	7.59997	10.5407	11.8147	14.1556	9.66175	0.0778051	0.404064	-0.201238	-0.326259	0.279044	0.883841	0.448544	0.695353	0.550949	0.597383	0.985653	0.998953	0.994018	0.957147	0.962623
chr1_106223836_106258098_+	NA	24.3682	26.714	21.2033	30.3999	25.1353	24.7212	24.5041	28.9452	-0.0530288	-0.100983	0.131988	0.047954	-0.185016	0.885833	0.791705	0.70497	0.902917	0.607678	0.985653	0.998953	0.994018	0.971236	0.962623
chr2_135602500_135605016_+	hsa-R3HDM1_0002	11.8776	11.5761	9.79863	7.59997	12.4308	11.9737	11.4769	7.54562	-0.071794	-0.164254	-0.739106	0.0924604	0.667312	0.885871	0.753457	0.135043	0.864416	0.194269	0.985653	0.998953	0.994018	0.968312	0.962623
chr9_33960826_33973237_-	hsa-UBAP2_0001	9.29555	8.90468	10.6017	13.1027	10.8215	9.71577	11.7104	12.2354	0.0820139	0.368432	0.359726	-0.286418	-0.277712	0.886739	0.524279	0.503766	0.630005	0.616925	0.985653	0.998953	0.994018	0.957147	0.962623
chr1_211778918_211793190_-	hsa-LPGAT1_0002	9.29555	9.03185	6.55447	7.59997	10.0932	8.92594	10.734	8.10246	-0.086384	0.219343	-0.279825	-0.305727	0.193441	0.886971	0.718924	0.632044	0.627011	0.749116	0.985653	0.998953	0.994018	0.957147	0.981056
chr14_103778745_103797518_-	hsa-PPP1R13B_0001	14.6922	14.2475	19.5973	19.6541	16.1154	15.9491	18.9767	17.4528	-0.0623855	0.207927	0.022584	-0.270312	-0.0849695	0.887313	0.638934	0.956514	0.556416	0.843961	0.985653	0.998953	0.994018	0.957147	0.981056
chr3_56592970_56594028_+	hsa-CCDC66_0010	7.3843	7.12374	8.16552	4.65456	7.75646	6.45067	8.423	5.11848	-0.0935433	0.243772	-0.460056	-0.337315	0.366512	0.892859	0.725682	0.493784	0.63993	0.600285	0.985653	0.998953	0.994018	0.957147	0.962623
chr15_85113873_85121014_+	hsa-PDE8A_0033	17.6306	22.2617	17.9642	18.9999	20.7388	21.0535	17.7326	17.7026	-0.0532494	-0.281699	-0.283694	0.22845	0.230444	0.895049	0.50839	0.465872	0.601716	0.566356	0.985653	0.998953	0.994018	0.957147	0.962623
chr7_39987599_40002031_+	hsa-CDK13_0002	25.3045	27.7645	19.5973	19.6541	22.5728	26.6772	20.3938	18.4362	0.0503898	-0.318012	-0.430842	0.368401	0.481232	0.896742	0.440275	0.259039	0.379135	0.216123	0.985653	0.998953	0.994018	0.869235	0.962623
chr18_24064140_24083081_+	hsa-TTC39C_0001	13.9433	15.4247	6.55447	13.9637	14.227	14.4279	8.92244	15.7338	-0.0609484	-0.666902	0.0973328	0.605954	-0.158281	0.90148	0.219019	0.834351	0.275892	0.742188	0.985653	0.998953	0.994018	0.805373	0.981056
chrX_10063445_10098579_+	hsa-WWC3_0004	14.6922	24.8376	22.9407	15.2049	22.0912	23.7512	22.6035	25.9698	0.0844529	0.00416994	0.196279	0.0802829	-0.111827	0.901833	0.995197	0.771023	0.907725	0.868292	0.985653	0.998953	0.994018	0.971236	0.981056
chr6_75702645_75703072_+	hsa-SENP6_0039	10.8448	5.64491	9.79863	8.06791	9.62506	8.17327	9.29203	8.31392	-0.0699999	0.0341222	-0.127845	-0.104122	0.0578449	0.906206	0.955239	0.820478	0.868734	0.921521	0.985653	0.998953	0.994018	0.968312	0.981056
chr3_31576396_31580096_+	hsa-STT3B_0002	20.569	29.307	29.4491	22.7999	26.4931	28.8928	27.26	23.707	0.0427654	-0.0364807	-0.23106	0.0792461	0.273825	0.908875	0.924677	0.524877	0.84003	0.459899	0.985653	0.998953	0.994018	0.968312	0.962623
chr14_21503173_21503881_-	hsa-METTL3_0002	30.4687	32.3919	36.5169	35.3747	29.1865	30.4936	35.6334	35.1537	0.0367752	0.257397	0.25501	-0.220622	-0.218235	0.91215	0.444568	0.416637	0.522989	0.499627	0.985653	0.998953	0.994018	0.957147	0.962623
chr10_110596398_110598290_+	hsa-SMC3_0001	12.9225	13.8822	22.9407	20.382	16.9099	15.26	25.5663	16.7746	0.0516552	0.821483	0.272872	-0.769828	-0.221217	0.913435	0.0745381	0.542242	0.103635	0.630927	0.985653	0.998953	0.994018	0.608855	0.962623
chr17_59731421_59738947_+	hsa-VMP1_0001	33.5672	34.9984	40.0508	48.0434	36.1217	36.1384	38.4482	47.1688	-0.0329148	0.0279396	0.310798	-0.0608544	-0.343713	0.916751	0.930881	0.294518	0.853756	0.260058	0.985653	0.998953	0.994018	0.968312	0.962623
chr16_304304_314683_-	hsa-AXIN1_0011	4.13135	4.62742	8.16552	4.03395	5.05398	4.31457	8.0479	6.53743	0.084034	1.0241	0.573636	-0.940062	-0.489602	0.91798	0.186852	0.442551	0.243277	0.529106	0.985653	0.998953	0.994018	0.788579	0.962623
chr6_83398367_83407901_-	hsa-ME1_0004	16.9839	21.5946	24.7372	16.0145	19.2965	18.5834	20.7975	16.7482	0.0441199	0.249284	-0.117679	-0.205164	0.161799	0.919855	0.573936	0.780131	0.651369	0.708514	0.985653	0.998953	0.994018	0.957147	0.969908
chr2_38121985_38131614_+	hsa-CYP1B1-AS1_0001	11.7537	13.8822	9.42371	7.7576	12.8475	12.8059	9.68652	7.23991	-0.0503796	-0.423599	-0.855676	0.373219	0.805296	0.926573	0.467285	0.118422	0.531173	0.151936	0.985653	0.998953	0.994018	0.957147	0.962623
chr17_60265412_60271481_-	hsa-USP32_0025	24.3682	29.307	27.8565	21.8379	27.3731	28.1401	29.6233	25.8162	-0.0289998	0.0614176	-0.207466	-0.0904174	0.178467	0.934615	0.864896	0.542016	0.807247	0.610558	0.985653	0.998953	0.994018	0.968312	0.962623
chr20_62139075_62140944_-	hsa-PSMA7_0001	18.5911	19.1927	16.331	16.4666	17.2378	16.3467	14.047	17.6856	-0.036671	-0.247721	0.146295	0.211049	-0.182966	0.935504	0.60445	0.731527	0.66792	0.678739	0.985653	0.998953	0.994018	0.957147	0.962623
chr15_80120328_80122800_+	hsa-ZFAND6_0001	39.7643	34.9984	36.0496	37.8524	36.9311	35.1685	34.7103	39.8328	0.0239552	0.000898785	0.147663	0.0230564	-0.123708	0.940814	0.997842	0.630376	0.945859	0.694141	0.985653	0.998953	0.994018	0.981809	0.964275
chr3_63912588_63913225_+	hsa-ATXN7_0001	261.035	232.57	218.836	214.73	246.324	246.493	213.13	208.421	0.0119337	-0.184077	-0.217001	0.19601	0.228935	0.94186	0.273262	0.177316	0.246496	0.157653	0.985653	0.998953	0.994018	0.789909	0.962623
chr9_33953285_33963791_-	hsa-UBAP2_0051	26.9527	30.2759	40.9655	30.0995	26.0502	27.928	45.7191	33.4926	0.0243871	0.720929	0.227976	-0.696542	-0.203589	0.942395	0.0280773	0.472089	0.0396066	0.534312	0.985653	0.844108	0.994018	0.485612	0.962623
chr20_32366384_32369123_+	hsa-ASXL1_0001	19.1075	35.6187	21.302	29.8451	26.2252	25.972	23.9313	23.6493	0.059215	-0.0646263	-0.112602	0.123841	0.171817	0.948362	0.94403	0.901471	0.892888	0.850032	0.985653	0.998953	0.994018	0.971236	0.981056
chr18_76849526_76851939_+	hsa-ZNF236_0003	10.8448	12.4188	9.83171	10.191	11.8353	11.1416	11.8889	10.7223	-0.0329996	0.140772	-0.0870357	-0.173772	0.0540362	0.949575	0.790717	0.860101	0.75201	0.916386	0.985653	0.998953	0.994018	0.968312	0.981056
chr15_58912563_58916999_-	hsa-SLTM_0001	17.3531	18.0637	22.3813	18.1983	19.936	18.0903	19.4623	16.7521	0.0271381	0.0826592	-0.198541	-0.0555211	0.225679	0.95167	0.856747	0.646858	0.905465	0.610855	0.985653	0.998953	0.994018	0.971236	0.962623
chr6_79042843_79060818_-	hsa-PHIP_0001	17.6306	23.1371	24.7372	25.4776	20.5417	22.0075	25.6839	26.1426	0.0226182	0.258828	0.29553	-0.23621	-0.272912	0.953264	0.506329	0.413425	0.555619	0.464981	0.985653	0.998953	0.994018	0.957147	0.962623
chr15_67231814_67236820_-	hsa-AAGAB_0001	35.8139	37.0193	44.0938	40.9601	34.4711	35.6032	42.6247	41.723	-0.0151157	0.237649	0.225562	-0.252765	-0.240678	0.959115	0.424047	0.412717	0.410897	0.400462	0.985653	0.998953	0.994018	0.87753	0.962623
chr5_139363759_139364743_+	hsa-PAIP2_0001	8.26271	7.71236	4.91585	7.59997	8.75926	7.28283	6.26125	7.24309	-0.0355555	-0.191307	-0.10696	0.155752	0.0714041	0.960881	0.800086	0.877938	0.840211	0.920436	0.985653	0.998953	0.994018	0.968312	0.981056
chr3_197104903_197119530_-	hsa-DLG1_0012	11.7537	11.2898	14.7476	14.5586	11.8395	11.8731	16.2226	11.3862	-0.0246294	0.430661	0.0628029	-0.455291	-0.0874323	0.964359	0.430527	0.904511	0.417525	0.871238	0.985653	0.998953	0.994018	0.878671	0.981056
chrX_134473359_134493590_+	hsa-HPRT1_0001	5.87686	4.62742	11.4703	8.86663	5.82244	6.0372	12.2566	8.93842	0.0265033	1.03644	0.574902	-1.00993	-0.548398	0.967744	0.0930771	0.332365	0.11877	0.379867	0.985653	0.998953	0.994018	0.656727	0.962623
chr2_101281859_101295181_-	hsa-RNF149_0005	8.81529	6.77389	6.53242	5.82344	8.27637	8.44898	9.21015	7.03489	0.0238642	0.1551	-0.0840629	-0.131235	0.107927	0.970979	0.816234	0.893695	0.847778	0.867378	0.985653	0.998953	0.994018	0.968312	0.981056
chr2_45697941_45701524_+	hsa-PRKCE_0026	8.81529	8.01421	11.4703	8.00723	9.0156	8.86763	10.927	7.65939	-0.02002	0.244568	-0.134706	-0.264588	0.114686	0.972511	0.675983	0.807462	0.662246	0.841765	0.985653	0.998953	0.994018	0.957147	0.981056
chr4_38089932_38103157_+	hsa-TBC1D1_0019	18.5911	18.5097	19.6634	22.5658	19.0839	18.8802	20.3956	25.1195	0.0131671	0.139846	0.371688	-0.126679	-0.358521	0.973199	0.726972	0.30463	0.759969	0.342402	0.985653	0.998953	0.994018	0.968312	0.962623
chr9_93471141_93476338_+	hsa-FAM120A_0002	20.3068	15.8057	16.3862	18.9285	16.593	17.6929	16.3404	16.5251	-0.0139727	-0.143749	-0.148601	0.129776	0.134629	0.974895	0.756023	0.72766	0.784174	0.759	0.985653	0.998953	0.994018	0.968312	0.981056
chr7_155672867_155680908_+	hsa-RBM33_0009	41.138	41.6467	43.5847	49.959	45.0847	45.4567	47.2546	50.1869	-0.00920725	0.0273545	0.138003	-0.0365617	-0.14721	0.975167	0.92796	0.624846	0.905702	0.610155	0.985653	0.998953	0.994018	0.971236	0.962623
chr10_7797047_7802854_+	hsa-ATP5C1_0007	35.6329	30.2759	40.0508	28.8583	33.713	32.1156	38.4224	29.8903	-0.0055165	0.275991	-0.082913	-0.281507	0.0773965	0.986646	0.404617	0.792502	0.408082	0.81163	0.992843	0.998953	0.994018	0.87753	0.981056
chr8_30474779_30504436_+	hsa-RBPMS_0002	8.81529	10.1608	6.55447	8.06791	8.69706	9.20165	8.52978	6.61542	0.0087486	-0.000919795	-0.418761	0.0096684	0.42751	0.989777	0.998953	0.531865	0.989187	0.531486	0.992843	0.998953	0.994018	0.99578	0.962623
chr5_168488602_168494650_+	hsa-RARS_0012	44.0765	45.1593	41.2287	45.5998	43.9237	43.8559	39.8965	46.0654	-0.00275129	-0.143762	0.0683373	0.14101	-0.0710886	0.992843	0.651379	0.81621	0.663344	0.812846	0.992843	0.998953	0.994018	0.957147	0.981056

## Sheet: C_Tumor_expression
Sample	ID	circCDYL	nr junction reads	Donor_gender	Donor_age_at_diagnosis	Donor_age_at_last_follow-up	Specimen_type	Donor_vital_status	Disease_status_last_follow-up	Donor_relapse_interval__in_DAYS	Donor_survival_time_in_DAYS	Donor_interval_of_last_follow-up_in_DAYS	Tumour_grade	T_stage	N_stage	M_stage	Known_germline_mutations	Sample_removed_pre_or_post-treatment	source_of_normal	%_tumour_cellularity	smoking.history	parity	age_at_birth_of_first_child_(years)	oral_contraception_exposure	oral_contraception_years	menopausal_status_at_diagnosis	HRT_history_years	number_of_positive_lymph_nodes	DCIS_Grade	Histopathological_subtype	tubule_score	pleomorphism_score	mitotic_score	total_mitoses	grade	Lymphovascular_invasion	Lymphocyte_infiltration	tumour_border	Central_scar/fibrosis	Necrosis	%_Invasive_tumour	%_CIS	%_Stroma	%_Lymphocytes	%_Adipose_tissue	%_Normal_epithelium	final.PR	final.HER2	final.ER
PR8830a	PD8830	2.31309	203	female	56	61	tumour_primary	alive	complete_remission	NA	NA	1666	III	T2	N2	M0	NA	pre	blood	90	never	GxPx	NA	no	0	post	0	5	3	ductal	3	3	3	44	3	absent	severe	pushing_<50%	present	present	80	0	20	0	0	0	negative	negative	negative
PR11818a	PD11818	1.45935	51	female	36	38	tumour_primary	alive	complete_remission	NA	NA	754	II	T1	N1	Mx	BRCA1/2.screen.negative	pre	blood	NA	never	G3P2	27	no	0	pre	0	15	0	ductal	3	3	2	10	3	absent	moderate	pushing_<50%	absent	absent	70	0	15	5	10	0	positive	negative	positive
PR7219a	PD7219	0.357675	31	female	39	41	tumour_primary	alive	complete_remission	NA	NA	874	II	T1	N0	M0	NA	pre	blood	NA	NA	G2P2	35	no	0	pre	0	0	3	ductal	3	3	1	5	2	present	severe	pushing_<50%	present	absent	40	10	10	40	0	0	negative	negative	positive
PR13428a	PD13428	0.607944	59	female	74	75	tumour_primary	alive	complete_remission	NA	NA	281	III	T2	N0	M0	NA	pre	skin	80	ever	GxP2	NA	no	0	post	0	0	0	ductal	3	3	3	40	3	absent	severe	pushing_<50%	absent	present	70	0	5	25	0	0	negative	negative	negative
PR10011a	PD10011	0.453128	58	female	75	NA	tumour_primary	alive	complete_remission	NA	NA	NA	III	T1	N0	Mx	NA	pre	blood	NA	never	G3P3	NA	no	0	post	0	0	0	ductal	3	3	3	20	3	absent	severe	pushing_>50%	absent	present	60	0	10	30	0	0	negative	negative	negative
PR13625a	PD13625	0.362097	30	female	44	48	tumour_primary	alive	complete_remission	NA	NA	1404	III	T2	N0	M0	NA	pre	adjacent_breast_tissue	70	NA	GxP0	NA	no	0	pre	0	0	3	ductal	3	3	2	12	3	absent	mild	pushing_>50%	present	absent	92	0	5	3	0	0	positive	negative	positive
PR11751a	PD11751	0.544568	57	female	62	64	tumour_primary	alive	complete_remission	NA	NA	630	III	Tx	Nx	Mx	NA	pre	skin	75	NA	G10P7	21	no	0	post	0	1	0	ductal	3	3	3	71	3	absent	moderate	pushing_>50%	absent	present	NA	NA	NA	NA	NA	NA	negative	negative	negative
[truncated: 245 more rows]

## Sheet: D_Clinical_data_analysis
Variables	All	ER positive	ER negative
DCIS_Grade	0.0187339	0.0141639	0.714917
mitotic_score	0.88128	0.0162507	0.448759
[truncated: 44 more rows]
