# Supplementary material for: CircCDYL Association With hnRNPL Modulates CDYL Isoform Switching in Breast Cancer Cells
Source: Cancer Sci. 2025 Jul 23;116(10):2750–62. doi: 10.1111/cas.70152 (PMC12485669; doi:10.1111/cas.70152)
Supplement: Supplementary file 4 — Table S2: Analysis of circCDYL and hnRNPL expression and circCDYL alternative splicing. Related to Figures 2 and 3. [file CAS-116-2750-s004.xlsx]

## Sheet: A_circCDYL_hnRNPL_DE_analysis
Table S2. A) Details of the differential expression analysis performed on MCF-7 silenced for circCDYL and hnRNPL. For each gene and growth condition, the expression levels (average and media) the analysis log2FC and the significance. B) GO enrichment analysis performed on DE genes in circCDYL-silenced cells. C) Annotation of AS events in circCDYL-silenced cells. For each AS event, the analysis si…
Annotation			Filters		Median levels				log2FC				p-value				adjusted p-value
ID	Symbol	Biotype	Median > 1	Adjusted p < 0.05	CN	CIRC	EU	F2	hnRNPL vs CN	CIRC vs CN	EU vs CN	F2 vs CN	hnRNPL vs CN	CIRC vs CN	EU vs CN	F2 vs CN	hnRNPL vs CN	CIRC vs CN	EU vs CN	F2 vs CN
ENSG00000081479.15	LRP2	protein_coding	1	2	0.028459	0.121195	2.24885	0.029164	-0.22	1.88617	6.36091	0.196601	0.377	3.33453e-06	2.16374e-69	0.621408	0.643	0.00304276	1.08211e-66	1
ENSG00000168062.10	BATF2	protein_coding	1	1	0.031224	0.181834	14.0073	0.026026	-0.21	2.59599	9.32249	-0.464553	0.188	0.000220982	2.19372e-49	0.59235	0.44	0.0974751	7.31399e-47	1
ENSG00000144130.11	NT5DC4	protein_coding	1	0	0.007327	1.05769	0.124952	0.187483	-1.19	5.02877	2.69133	2.62007	0.0342	0.000892596	0.0880186	0.093964	0.148	NA	0.227872	NA
ENSG00000155761.14	SPAG17	protein_coding	1	0	0.452331	0.003901	1.60509	0.015668	1.22	-4.42196	1.92165	-2.23645	0.321	0.00206091	0.149129	0.0999705	NA	0.476096	0.31985	1
ENSG00000235288.3	AC099329.1	lncRNA	1	0	0.270568	0	3.19231	0.026229	NA	-7.46714	0.0898771	-4.11987	NA	0.00448761	0.969514	0.0843581	NA	0.706025	0.982656	1
ENSG00000204540.11	PSORS1C1	protein_coding	1	1	0.186419	0.348088	1.14923	0.127336	0.08	1.60269	3.23582	-0.451822	0.913	0.00458105	6.9335e-10	0.431038	0.965	0.70851	3.38652e-08	1
ENSG00000067191.16	CACNB1	protein_coding	1	0	0.74859	1.51814	0.967676	0.942709	1.39	0.950607	0.322076	0.380503	1.64e-07	0.00652201	0.358791	0.27535	1.09e-05	0.875196	0.552997	1
ENSG00000205413.8	SAMD9	protein_coding	1	1	0.065598	0.148445	52.5309	0.042981	0.08	0.88443	9.91301	-0.231499	0.612	0.00772355	1.77868e-236	0.514708	0.81	0.940988	2.04592e-232	1
ENSG00000204264.12	PSMB8	protein_coding	1	1	0.022857	0.124641	14.0787	0.071883	-0.27	2.10243	9.02812	0.668591	0.452	0.00801043	1.84289e-36	0.447833	0.703	0.940988	4.19759e-34	1
ENSG00000157653.12	C9orf43	protein_coding	1	1	1.08515	0.51074	0.397203	0.689066	-0.05	-0.940753	-1.31467	-0.780699	0.901	0.008608	0.000296451	0.0272647	0.959	0.98185	0.00376799	1
ENSG00000025708.14	TYMP	protein_coding	1	1	0.189638	0.690606	2.9169	0.408262	0.08	1.33313	3.81146	0.815461	0.886	0.0141436	1.57034e-13	0.150242	0.952	1	1.1616e-11	1
ENSG00000155629.15	PIK3AP1	protein_coding	1	1	0.051651	0.11025	3.39487	0.061031	0.16	1.3339	6.56094	0.23361	0.515	0.014661	9.92346e-38	0.67313	0.747	1	2.3535e-35	1
ENSG00000189295.13	ANKRD62P1-PARP4P3	lncRNA	1	0	1.04066	0.419445	0.463535	0.84432	1.78	-1.13904	-0.743775	-0.294966	0.0151	0.015391	0.10825	0.515265	0.0856	1	0.260928	1
ENSG00000260633.1	AC010207.1	lncRNA	1	1	0.164012	0.331186	1.29489	0.220102	0.41	1.5997	2.48709	0.977964	0.128	0.0154684	0.000145954	0.140969	0.35	1	0.00210512	1
ENSG00000249349.1	AC114928.1	lncRNA	1	1	0.217945	0.767624	1.13986	0.273812	1.96	2.14243	2.39726	0.562587	0.00966	0.0156095	0.00642465	0.552529	0.0627	NA	0.0391415	NA
ENSG00000286787.1	AL110114.1	lncRNA	1	1	0.168946	0.742981	1.29945	0.390522	0.92	1.71222	3.21556	1.08686	0.000283	0.0178044	6.42665e-06	0.131631	0.00446	1	0.000148588	1
ENSG00000273211.1	AC137630.4	lncRNA	1	0	0.393252	1.18707	0.614681	0.745797	0.08	1.54353	0.704283	1.17876	0.624	0.0180136	0.300057	0.0718781	0.818	NA	0.495927	NA
ENSG00000134326.11	CMPK2	protein_coding	1	1	0.037628	0.073309	52.3609	0.05529	-0.38	1.33608	10.7061	0.774838	0.0148	0.0181154	5.91169e-128	0.184086	0.0845	1	8.4999e-125	1
ENSG00000111452.13	ADGRD1	protein_coding	1	1	0.684861	0.22559	2.33351	0.447037	-0.56	-1.17508	2.1384	-0.125749	0.000149	0.0181427	9.87036e-06	0.798122	0.00275	1	0.000214215	1
ENSG00000224969.1	AL645608.1	lncRNA	1	1	0	0.095678	1.00501	0	0.61	3.78437	7.16419	1.07519	0.372	0.0184674	1.91133e-06	0.571783	0.638	NA	5.08324e-05	NA
ENSG00000183793.14	NPIPA5	protein_coding	1	0	1.56054	0.047396	0.186199	0.316921	0.24	-3.49504	-0.648119	-2.62691	0.737	0.0195401	0.658842	0.0753798	0.882	1	0.792049	1
ENSG00000254973.2	AC105219.3	lncRNA	1	1	0.263438	0.488747	1.24331	0.306678	NA	0.968753	2.5614	0.229432	NA	0.0206998	2.16244e-10	0.591353	NA	1	1.12805e-08	1
ENSG00000267645.5	AC105052.3	protein_coding	1	0	0.445139	0	0.795799	1.40426	-0.84	-7.38413	0.988063	1.28258	0.0174	0.0223491	0.742891	0.670186	0.095	1	0.851669	1
ENSG00000269897.5	COMMD3-BMI1	protein_coding	1	0	1.59776	0.485914	0.228504	0.867323	-0.09	-2.25505	-1.85268	-0.544145	0.64	0.0269126	0.0669866	0.583417	0.827	1	0.190391	1
ENSG00000183486.13	MX2	protein_coding	1	1	0.152465	0.314472	33.0922	0.227898	-0.04	1.38114	7.96027	0.388289	0.805	0.0284787	3.04225e-38	0.542675	0.914	1	7.44541e-36	1
ENSG00000281593.1	AC006978.2	protein_coding	1	0	0.992353	0.516029	1.40109	0.648808	0.44	-1.08554	0.366013	-0.732974	0.0912	0.0285288	0.424028	0.12359	0.283	1	0.611623	1
ENSG00000230225.1	MTND5P14	unprocessed_pseudogene	1	1	0.045365	0.094938	1.17335	0.092691	0.13	1.77812	4.75154	0.720304	0.38	0.0289083	5.51621e-10	0.398277	0.645	1	2.73286e-08	1
ENSG00000188158.16	NHS	protein_coding	1	0	0.930482	1.4451	0.806141	0.968259	-1.24	0.592519	0.0550884	0.0208116	0.0195	0.0290238	0.839824	0.938807	0.102	1	0.911104	1
ENSG00000274686.1	Metazoa_SRP	misc_RNA	1	0	0	0.266367	1.1654	0	-0.08	4.13806	4.09676	0.952358	0.769	0.0313451	0.0333384	0.658429	0.897	NA	NA	NA
ENSG00000203706.8	SERTAD4-AS1	lncRNA	1	0	0.88516	0.25773	1.2573	0.691585	-0.4	-1.36728	0.690129	-0.136152	0.0873	0.0325509	0.220746	0.811367	0.276	NA	0.41043	NA
ENSG00000178977.3	LINC00324	lncRNA	1	0	0.717041	0.578168	1.00171	0.670058	NA	-0.918846	-0.104991	-0.521026	NA	0.0325931	0.803881	0.218899	NA	1	0.8891	1
ENSG00000053524.12	MCF2L2	protein_coding	1	1	0.502346	0.816552	1.04989	0.541311	NA	0.596934	1.19439	-0.014231	NA	0.0413929	4.06099e-05	0.961408	NA	1	0.00071479	1
ENSG00000269026.2	AC003006.1	protein_coding	1	0	0.08746	0.406402	1.12169	0	0.12	3.46137	3.75922	-2.43176	0.396	0.0416424	0.0268976	0.236331	0.658	NA	0.104018	NA
ENSG00000249087.7	ZNF436-AS1	lncRNA	1	0	0.816181	0.467632	1.14993	0.452331	-0.23	-0.649342	0.535209	-0.914568	0.122	0.0422159	0.0820669	0.00402779	0.339	1	0.217706	0.533362
ENSG00000250486.5	FAM218A	lncRNA	1	0	1.15014	0.728922	0.991672	0.671491	0.05	-0.592285	0.118626	-0.423383	0.837	0.0434534	0.677608	0.141964	0.929	1	0.806142	1
ENSG00000279544.1	AL133243.4	TEC	1	0	0.627417	1.05066	0.848558	0.550693	0.73	0.554924	0.645683	0.00875463	0.00336	0.0437594	0.018602	0.974866	0.0294	1	0.08145	1
ENSG00000137878.17	GCOM1	protein_coding	1	0	0.602348	1.06749	0.529687	0.869048	0.16	0.767433	-0.168964	0.355604	0.355	0.0443538	0.662641	0.352293	0.624	1	0.794996	1
ENSG00000088881.21	EBF4	protein_coding	1	1	0.258538	0.575226	1.1823	0.292064	-0.15	1.08717	2.21513	0.851197	0.668	0.0456003	2.84778e-05	0.126496	0.844	1	0.000530901	1
ENSG00000146859.6	TMEM140	protein_coding	1	1	0.405627	0.135141	12.2987	0.443768	-0.15	-1.08181	5.69055	0.423885	0.304	0.0471326	1.29103e-32	0.398282	0.576	1	2.58263e-30	1
ENSG00000261616.1	AC036108.3	lncRNA	1	1	0.114942	0.156633	1.07407	0.08846	0.09	0.867592	3.66122	-0.208496	0.657	0.0481833	2.10883e-19	0.654868	0.838	1	2.45018e-17	1
ENSG00000079308.19	TNS1	protein_coding	1	1	0.28398	0.377701	1.22118	0.230566	NA	0.85656	2.69162	0.0805034	NA	0.0490402	2.45451e-10	0.853959	NA	1	1.27463e-08	1
ENSG00000284691.1	AC073111.3	protein_coding	1	0	0.635928	0.385505	1.32882	0.373603	NA	-0.883858	1.08486	-0.366265	NA	0.0498153	0.0129922	0.409682	NA	1	0.0634425	1
ENSG00000206885.1	SNORA75	snoRNA	1	0	0	6.40153	0	0	-0.19	5.33978	2.29639	2.14324	0.264	0.0498411	0.425346	0.455211	0.533	NA	NA	NA
ENSG00000135842.17	NIBAN1	protein_coding	1	0	0.616331	1.079	0.930504	0.837026	0	0.67409	0.85514	0.857833	0.997	0.0503141	0.0131311	0.0124914	0.999	1	0.0638921	1
ENSG00000213062.5	Z99572.1	lncRNA	1	0	1.19412	0.934765	0.884284	0.980108	-0.21	-0.297878	-0.18277	-0.281821	0.251	0.0519617	0.232069	0.0648095	0.519	1	0.424351	1
ENSG00000273394.1	AC128687.2	lncRNA	1	0	0.682179	0.356506	1.54072	0.763456	-0.16	-1.18754	1.37275	-0.00109944	0.731	0.0542546	0.00997014	0.998416	0.878	NA	0.0533526	1
ENSG00000184613.11	NELL2	protein_coding	1	0	0.43565	0.8258	0.421894	1.02751	0	0.768946	-0.0767544	0.969639	0.998	0.0546395	0.850905	0.0135724	1	1	0.917196	1
ENSG00000133874.2	RNF122	protein_coding	1	1	0.838141	0.56227	1.50875	0.650479	-0.22	-0.634661	1.15633	-0.254397	0.266	0.0549397	0.00016745	0.425116	0.535	1	0.00235464	1
ENSG00000130303.13	BST2	protein_coding	1	1	0.31137	0.513017	41.2511	0.542949	NA	0.79254	7.13289	0.808792	NA	0.0585111	6.21597e-83	0.047544	NA	1	4.08567e-80	1
ENSG00000185745.10	IFIT1	protein_coding	1	1	0.220385	0.421219	344.989	0.162916	NA	1.11287	10.7394	-0.394051	NA	0.0586307	6.57141e-76	0.509057	NA	1	3.87629e-73	1
ENSG00000174038.13	C9orf131	protein_coding	1	0	1.06061	0.342772	0.645272	0.245268	-0.35	-1.62808	-0.0629543	-1.32742	0.0048	0.0596738	0.939653	0.125838	0.0383	NA	0.966716	NA
ENSG00000135299.17	ANKRD6	protein_coding	1	0	0.775486	1.5047	0.554535	0.721239	NA	0.615527	-0.192186	-0.0956042	NA	0.0624942	0.564999	0.771104	NA	1	0.723961	1
ENSG00000081189.16	MEF2C	protein_coding	1	1	0.42873	0.37865	1.33797	0.306059	-1.12	-0.867451	1.73	-0.658241	0.00525	0.0628952	0.000124862	0.153432	0.0409	1	0.001852	1
ENSG00000162738.6	VANGL2	protein_coding	1	1	0.029	0.053075	1.77354	0.021901	0.48	1.73956	6.16589	1.00221	0.012	0.0629806	5.30209e-12	0.282839	0.0729	1	3.22684e-10	1
ENSG00000113389.16	NPR3	protein_coding	1	1	0.569213	0.305263	1.31343	0.439974	0.87	-0.715817	1.58522	-0.112902	0.0158	0.0636211	2.54108e-05	0.768501	0.0889	1	0.000481386	1
ENSG00000197208.6	SLC22A4	protein_coding	1	1	0.441441	0.654142	1.00222	0.475266	0.65	0.79192	1.34479	0.4536	0.115	0.0638888	0.00146062	0.288475	0.327	1	0.0129586	1
ENSG00000055118.16	KCNH2	protein_coding	1	0	0.532692	1.21003	0.362165	0.758897	1.13	0.638152	-0.553731	0.122073	0.392	0.0659743	0.123041	0.726577	NA	1	0.283312	1
ENSG00000117226.12	GBP3	protein_coding	1	1	0.010735	0.038919	3.09523	0.028956	0.85	1.32137	7.55942	0.34926	0.00152	0.0664823	6.3958e-33	0.637715	0.0162	1	1.30208e-30	1
ENSG00000078053.17	AMPH	protein_coding	1	0	0.795926	1.21952	0.818185	0.94541	NA	0.577059	0.299304	0.19575	NA	0.067216	0.341551	0.533919	NA	1	0.53678	1
ENSG00000217416.4	ISCA1P1	processed_pseudogene	1	0	0	0	0	2.97731	0.2	6.87829	6.30084	7.94557	0.296	0.0718602	0.09939	0.0374189	0.566	NA	0.247105	1
ENSG00000240023.1	AL133163.1	processed_pseudogene	1	1	0.127826	0.041421	1.52297	0.051768	NA	-1.98328	2.59984	-1.99061	NA	0.0735651	0.00790147	0.0674222	NA	1	0.0454888	1
ENSG00000118298.12	CA14	protein_coding	1	1	0.523979	0.939507	1.29384	0.821259	-0.09	0.936529	1.56238	0.21615	0.538	0.074431	0.0027641	0.682521	0.764	1	0.0209447	1
ENSG00000246090.7	AP002026.1	lncRNA	1	0	1.52603	0.988252	0.853088	0.889985	-0.13	-0.615567	-0.482193	-0.636791	0.353	0.0759818	0.1646	0.0645683	0.622	1	0.34028	1
ENSG00000166183.16	ASPG	protein_coding	1	0	0.027694	0.538863	1.20504	0.075772	-0.09	2.33813	3.14767	-0.116975	0.699	0.0765671	0.0147431	0.930243	0.861	NA	0.0695101	NA
ENSG00000262223.8	AC110285.1	lncRNA	1	1	0.456042	0.853541	1.0931	0.673847	0.19	0.75368	1.37465	0.315882	0.18	0.0768655	0.00110048	0.460488	0.429	1	0.0104527	1
ENSG00000198535.5	C2CD4A	protein_coding	1	1	0.224519	0.232455	2.90059	0.41874	-0.3	0.657825	4.31288	0.935818	0.025	0.0779999	6.73424e-36	0.0101153	0.12	1	1.48963e-33	0.922072
ENSG00000265778.3	AC018413.1	lncRNA	1	0	1.03522	0.483501	0.859619	0.949536	0.24	-0.803169	-0.381956	-0.171806	0.0773	0.0782174	0.400251	0.699984	0.256	1	0.590205	1
ENSG00000256981.1	AC134349.2	unprocessed_pseudogene	1	0	0.415094	1.05224	0.768244	0.540699	0.03	0.946691	0.650817	0.0852284	0.865	0.0786679	0.230145	0.876355	0.943	1	0.422005	1
ENSG00000184232.9	OAF	protein_coding	1	1	0.63179	0.986476	1.44883	0.833236	0.35	0.563643	1.63629	0.615773	0.22	0.079008	1.16862e-07	0.0507275	0.482	1	4.03068e-06	1
ENSG00000160223.17	ICOSLG	protein_coding	1	1	0.810901	0.938096	1.14281	0.868592	-0.2	0.45989	0.915367	0.246693	0.184	0.0812554	0.0004792	0.349042	0.437	1	0.00545742	1
ENSG00000269038.1	AP001462.1	lncRNA	1	0	1.30087	0.669599	0.407389	0.973545	-0.06	-1.11062	-1.47506	-0.284899	0.859	0.0819281	0.0246375	0.636467	0.941	NA	0.0981863	NA
ENSG00000259232.2	AC105129.1	processed_pseudogene	1	0	0.21728	1.00425	0.674071	0.447633	-0.24	2.26211	1.6081	1.11328	0.188	0.0823917	0.226773	0.405418	0.441	NA	NA	NA
ENSG00000201955.1	RNY3P1	misc_RNA	1	0	0	22.5845	0	0	-0.19	7.35619	5.84072	5.0552	0.208	0.0835132	0.170084	0.235549	0.467	NA	0.348112	NA
ENSG00000187624.9	C17orf97	protein_coding	1	0	1.14942	0.80416	0.739105	0.936138	0.41	-0.640126	-0.806255	-0.346231	0.199	0.0850252	0.0325575	0.347374	0.454	1	0.118146	1
ENSG00000158555.15	GDPD5	protein_coding	1	0	0.692749	1.40749	0.586983	0.867425	NA	0.765155	-0.0846313	0.54169	NA	0.0854659	0.851292	0.225277	NA	1	0.917325	1
ENSG00000180801.14	ARSJ	protein_coding	1	1	0.991591	0.71914	5.01851	0.728037	0.6	-0.501421	2.72423	-0.552671	0.0104	0.0889091	1.07247e-21	0.059573	0.0661	1	1.40984e-19	1
ENSG00000227463.3	AL390838.1	lncRNA	1	1	0.538054	0.671788	1.44909	0.553007	-0.17	0.643094	1.82452	0.0545605	0.219	0.0894943	8.6992e-07	0.886532	0.48	1	2.52683e-05	1
ENSG00000284744.1	AL591163.1	lncRNA	1	1	0.29525	0.553654	1.20385	0.294741	0.29	1.15272	1.79692	-0.111488	0.179	0.0910123	0.00792971	0.872903	0.428	1	0.0456057	1
ENSG00000140859.16	KIFC3	protein_coding	1	0	0.623448	0.957005	0.889518	1.08408	-0.58	0.970207	1.05671	1.35009	0.51	0.0929585	0.068487	0.0187604	0.744	1	0.19301	1
ENSG00000251095.7	AC093866.1	lncRNA	1	0	1.07608	0.717912	0.843639	0.612061	NA	-0.671944	-0.00319077	-0.624054	NA	0.0937121	0.993536	0.116133	NA	1	0.996743	1
ENSG00000237373.1	BRWD1-IT1	lncRNA	1	0	0.354693	1.60432	0.639329	0.958271	0.24	1.22644	0.586096	0.866829	0.513	0.0944397	0.433167	0.238352	0.746	NA	0.619401	NA
ENSG00000184378.3	ACTRT3	protein_coding	1	0	1.2892	0.756507	0.966145	0.954705	-0.09	-0.479532	-0.0512747	-0.187487	0.695	0.0948953	0.855537	0.503546	0.859	1	0.919749	1
ENSG00000261402.1	AL591222.1	lncRNA	1	1	0.016746	0.00605	1.30272	0.004665	-0.35	-1.97452	6.86832	-0.903631	0.0312	0.0957415	3.33017e-29	0.30947	0.14	1	5.9852e-27	1
ENSG00000271646.1	IRF2-DT	lncRNA	1	1	0.671706	0.916565	2.68509	0.518009	-0.22	0.486452	2.23748	-0.0176991	0.569	0.0969951	3.35702e-15	0.952207	0.785	1	2.92531e-13	1
ENSG00000104883.8	PEX11G	protein_coding	1	0	1.12223	0.732868	0.573021	0.942893	0.29	-0.738834	-0.998913	-0.0268475	0.089	0.0983909	0.027808	0.949788	0.279	1	0.106458	1
ENSG00000280248.1	AC124319.3	TEC	1	1	0.758823	0.830248	1.58231	0.732421	0.08	0.630626	1.36936	-0.282529	0.587	0.100239	0.000312177	0.467284	0.796	1	0.00392011	1
ENSG00000151025.11	GPR158	protein_coding	1	1	0.328681	0.365153	2.94985	0.388176	0.38	0.594854	3.35923	0.276579	0.0141	0.10092	5.25949e-22	0.443541	0.0817	1	7.03456e-20	1
ENSG00000184304.16	PRKD1	protein_coding	1	0	0.846479	1.21519	0.850234	0.563776	-0.12	0.517208	0.163449	-0.0809486	0.54	0.101443	0.605364	0.798078	0.766	1	0.752926	1
ENSG00000124493.14	GRM4	protein_coding	1	0	0.634566	1.1788	0.482016	0.981104	-1.36	0.611849	-0.403513	0.507962	0.075	0.102681	0.288894	0.174468	0.251	1	0.484508	1
ENSG00000182179.13	UBA7	protein_coding	1	1	0.144912	0.331579	14.397	0.404982	-0.55	0.745796	6.49223	0.991889	0.000212	0.106438	6.50944e-65	0.0295289	0.00362	1	3.11978e-62	1
ENSG00000122547.11	EEPD1	protein_coding	1	0	0.783242	1.07763	0.613152	0.644185	0.95	0.570351	-0.186994	0.157328	0.547	0.108226	0.600273	0.656681	NA	1	0.749526	1
ENSG00000259038.1	AL121820.2	lncRNA	1	0	1.2245	0.283987	0.789117	0.652764	2.07	-2.24782	-0.581413	-0.222198	0.181	0.108472	0.636535	0.852608	NA	NA	NA	NA
ENSG00000284968.1	AC093827.4	lncRNA	1	1	0.529498	0.312079	6.07885	0.380355	-0.18	-0.66269	4.09006	-0.304773	0.217	0.109553	6.00487e-26	0.455688	0.479	1	9.39742e-24	1
ENSG00000239570.1	SETP11	processed_pseudogene	1	1	0.411879	0.685495	1.56968	0.499796	-0.09	0.849928	2.05719	0.453938	0.642	0.111583	6.77763e-05	0.398642	0.829	1	0.00110346	1
ENSG00000100336.17	APOL4	protein_coding	1	1	0.179251	0.316032	2.91192	0.184313	NA	0.797509	4.09598	0.0320611	NA	0.113239	4.85257e-17	0.949218	NA	1	4.79113e-15	1
ENSG00000165406.16	MARCHF8	protein_coding	1	0	0.989079	1.08389	0.657915	0.97845	0.06	0.457916	-0.0174649	0.235938	0.682	0.114543	0.952559	0.415374	0.851	1	0.97396	1
ENSG00000259820.1	AC083843.2	lncRNA	1	0	1.06801	0.872277	0.887488	0.928496	0.02	-0.370171	-0.196435	-0.126712	0.919	0.116882	0.403698	0.588342	0.967	1	0.592968	1
ENSG00000170689.10	HOXB9	protein_coding	1	1	0.242932	0.471992	1.28457	0.43513	-0.38	0.805824	2.4333	0.853761	0.00533	0.117288	1.45669e-06	0.0952164	0.0413	1	3.99895e-05	1
ENSG00000119946.11	CNNM1	protein_coding	1	0	0.654155	1.02491	0.733465	0.939019	-0.01	0.403868	0.132247	0.403241	0.977	0.117474	0.609223	0.115784	0.991	1	0.755902	1
ENSG00000264107.1	AC138207.2	lncRNA	1	0	1.19259	0.230403	0.186364	0.31809	-0.19	-2.02015	-2.50121	-1.22403	0.29	0.117613	0.0642631	0.312805	0.56	NA	NA	NA
ENSG00000155016.18	CYP2U1	protein_coding	1	0	0.783847	1.08478	0.859398	0.981095	-0.12	0.318752	0.208672	0.23673	0.515	0.119245	0.309547	0.245463	0.747	1	0.505833	1
ENSG00000115041.13	KCNIP3	protein_coding	1	0	0.799655	1.20865	0.720568	0.652311	0.12	0.712249	0.0624612	0.232313	0.497	0.119853	0.893374	0.612928	0.736	1	0.940426	1
ENSG00000279964.1	AC009949.1	TEC	1	1	0	0.016071	1.23747	0	-0.05	2.29374	8.29277	0.102497	0.703	0.121757	2.10955e-10	0.953453	0.863	1	1.10296e-08	1
ENSG00000226403.2	AL392089.1	lncRNA	1	0	0.649187	1.61714	0.772616	0.601996	NA	1.26682	0.239834	0.183189	NA	0.121766	0.772276	0.824648	NA	NA	0.869834	1
ENSG00000128594.8	LRRC4	protein_coding	1	1	0.241389	0.372711	1.34906	0.527877	1.86	0.629103	2.34739	1.2235	0.252	0.124708	4.78613e-09	0.00249721	NA	1	2.06189e-07	0.405703
ENSG00000248794.1	AC026436.1	processed_pseudogene	1	0	0.254828	0.646636	1.26853	0.517929	NA	1.91842	2.09302	1.23287	NA	0.126803	0.0949706	0.334482	NA	NA	NA	NA
ENSG00000132530.17	XAF1	protein_coding	1	1	0.264961	0.831248	46.8225	0.321648	-0.04	0.58759	7.27573	-0.337939	0.958	0.129835	1.24795e-84	0.386916	0.983	1	8.97158e-82	1
ENSG00000224680.4	PLA2G12AP1	processed_pseudogene	1	0	1.06563	0.484775	0.524161	0.296356	-0.56	-1.00207	-0.749922	-1.39304	0.000827	0.130354	0.25004	0.037084	0.0101	NA	0.444217	NA
ENSG00000143882.12	ATP6V1C2	protein_coding	1	1	0.45196	0.648768	4.15515	0.413857	0.03	0.669755	3.64223	0.0276886	0.847	0.130736	5.93172e-17	0.950568	0.934	1	5.78217e-15	1
ENSG00000232542.1	DPYD-IT1	lncRNA	1	1	0.515519	0.718524	1.38254	0.914485	-0.29	0.934807	1.87234	0.799353	0.752	0.131599	0.00173917	0.194712	NA	NA	0.0149067	1
ENSG00000119638.14	NEK9	protein_coding	1	0	0.502135	0.934244	1.24988	0.610342	0.24	0.622079	1.05846	-0.153859	0.255	0.132947	0.0104383	0.710501	0.523	1	0.0549252	1
ENSG00000234073.1	AC011816.1	processed_pseudogene	1	1	0	0.22704	2.16155	0.118541	0.11	1.69473	5.38588	0.929463	0.477	0.135043	2.72102e-07	0.42854	0.722	NA	8.69786e-06	NA
ENSG00000237976.1	RFX5-AS1	lncRNA	1	0	0.914401	0.507144	1.32019	0.821391	-0.06	-0.876304	0.527955	-0.472095	0.955	0.135637	0.341938	0.406504	NA	1	0.537094	1
ENSG00000228950.1	AC023137.1	lncRNA	1	0	0.155874	0.772347	1.38138	0.106818	0.06	1.65796	2.41026	-1.6509	0.736	0.136023	0.0271789	0.259359	0.881	NA	NA	NA
ENSG00000278224.7	PRICKLE4	protein_coding	1	1	0	0.17193	8.37988	0	-0.34	1.63768	7.29467	-0.49524	0.018	0.136683	8.21061e-14	0.726007	0.0969	1	6.21333e-12	1
ENSG00000273199.1	AP000692.2	lncRNA	1	1	0.394746	0.734136	1.25167	0.505087	NA	0.954747	1.98028	0.764194	NA	0.136905	0.00132592	0.230201	NA	NA	0.0120995	NA
ENSG00000233175.2	AC008105.1	lncRNA	1	1	0.447367	0.188845	1.58852	0.186442	0.55	-0.856967	2.04244	-1.01635	0.52	0.137684	0.000160933	0.0771856	0.75	1	0.00227972	1
ENSG00000256128.6	LINC00944	lncRNA	1	1	0.069665	0.179711	2.0494	0.127885	-0.25	1.26772	4.86641	0.565316	0.335	0.139236	2.82169e-10	0.512509	0.604	1	1.45545e-08	1
ENSG00000205593.12	DENND6B	protein_coding	1	0	0.801916	1.11293	0.831878	0.748467	-0.38	0.553718	0.524835	-0.0409565	0.676	0.139367	0.161136	0.912941	NA	1	0.335735	1
ENSG00000236871.7	LINC00106	lncRNA	1	0	0.360009	0.852301	1.01947	0.915922	-0.17	1.50946	2.07546	1.60556	0.369	0.140184	0.0390371	0.112121	0.636	NA	0.133341	NA
ENSG00000271009.3	AC116667.1	lncRNA	1	1	0.841356	0.584949	1.34221	0.721332	0.34	-0.425407	0.985886	-0.201062	0.245	0.140641	0.000300476	0.475459	0.513	1	0.00380851	1
ENSG00000223375.1	AC096638.1	processed_pseudogene	1	0	0.250273	1.16151	0.523849	0.44388	-0.31	2.2112	0.58966	1.38281	0.0617	0.14067	0.708638	0.362649	0.22	NA	NA	NA
ENSG00000265948.1	AC015878.2	lncRNA	1	0	0.237094	1.07484	0.808761	0.316541	3.65	1.52689	1.05983	-0.813382	0.0145	0.140794	0.314497	0.483554	NA	NA	NA	NA
ENSG00000157927.17	RADIL	protein_coding	1	0	0.590006	1.08175	0.616878	0.84763	-0.27	0.570093	0.00526226	0.647923	0.0787	0.141245	0.989163	0.0908582	0.259	1	0.994532	1
ENSG00000111335.13	OAS2	protein_coding	1	1	0.009785	0.158336	159.091	0.115916	-0.26	1.4322	11.6271	0.921714	0.237	0.142588	6.44127e-34	0.36056	0.503	1	1.35946e-31	1
ENSG00000197536.11	IRF1-AS1	lncRNA	1	1	0.133275	0.128047	13.2385	0.269188	-0.65	-0.776169	5.79521	0.37714	0.281	0.143061	8.40894e-34	0.465508	0.55	1	1.75862e-31	1
ENSG00000273165.1	AL121652.1	lncRNA	1	0	0.697332	1.32778	0.446928	0.572309	-0.46	1.09119	-0.00461868	0.131007	0.00674	0.145869	0.995283	0.864571	0.0484	NA	0.997799	NA
ENSG00000242748.1	RPL23AP81	transcribed_processed_pseudogene	1	0	0.536284	1.10475	0.783849	0.803016	0.35	0.861862	0.212655	0.296302	0.66	0.14755	0.727399	0.622242	0.839	NA	0.840478	1
ENSG00000132031.13	MATN3	protein_coding	1	0	0.607958	1.10777	0.542904	0.752853	-0.73	0.55038	-0.16782	0.452727	0.00297	0.147695	0.665208	0.232663	0.0268	1	0.797171	1
ENSG00000136297.15	MMD2	protein_coding	1	1	0	0	2.07376	0.009169	0.82	3.13057	9.41394	2.5619	0.00386	0.151001	5.82812e-06	0.245306	0.0328	1	0.000136952	1
ENSG00000229677.1	AC018644.1	processed_pseudogene	1	1	0.076227	0.324872	5.44086	0.139172	0.16	1.01714	5.46671	0.229222	0.268	0.152978	9.8596e-19	0.760561	0.537	1	1.10644e-16	1
ENSG00000237054.9	PRMT5-AS1	lncRNA	1	1	0.183296	0.128946	1.05123	0.181981	-0.18	-0.898221	1.61887	-0.497133	0.704	0.153338	0.00642632	0.417613	0.863	1	0.0391415	1
ENSG00000239398.3	RN7SL342P	misc_RNA	1	0	0.903329	0.993044	1.65426	0.823868	NA	1.22034	1.28668	0.468033	NA	0.156567	0.135236	0.593275	NA	NA	0.300052	NA
ENSG00000279525.1	AC002451.2	TEC	1	1	0.462588	0.520648	1.06761	0.383146	0.14	0.77179	1.48636	-0.081637	0.29	0.157908	0.00623082	0.88214	0.561	1	0.0382342	1
ENSG00000279320.1	AC069528.2	TEC	1	1	0.052737	0.116542	1.41168	0.050793	0.25	0.972793	5.11112	0.668825	0.132	0.158024	1.38765e-16	0.333946	0.356	1	1.3246e-14	1
ENSG00000006071.15	ABCC8	protein_coding	1	0	0.736386	0.930376	0.665611	1.0342	-1.11	0.383828	0.198618	0.334949	0.000108	0.159838	0.467139	0.219663	0.00218	1	0.647743	1
ENSG00000141371.13	C17orf64	protein_coding	1	0	0.53436	0.284713	1.31123	0.327625	0.39	-1.29107	1.51287	-0.487257	0.028	0.160581	0.0753433	0.575464	0.13	NA	0.205633	NA
ENSG00000204267.16	TAP2	protein_coding	1	1	0.785091	0.991703	33.3156	0.910363	-0.26	0.414654	5.44198	0.23152	0.148	0.163119	1.71659e-78	0.436265	0.383	1	1.0673e-75	1
ENSG00000250568.1	AC098591.3	processed_pseudogene	1	0	0.275963	0.605847	1.29798	0.358425	0.74	1.42925	2.4008	0.769429	0.00362	0.164708	0.0166499	0.461259	0.0312	NA	0.0755254	NA
ENSG00000251259.1	AC004069.1	lncRNA	1	0	1.25633	0.710973	0.432246	0.47499	-0.06	-0.895936	-0.998973	-1.26236	0.704	0.165336	0.123813	0.0520997	0.863	NA	0.284293	1
ENSG00000184254.17	ALDH1A3	protein_coding	1	0	1.00988	0.558836	0.755329	0.758867	-0.29	-0.613832	-0.615057	-0.0537516	0.495	0.165444	0.167436	0.902517	0.735	1	0.344316	1
ENSG00000143127.13	ITGA10	protein_coding	1	1	0.646182	0.405056	1.11986	0.603389	-0.36	-0.53892	1.07964	-0.337311	0.0369	0.166854	0.00428074	0.382228	0.157	1	0.0290754	1
ENSG00000271895.2	AL109811.2	lncRNA	1	0	0.57727	1.05553	0.67438	0.638806	-0.13	0.713074	0.730876	0.325075	0.423	0.167395	0.158205	0.530785	0.68	1	0.331527	1
ENSG00000246528.3	AC079089.1	lncRNA	1	1	0.080875	0.221101	1.1343	0.207166	-0.55	0.945581	3.2738	0.957037	0.456	0.168226	3.24042e-07	0.164164	0.705	NA	1.01978e-05	1
ENSG00000165949.12	IFI27	protein_coding	1	1	0.222365	0.429764	277.55	0.524397	1.26	0.880752	10.0343	0.863048	0.28	0.168804	1.5268e-61	0.192035	NA	1	6.88709e-59	1
ENSG00000232884.9	AF127936.1	lncRNA	1	1	0.116274	0.259502	2.37374	0.183356	-0.31	0.820045	4.71116	0.924587	0.448	0.168911	5.81416e-18	0.109681	0.699	1	6.05225e-16	1
ENSG00000168026.18	TTC21A	protein_coding	1	1	0.344087	0.567284	1.01699	0.437036	0.29	0.671615	1.45727	0.458559	0.0586	0.171177	0.00272686	0.350346	0.213	1	0.0207269	1
ENSG00000265393.1	AC084125.4	lncRNA	1	0	0.494551	1.49707	0.924804	0.89632	-0.84	1.19931	-0.00055986	0.777304	0.00458	0.176196	0.99952	0.382683	0.0371	NA	0.999694	NA
ENSG00000221923.9	ZNF880	protein_coding	1	0	0.963679	1.16961	0.72447	0.813351	-0.7	0.405377	-0.254872	-0.176621	1.97e-05	0.180471	0.413315	0.566675	0.000557	1	0.602599	1
ENSG00000234997.2	AC016745.1	lncRNA	1	0	1.2146	0.817747	0.402918	0.707611	1.12	-0.607005	-1.02664	-0.747531	0.0228	0.18296	0.0270596	0.0995362	0.114	1	0.104518	1
ENSG00000279059.1	AC007485.2	TEC	1	0	1.11807	0.965743	0.656263	0.826554	0.3	-0.486465	-0.736758	-0.308313	0.781	0.184603	0.0462082	0.395375	NA	1	0.149742	1
ENSG00000272004.1	FO704657.1	lncRNA	1	0	0.842894	0.421881	0.891121	1.16989	NA	-0.978822	0.265185	0.750312	NA	0.185606	0.696442	0.254731	NA	NA	0.819941	NA
ENSG00000071575.11	TRIB2	protein_coding	1	0	0.755883	0.93391	0.66973	1.32789	2.05	0.495725	0.266473	0.965127	7.06e-06	0.185867	0.477805	0.00889341	0.000245	1	0.656312	0.878742
ENSG00000213204.8	AL049697.1	protein_coding	1	0	0.850746	0.494478	0.868012	1.02839	-0.16	-0.630315	-0.102007	-0.0256511	0.427	0.186479	0.828641	0.956434	0.683	1	0.904011	1
ENSG00000270019.1	AC110769.2	lncRNA	1	0	0.860191	0.534214	1.58618	0.397048	-0.23	-0.595598	1.02598	-0.629159	0.0811	0.187135	0.0178153	0.159788	0.264	1	0.0791965	1
ENSG00000207523.1	SNORA66	snoRNA	1	0	5.3139	0.813055	0.916736	0.999714	0.66	-2.32751	-1.74461	-1.3151	0.26	0.190795	0.29916	0.410529	0.529	NA	NA	NA
ENSG00000130775.16	THEMIS2	protein_coding	1	1	0.140273	0.184525	3.65119	0.205486	0.44	0.680632	4.56098	0.421359	0.274	0.192381	5.27613e-23	0.40004	0.543	1	7.31189e-21	1
ENSG00000132109.10	TRIM21	protein_coding	1	1	0.376545	0.432085	24.1728	0.494704	NA	0.363259	6.27318	0.572002	NA	0.192571	8.19971e-145	0.0338871	NA	1	1.45103e-141	1
ENSG00000279665.1	AC012100.3	TEC	1	0	0.654928	0.917875	1.47795	0.607966	NA	0.702691	1.23336	-0.0717867	NA	0.1928	0.0203092	0.896251	NA	1	0.0861699	1
ENSG00000240996.1	AL157400.4	lncRNA	1	0	0.733675	0.500564	1.30322	0.672201	-0.35	-0.756514	0.835716	-0.410203	0.0144	0.193046	0.124732	0.466379	0.0829	1	0.285774	1
ENSG00000105227.16	PRX	protein_coding	1	0	0.720456	0.762923	1.32904	0.858401	-0.51	-0.742028	0.527966	-0.530122	0.697	0.195075	0.357865	0.353964	NA	1	0.552085	1
ENSG00000286125.1	AC006115.2	lncRNA	1	0	0.671107	1.05935	0.947746	0.712264	0.11	0.566585	0.976348	0.0150607	0.506	0.205726	0.0281939	0.973324	0.741	1	0.107473	1
ENSG00000234602.9	MCIDAS	protein_coding	1	0	0.57125	0.834222	0.513276	1.08558	0.97	0.468878	-0.474323	0.512121	0.547	0.207599	0.216579	0.1662	NA	1	0.404744	1
ENSG00000128710.6	HOXD10	protein_coding	1	1	0.044575	0.093219	4.07393	0.023168	0.09	0.854534	6.58043	-0.305653	0.618	0.207713	5.82509e-31	0.689448	0.814	1	1.1261e-28	1
ENSG00000197110.9	IFNL3	protein_coding	1	1	0	0.049992	213.418	0	-0.03	1.84814	14.1699	0.0773532	0.884	0.207819	1.18838e-31	0.963471	0.951	1	2.35678e-29	1
ENSG00000168961.17	LGALS9	protein_coding	1	1	0.064224	0.028386	2.62696	0.011156	0.11	-0.879852	5.86338	-1.68797	0.53	0.208596	6.71241e-31	0.029973	0.758	1	1.28682e-28	1
ENSG00000250910.8	AC097467.3	lncRNA	1	0	0.428628	0.795508	1.21828	0.537242	0.11	0.810003	1.30556	-0.0753036	0.812	0.209598	0.0411275	0.908715	0.917	1	0.138405	1
ENSG00000229235.1	RPL37P18	processed_pseudogene	1	0	0.811749	1.80679	0.800503	0.44931	0.26	1.6328	0.238042	-0.918577	0.165	0.212629	0.860813	0.51568	0.408	NA	NA	NA
ENSG00000273035.1	AC007684.2	lncRNA	1	0	0.944668	1.64781	0.908001	0.837707	NA	0.86525	0.251296	0.0808525	NA	0.213194	0.722573	0.908886	NA	NA	0.837502	1
ENSG00000250069.1	AC011379.1	lncRNA	1	0	0.634347	0.735911	1.04262	0.58608	0.73	0.470569	0.905867	-0.332592	0.287	0.213628	0.0160829	0.383704	0.557	1	0.0738204	1
ENSG00000225506.2	CYP4A22-AS1	lncRNA	1	0	0.33449	0.806991	1.10644	0.525024	0.38	0.766027	1.2396	-0.20283	0.0709	0.21387	0.0425268	0.74674	0.242	1	0.141396	1
ENSG00000279108.1	AC008537.3	TEC	1	1	0.65353	0.791616	1.13633	0.647161	NA	0.475887	1.11676	-0.166465	NA	0.213916	0.00312039	0.667091	NA	1	0.0229051	1
ENSG00000226711.7	FAM66C	lncRNA	1	0	1.08197	0.661409	0.706278	0.903845	-0.25	-0.518945	-0.260206	-0.139091	0.277	0.215399	0.528012	0.733163	0.546	1	0.696093	1
ENSG00000104490.18	NCALD	protein_coding	1	1	0.575724	0.937853	1.65257	0.629236	-0.09	0.501527	1.59137	0.153744	0.711	0.216351	7.56577e-05	0.703581	0.867	1	0.00121374	1
ENSG00000271659.1	AL161729.4	lncRNA	1	0	0.703687	0.569053	1.08464	0.489337	0.47	-1.01877	0.495268	-0.898539	0.214	0.218096	0.529954	0.269481	0.475	NA	0.69738	NA
ENSG00000212125.2	TAS2R15P	unprocessed_pseudogene	1	0	0.844806	1.3062	0.765783	0.945597	-0.13	0.592997	0.252626	0.378449	0.511	0.218586	0.603571	0.431936	0.744	1	0.75191	1
ENSG00000112077.17	RHAG	protein_coding	1	1	0.425384	0.675946	1.34987	0.398008	0.24	0.685724	1.681	0.121604	0.277	0.218871	0.00191601	0.828791	0.546	1	0.0159356	1
ENSG00000198870.8	STKLD1	protein_coding	1	0	1.20882	0.654682	0.677936	0.638139	-0.31	-0.791006	-0.988769	-0.53218	0.0272	0.220282	0.125739	0.405211	0.128	1	0.287151	1
ENSG00000280239.1	AC011498.7	TEC	1	0	0.613076	1.24742	0.716348	0.770696	-0.05	0.574609	0.384364	0.107488	0.721	0.22032	0.413287	0.819105	0.873	1	0.602599	1
ENSG00000196951.11	SCOC-AS1	lncRNA	1	0	1.00838	0.467422	0.605354	0.399839	0.17	-0.76316	-0.215431	-0.459742	0.272	0.220415	0.721686	0.45474	0.541	1	0.83694	1
ENSG00000091972.18	CD200	protein_coding	1	0	0.817637	0.239963	1.08313	0.720321	0.02	-1.15931	1.21348	-0.154518	0.95	0.220903	0.18124	0.866786	0.98	1	0.361962	1
ENSG00000112561.19	TFEB	protein_coding	1	0	0.763317	1.10589	0.923108	0.790548	0.13	0.380169	0.0792574	0.168061	0.614	0.222162	0.800836	0.589106	0.811	1	0.887354	1
ENSG00000276740.1	AL445649.1	lncRNA	1	0	0.82309	1.14633	0.695066	0.564727	0.08	0.626316	0.00320097	-0.00555205	0.72	0.225327	0.995189	0.991542	0.873	1	0.997748	1
ENSG00000277188.1	AC025188.2	misc_RNA	1	0	0	1.0405	0.910623	0	0.57	4.04798	2.67437	0	0.29	0.226921	0.433564	1	0.561	NA	NA	NA
ENSG00000249492.2	AC114956.2	lncRNA	1	0	0.65624	0.981871	1.40731	0.666361	0.46	0.478519	0.999766	0.0237153	0.765	0.22776	0.0106387	0.952329	NA	1	0.0556361	1
ENSG00000256152.2	AC027290.1	lncRNA	1	1	0.150221	0.451941	9.26636	0.324147	1.21	1.06556	6.80782	1.04235	1.19e-05	0.233045	1.9939e-17	0.23626	0.000376	1	2.00304e-15	1
ENSG00000240106.2	RN7SL146P	misc_RNA	1	0	0.668033	0.251061	1.34814	0.298422	0.14	-1.49928	1.04471	-0.977261	0.864	0.233947	0.334795	0.404956	0.943	NA	NA	NA
ENSG00000286112.1	AL441992.2	protein_coding	1	1	0.735211	0.808682	1.10226	0.593154	0.01	0.304791	0.724374	-0.194945	0.989	0.234077	0.00446439	0.448168	0.996	1	0.030041	1
ENSG00000170464.10	DNAJC18	protein_coding	1	0	0.789199	0.514035	0.929092	1.37221	0.04	-0.630152	0.239938	0.582574	0.841	0.234687	0.647546	0.268173	0.931	1	0.783894	1
ENSG00000164236.12	ANKRD33B	protein_coding	1	1	0.086802	0.220648	1.34171	0.12154	0.13	0.846841	4.10459	0.628859	0.342	0.23548	6.44408e-09	0.377398	0.611	1	2.71513e-07	1
ENSG00000177989.13	ODF3B	protein_coding	1	1	0.139267	0.273994	3.51862	0.091924	-0.03	1.03483	4.5586	-0.071118	0.884	0.237216	1.45627e-08	0.938197	0.951	1	5.8569e-07	1
ENSG00000185513.17	L3MBTL1	protein_coding	1	0	0.95514	1.12632	0.99191	0.972665	0.04	0.345119	0.370374	0.110788	0.745	0.23943	0.206936	0.705208	0.886	1	0.392949	1
ENSG00000231728.5	TMSB15B-AS1	lncRNA	1	0	0.778595	0.940612	1.06916	0.669157	-0.05	0.447629	0.705929	-0.170657	0.806	0.240735	0.0578505	0.653336	0.915	1	0.173475	1
ENSG00000274251.1	AP003419.2	lncRNA	1	0	0.466213	0.655826	1.30565	0.27605	0.38	0.915033	1.84844	-0.866181	0.295	0.241046	0.0152395	0.307461	0.565	NA	0.0710221	NA
ENSG00000279253.1	AL121753.2	TEC	1	0	0.655432	1.06311	0.798368	0.734358	0.26	0.415056	0.167889	-0.0022455	0.105	0.241188	0.638653	0.99497	0.311	1	0.777823	1
ENSG00000277721.1	Metazoa_SRP	misc_RNA	1	0	0.289338	0.41879	1.69582	0.727893	NA	1.60764	2.23342	1.02659	NA	0.241469	0.100408	0.4574	NA	NA	0.248614	NA
ENSG00000144857.14	BOC	protein_coding	1	1	0.22145	0.392558	2.18642	0.340503	-0.19	0.569514	3.50607	0.804541	0.504	0.241473	1.29582e-14	0.0964606	0.739	1	1.07232e-12	1
ENSG00000241106.8	HLA-DOB	protein_coding	1	1	0.014128	0.036575	2.51687	0.041457	-0.39	1.40842	7.72482	1.81099	0.0136	0.242113	6.23126e-14	0.133615	0.0796	1	4.84291e-12	1
ENSG00000206341.7	HLA-H	unprocessed_pseudogene	1	1	0.749609	0.933693	7.98292	0.973096	-0.02	0.458841	3.411	0.351942	0.843	0.242505	3.50969e-20	0.36642	0.932	1	4.2495e-18	1
ENSG00000185920.16	PTCH1	protein_coding	1	1	0.335721	0.413529	1.22638	0.641897	-0.24	0.526383	2.19611	0.942251	0.118	0.244175	7.98142e-07	0.0371119	0.333	1	2.33901e-05	1
ENSG00000147180.17	ZNF711	protein_coding	1	0	0.853055	0.889325	1.20405	0.90099	-0.37	-0.38273	0.565951	-0.0731865	0.0421	0.246549	0.0828552	0.823161	0.171	1	0.219267	1
ENSG00000182584.6	ACTL10	protein_coding	1	0	0.319605	0.829646	1.01804	0.726417	NA	0.690664	1.37586	0.853128	NA	0.246891	0.0196063	0.149047	NA	1	0.0843544	1
ENSG00000233133.1	AC104451.1	unprocessed_pseudogene	1	0	0	0.805762	1.50318	0	0.18	2.87835	4.63571	1.93653	0.296	0.248525	0.0535735	0.451872	0.567	NA	NA	NA
ENSG00000109265.14	CRACD	protein_coding	1	0	0.783964	1.09859	0.769374	0.870107	-0.3	0.313855	0.0514442	0.0535481	0.0353	0.252196	0.852728	0.845699	0.152	1	0.918228	1
ENSG00000103740.10	ACSBG1	protein_coding	1	1	0.493599	0.303918	1.48329	0.587934	NA	-0.555869	1.60713	0.298907	NA	0.253629	0.000770231	0.543836	NA	1	0.0079924	1
ENSG00000271882.1	AP001330.4	lncRNA	1	1	0.846285	0.703703	3.15112	0.513476	NA	-0.750909	2.13823	-0.670467	NA	0.255945	0.000249466	0.298659	NA	NA	0.0032907	1
ENSG00000114638.8	UPK1B	protein_coding	1	0	0.438321	0.73473	1.06008	0.60179	-0.37	0.539407	1.1168	0.107813	0.0195	0.25608	0.0178847	0.821258	0.102	1	0.0793556	1
ENSG00000251230.6	MIR3945HG	lncRNA	1	0	0.558158	0.91325	1.04156	0.782017	NA	0.718703	1.4471	0.144396	NA	0.257784	0.0197792	0.822317	NA	NA	0.0848238	1
ENSG00000187391.22	MAGI2	protein_coding	1	1	0.789805	0.886248	1.32769	0.872045	-0.07	0.421898	1.16246	-0.15791	0.664	0.258196	0.00176361	0.673027	0.841	1	0.0150433	1
ENSG00000232587.1	EEF1A1P3	processed_pseudogene	1	0	0.725904	1.03562	0.857801	0.564503	-0.24	0.435234	0.261916	-0.133494	0.0938	0.260277	0.500503	0.732386	0.288	1	0.674837	1
ENSG00000285169.2	AL358117.1	lncRNA	1	1	0.197004	0.309042	1.09882	0.200935	0.35	0.733314	2.54826	0.378367	0.104	0.26089	3.91748e-05	0.563913	0.308	1	0.000694311	1
ENSG00000103313.13	MEFV	protein_coding	1	1	0.497574	0.589162	1.11553	0.545121	1.35	0.468245	1.22844	-0.166285	0.0349	0.261524	0.00294849	0.692058	0.151	1	0.0219799	1
ENSG00000178685.14	PARP10	protein_coding	1	1	0.289524	0.52007	36.6833	0.347306	0.4	0.473274	7.50781	0.908565	0.0368	0.26184	8.22799e-84	0.0299676	0.156	1	5.73591e-81	1
ENSG00000114450.11	GNB4	protein_coding	1	1	0.600532	0.919134	5.00173	0.800836	-0.12	0.232164	2.84865	0.0206197	0.41	0.261996	6.69159e-46	0.920431	0.669	1	2.08027e-43	1
ENSG00000113749.7	HRH2	protein_coding	1	1	0.076695	0.096419	2.12041	0.053679	-0.68	0.772362	5.38623	-0.361247	3.01e-06	0.262113	4.18601e-17	0.616785	0.000124	1	4.1688e-15	1
ENSG00000261335.1	AC005837.1	lncRNA	1	0	1.00977	0.787656	0.659298	0.835688	-0.36	-0.334704	-0.427162	-0.140212	0.0779	0.262133	0.154221	0.631402	0.257	1	0.32666	1
ENSG00000171658.8	NMRAL2P	transcribed_unprocessed_pseudogene	1	1	0.098973	0.164009	1.4977	0.261882	0.49	0.747196	3.78251	0.95513	0.00556	0.262405	2.89054e-10	0.135883	0.0424	1	1.48763e-08	1
ENSG00000287549.1	AC092268.1	lncRNA	1	1	0.466259	0.799116	1.33409	0.451736	NA	0.605361	1.53671	-0.206514	NA	0.263047	0.0038958	0.706809	NA	1	0.0270322	1
ENSG00000138400.13	MDH1B	protein_coding	1	0	1.08284	0.811127	0.655425	0.844251	0.08	-0.371942	-0.542318	-0.172249	0.808	0.263345	0.106629	0.603316	0.915	1	0.258509	1
ENSG00000219395.2	HSPA8P15	processed_pseudogene	1	0	0.815848	1.15742	0.835303	0.903505	-0.07	0.511366	0.0139946	0.145714	0.748	0.263435	0.976016	0.750831	0.888	1	0.986436	1
ENSG00000159217.10	IGF2BP1	protein_coding	1	0	0.775452	1.22683	0.696706	0.564671	-0.1	0.460887	0.589369	-0.328226	0.573	0.264098	0.150997	0.42637	0.788	1	0.322414	1
ENSG00000095752.7	IL11	protein_coding	1	0	0.641321	1.03842	0.734455	0.883039	-0.26	0.474263	0.885494	0.206648	0.113	0.264684	0.0354243	0.626538	0.324	1	0.124623	1
ENSG00000214336.5	FOXI3	protein_coding	1	0	0.880289	0.983449	1.053	0.973038	0.12	0.331254	0.759099	0.276592	0.331	0.266368	0.0100257	0.350434	0.601	1	0.0535876	1
ENSG00000263843.1	AC022211.2	lncRNA	1	0	0.915035	1.23889	0.903923	0.929172	0.14	0.319059	0.203836	0.117307	0.516	0.267625	0.476455	0.680194	0.748	1	0.655239	1
ENSG00000236915.2	CLCA4-AS1	lncRNA	1	0	0.912961	1.11165	0.648512	0.709744	0.47	0.329766	-0.298059	-0.0770273	0.0252	0.26866	0.327982	0.796907	0.121	1	0.524382	1
ENSG00000135926.15	TMBIM1	protein_coding	1	0	0.871059	0.864595	0.789334	1.32179	0.33	0.496904	0.333101	0.758017	0.145	0.269748	0.464387	0.0896976	0.378	1	0.645668	1
ENSG00000280351.2	AC127496.7	TEC	1	0	0.866265	1.08272	0.696326	0.916194	-0.15	0.451929	-0.0289916	0.174807	0.497	0.270832	0.944696	0.669954	0.735	1	0.969951	1
ENSG00000231298.7	MANCR	lncRNA	1	1	0.794856	0.845838	2.46859	0.844059	0.36	0.708018	1.71467	0.0896268	0.0182	0.271115	0.00704452	0.889918	0.0976	1	0.0418217	1
ENSG00000258872.2	FDPSP3	transcribed_processed_pseudogene	1	1	0.105549	0.13126	1.15262	0.158033	0.47	1.06948	4.40866	1.23062	0.00227	0.271191	1.11079e-06	0.19708	0.0218	NA	3.15089e-05	1
ENSG00000176998.4	HCG4	unprocessed_pseudogene	1	1	0.331525	0.498674	1.10151	0.517897	1.03	0.594329	1.95176	0.572889	0.406	0.271608	0.000132475	0.281995	NA	NA	0.00194361	1
ENSG00000124406.16	ATP8A1	protein_coding	1	0	0.944452	0.742709	1.03041	0.916412	-0.03	-0.323401	0.438792	0.0521452	0.845	0.272188	0.133437	0.85832	0.934	1	0.297712	1
ENSG00000282851.2	BISPR	lncRNA	1	1	0.409553	0.51002	15.2274	0.544552	-0.2	0.455319	5.32111	0.0552301	0.298	0.272527	3.40663e-42	0.894823	0.569	1	9.21994e-40	1
ENSG00000142530.11	FAM71E1	protein_coding	1	0	1.00224	0.634476	0.698897	0.804706	-0.04	-0.428521	-0.393388	-0.20686	0.976	0.273442	0.314351	0.587999	NA	1	0.510722	1
ENSG00000258920.1	FOXN3-AS1	lncRNA	1	0	0.687487	1.03936	0.617379	0.593555	0.36	0.547101	-0.0350523	0.04881	0.0213	0.273902	0.945185	0.922748	0.108	1	0.970194	1
ENSG00000075043.19	KCNQ2	protein_coding	1	1	0.35868	0.378798	2.14973	0.346898	1.22	-0.70087	1.74905	-0.369141	0.199	0.274598	0.00620661	0.563753	NA	1	0.0381263	1
ENSG00000274667.1	AC090517.2	lncRNA	1	0	0.797107	1.17319	0.743953	0.959061	-0.17	0.54552	0.371251	0.341882	0.313	0.275031	0.461277	0.493362	0.584	1	0.643454	1
ENSG00000187516.7	H2AP	protein_coding	1	0	0.931229	1.72232	0.435704	0.714917	-0.06	0.56095	-1.04601	-0.141815	0.901	0.275721	0.0615667	0.786042	0.959	1	0.180501	1
ENSG00000250899.3	AC125807.2	lncRNA	1	0	0.645131	1.03391	0.627263	0.732507	-0.02	0.492323	0.0789861	-0.167186	0.948	0.276823	0.862011	0.712865	0.979	1	0.923555	1
ENSG00000258659.7	TRIM34	protein_coding	1	1	0.166271	0.225434	1.62998	0.168171	-0.67	0.389235	3.67207	-0.10017	4.33e-06	0.277137	1.85517e-30	0.783686	0.000166	1	3.49821e-28	1
ENSG00000254119.5	LINC02842	lncRNA	1	1	0.05386	0.186718	2.47297	0	-0.31	1.39126	5.66459	0.675154	0.788	0.277708	1.99774e-06	0.61688	NA	NA	5.27041e-05	NA
ENSG00000270426.1	AC099343.2	lncRNA	1	1	0.139216	0.200154	2.48513	0.237962	-0.13	0.79243	3.90873	0.359381	0.663	0.280484	4.07102e-09	0.628839	0.841	NA	1.77375e-07	1
ENSG00000266821.1	AC018521.7	lncRNA	1	0	0.470125	0.667199	1.00909	0.537696	-0.1	0.558725	1.3382	-0.174227	0.482	0.281264	0.00947256	0.738076	0.726	1	0.0516879	1
ENSG00000285772.1	AC000120.2	protein_coding	1	0	0.162014	0.161293	1.00262	0.214657	0.18	-1.43201	1.16773	-0.0844421	0.242	0.28164	0.347334	0.946552	0.508	NA	0.542164	NA
ENSG00000284747.1	AL034417.4	lncRNA	1	1	0.697231	0.732306	1.33969	0.616028	-0.15	0.463251	1.40673	-0.0282353	0.498	0.281689	0.00095439	0.947869	0.736	1	0.00941206	1
ENSG00000196366.3	C9orf163	lncRNA	1	0	1.09506	0.836872	0.870425	0.905069	-0.34	-0.435621	0.0538126	-0.0457365	0.137	0.281918	0.892921	0.908567	0.364	1	0.940164	1
ENSG00000262227.1	AC004771.2	lncRNA	1	0	1.46197	0.811588	0.999523	0.811467	NA	-0.558605	-0.326218	-0.620065	NA	0.281959	0.524504	0.225816	NA	NA	0.693421	1
ENSG00000255507.6	UVRAG-DT	lncRNA	1	0	0.759573	0.416056	1.47897	0.807148	-0.12	-0.602271	1.26156	0.144689	0.937	0.284493	0.0144073	0.784488	NA	1	0.0684172	1
ENSG00000234665.9	LERFS	lncRNA	1	0	0.555506	1.06075	0.899462	0.635779	0.16	0.526597	0.884958	-0.204418	0.511	0.285036	0.0706647	0.68053	0.745	1	0.197215	1
ENSG00000270964.1	AC016355.1	lncRNA	1	0	0.964449	1.34567	0.921759	0.913152	-0.5	0.30905	-0.185131	0.0291131	0.0283	0.285946	0.532209	0.919987	0.131	1	0.699187	1
ENSG00000232328.3	AC084030.1	lncRNA	1	0	0.550114	0.557155	1.0363	0.543525	NA	0.609231	1.17573	-0.365018	NA	0.286288	0.038104	0.529414	NA	1	0.131108	1
ENSG00000249661.1	TNRC18P1	processed_pseudogene	1	1	0.650911	0.863507	1.34545	0.601381	-2.41	0.330499	1.21892	0.0580501	3.01e-48	0.287317	6.69591e-05	0.851675	5.47e-44	1	0.00109093	1
ENSG00000277728.1	AC097641.2	lncRNA	1	0	1.00824	0.574839	0.824053	0.716239	0.24	-0.711207	-0.173043	-0.0922169	0.25	0.287378	0.790096	0.885359	0.517	NA	0.880756	NA
ENSG00000170476.16	MZB1	protein_coding	1	0	0.74604	1.03365	0.950056	0.675503	0.33	0.444755	0.541136	-0.0475748	0.175	0.288156	0.192547	0.910215	0.423	1	0.375544	1
ENSG00000255513.1	AC005363.1	transcribed_processed_pseudogene	1	0	0	0	1.98543	0	0.05	-3.54685	2.99765	1.17675	0.73	0.288824	0.339165	0.7086	0.877	NA	0.534317	NA
ENSG00000276718.1	AC005840.4	lncRNA	1	1	0.660489	0.454485	2.18826	0.294382	-0.03	-0.600781	2.02572	-1.50953	0.895	0.289475	6.36991e-05	0.0127798	0.956	1	0.00104671	1
ENSG00000244036.3	AC073320.1	lncRNA	1	0	0.629618	0.898482	1.10368	0.673675	0.17	0.535709	1.08732	-0.110568	0.293	0.290529	0.030785	0.828372	0.563	1	0.113805	1
ENSG00000260352.1	AC092287.1	lncRNA	1	1	0.571853	0.388489	2.06082	0.373422	NA	-0.770457	2.01387	-0.472314	NA	0.291067	0.0015303	0.497375	NA	NA	0.013442	NA
ENSG00000283317.1	AL831711.1	lncRNA	1	0	0.34833	0.765065	1.03454	0.24091	0.15	0.669856	1.44435	-0.551399	0.454	0.293147	0.0195898	0.417815	0.704	NA	0.0843079	NA
ENSG00000271857.1	AL096865.1	lncRNA	1	1	0.527832	0.40548	1.78331	0.464975	-0.49	-0.510414	1.97124	-0.185364	0.0169	0.293934	8.36935e-06	0.692591	0.0931	1	0.000185132	1
ENSG00000252503.1	RNU6-531P	snRNA	1	0	0	0	8.19137	0	0	-2.83825	1.43359	-2.15749	0.999	0.293952	0.562385	0.42501	1	NA	NA	NA
ENSG00000119917.14	IFIT3	protein_coding	1	1	0.271369	0.432994	391.508	0.188574	NA	0.660977	10.9802	-0.225728	NA	0.296016	2.76967e-70	0.724213	NA	1	1.4481e-67	1
ENSG00000274270.1	AL137060.3	lncRNA	1	1	0.577535	0.404437	1.33456	0.402858	0.17	-0.415221	1.4144	-0.226304	0.814	0.296885	0.000209463	0.563291	0.917	1	0.00284416	1
ENSG00000251611.1	FAM160A1-DT	lncRNA	1	0	1.04005	0.454238	0.845807	0.679752	NA	-0.814118	0.183524	-0.454836	NA	0.298325	0.804163	0.545235	NA	NA	0.889198	NA
ENSG00000242614.3	RN7SL164P	misc_RNA	1	0	0.209408	1.20268	0.494013	0.44388	NA	1.25097	0.448773	0.424251	NA	0.299301	0.718963	0.7302	NA	NA	NA	NA
ENSG00000104870.13	FCGRT	protein_coding	1	0	0.570951	1.11864	0.207916	0.507593	-0.54	0.649529	-1.16492	-0.182095	0.084	0.301212	0.0693211	0.774593	0.269	1	0.194717	1
ENSG00000254162.1	AC009812.3	lncRNA	1	1	0.55252	0.838142	1.28529	0.618527	0.22	0.463543	1.31648	-0.378795	0.53	0.301807	0.00320799	0.401238	0.758	1	0.0233839	1
ENSG00000280028.1	AC007431.3	TEC	1	0	0.710419	0.936491	1.2803	0.78049	NA	0.685761	1.2258	0.0266239	NA	0.302046	0.0613721	0.968494	NA	NA	0.180154	1
ENSG00000196159.14	FAT4	protein_coding	1	0	0.97073	1.21199	0.728493	0.715142	-0.37	0.241173	-0.153738	-0.159141	0.00634	0.302063	0.512763	0.496099	0.0463	1	0.683713	1
ENSG00000286118.1	AC234031.1	lncRNA	1	0	0.673897	0.743267	1.00494	0.846622	0.18	0.354983	0.846315	0.0854202	0.154	0.302791	0.0130068	0.804206	0.392	1	0.0634885	1
ENSG00000273210.1	AP001437.1	lncRNA	1	0	0.95655	0.606783	1.38487	0.748955	0.55	-0.74297	0.509867	0.0340866	0.598	0.303058	0.456203	0.960464	NA	NA	0.639804	NA
ENSG00000283041.1	AC008038.1	processed_pseudogene	1	0	0.82741	1.02912	0.963841	0.755413	0.17	0.384816	0.571198	-0.185682	0.221	0.303123	0.124627	0.623211	0.483	1	0.28559	1
ENSG00000201129.1	SNORA58B	snoRNA	1	0	1.6518	0	0	0	0.07	-3.08906	-0.189153	-2.38252	0.708	0.30418	0.947202	0.428076	0.865	NA	NA	NA
ENSG00000245156.1	AP001107.1	lncRNA	1	1	0.774563	0.972984	1.60532	0.926022	0.36	0.470529	1.3391	0.0302032	0.147	0.306472	0.00344719	0.947731	0.38	1	0.0246205	1
ENSG00000170537.13	TMC7	protein_coding	1	0	0.927011	1.48371	0.728585	0.975025	-0.46	0.265299	-0.234099	-0.160184	0.0236	0.307026	0.372876	0.538895	0.116	1	0.565831	1
ENSG00000056487.16	PHF21B	protein_coding	1	0	0.815671	1.41434	0.988969	0.650386	-0.41	0.50091	0.585455	-0.115051	0.0105	0.307953	0.23312	0.815481	0.0667	1	0.425746	1
ENSG00000140853.16	NLRC5	protein_coding	1	1	0.25344	0.299907	10.9995	0.105722	NA	0.520579	6.24007	-0.724516	NA	0.309882	3.40146e-43	0.158301	NA	1	9.54275e-41	1
ENSG00000128383.13	APOBEC3A	protein_coding	1	1	0.594104	0.648853	2.19815	0.758272	-0.94	0.66909	1.86389	-0.0645715	1.49e-06	0.311283	0.00445472	0.922615	6.93e-05	1	0.0300002	1
ENSG00000214919.3	AC104472.1	lncRNA	1	1	0.525188	0.768101	1.98702	0.558117	2.16	0.432832	2.30647	-0.179628	7.31e-05	0.312239	3.01341e-08	0.678207	0.00161	1	1.13832e-06	1
ENSG00000271519.1	AL590065.1	processed_pseudogene	1	1	0.654529	0.842999	1.16254	0.940475	-0.18	0.46097	1.26934	0.0474119	0.173	0.312339	0.00525785	0.917302	0.42	1	0.03391	1
ENSG00000276292.1	AC131159.1	lncRNA	1	0	0.329659	0.932041	1.02919	0.193073	0.39	1.49597	1.49924	-0.138327	0.0185	0.313061	0.311111	0.930305	0.0986	NA	NA	NA
ENSG00000204261.9	PSMB8-AS1	lncRNA	1	1	0.024692	0.045847	4.32359	0.010465	NA	0.997241	8.20531	-0.286605	NA	0.313912	9.20421e-25	0.803599	NA	1	1.40227e-22	1
ENSG00000224881.1	AC068279.1	processed_pseudogene	1	0	0.763126	1.43786	0.507254	0.808602	-0.22	0.550799	-0.202663	-0.00679866	0.183	0.314965	0.717172	0.99017	0.434	1	0.833976	1
ENSG00000256361.1	AC027544.1	processed_pseudogene	1	0	0.764725	0.49332	1.46907	0.372858	NA	-0.744288	1.18918	-0.925913	NA	0.315125	0.0810152	0.209932	NA	NA	0.215835	NA
ENSG00000163746.12	PLSCR2	protein_coding	1	1	0.089489	0.072264	2.12315	0.053901	NA	0.753861	4.94069	-0.414668	NA	0.315987	6.81896e-14	0.593507	NA	1	5.21164e-12	1
ENSG00000103154.9	NECAB2	protein_coding	1	0	0.692752	1.07657	0.428685	0.504199	-0.14	0.359418	-0.676809	-0.18929	0.391	0.316015	0.0665536	0.596902	0.653	1	0.189747	1
ENSG00000264546.1	AC008026.3	lncRNA	1	0	0.52697	0.881214	1.18358	0.485403	-0.62	0.394774	0.969008	0.0710482	0.00047	0.316371	0.0126076	0.857141	0.00652	1	0.0622668	1
ENSG00000279404.1	AC008739.6	TEC	1	0	0.908914	0.792631	1.09926	0.756832	-0.06	0.418421	0.889405	-0.253933	0.613	0.318913	0.0331122	0.547861	0.811	1	0.119396	1
ENSG00000270277.1	AC009948.1	lncRNA	1	0	1.15634	0.800492	0.505411	0.738528	0.12	-0.385152	-0.785207	-0.250371	0.704	0.321306	0.0458213	0.515121	0.863	1	0.148761	1
ENSG00000261126.7	RBFADN	lncRNA	1	1	0.924994	0.955569	1.42827	0.92637	-0.01	0.425119	1.24318	-0.0466093	0.968	0.321766	0.00364978	0.91361	0.987	1	0.0256925	1
ENSG00000204103.4	MAFB	protein_coding	1	1	0.91739	0.803366	2.8974	0.63234	0.35	-0.306103	1.96263	-0.393658	0.233	0.321903	4.61285e-11	0.200091	0.498	1	2.60734e-09	1
ENSG00000221963.6	APOL6	protein_coding	1	1	0.137928	0.164914	6.33503	0.148256	-0.26	0.291384	5.68117	-0.213573	0.424	0.322607	1.2787e-91	0.472634	0.681	1	9.80553e-89	1
ENSG00000087085.16	ACHE	protein_coding	1	1	0.503181	0.692026	2.42025	0.725837	-1.79	0.486718	2.59307	0.235113	0.00607	0.323113	6.96542e-08	0.632889	0.045	1	2.48433e-06	1
ENSG00000153237.18	CCDC148	protein_coding	1	0	0.655	0.683679	1.05726	0.659675	-0.24	0.37752	0.794758	0.123294	0.395	0.32464	0.0363312	0.748063	0.657	1	0.12675	1
ENSG00000265386.2	RN7SL219P	misc_RNA	1	0	0.336419	0.61132	1.02794	0.601332	-0.13	1.12566	1.482	0.935322	0.858	0.325747	0.19079	0.412922	0.94	NA	NA	NA
ENSG00000288076.1	AC018398.2	lncRNA	1	1	0	0	2.552	0	-0.02	2.03882	10.9999	1.00722	0.925	0.326051	1.07086e-08	0.643811	0.969	1	4.34481e-07	1
ENSG00000258284.1	POLR2KP1	processed_pseudogene	1	0	0.510288	0	1.06982	0	2.26	-2.51745	1.55421	-1.83069	0.026	0.326114	0.504358	0.475177	0.124	NA	NA	NA
ENSG00000249700.9	SRD5A3-AS1	lncRNA	1	1	0.181544	0.466242	6.90026	0.330516	0.03	0.506252	5.31496	-0.185875	0.892	0.327394	4.38275e-29	0.716345	0.954	1	7.8159e-27	1
ENSG00000248510.2	LINC02267	lncRNA	1	1	0.744649	0.716722	1.89487	0.602289	0.02	0.431997	1.40919	0.00664446	0.912	0.327883	0.00120401	0.988041	0.964	1	0.0112048	1
ENSG00000272476.1	AL024507.2	lncRNA	1	1	0.650446	0.718611	1.09275	0.755847	0.11	0.295004	0.786006	0.0878524	0.648	0.328843	0.00823028	0.770646	0.832	1	0.0468541	1
ENSG00000272707.1	AC046143.2	lncRNA	1	0	0.632524	1.82689	0	0.470578	0.52	1.57191	-1.71326	0.140353	0.436	0.328909	0.378941	0.933641	0.69	NA	NA	NA
ENSG00000232860.8	SMG7-AS1	lncRNA	1	1	0.351693	0.524695	1.35511	0.297477	0.68	0.479637	2.23631	0.313736	0.000167	0.329027	1.06398e-06	0.509837	0.003	1	3.02556e-05	1
ENSG00000240694.9	PNMA2	protein_coding	1	1	0.473829	0.512067	1.04447	0.491499	0.05	0.421665	1.34084	-0.0535199	0.786	0.331161	0.00187885	0.902192	0.906	1	0.0157175	1
ENSG00000260360.1	AL353708.1	lncRNA	1	1	0.335536	0.779439	1.49961	0.417896	-0.27	0.538321	1.71887	-0.313461	0.0449	0.331181	0.00162053	0.57666	0.179	1	0.0140839	1
ENSG00000231699.1	AC020550.1	processed_pseudogene	1	0	0.653754	0	1.02178	0.328069	2.4	-1.68539	0.567955	-0.341069	5.35e-08	0.333908	0.705936	0.82471	4.2e-06	NA	NA	NA
ENSG00000079385.23	CEACAM1	protein_coding	1	1	0.326871	0.305834	5.79129	0.210305	NA	0.342506	4.66644	-0.185724	NA	0.334108	1.99518e-50	0.617848	NA	1	7.06139e-48	1
ENSG00000255363.3	LINC02757	lncRNA	1	0	0.088741	0.322397	1.1736	0.225168	0.28	0.826133	1.87448	-0.560057	0.175	0.334121	0.0252785	0.517355	0.423	1	0.0998041	1
ENSG00000154451.14	GBP5	protein_coding	1	1	0.089099	0.058608	1.65005	0.098969	0.18	-0.449	4.91325	0.0398717	0.648	0.334191	7.08401e-33	0.928451	0.832	1	1.42954e-30	1
ENSG00000224339.1	SC4MOP	processed_pseudogene	1	0	0.789038	1.18369	0.796487	0.582573	-0.05	0.621929	0.365319	-0.321216	0.763	0.3342	0.572378	0.623594	0.895	1	0.729608	1
ENSG00000110375.3	UPK2	protein_coding	1	0	0.892772	1.0031	0.867831	0.830776	0.04	0.445041	0.32611	0.601136	0.88	0.334547	0.481184	0.18641	0.949	1	0.65921	1
ENSG00000279631.1	AL158211.5	TEC	1	0	0.886786	0.634735	1.13539	0.617905	NA	-0.36235	0.79969	-0.122016	NA	0.335462	0.0286561	0.741799	NA	1	0.108609	1
ENSG00000010704.18	HFE	protein_coding	1	1	0.768517	0.865446	1.16364	0.804447	NA	0.302434	0.914008	-0.266283	NA	0.336219	0.00348668	0.399117	NA	1	0.0248178	1
ENSG00000196993.8	NPIPB9	protein_coding	1	0	0.924637	1.18566	0.996528	0.670007	NA	0.331392	0.432895	-0.344678	NA	0.340025	0.211631	0.324777	NA	1	0.39854	1
ENSG00000278107.1	AC027575.2	lncRNA	1	0	0.943245	0.530854	0.662561	1.14533	0	-0.545303	-0.388458	0.48379	0.991	0.340358	0.494242	0.369549	0.996	NA	0.670093	1
ENSG00000167701.14	GPT	protein_coding	1	0	0.556081	1.1568	0.201305	0.780561	0.12	0.613194	-0.719384	0.262872	0.657	0.340655	0.279172	0.68189	0.838	1	0.474686	1
ENSG00000225564.6	LINC01492	lncRNA	1	1	0.796756	0.842942	1.24835	0.967727	0.15	0.305758	0.925876	-0.00436386	0.3	0.343196	0.00380082	0.989211	0.571	1	0.0264963	1
ENSG00000161929.15	SCIMP	protein_coding	1	0	0.712813	1.02399	0.684972	0.47761	0.37	0.515861	0.990619	0.0282379	0.0682	0.344207	0.0658687	0.958841	0.235	1	0.188392	1
ENSG00000272115.1	AC233992.3	lncRNA	1	0	0.185596	1.04357	0.60159	0.581229	-0.38	1.00913	0.197582	1.06444	0.191	0.345024	0.857617	0.314924	0.445	NA	0.921095	NA
ENSG00000169245.6	CXCL10	protein_coding	1	1	0.136116	0	50.1756	0.047663	0.63	-1.32995	9.6459	-1.44293	0.059	0.347258	4.27536e-14	0.304497	0.214	1	3.40327e-12	1
ENSG00000287515.1	AL929602.1	transcribed_unprocessed_pseudogene	1	0	0.713963	0.521289	1.01691	0.45147	NA	-0.355963	0.735124	-0.667031	NA	0.347471	0.0462165	0.0789065	NA	1	0.149748	1
ENSG00000253880.1	AC009435.1	lncRNA	1	0	0.806147	0.843698	1.11272	0.813257	-0.03	-0.514065	0.408365	-0.353974	0.91	0.34754	0.435971	0.507461	0.963	1	0.621947	1
ENSG00000124391.5	IL17C	protein_coding	1	1	0.221262	0.65585	1.72285	0.623514	-0.07	0.657569	3.2333	0.729748	0.64	0.347663	1.70077e-06	0.292612	0.827	1	4.56548e-05	1
ENSG00000225449.3	RAB6C-AS1	transcribed_unprocessed_pseudogene	1	1	0.369707	0.329279	1.54121	0.264308	0.67	-0.346861	1.95963	-0.470344	0.453	0.348015	6.45876e-09	0.199353	0.704	1	2.71634e-07	1
ENSG00000224810.1	AL355482.1	lncRNA	1	1	0.546124	0.720135	1.01059	0.588205	-0.95	0.334166	1.07402	-0.246003	0.000488	0.348232	0.00225996	0.493267	0.00671	1	0.0179525	1
ENSG00000262903.1	AC027796.4	lncRNA	1	0	0.366258	0.393155	1.04068	0.5883	0.18	-0.678489	0.966971	0.293215	0.239	0.348428	0.158099	0.671429	0.504	NA	0.331426	1
ENSG00000270959.1	LPP-AS2	lncRNA	1	0	0.938056	0.987275	1.03294	0.794738	0.32	0.286	0.481433	0.225971	0.113	0.348606	0.113134	0.457061	0.325	1	0.268979	1
ENSG00000258682.1	AL132989.1	lncRNA	1	1	0.350282	0.614558	1.47289	0.446664	-0.45	0.619585	2.14722	0.727249	0.0272	0.349186	0.000621281	0.26366	0.128	NA	0.0067386	1
ENSG00000231416.1	AL358472.1	processed_pseudogene	1	0	0.986944	0.612513	1.54236	0.783696	0.08	-0.710428	1.01237	-0.327665	0.541	0.349285	0.155742	0.656079	0.767	NA	0.328582	NA
ENSG00000286403.1	AC010378.1	lncRNA	1	1	0.440154	0.681188	1.93886	0.619846	NA	0.446725	2.17288	-0.140832	NA	0.349583	3.75756e-06	0.76944	NA	1	9.22546e-05	1
ENSG00000236445.5	LINC00608	lncRNA	1	0	0.48309	0.888855	1.30328	0.737872	0.28	0.573303	1.34089	0.199212	0.0936	0.35024	0.0267714	0.746197	0.288	1	0.103718	1
ENSG00000188897.9	AC099489.1	protein_coding	1	1	0.26978	0.4275	1.05587	0.221749	-0.47	0.584574	2.64238	-0.117117	0.00161	0.350439	1.62195e-05	0.851841	0.017	1	0.000327882	1
ENSG00000227855.3	DPY19L2P3	transcribed_unprocessed_pseudogene	1	0	1.07991	0.782829	0.650715	0.834805	-0.34	-0.360259	-0.0610022	-0.369024	0.00896	0.350505	0.87298	0.33256	0.0591	1	0.928926	1
ENSG00000189238.6	LINC00943	lncRNA	1	1	0.777458	0.726798	1.16128	0.863685	-0.08	0.449461	1.25606	0.459752	0.727	0.351248	0.00819425	0.337701	0.876	1	0.0466953	1
ENSG00000228137.1	AP001469.2	lncRNA	1	0	1.04984	0.625364	0.380254	0.860598	NA	-0.709595	-0.968674	-0.469332	NA	0.35213	0.212949	0.527803	NA	NA	0.400236	NA
ENSG00000275263.1	AC135048.3	lncRNA	1	0	0.407354	1.02451	0.756556	0.493686	NA	0.893516	0.626211	0.432112	NA	0.356157	0.523733	0.658536	NA	NA	NA	NA
ENSG00000274603.1	Y_RNA	misc_RNA	1	0	3.00327	0	0	0	-0.46	-3.26202	-2.30302	-1.5602	0.0357	0.357046	0.515544	0.654125	0.153	NA	NA	NA
ENSG00000227199.1	ST7-AS1	lncRNA	1	1	0.675144	0.666449	2.75041	0.564796	-0.25	0.307689	2.34215	-0.0503773	0.0894	0.357391	6.70087e-14	0.880681	0.28	1	5.18234e-12	1
ENSG00000095585.17	BLNK	protein_coding	1	1	0.639839	0.539904	1.27734	0.446443	-0.15	-0.348464	1.02197	-0.321008	0.615	0.357432	0.00610836	0.395453	0.812	1	0.0376737	1
ENSG00000267295.1	AC025048.3	unprocessed_pseudogene	1	0	0.763284	0.565663	1.45508	0.529203	-0.11	-0.718009	0.577729	-0.42419	0.593	0.35786	0.432193	0.574425	0.799	NA	0.618531	NA
ENSG00000134363.12	FST	protein_coding	1	1	0.181294	0.128845	1.592	0.264531	NA	-0.443508	3.47147	0.55109	NA	0.357928	2.28917e-16	0.236129	NA	1	2.14948e-14	1
ENSG00000287733.1	AC083862.2	lncRNA	1	1	0.214511	0.323135	1.23182	0.223758	1.78	0.530217	2.60206	0.150804	0.00238	0.35907	1.60027e-06	0.795358	0.0226	1	4.35156e-05	1
ENSG00000227906.8	SNAP25-AS1	lncRNA	1	1	0.449407	0.58736	1.04885	0.647746	0.01	0.436295	1.28587	-0.100097	0.982	0.360018	0.00669433	0.83401	0.994	1	0.0402622	1
ENSG00000237807.4	AC022034.1	lncRNA	1	1	0.733948	0.668739	2.19162	0.550874	-0.04	0.263765	1.83911	-0.103509	0.872	0.363261	4.87076e-11	0.720325	0.946	1	2.71971e-09	1
ENSG00000259735.1	AC092868.2	lncRNA	1	0	0.344461	0.376013	1.22567	0.608907	-0.15	0.676802	1.82941	0.571774	0.307	0.364232	0.0108286	0.439975	0.579	NA	0.0562713	NA
ENSG00000203588.3	IGBP1-AS1	lncRNA	1	0	0.360029	0.636954	1.05389	0.58117	0.14	0.661103	1.12468	0.0570866	0.513	0.364415	0.117985	0.938312	0.746	NA	0.275754	NA
ENSG00000254275.6	LINC00824	lncRNA	1	0	0.705007	0.604225	1.46201	0.57975	0.89	0.683521	1.64529	-0.34964	0.00517	0.36447	0.0279927	0.645666	0.0405	1	0.106992	1
ENSG00000279434.1	AL049776.1	TEC	1	1	0.709513	0.847883	1.71383	0.898798	NA	0.328869	1.14472	-0.0504825	NA	0.365161	0.00139881	0.889709	NA	1	0.0125434	1
ENSG00000273587.1	SNORA78	snoRNA	1	0	0	0	0	1.50802	0.07	3.25878	2.06738	2.61041	0.852	0.365211	0.575179	0.470928	0.936	NA	NA	NA
ENSG00000204219.11	TCEA3	protein_coding	1	0	0.846736	1.3264	0.724615	0.904861	-0.29	0.317101	-0.110692	-0.393009	0.0497	0.3654	0.755212	0.266563	0.191	1	0.858999	1
ENSG00000261270.1	AC012181.2	lncRNA	1	0	0.489043	1.09893	0.976721	0.513536	-0.03	0.643028	0.585925	0.349687	0.845	0.365771	0.410865	0.623118	0.934	NA	0.600254	1
ENSG00000232065.1	LINC01063	lncRNA	1	0	0.672245	1.15463	0.495036	0.89632	0.93	0.728554	0.140212	0.588542	0.113	0.365821	0.866259	0.462585	0.324	NA	0.925907	NA
ENSG00000279022.1	AL359715.4	TEC	1	0	1.05491	0.648523	0.537006	0.721474	-0.28	-0.585649	-0.987058	-0.605944	0.882	0.36593	0.137924	0.34379	NA	NA	0.303755	NA
ENSG00000240032.1	LNCSRLR	lncRNA	1	0	0.741971	1.15034	0.457159	0.483892	NA	0.524777	-0.573631	-0.239562	NA	0.367571	0.343413	0.685477	NA	1	0.538675	1
ENSG00000105672.14	ETV2	protein_coding	1	0	0.506852	1.0401	0.352643	0.536143	-0.27	0.645911	-0.2134	0.139407	0.074	0.368023	0.770835	0.847149	0.248	NA	0.869054	NA
ENSG00000188176.12	SMTNL2	protein_coding	1	0	1.0575	0.620288	0.491024	0.423796	0.26	-0.515714	-1.05365	-1.14387	0.247	0.368473	0.0712186	0.047852	0.514	1	0.198136	1
ENSG00000275484.1	AP003419.3	lncRNA	1	0	0.93633	0.657483	1.92292	0.797276	-0.59	-0.598918	1.55324	0.0647991	0.0219	0.36865	0.0107425	0.918303	0.111	NA	0.0558996	1
ENSG00000243795.1	LINC02044	lncRNA	1	1	0.006767	0.013309	1.34837	0.022313	-0.17	0.929577	7.50417	1.26163	0.384	0.368755	1.46072e-18	0.196924	0.649	1	1.60784e-16	1
ENSG00000049192.15	ADAMTS6	protein_coding	1	1	0.158717	0.075847	1.19996	0.224376	-2.12	-0.510132	3.01924	0.479064	0.126	0.369381	9.89031e-09	0.385643	NA	1	4.02702e-07	1
ENSG00000160712.13	IL6R	protein_coding	1	1	0.729455	0.729397	1.53167	0.690069	-0.27	0.260586	1.02304	0.282049	0.0307	0.369381	0.000348689	0.327304	0.138	1	0.00427039	1
ENSG00000204019.5	CT83	protein_coding	1	0	0.9298	0.813622	1.13348	0.623181	0.24	-0.598101	0.170769	-0.321388	0.0591	0.369447	0.792842	0.623034	0.214	1	0.882621	1
ENSG00000270379.6	HEATR9	protein_coding	1	1	0	0	2.65441	0	-0.05	-1.43834	8.83561	-0.629486	0.762	0.370827	7.0123e-16	0.695309	0.894	1	6.4015e-14	1
ENSG00000135116.9	HRK	protein_coding	1	1	0.340734	0.424155	1.18049	0.364831	NA	0.356817	1.52207	0.210761	NA	0.371244	0.000115888	0.59748	NA	1	0.00173567	1
ENSG00000173421.17	IHO1	protein_coding	1	1	0.435033	0.705525	1.2127	0.859354	-0.08	0.419917	1.34224	0.183378	0.727	0.372169	0.00383081	0.696527	0.876	1	0.0266593	1
ENSG00000154898.15	CCDC144CP	transcribed_processed_pseudogene	1	1	0.730471	0.558436	1.38409	0.554002	-0.14	0.349687	1.24267	-0.0513947	0.446	0.372746	0.00136153	0.895607	0.697	1	0.012318	1
ENSG00000249096.7	LINC02362	lncRNA	1	1	0.435567	0.699435	1.14975	0.641795	-0.19	0.411639	1.40871	-0.145926	0.209	0.374143	0.00210591	0.753815	0.468	1	0.017097	1
ENSG00000135604.10	STX11	protein_coding	1	1	0.110507	0.115368	1.17914	0.094444	NA	0.435656	3.94594	0.0569632	NA	0.375436	5.29807e-17	0.908073	NA	1	5.18647e-15	1
ENSG00000133805.15	AMPD3	protein_coding	1	1	0.285643	0.465977	1.14942	0.513901	-0.83	0.517989	1.72706	0.337153	0.00211	0.378071	0.0031697	0.56495	0.0207	1	0.0231342	1
ENSG00000285799.1	AL645929.2	transcribed_unprocessed_pseudogene	1	1	0.215538	0.17011	1.17916	0.146346	-0.01	-0.303911	2.76077	-0.297074	0.974	0.37813	5.71035e-20	0.378146	0.989	1	6.77147e-18	1
ENSG00000157306.14	ZFHX2-AS1	lncRNA	1	1	0.687058	0.830076	1.39924	0.840077	NA	0.251881	1.21549	0.267647	NA	0.378406	1.31315e-05	0.343718	NA	1	0.000272673	1
ENSG00000229054.1	RPS29P14	processed_pseudogene	1	0	0	0.342825	0.525919	1.14588	-0.17	1.74534	1.69885	1.89125	0.402	0.379167	0.393299	0.333575	0.663	NA	NA	NA
ENSG00000271554.1	AL138787.2	lncRNA	1	1	0.074203	0	8.6414	0	-0.25	-1.48646	7.53911	-1.7368	0.209	0.379586	5.89008e-10	0.304592	0.468	1	2.88916e-08	1
ENSG00000257605.2	MYG1-AS1	lncRNA	1	0	0.860301	1.41504	0.970833	0.736797	-1.02	0.463026	0.0530786	0.0893137	0.000368	0.379613	0.920883	0.865806	0.00552	1	0.95541	1
ENSG00000233215.6	LINC01687	lncRNA	1	1	0.484891	0.744279	1.0337	0.671801	-0.03	0.363831	1.22149	-0.00535752	0.914	0.3798	0.00225821	0.98964	0.965	1	0.0179525	1
ENSG00000279098.1	AC097460.2	TEC	1	0	0.400556	0.619117	1.25283	0.496376	-0.03	0.841575	2.11322	0.625851	0.89	0.380162	0.0223608	0.513698	0.954	NA	0.0918264	NA
ENSG00000238358.2	AC004969.1	lncRNA	1	0	0.933921	0.762159	1.07164	0.625258	NA	-0.543241	0.171789	-0.391081	NA	0.380559	0.774677	0.51901	NA	NA	0.871209	1
ENSG00000163016.10	ALMS1P1	transcribed_unprocessed_pseudogene	1	1	0.169286	0.141848	1.03642	0.153028	-0.34	-0.340013	2.67915	-0.339014	0.125	0.383	3.35683e-14	0.374989	0.344	1	2.70014e-12	1
ENSG00000186803.3	IFNA10	protein_coding	1	1	0	0	1.03937	0	-0.2	-1.50531	6.66622	-1.75565	0.163	0.38325	1.4419e-07	0.309189	0.405	NA	4.90694e-06	1
ENSG00000227908.3	FLJ31104	lncRNA	1	1	0.708234	0.637054	1.12681	0.518067	-0.15	0.37531	1.21381	-0.212955	0.272	0.383834	0.00444653	0.623159	0.541	1	0.0299539	1
ENSG00000247121.7	AC009126.1	lncRNA	1	1	0.48728	0.510564	1.30096	0.499822	-0.32	0.36871	1.38726	-0.112471	0.0281	0.38415	0.000817737	0.790622	0.131	1	0.00836091	1
ENSG00000183067.5	IGSF5	protein_coding	1	1	1.07064	0.991364	0.446698	0.58365	-0.12	-0.301956	-1.12647	-0.732605	0.374	0.384234	0.00162383	0.035885	0.64	1	0.0141073	1
ENSG00000145506.14	NKD2	protein_coding	1	0	0.776468	1.17204	0.3893	0.808654	0.04	0.425849	-0.683194	0.0883475	0.933	0.385778	0.176759	0.856917	0.972	1	0.35654	1
ENSG00000252461.1	AC133550.1	snoRNA	1	0	2.27084	0	0	0	-0.13	-3.53409	-2.57274	-3.78447	0.566	0.385855	0.527872	0.35311	0.784	NA	NA	NA
ENSG00000232466.1	H3P31	processed_pseudogene	1	0	0.627012	0.221171	1.12087	0.548444	-0.07	-0.973889	0.840751	0.246588	0.659	0.386321	0.419015	0.813827	0.839	NA	0.607613	NA
ENSG00000255438.2	AL354813.1	lncRNA	1	0	0.149677	0.130207	1.47222	0.29722	0.04	0.897249	2.5356	0.600445	0.782	0.386733	0.0139788	0.562459	0.903	1	0.0669298	1
ENSG00000287042.1	AC090945.1	lncRNA	1	0	0.888697	1.36945	0.815243	0.868304	0.64	0.395324	-0.000873416	-0.124856	0.000533	0.38975	0.998509	0.788031	0.00719	1	0.999422	1
ENSG00000110446.11	SLC15A3	protein_coding	1	1	0.202455	0.126391	2.19668	0.144216	0.73	-0.63087	4.48208	-0.322309	0.134	0.390237	6.94136e-13	0.650132	0.359	1	4.65557e-11	1
ENSG00000207701.1	MIR597	miRNA	1	0	0	6.92929	0	0	0.33	3.68198	0	0	0.474	0.390944	1	1	0.719	NA	NA	NA
ENSG00000259764.1	PCSK6-AS1	lncRNA	1	0	0.755983	0.694341	1.37261	0.99248	-0.66	0.577067	1.0968	0.0636192	0.000283	0.391431	0.100601	0.925066	0.00446	1	0.248987	1
ENSG00000221333.1	MIR548K	miRNA	1	0	0	0	0	1.31247	0.23	3.06782	1.33362	3.25441	0.36	0.391567	0.717859	0.360459	0.629	NA	NA	NA
ENSG00000265282.1	AC005828.4	lncRNA	1	0	1.42185	0.94531	0.576369	0.991216	-0.41	-0.52028	-0.403691	-0.672876	0.00431	0.391957	0.505606	0.265909	0.0355	1	0.678457	1
ENSG00000181381.14	DDX60L	protein_coding	1	1	0.131608	0.196653	64.018	0.209158	0.06	0.539848	8.59421	0.546716	0.765	0.393333	7.38815e-44	0.39249	0.896	1	2.15145e-41	1
ENSG00000260751.2	AC008870.2	lncRNA	1	1	0.933561	0.80296	1.92969	0.967396	-0.06	-0.293217	1.12218	-0.183744	0.909	0.393368	0.000521169	0.584814	0.963	1	0.00584853	1
ENSG00000256006.1	AC084117.1	lncRNA	1	0	0.538877	1.02999	0.157956	0.179588	-0.15	1.12988	-0.728515	-0.0243329	0.275	0.394001	0.616826	0.985815	0.544	NA	NA	NA
ENSG00000287077.1	AL157893.2	lncRNA	1	1	0.595594	0.721277	1.64207	0.503039	0.02	0.473078	1.76053	-0.534217	0.868	0.394256	0.00132783	0.342461	0.944	1	0.0120996	1
ENSG00000227486.2	AL050309.1	lncRNA	1	0	0.741993	0.939297	1.17855	0.565142	0.28	0.246822	0.691036	-0.324043	0.233	0.394591	0.0165738	0.265178	0.498	1	0.0753369	1
ENSG00000249459.11	ZNF286B	transcribed_unprocessed_pseudogene	1	0	1.02792	0.950468	0.954523	0.92123	0.17	-0.17766	0.146047	-0.16222	0.235	0.394665	0.48088	0.434255	0.501	1	0.658844	1
ENSG00000010671.16	BTK	protein_coding	1	1	0.17227	0.050014	1.40378	0.280486	-0.23	-0.649411	3.80695	0.867929	0.239	0.394695	2.9694e-08	0.249254	0.505	1	1.12354e-06	1
ENSG00000270111.3	CELF2-DT	lncRNA	1	0	0.368897	0.849847	1.12365	0.64696	0.09	0.65099	1.23772	-0.0329013	0.537	0.395006	0.104586	0.965828	0.764	1	0.255713	1
ENSG00000236383.8	CCDC200	protein_coding	1	0	0.852764	0.505645	1.1211	0.447783	-0.81	-0.521001	0.787135	-0.574546	0.176	0.395428	0.183673	0.345826	0.424	1	0.364887	1
ENSG00000206948.1	SNORA36A	snoRNA	1	0	0	1.75679	0	0	0.17	3.28317	1.97928	0	0.783	0.39543	0.616606	1	0.904	NA	NA	NA
ENSG00000207380.1	Y_RNA	misc_RNA	1	0	0	0	1.53271	0	0.03	3.49566	2.89163	0	0.891	0.395882	0.485378	1	0.954	NA	NA	NA
ENSG00000227666.1	CYCSP24	processed_pseudogene	1	0	0.493752	1.28085	0.494421	0.692574	-0.11	0.794017	-0.123714	0.618079	0.431	0.395922	0.899476	0.507526	0.687	NA	0.943635	NA
ENSG00000110042.8	DTX4	protein_coding	1	0	1.03155	0.796116	0.564681	0.923763	2.12	-0.311801	-0.553894	-0.0136884	3.6e-08	0.396086	0.134843	0.970185	3.04e-06	1	0.29944	1
ENSG00000089127.14	OAS1	protein_coding	1	1	0.959605	0.894587	251.382	0.45406	0.1	0.48377	8.5714	-0.0243367	0.5	0.397024	2.00847e-52	0.966125	0.737	1	7.83133e-50	1
ENSG00000275558.1	RN7SKP175	misc_RNA	1	0	0	1.1208	0	0.62245	0.7	1.5819	0.0185786	1.05246	0.0371	0.397889	0.992342	0.574921	0.157	NA	NA	NA
ENSG00000228242.6	XPC-AS1	lncRNA	1	0	0.496518	0.549057	1.29465	0.519624	0.1	0.545515	1.22013	0.177468	0.604	0.398709	0.0578133	0.786355	0.805	1	0.173425	1
ENSG00000280138.1	AC027290.2	TEC	1	1	0.769259	0.791204	1.15772	0.681268	NA	0.259936	0.874472	-0.206131	NA	0.399172	0.00449227	0.504071	NA	1	0.030156	1
ENSG00000183049.13	CAMK1D	protein_coding	1	0	0.686015	0.860454	1.04503	0.649825	NA	0.384879	0.854887	-0.317969	NA	0.399296	0.0607087	0.486806	NA	1	0.179067	1
ENSG00000213265.9	TSGA13	protein_coding	1	0	0.677217	0.95517	1.58611	0.743295	0.03	0.436728	1.2507	-0.240922	0.87	0.399405	0.0152855	0.643283	0.945	1	0.0711254	1
ENSG00000273507.5	AL354809.1	lncRNA	1	0	0.792715	0.963608	1.07457	0.683545	-0.17	0.290531	0.741435	-0.130406	0.234	0.399858	0.0304708	0.706638	0.498	1	0.112989	1
ENSG00000272918.1	AC005070.3	lncRNA	1	1	0.58315	0.649619	1.83867	0.406393	0.21	0.306793	2.4152	-0.18191	0.177	0.399859	8.46487e-12	0.620041	0.425	1	5.08445e-10	1
ENSG00000252614.1	RNU6-807P	snRNA	1	0	0.7348	0	1.18602	0.781702	-0.05	-1.94954	0.191942	-1.27161	0.75	0.400322	0.927379	0.570432	0.889	NA	NA	NA
ENSG00000237408.1	ART2BP	unprocessed_pseudogene	1	1	0	0	1.99067	0	0.77	-1.48589	6.49391	0.130806	0.0325	0.400762	9.47817e-07	0.937469	0.144	NA	2.72557e-05	NA
ENSG00000196476.12	C20orf96	protein_coding	1	1	0.936765	0.759261	3.83943	0.874427	-0.47	-0.273553	2.43081	-0.00323246	0.000455	0.402993	2.97136e-15	0.991952	0.0064	1	2.60902e-13	1
ENSG00000177453.7	NIM1K	protein_coding	1	1	0.258841	0.233636	3.37314	0.07403	-0.27	-0.421485	4.03916	-1.18023	0.0833	0.403789	1.25553e-18	0.0202486	0.268	1	1.39534e-16	1
ENSG00000223969.6	AC002456.1	lncRNA	1	1	0.021859	0.04063	1.19599	0.189834	-0.25	-0.90419	4.4281	1.37777	0.133	0.404203	1.01946e-05	0.184504	0.358	1	0.00021939	1
ENSG00000214289.2	RPL39P5	transcribed_processed_pseudogene	1	0	0.09951	1.05566	0.966138	0.724973	0.18	0.948592	1.33844	1.68961	0.727	0.406545	0.224709	0.133201	0.876	NA	0.415382	NA
ENSG00000063169.11	BICRA	protein_coding	1	0	0.785408	0.84077	1.53699	0.848653	-0.05	-0.323349	0.684756	0.0837608	0.747	0.407901	0.0759042	0.828625	0.888	1	0.20677	1
ENSG00000261338.2	AC021016.1	lncRNA	1	1	0.413636	0.671284	1.52483	0.599403	0.92	0.287563	1.39045	-0.115182	0.179	0.408721	4.10634e-05	0.741899	0.428	1	0.000721595	1
ENSG00000201545.1	RNU4-85P	snRNA	1	0	0	3.04896	0	0	0.47	3.51949	1.3239	0	0.00913	0.412796	0.763889	1	0.0601	NA	NA	NA
ENSG00000260021.1	AC098934.2	lncRNA	1	1	0.071804	0	2.32045	0.114721	0.09	-0.905491	4.18994	-0.864748	0.586	0.414955	1.34731e-05	0.425674	0.796	1	0.000278479	1
ENSG00000242861.1	AL591895.1	lncRNA	1	0	0.62576	0.471096	1.20504	0.639278	-1.18	-0.699424	0.876181	0.334097	4.4e-07	0.415275	0.265925	0.674142	2.52e-05	NA	0.461254	NA
ENSG00000138193.16	PLCE1	protein_coding	1	0	0.88296	0.90144	1.48113	0.478195	-0.26	0.431543	1.21444	-0.27015	0.47	0.415711	0.020526	0.612048	0.716	1	0.0867364	1
ENSG00000274114.2	ALOX15P1	transcribed_unprocessed_pseudogene	1	0	0.935551	1.52269	0.921493	0.702487	-0.6	0.427606	0.659814	-0.489667	7.54e-05	0.416193	0.207649	0.360244	0.00165	1	0.393781	1
ENSG00000248471.2	AC233724.4	processed_pseudogene	1	0	0	0	1.16675	0	-0.02	2.4344	4.96335	1.98484	0.928	0.416716	0.0837987	0.511138	0.97	NA	NA	NA
ENSG00000255856.2	AC069503.1	lncRNA	1	0	0.966139	1.11391	0.61141	0.87115	1.38	0.386404	-0.258813	0.270863	0.186	0.417527	0.59936	0.567733	0.439	1	0.748834	1
ENSG00000170180.22	GYPA	protein_coding	1	0	0.406537	0.496754	1.84407	0.846598	-0.65	-0.525202	1.21679	-0.0125376	0.0112	0.420012	0.0466123	0.984094	0.0695	NA	0.150522	1
ENSG00000235369.1	RPL36AP15	processed_pseudogene	1	0	0.113035	0.242356	1.08708	0.129358	-0.65	1.36708	2.89589	-0.522274	0.0278	0.421193	0.0767212	0.783629	0.13	NA	NA	NA
ENSG00000185942.13	NKAIN3	protein_coding	1	1	0.736699	0.745965	1.20911	0.775755	-0.35	0.275079	0.896437	-0.239871	0.0515	0.421215	0.00868281	0.48334	0.195	1	0.0486871	1
ENSG00000255182.2	AC084125.2	lncRNA	1	0	1.09357	0.727897	0.77453	0.738828	-0.29	-0.403785	-0.180029	-0.569154	0.101	0.421959	0.71904	0.252975	0.301	1	0.835264	1
ENSG00000137628.17	DDX60	protein_coding	1	1	0.142253	0.163409	45.8915	0.029624	NA	0.535653	8.54478	-1.77984	NA	0.422149	1.80498e-40	0.00892426	NA	1	4.66557e-38	0.878742
ENSG00000270240.2	AC015849.1	lncRNA	1	1	0.064003	0	11.4953	0.11508	-0.17	-1.15156	8.37357	0.485586	0.195	0.422668	5.4264e-20	0.719297	0.449	1	6.4681e-18	1
ENSG00000100234.12	TIMP3	protein_coding	1	0	0.867745	0.867112	1.37574	0.994084	-0.58	-0.310848	0.0902956	-0.285827	0.0116	0.422716	0.815296	0.459969	0.0714	1	0.89564	1
ENSG00000128422.17	KRT17	protein_coding	1	1	0.301124	0.375475	7.53242	0.192383	-0.17	0.455786	5.31084	-0.0447523	0.473	0.422738	6.90942e-26	0.936534	0.718	1	1.074e-23	1
ENSG00000068976.14	PYGM	protein_coding	1	0	0.591667	0.42989	1.32328	0.982341	-0.74	0.482827	0.793348	0.319071	0.0211	0.422934	0.18588	0.596967	0.108	1	0.367592	1
ENSG00000241772.2	AC092620.1	lncRNA	1	0	0.723958	1.18377	0.724429	0.600461	0.32	0.45222	0.0308325	-0.0389266	0.101	0.423212	0.956993	0.945236	0.303	1	0.97607	1
ENSG00000229474.7	PATL2	protein_coding	1	1	0.272033	0.15395	4.04164	0.085615	NA	-0.53281	4.47426	-0.298905	NA	0.423516	2.48969e-14	0.640498	NA	1	2.01674e-12	1
ENSG00000165259.14	HDX	protein_coding	1	1	0.063246	0.108093	4.37619	0.109258	-0.01	0.888801	6.25461	0.287844	0.946	0.424162	6.08813e-09	0.79547	0.977	1	2.57459e-07	1
ENSG00000271755.1	AL031118.1	lncRNA	1	0	0.514121	0.572451	1.00669	0.520566	-0.2	0.382824	1.2175	-0.0211648	0.409	0.42442	0.0103813	0.964849	0.668	1	0.0547869	1
ENSG00000128713.14	HOXD11	protein_coding	1	1	0.082611	0.146016	5.85431	0.103942	1.25	0.499889	5.98102	0.462163	3.82e-05	0.425223	8.46297e-30	0.444543	0.000943	1	1.57009e-27	1
ENSG00000236514.1	AL135791.1	lncRNA	1	0	0.691644	0.744712	1.13195	0.483658	NA	0.519937	1.27081	-0.0913104	NA	0.425443	0.0469932	0.889963	NA	1	0.151115	1
ENSG00000214922.9	HLA-F-AS1	lncRNA	1	0	0.704676	1.153	0.695979	0.892972	-0.29	0.368732	0.324324	0.239014	0.0353	0.427114	0.488319	0.608079	0.152	1	0.664736	1
ENSG00000207588.1	MIR593	miRNA	1	0	0	3.46465	0	0	0.01	2.27601	1.69476	0.113782	0.963	0.428014	0.5611	0.969935	0.985	NA	NA	NA
ENSG00000240457.3	RN7SL472P	misc_RNA	1	0	0.511996	0.697967	1.65426	0.610513	NA	0.806603	1.7093	0.0659075	NA	0.428503	0.0836902	0.949728	NA	NA	NA	NA
ENSG00000234810.4	AL603840.1	lncRNA	1	0	0.832144	0.99205	1.10148	0.78294	NA	0.214462	0.619591	-0.401989	NA	0.430002	0.0216458	0.141834	NA	1	0.089836	1
ENSG00000261561.1	AC091304.4	unprocessed_pseudogene	1	0	0	1.52968	0	0	-0.09	3.39469	0	1.06061	0.561	0.430089	1	0.809834	0.78	NA	NA	NA
ENSG00000271943.2	AC098614.2	transcribed_processed_pseudogene	1	0	0.858489	1.04204	0.880416	0.570682	-0.03	0.331927	0.103575	-0.57434	0.937	0.430523	0.807221	0.181687	0.974	1	0.891081	1
ENSG00000187479.8	C11orf96	protein_coding	1	0	0.153483	0.465413	1.27077	0.344505	-0.2	0.758606	2.10772	0.295384	0.269	0.430912	0.0253775	0.759689	0.538	NA	0.100019	1
ENSG00000273444.1	AC006023.2	unprocessed_pseudogene	1	0	0.692676	1.28377	0.982219	0	0.81	1.62113	0.788331	-0.852328	0.0398	0.431447	0.708431	0.705948	0.165	NA	NA	NA
ENSG00000010030.14	ETV7	protein_coding	1	1	0.119119	0.106809	3.06787	0.066428	NA	0.430038	4.7682	-0.478581	NA	0.432061	5.44947e-23	0.417773	NA	1	7.50689e-21	1
ENSG00000108771.13	DHX58	protein_coding	1	1	0.148851	0.193153	21.2128	0.157573	0.02	-0.49359	7.56149	-0.0805382	0.938	0.432371	1.14629e-57	0.894687	0.974	1	4.62637e-55	1
ENSG00000252601.1	AC024589.2	snoRNA	1	0	0	0	1.1639	0	-0.14	3.04613	2.08297	1.14692	0.496	0.432617	0.597778	0.773394	0.735	NA	NA	NA
ENSG00000200785.1	SNORD8	snoRNA	1	0	0	3.56042	0	0	NA	2.46115	-1.41829	-1.67634	NA	0.434862	0.669775	0.614227	NA	NA	NA	NA
ENSG00000272395.7	IFNL4	polymorphic_pseudogene	1	2	0	0	18.0779	0.055151	-0.24	1.31768	12.8251	4.80941	0.0742	0.435128	2.95482e-26	0.000152711	0.249	1	4.65587e-24	0.0496983
ENSG00000259891.1	AC107375.1	lncRNA	1	1	0.822725	0.774015	1.21649	0.651132	0.12	0.260587	0.881288	0.204075	0.659	0.435525	0.00748284	0.539076	0.839	1	0.0437688	1
ENSG00000270562.1	AC097634.1	lncRNA	1	0	0.885269	0.769323	1.40877	0.956946	-0.74	-0.244549	0.614505	0.090621	0.103	0.436356	0.0461204	0.76993	0.305	1	0.149563	1
ENSG00000225611.1	LINC02158	lncRNA	1	1	0.592546	0.656178	1.90346	0.508665	NA	-0.400321	1.34903	-0.491679	NA	0.437636	0.00625447	0.336916	NA	1	0.0383384	1
ENSG00000286730.1	AL365295.2	lncRNA	1	0	0.898926	1.01802	0.790873	0.780462	2.23	0.310693	0.55349	-0.323002	0.0536	0.438029	0.164158	0.426036	NA	1	0.339915	1
ENSG00000138135.7	CH25H	protein_coding	1	1	0	0	4.18049	0.012523	0.31	1.33349	10.9846	2.54366	0.146	0.43834	2.10433e-18	0.0913576	0.379	1	2.26215e-16	1
ENSG00000131094.4	C1QL1	protein_coding	1	0	0.698396	0.629812	1.16766	0.935018	0.19	0.364242	1.15102	0.798876	0.408	0.438641	0.0111818	0.0786844	0.668	1	0.057509	1
ENSG00000259321.1	AL136295.2	lncRNA	1	1	0.137492	0.278521	1.24167	0.184928	0.57	0.67188	3.22497	0.416846	0.32	0.439468	5.52939e-05	0.631811	0.591	NA	0.000924445	NA
ENSG00000197768.10	STPG3	protein_coding	1	1	0.07388	0.077417	1.26657	0.051812	NA	0.790065	3.34329	0.323266	NA	0.439714	0.000573059	0.755518	NA	NA	0.00631986	NA
ENSG00000252198.1	Y_RNA	misc_RNA	1	0	0	1.16151	0	0	NA	3.17115	0	1.06666	NA	0.440576	1	0.800109	NA	NA	NA	NA
ENSG00000242889.3	RN7SL449P	misc_RNA	1	0	0.955587	1.15658	0.954446	0.723408	-0.28	0.776285	1.31256	0.269608	0.162	0.440669	0.185926	0.790786	0.404	NA	0.367649	NA
ENSG00000279442.1	AP000542.2	lncRNA	1	1	0.841945	0.845891	1.54442	0.941552	-0.33	0.276452	1.09833	-0.25312	0.0587	0.441094	0.00212168	0.481422	0.213	1	0.0171803	1
ENSG00000106125.14	MINDY4	protein_coding	1	1	1.03761	0.668318	0.318368	0.695996	NA	-0.242598	-1.0635	-0.530354	NA	0.441759	0.00105226	0.0926385	NA	1	0.0101158	1
ENSG00000265102.1	MIR3942	miRNA	1	0	0	0	0	1.66619	NA	-2.85927	-2.8516	-0.314712	NA	0.441798	0.443033	0.930349	NA	NA	NA	NA
ENSG00000242094.1	FOXP1-IT1	lncRNA	1	1	0.789041	0.936952	1.36482	0.591016	NA	0.218605	0.995333	-0.136867	NA	0.441948	0.000385459	0.631042	NA	1	0.00463296	1
ENSG00000200385.1	AL136296.1	snoRNA	1	0	0.8259	1.57356	0.725012	0.634465	0.21	1.43684	-0.689246	0.285155	0.264	0.442643	0.740016	0.882071	0.533	NA	NA	NA
ENSG00000236047.1	RPL13AP12	processed_pseudogene	1	0	0.464744	0.646526	1.1088	0.697286	2.14	0.507632	1.26212	0.608442	0.00207	0.442967	0.0500814	0.350846	0.0203	NA	0.157622	1
ENSG00000183833.16	CFAP91	protein_coding	1	1	0.4516	0.296726	2.18753	0.583666	0.23	-0.408014	2.43535	0.69844	0.162	0.443336	1.64332e-06	0.176674	0.405	1	4.43716e-05	1
ENSG00000240065.8	PSMB9	protein_coding	1	1	0.223287	0.390474	34.4733	0.1108	-0.64	0.369522	7.56636	-0.478717	0.000846	0.444011	8.04942e-75	0.338062	0.0103	1	4.62942e-72	1
ENSG00000234752.1	LINC02676	lncRNA	1	0	0.808993	1.08726	0.307444	0.374691	1.22	0.595834	-0.477283	-0.632561	0.00684	0.444184	0.558249	0.434858	0.0488	NA	0.718663	NA
ENSG00000268812.3	AC004264.1	lncRNA	1	1	0.199534	0.216568	4.99682	0.130974	0.07	-0.582494	4.76477	-1.06933	0.948	0.444793	3.97389e-13	0.169337	NA	1	2.76192e-11	1
ENSG00000267216.1	ZNF8-ERVK3-1	lncRNA	1	0	0.670576	0.757299	0.896734	1.02288	-0.27	0.197493	0.518418	0.618346	0.479	0.444948	0.0433262	0.0152097	0.724	1	0.143022	1
ENSG00000238121.6	LINC00426	lncRNA	1	0	0.914039	0.484948	1.47241	0.440419	-0.11	-0.702139	0.8969	-1.35841	0.886	0.445168	0.309596	0.135959	0.952	NA	0.505878	1
ENSG00000224843.8	LINC00240	lncRNA	1	1	0.747506	0.832076	1.9936	0.647286	1.79	0.258771	1.70615	0.146017	0.00551	0.448226	1.84589e-07	0.671254	0.0422	1	6.09251e-06	1
ENSG00000147408.14	CSGALNACT1	protein_coding	1	0	0.625761	0.825044	0.838804	1.0186	NA	0.300728	0.43546	0.212275	NA	0.44869	0.272326	0.590821	NA	1	0.467457	1
ENSG00000286464.1	AL583809.1	lncRNA	1	1	0	0	11.9944	0.037589	NA	1.22307	9.94101	1.5824	NA	0.450357	2.09976e-15	0.292927	NA	1	1.87957e-13	1
ENSG00000143479.17	DYRK3	protein_coding	1	0	0.701084	1.07174	0.738649	0.845198	-0.34	0.278295	0.223638	0.344336	0.0507	0.450442	0.543248	0.348267	0.193	1	0.707548	1
ENSG00000178722.13	C5orf64	lncRNA	1	1	0.778415	0.900769	1.32794	0.753907	0.03	0.283813	1.07715	-0.197219	0.862	0.450661	0.00391735	0.601136	0.942	1	0.027136	1
ENSG00000287170.1	AC010327.8	lncRNA	1	1	0.649778	0.821901	1.3656	0.430218	NA	0.303707	1.21754	-0.680271	NA	0.450731	0.00224131	0.095804	NA	1	0.0178475	1
ENSG00000267740.5	AC024592.3	protein_coding	1	0	1.01816	0.738508	0.997648	0.603849	NA	-0.56712	0.120918	-0.129911	NA	0.451744	0.867926	0.859532	NA	NA	0.926549	1
ENSG00000178075.20	GRAMD1C	protein_coding	1	1	0.986163	0.615683	2.10489	0.485438	-0.01	-0.325887	1.48055	-0.562056	0.933	0.453505	0.00050824	0.197362	0.972	1	0.00572018	1
ENSG00000248554.1	C5orf34-AS1	lncRNA	1	0	1.13056	0.837446	0.764659	0.824755	0.24	-0.530424	-0.276085	-0.262991	0.685	0.456031	0.695255	0.705236	0.853	NA	0.81921	NA
ENSG00000167037.19	SGSM1	protein_coding	1	0	0.631309	1.29341	0.992719	0.552471	-1.17	0.330613	0.870874	-0.334523	0.00326	0.456124	0.0488916	0.452266	0.0286	1	0.154988	1
ENSG00000174137.13	FAM53A	protein_coding	1	0	0.780239	0.644108	1.1513	0.610533	-0.08	-0.282068	0.775948	-0.187461	0.846	0.458432	0.0340717	0.616503	0.934	1	0.121673	1
ENSG00000168658.19	VWA3B	protein_coding	1	1	0.184034	0.086525	1.02486	0.08277	-0.24	-0.56797	2.60177	-1.33811	0.271	0.458553	0.00042317	0.0934093	0.539	1	0.00497842	1
ENSG00000128342.5	LIF	protein_coding	1	1	0.562442	0.860977	10.4016	0.64182	0.05	0.2096	4.45347	0.0564715	0.751	0.459496	4.54992e-60	0.841346	0.89	1	2.0129e-57	1
ENSG00000248693.1	LINC02100	lncRNA	1	1	0.668929	0.183087	14.7919	0.405184	0.42	-0.810948	4.71679	-0.4823	0.301	0.459496	1.93943e-08	0.635615	0.572	NA	7.62678e-07	1
ENSG00000279529.1	AC008764.8	lncRNA	1	1	0.97421	0.686537	2.24792	0.755406	-0.28	-0.256979	1.67189	-0.342356	0.122	0.459966	7.4108e-07	0.322739	0.34	1	2.18852e-05	1
ENSG00000235601.1	BARX1-DT	lncRNA	1	1	0.068456	0.057946	3.6361	0.100261	2.09	0.611632	5.11487	-0.176707	1.39e-05	0.460072	8.55562e-12	0.830273	0.000429	1	5.12557e-10	1
ENSG00000262412.1	AL160291.1	lncRNA	1	0	0.558178	0.927491	1.10274	0.449199	-0.07	0.340064	0.972763	0.0912748	0.683	0.46057	0.0307265	0.842805	0.852	1	0.113662	1
ENSG00000268902.3	CSAG2	protein_coding	1	1	0	0	1.18847	0	NA	1.32266	7.18722	0.103882	NA	0.460737	1.65919e-06	0.956465	NA	NA	4.47475e-05	NA
ENSG00000253075.1	RN7SKP92	misc_RNA	1	0	0.364611	0.366971	1.15447	0.386107	0.43	1.12714	2.02401	0.433884	0.592	0.460802	0.172283	0.781245	0.799	NA	NA	NA
ENSG00000206635.1	RNU6-1062P	snRNA	1	0	0	2.15545	0	0	NA	2.37588	0.339771	0.76126	NA	0.461262	0.919478	0.819175	NA	NA	NA	NA
ENSG00000201223.1	RNU6-1305P	snRNA	1	0	1.31356	0	0	0	-0.02	-3.15373	-3.14605	-3.4041	0.884	0.461804	0.462907	0.427032	0.951	NA	NA	NA
ENSG00000087076.9	HSD17B14	protein_coding	1	1	0.053881	0	1.10992	0.084715	0.43	-0.946191	4.83273	0.174033	0.762	0.46391	2.75479e-06	0.879543	0.894	NA	7.03373e-05	1
ENSG00000167995.17	BEST1	protein_coding	1	0	0.510553	0.622597	1.14289	0.619178	0.23	0.546157	1.28169	0.634322	0.425	0.463955	0.0852035	0.39466	0.681	1	0.223425	1
ENSG00000202470.1	Y_RNA	misc_RNA	1	0	0	2.371	0	0	0.05	2.97123	1.3107	1.09849	0.703	0.464108	0.752213	0.791314	0.863	NA	NA	NA
ENSG00000254017.1	IGHEP2	IG_C_pseudogene	1	1	0.136889	0.18126	2.40001	0.16006	-0.17	0.421497	4.18514	0.230356	0.233	0.464396	1.11288e-16	0.687699	0.498	1	1.07121e-14	1
ENSG00000282742.1	AC093323.3	TEC	1	0	0.770203	0.731245	1.3923	0.716305	NA	0.419775	1.35603	-0.11069	NA	0.464396	0.0166492	0.847861	NA	1	0.0755254	1
ENSG00000261504.1	LINC01686	lncRNA	1	1	0.093665	0.088817	1.73023	0.101326	0.17	-0.579612	3.84989	-0.118598	0.33	0.464832	4.4832e-08	0.875596	0.6	1	1.65282e-06	1
ENSG00000252711.1	RN7SKP116	misc_RNA	1	0	0.143945	0.219281	1.77113	0.129833	0.02	1.07694	3.80157	0.0710536	0.921	0.46502	0.00478002	0.963887	0.967	NA	NA	NA
ENSG00000260369.2	AC120024.1	lncRNA	1	1	0.579479	0.224363	1.21456	0.500155	-0.57	-0.451084	1.60897	0.171381	0.0408	0.465035	0.00471176	0.770657	0.168	1	0.0312481	1
ENSG00000230215.1	LINC01840	lncRNA	1	0	0.785167	0.60523	1.16231	0.348047	NA	0.669146	1.16589	-0.554947	NA	0.46537	0.200705	0.552435	NA	1	0.385502	1
ENSG00000230578.3	AC234781.5	transcribed_unprocessed_pseudogene	1	0	0.12551	0.267995	1.0714	0.571109	-0.33	0.969279	2.27757	2.14108	0.0155	0.46558	0.0797151	0.0991484	0.0876	NA	0.213536	NA
ENSG00000277452.1	RN7SL473P	misc_RNA	1	1	0.428123	0.963622	4.75192	0.456936	NA	0.640121	3.25296	0.580575	NA	0.467148	5.93628e-05	0.504638	NA	NA	0.000986022	NA
ENSG00000286657.1	AC008453.2	lncRNA	1	0	0.547136	0.695296	1.07202	0.488916	0.3	0.42021	1.30155	-0.664893	0.0461	0.467934	0.0236474	0.255848	0.182	1	0.0954641	1
ENSG00000215196.5	BASP1-AS1	lncRNA	1	1	0.62094	0.624152	1.31263	0.820501	NA	0.395489	1.46384	0.185212	NA	0.46818	0.00680799	0.734258	NA	1	0.0407753	1
ENSG00000135678.12	CPM	protein_coding	1	0	0.865917	1.38581	0.521535	0.521431	0.22	0.335926	-0.587592	-0.231382	0.461	0.47015	0.207443	0.619747	0.709	1	0.393586	1
ENSG00000250011.1	HMGB1P3	processed_pseudogene	1	1	0	0.036794	2.46625	0	0.05	-0.979148	6.05514	-3.06941	0.96	0.473143	2.88828e-11	0.0388544	NA	1	1.66112e-09	1
ENSG00000201711.1	RNU6-1303P	snRNA	1	0	0	2.95656	0	0	0.06	3.09451	0	0	0.665	0.473205	1	1	0.841	NA	NA	NA
ENSG00000134321.12	RSAD2	protein_coding	1	1	0.072082	0.039482	30.2809	0.012996	0.27	0.698145	8.87453	-1.58569	0.103	0.473317	1.06921e-22	0.118721	0.307	1	1.45545e-20	1
ENSG00000225855.7	RUSC1-AS1	lncRNA	1	1	0.849485	0.83725	2.53917	0.862195	-0.05	0.230219	1.85485	0.0985226	0.817	0.47434	1.24352e-09	0.758578	0.919	1	5.81444e-08	1
ENSG00000236601.2	AL732372.1	lncRNA	1	0	0.551043	0.54485	0.543124	1.03557	-0.62	0.462506	0.106541	0.755589	0.182	0.475231	0.870839	0.233233	0.433	1	0.928258	1
ENSG00000251748.1	RNU4ATAC11P	snRNA	1	0	0	2.71018	0	0	0.02	2.21884	-1.51433	1.64818	0.91	0.475356	0.644478	0.597328	0.964	NA	NA	NA
ENSG00000280182.1	AC131888.1	TEC	1	1	0.646514	0.903193	1.50193	0.775133	-0.51	0.272793	1.35561	-0.0332037	0.263	0.475748	0.000324315	0.930867	0.533	1	0.00403779	1
ENSG00000184925.12	LCN12	protein_coding	1	0	1.3661	0.609776	0.793463	0.723279	NA	-0.442391	-0.625711	-0.821764	NA	0.475926	0.31849	0.189986	NA	1	0.514744	1
ENSG00000261663.1	AC009065.8	lncRNA	1	0	0.435463	0.966712	1.08265	0.504268	0.29	0.416106	0.867346	-0.354791	0.158	0.476104	0.132802	0.550744	0.397	1	0.296988	1
ENSG00000202523.1	Y_RNA	misc_RNA	1	0	0	1.62611	0	0	0.22	2.73347	2.27669	2.09699	0.67	0.476238	0.5566	0.587483	0.845	NA	NA	NA
ENSG00000267011.5	AC011498.1	lncRNA	1	0	0.448182	0.410135	1.0627	0.399603	0.02	0.68086	1.81197	0.2783	0.932	0.476321	0.0495291	0.771868	0.972	NA	0.156298	NA
ENSG00000229618.3	AC011287.1	lncRNA	1	0	0.50013	0.423616	1.4159	0.567267	0.06	0.427221	1.31296	-0.103826	0.806	0.476454	0.0277306	0.863053	0.914	1	0.106271	1
ENSG00000252255.1	RNU2-35P	snRNA	1	0	0	0	1.52789	0.734983	-0.27	1.97157	2.64527	0.898971	0.192	0.476648	0.332423	0.752566	0.446	NA	NA	NA
ENSG00000212497.1	RNA5SP465	rRNA_pseudogene	1	0	0	0	2.06797	0	0.7	2.23999	3.19259	3.44543	0.282	0.476882	0.298151	0.257433	0.552	NA	NA	NA
ENSG00000181016.9	LSMEM1	protein_coding	1	1	0.926465	0.618587	2.82844	0.972993	-0.64	-0.337031	1.69623	-0.0819603	0.507	0.477954	0.000229819	0.862567	NA	1	0.00307026	1
ENSG00000120217.14	CD274	protein_coding	1	1	0.159381	0.115426	16.2178	0.03122	0.03	0.427106	7.86253	-1.23488	0.838	0.478527	5.94048e-60	0.0361106	0.93	1	2.57851e-57	1
ENSG00000274214.1	AP005212.2	processed_pseudogene	1	0	0.620353	1.06779	0.565529	0.732362	-0.16	0.447254	-0.00425018	0.220831	0.226	0.479589	0.994747	0.72664	0.489	NA	0.997479	NA
ENSG00000232626.3	AC099336.1	transcribed_processed_pseudogene	1	0	1.07856	0.901658	0.754961	0.73571	0.03	-0.369501	-0.453052	-0.558629	0.902	0.482056	0.398742	0.289534	0.96	1	0.588544	1
ENSG00000269399.2	AC008764.6	lncRNA	1	0	0.664725	0.707475	1.00614	0.440785	0.86	-0.276084	0.809542	-0.371939	0.509	0.482279	0.0346862	0.341301	NA	1	0.123103	1
ENSG00000136244.12	IL6	protein_coding	1	1	0	0	5.80071	0.05311	1.31	-1.06307	8.28117	0.760283	0.164	0.485284	1.12914e-17	0.513844	0.407	1	1.14938e-15	1
ENSG00000240152.2	LINC02271	lncRNA	1	1	0.509757	0.595162	1.42167	0.725632	0.35	0.507398	1.9516	0.32749	0.0543	0.48566	0.00602829	0.652015	0.202	1	0.03734	1
ENSG00000137965.11	IFI44	protein_coding	1	1	0.063358	0.135685	46.8218	0.059508	0.12	0.633357	9.35185	0.328354	0.377	0.485714	3.1164e-34	0.705138	0.643	1	6.63823e-32	1
ENSG00000260588.1	AC027702.1	lncRNA	1	0	0.718076	0.567604	1.11264	0.752061	-1.34	0.433527	1.17007	-0.0891453	0.0408	0.485955	0.0586429	0.886346	0.167	1	0.175084	1
ENSG00000250786.2	SNHG18	lncRNA	1	0	0.890696	0.851272	0.390788	1.0178	0.2	0.42339	-0.781067	0.388005	0.18	0.486255	0.20346	0.521937	0.429	1	0.388661	1
ENSG00000233862.7	AC016907.2	lncRNA	1	0	0.766846	0.685266	1.14033	0.827969	0.53	0.300618	1.04292	-0.111809	0.731	0.487188	0.0153956	0.796437	NA	1	0.0715361	1
ENSG00000260992.1	DOCK9-DT	lncRNA	1	1	0.828619	0.676508	5.25384	0.792749	NA	-0.293489	2.66082	-0.0928614	NA	0.487585	4.44119e-12	0.82123	NA	1	2.73181e-10	1
ENSG00000131203.13	IDO1	protein_coding	1	1	0.600757	0.49525	1.82227	0.518983	-0.72	0.404231	2.05312	-0.464847	0.0228	0.488805	0.000385769	0.429304	0.114	1	0.00463427	1
ENSG00000269053.1	AC010319.3	lncRNA	1	1	0.298514	0.494606	1.10337	0.360211	0.46	0.538378	2.35608	0.261058	0.0364	0.489193	0.00113613	0.737782	0.155	NA	0.0106986	NA
ENSG00000259088.1	AL137779.2	lncRNA	1	0	0.516346	1.02668	0.53338	0.503205	0.29	0.523635	-0.148639	-0.184003	0.802	0.489337	0.849403	0.811617	NA	NA	0.916254	NA
ENSG00000004660.15	CAMKK1	protein_coding	1	0	0.979601	1.84486	0.870704	0.816275	0.45	0.216697	-0.220255	-0.240164	0.267	0.48942	0.484446	0.444507	0.535	1	0.661969	1
ENSG00000222966.1	AC004522.1	snoRNA	1	0	1.83889	0	0	0	-0.72	-2.50737	0.406703	-1.79103	0.0885	0.489497	0.907608	0.62155	0.278	NA	NA	NA
ENSG00000202125.1	RNU1-100P	snRNA	1	0	0	0.451697	1.0186	0	1.96	2.10384	4.1433	0	9.88e-06	0.48982	0.153632	1	0.000321	NA	NA	NA
ENSG00000167034.10	NKX3-1	protein_coding	1	1	0.570689	0.624625	3.71443	0.637826	NA	0.229097	2.67225	0.118568	NA	0.490139	1.63375e-16	0.720187	NA	1	1.55308e-14	1
ENSG00000144824.21	PHLDB2	protein_coding	1	1	0.425852	0.240911	1.47579	0.281311	0.12	0.369615	2.96484	-0.072208	0.423	0.491079	2.014e-08	0.892572	0.68	1	7.89301e-07	1
ENSG00000177469.13	CAVIN1	protein_coding	1	0	0.84788	1.03282	0.754894	0.717697	0.34	0.222105	-0.022748	0.0894217	0.0694	0.49194	0.944115	0.781548	0.238	1	0.969716	1
ENSG00000287296.1	AC011446.3	lncRNA	1	1	0.308821	0.228952	1.87838	0.444316	0.67	-0.497571	2.72295	0.656633	0.542	0.492002	1.08115e-05	0.313976	NA	NA	0.000231581	1
ENSG00000260285.1	AL133367.1	lncRNA	1	0	0.781998	0.718759	1.08116	0.637045	5.45	-0.204899	0.628606	-0.248703	3.78e-06	0.492101	0.0318979	0.401453	0.000149	1	0.116428	1
ENSG00000136689.19	IL1RN	protein_coding	1	1	0.052275	0.021539	1.39606	0.033595	-1.61	-0.581662	5.12512	-0.348616	0.278	0.492976	1.37154e-14	0.672802	NA	1	1.13091e-12	1
ENSG00000204622.11	HLA-J	transcribed_unprocessed_pseudogene	1	1	0.26694	0.448482	1.86577	0.128807	NA	0.385074	3.08832	-0.465993	NA	0.493005	2.14084e-09	0.428011	NA	1	9.68498e-08	1
ENSG00000197249.14	SERPINA1	protein_coding	1	0	0.823529	1.04334	0.523682	0.64647	-0.37	0.322343	0.0693654	-0.331405	0.117	0.493458	0.883202	0.483045	0.332	1	0.934938	1
ENSG00000283542.1	OASL2P	unitary_pseudogene	1	1	0	0	1.91014	0	-0.24	1.29468	8.15348	0	0.176	0.494358	4.41681e-08	1	0.424	NA	1.63096e-06	NA
ENSG00000203804.5	ADAMTSL4-AS1	lncRNA	1	1	0.454953	0.343776	3.44733	0.566618	0.05	-0.316631	2.89196	0.161646	0.817	0.494704	4.63995e-11	0.721064	0.919	1	2.61623e-09	1
ENSG00000185385.4	OR7A17	protein_coding	1	0	0.560723	0.653424	1.14764	0.774884	0.98	0.341134	1.25654	-0.0122079	0.529	0.495258	0.0116098	0.980543	NA	1	0.0590761	1
ENSG00000225876.1	AC024067.1	unprocessed_pseudogene	1	0	0.827013	1.24575	0.590053	0.376688	0.03	0.902074	0.192329	-1.2088	0.875	0.496507	0.887704	0.407662	0.947	NA	NA	NA
ENSG00000248383.5	PCDHAC1	protein_coding	1	0	0.984166	1.1157	0.629393	0.969489	1.27	0.179439	-0.488035	0.0831959	0.0478	0.496813	0.069396	0.751827	0.186	1	0.194853	1
ENSG00000242330.3	RN7SL683P	misc_RNA	1	0	0.917667	0.301274	2.13928	0.720515	-0.03	-0.733357	1.2822	-0.575826	0.828	0.497649	0.19433	0.583911	0.925	NA	0.377689	NA
ENSG00000238045.9	AC009133.1	lncRNA	1	1	0.624856	0.747708	1.51414	0.739938	0.23	-0.279388	1.58315	-0.0571989	0.165	0.49781	8.1463e-05	0.888318	0.409	1	0.00129029	1
ENSG00000239948.2	RN7SL368P	misc_RNA	1	0	0	0	1.07851	0.154408	-0.69	1.34844	5.03537	1.57291	1.51e-05	0.498483	0.00413857	0.413409	0.000461	NA	NA	NA
ENSG00000241462.1	AC100832.1	processed_pseudogene	1	0	0.486281	1.10659	0.820245	0.4562	-0.47	0.732036	0.674717	0.0416406	0.0565	0.498705	0.53295	0.969736	0.208	NA	0.699801	NA
ENSG00000258938.1	AL162311.3	lncRNA	1	0	0.72551	0.676011	1.20411	0.823362	0.26	0.377011	1.18058	-0.0290945	0.0863	0.498714	0.0331516	0.958402	0.274	1	0.119501	1
ENSG00000199354.1	RNA5SP273	rRNA_pseudogene	1	0	0	1.25085	0	0	-0.16	2.91228	0	0	0.358	0.500541	1	1	0.626	NA	NA	NA
ENSG00000271930.1	AC016877.3	lncRNA	1	0	1.12594	0.892693	0.477421	0.94916	-0.31	-0.39905	-1.32927	-0.132413	0.0445	0.501174	0.0348268	0.81958	0.177	NA	0.123368	1
ENSG00000224842.2	AL161908.1	lncRNA	1	0	0.985516	0.829112	0.939948	1.04429	0.66	-0.44469	-0.275451	0.00124376	8.09e-05	0.502308	0.677036	0.998455	0.00175	NA	0.805836	NA
ENSG00000154760.14	SLFN13	protein_coding	1	0	0.641821	0.683641	1.15497	0.659452	0.24	-0.324919	0.691484	-0.0739603	0.469	0.502627	0.149085	0.878971	0.715	1	0.319831	1
ENSG00000177047.6	IFNW1	protein_coding	1	1	0	0	1.00391	0	-0.26	1.55094	7.20688	-1.79947	0.23	0.507514	0.00132804	0.477577	0.494	1	0.0120996	1
ENSG00000252233.1	RN7SKP253	misc_RNA	1	0	0.115199	0	1.097	0	-0.23	-1.36474	2.22453	-3.29597	0.884	0.508355	0.213482	0.119644	NA	NA	NA	NA
ENSG00000219150.2	AL603914.1	processed_pseudogene	1	0	0	0.3678	1.04455	0	NA	2.31659	3.9526	0	NA	0.508573	0.246665	1	NA	NA	NA	NA
ENSG00000284523.2	AC004834.1	lncRNA	1	0	0.734042	1.01525	0.814599	0.90935	-0.28	0.288534	0.362437	-0.154217	0.225	0.508652	0.403161	0.724111	0.488	1	0.592499	1
ENSG00000261040.7	WFDC21P	transcribed_unitary_pseudogene	1	1	0.451571	0.583548	1.16527	0.323662	0.06	0.667294	2.4445	0.237483	0.778	0.510056	0.00838898	0.823895	0.901	NA	0.047499	NA
ENSG00000008441.18	NFIX	protein_coding	1	1	0.351222	0.446083	2.38446	0.393435	-0.14	0.242745	2.90558	0.0484998	0.776	0.510449	1.98779e-16	0.89422	0.901	1	1.88186e-14	1
ENSG00000137959.16	IFI44L	protein_coding	1	1	0.017541	0.009593	11.2166	0.016752	NA	-1.21338	7.04995	-3.22017	NA	0.511042	0.000109326	0.0998042	NA	1	0.001659	1
ENSG00000188282.12	RUFY4	protein_coding	1	1	0.006428	0	2.45253	0	0.07	-0.98139	7.02531	-3.75642	0.764	0.511762	6.11667e-08	0.031937	0.895	1	2.19866e-06	1
ENSG00000185133.14	INPP5J	protein_coding	1	0	0.67056	1.1118	0.571061	0.745189	-0.34	0.197374	-0.497656	-0.25109	0.4	0.512051	0.102628	0.402139	0.662	1	0.252571	1
ENSG00000276406.1	AC015726.2	lncRNA	1	0	0	1.29587	0	0	NA	2.82439	0	0	NA	0.514019	1	1	NA	NA	NA	NA
ENSG00000259713.1	AC013391.2	lncRNA	1	0	0.658287	0.486851	0.943675	1.03094	0.69	-0.422137	0.734299	0.40774	0.309	0.515717	0.236025	0.511176	0.58	NA	0.428798	1
ENSG00000242531.1	AC083798.1	unprocessed_pseudogene	1	0	0	0.813055	1.30608	0	-0.26	2.16625	3.5092	0	0.151	0.515911	0.278997	1	0.387	NA	NA	NA
ENSG00000235245.1	AL360181.2	lncRNA	1	0	0.502921	1.04399	0.489281	0.870564	-0.21	0.455496	0.0816702	0.53814	0.217	0.516432	0.908373	0.437968	0.478	NA	0.948576	1
ENSG00000286890.1	AC055840.1	lncRNA	1	0	0.556742	0.749985	1.17423	0.628085	2.52	0.397479	1.05852	-0.221233	4.48e-06	0.516848	0.082575	0.719432	0.000171	1	0.218802	1
ENSG00000267475.1	AC008736.1	lncRNA	1	0	1.10146	0.934653	0.975024	0.773229	-0.5	-0.372513	-0.0115625	-0.301622	0.00184	0.518684	0.983777	0.596043	0.0186	NA	0.991548	1
ENSG00000287574.1	AC004938.2	lncRNA	1	0	0.605335	0.820206	1.11291	0.556318	1.28	0.263972	0.687644	0.143759	0.0355	0.519134	0.0882459	0.723943	0.152	1	0.228111	1
ENSG00000246982.7	Z84485.1	lncRNA	1	0	0.348915	0.743889	1.30737	0.527632	0.59	0.36538	1.25534	0.173665	0.00871	0.519153	0.0240317	0.757938	0.0579	1	0.0965001	1
ENSG00000154146.13	NRGN	protein_coding	1	0	0.795133	1.02973	0.360745	0.941318	NA	-0.274481	-1.09162	-0.0891853	NA	0.521076	0.0150079	0.831765	NA	1	0.0702883	1
ENSG00000118523.6	CCN2	protein_coding	1	0	0.294432	0.39005	2.11017	0.322456	-0.32	0.4298	1.72252	-0.185282	0.0444	0.522645	0.00987388	0.783525	0.177	1	0.0530969	1
ENSG00000105376.5	ICAM5	protein_coding	1	0	0.821998	0.873318	0.842606	1.68135	-0.1	0.322093	0.966048	1.07459	0.483	0.522829	0.0522181	0.0302861	0.726	1	0.162094	1
ENSG00000138311.18	ZNF365	protein_coding	1	0	0.919788	1.15309	0.852537	0.767699	NA	0.17784	0.0682368	-0.204222	NA	0.522989	0.807025	0.464043	NA	1	0.890949	1
ENSG00000282416.1	AC092299.1	processed_pseudogene	1	0	0	1.24893	0.87458	0.253398	0.63	1.49322	1.57122	1.06851	0.0116	0.523706	0.50212	0.648212	0.0716	NA	0.676066	1
ENSG00000277895.1	AC135279.3	lncRNA	1	1	0.417454	0.602051	2.88841	0.349921	-0.05	0.359562	3.51191	0.248105	0.772	0.524794	3.06561e-11	0.658274	0.898	1	1.75434e-09	1
ENSG00000243650.3	RN7SL834P	misc_RNA	1	1	0	0	4.39045	0	NA	-1.11214	4.96339	-1.37787	NA	0.525817	0.00015097	0.431879	NA	NA	0.00216255	NA
ENSG00000259529.2	AL136295.5	protein_coding	1	0	1.13205	0.814357	0.975006	0.992932	NA	-0.200248	0.186575	-0.0891467	NA	0.525846	0.552473	0.776538	NA	1	0.714466	1
ENSG00000262001.1	DLGAP1-AS2	lncRNA	1	1	0.679141	0.580263	1.84244	0.628201	-0.09	0.325308	1.853	0.557694	0.633	0.527003	0.000265531	0.275649	0.823	1	0.0034492	1
ENSG00000260103.2	AC012435.2	transcribed_processed_pseudogene	1	1	0.969808	0.95313	1.98356	0.752883	NA	0.218463	1.28816	-0.100671	NA	0.527842	0.000166517	0.771252	NA	1	0.00234439	1
ENSG00000265733.1	SNORA74C-1	snoRNA	1	0	0.589929	0.268873	1.22044	0	0.06	-1.26201	1.11158	-2.32904	0.675	0.52934	0.530798	0.261943	0.847	NA	NA	NA
ENSG00000152217.20	SETBP1	protein_coding	1	0	0.861621	1.1745	0.754222	0.933365	0.33	0.180232	-0.254006	-0.0689541	0.271	0.529662	0.377921	0.80974	0.541	1	0.570514	1
ENSG00000259924.1	AC011939.1	processed_pseudogene	1	1	0.532389	0.76999	1.15878	0.720491	-0.16	0.262094	1.07471	0.406448	0.489	0.53025	0.0079008	0.322111	0.73	1	0.0454888	1
ENSG00000251046.2	ZNF969P	processed_pseudogene	1	0	0.623996	0.806808	1.00737	0.764441	-0.9	0.189679	0.665848	-0.0194329	9.33e-07	0.530705	0.025674	0.948728	4.73e-05	1	0.100911	1
ENSG00000260568.1	AC074050.2	lncRNA	1	1	0.03876	0.042893	1.57095	0.041299	0.01	-0.820478	4.82023	-0.715168	0.965	0.530915	2.52008e-06	0.567619	0.986	NA	6.52484e-05	1
ENSG00000236347.1	AL513123.1	lncRNA	1	0	1.13664	0.942421	0.882857	0.970796	1.15	-0.362692	-0.265361	0.138515	7.21e-06	0.530979	0.645175	0.80496	0.000247	NA	0.782316	1
ENSG00000129204.17	USP6	protein_coding	1	0	0.801023	1.01153	0.79354	0.840534	-0.04	-0.146184	-0.129633	-0.101759	0.784	0.531654	0.579563	0.661309	0.904	1	0.734632	1
ENSG00000274848.1	Metazoa_SRP	misc_RNA	1	0	0.236068	0	1.23049	0	-0.17	-1.5131	2.12281	-0.938984	0.173	0.532392	0.324526	0.690962	0.42	NA	NA	NA
ENSG00000287096.1	AC005165.3	lncRNA	1	0	0.521471	0.63835	1.10702	0.595172	-0.07	0.376934	1.04905	-0.310831	0.618	0.53375	0.0810497	0.610133	0.814	1	0.215854	1
ENSG00000235415.1	AC005808.1	lncRNA	1	0	0.58814	0.941806	1.50596	0.677466	NA	0.535145	1.65947	0.630843	NA	0.534057	0.047398	0.457907	NA	NA	0.152056	NA
ENSG00000128917.8	DLL4	protein_coding	1	1	0.339308	0.322829	1.04718	0.320009	0.84	-0.260302	1.76703	-0.163557	0.0196	0.534118	1.16032e-05	0.692638	0.103	1	0.000245794	1
ENSG00000273096.1	AL021707.8	lncRNA	1	0	1.34854	0	0	0	-0.01	-1.83309	-2.52781	-2.78586	0.954	0.534427	0.397021	0.350606	0.981	NA	NA	NA
ENSG00000133321.11	PLAAT4	protein_coding	1	1	0.089751	0.101065	66.1092	0.05745	0.5	-0.656663	9.21992	-0.667743	0.505	0.534429	5.82131e-28	0.497274	0.74	1	9.847e-26	1
ENSG00000263882.2	RN7SL774P	misc_RNA	1	0	0.840605	0.553753	1.96308	0.43718	-0.32	-0.538225	1.34326	-0.84075	0.0447	0.535239	0.0870641	0.332188	0.178	NA	0.226359	NA
ENSG00000122432.18	SPATA1	protein_coding	1	1	0.317197	0.227748	1.50953	0.646151	NA	-0.553322	2.32734	0.426896	NA	0.536957	0.00367178	0.600542	NA	NA	0.0257921	1
ENSG00000251432.7	LINC02615	lncRNA	1	0	0.957391	0.763712	1.06234	0.988034	-0.25	-0.218489	0.12158	0.0557967	0.0509	0.53759	0.727202	0.873536	0.194	1	0.840372	1
ENSG00000241131.2	LINC02032	lncRNA	1	1	0	0	1.06731	0	0.47	0.968679	6.53322	0.0382765	0.00339	0.537867	1.2492e-06	0.981997	0.0296	NA	3.48759e-05	NA
ENSG00000201544.1	SNORA16B	snoRNA	1	0	0.642519	1.2434	0	0.724503	-0.33	1.34349	-0.542557	0.734882	0.0715	0.538414	0.819034	0.740662	0.243	NA	NA	NA
ENSG00000164136.17	IL15	protein_coding	1	1	0.382193	0.256451	9.44415	0.252631	-0.38	0.25958	5.01522	0.00748673	0.0135	0.538647	5.97076e-40	0.986	0.0794	1	1.50942e-37	1
ENSG00000268686.2	AC010643.1	lncRNA	1	0	0.584557	0.935522	1.41724	0.871847	-0.32	0.336397	1.25794	0.126584	0.0515	0.540636	0.0205559	0.817815	0.195	1	0.0867844	1
ENSG00000236254.1	MTND4P14	unprocessed_pseudogene	1	1	0.157461	0.174548	1.39808	0.154816	0.48	0.405144	3.41126	-0.226266	0.144	0.541819	2.097e-08	0.740397	0.376	1	8.16445e-07	1
ENSG00000222465.1	RNU2-5P	snRNA	1	0	0.487107	0.551395	2.09739	0	-0.64	1.31549	2.19776	-1.31107	0.31	0.541898	0.299785	0.581767	0.581	NA	NA	NA
ENSG00000204837.5	FGF7P3	transcribed_unprocessed_pseudogene	1	0	1.00059	0.733393	0.658931	0.994542	0.75	-0.422967	-0.584555	0.0743354	0.0447	0.544641	0.400773	0.914345	0.178	1	0.590708	1
ENSG00000125551.19	PLGLB2	protein_coding	1	0	0.912615	1.29719	0.945055	0.923027	-0.89	0.148655	0.199216	0.170351	0.000166	0.545757	0.417422	0.486092	0.00298	1	0.60616	1
ENSG00000114626.18	ABTB1	protein_coding	1	0	0.572371	0.890444	0.630947	1.09886	NA	0.215626	0.202391	0.475226	NA	0.546178	0.573124	0.180701	NA	1	0.730011	1
ENSG00000164308.17	ERAP2	protein_coding	1	1	0.113189	0.064844	13.0754	0.037027	-0.97	0.493443	7.0462	-0.919091	6.28e-11	0.5467	7.66444e-19	0.271567	1.24e-08	1	8.68574e-17	1
ENSG00000266561.2	AC011195.1	processed_pseudogene	1	0	0	0	3.38707	0.332766	-0.27	1.25403	3.25748	-0.309549	0.238	0.546756	0.11094	0.886215	0.504	NA	NA	NA
ENSG00000222145.1	SNORA73	snoRNA	1	0	0.344125	1.2652	0	0.399886	-0.08	1.10353	-0.738928	-0.371804	0.597	0.547327	0.717446	0.848229	0.8	NA	NA	NA
ENSG00000249740.3	OSMR-AS1	lncRNA	1	1	0.476795	0.711345	4.24241	0.594088	0.55	0.283812	2.97953	0.469025	0.301	0.54755	6.2046e-12	0.309913	0.572	1	3.75623e-10	1
ENSG00000205929.11	C21orf62	protein_coding	1	0	0.842373	0.769524	1.11743	0.875914	-0.27	0.284666	1.06332	-0.172387	0.117	0.548776	0.0246331	0.716824	0.332	1	0.0981863	1
ENSG00000221265.1	MIR1255A	miRNA	1	0	3.34016	0	0	0	-0.34	-1.75674	-3.42658	-2.70598	0.0392	0.54901	0.248007	0.361626	0.163	NA	NA	NA
ENSG00000243468.5	INGX	transcribed_processed_pseudogene	1	0	0.495037	0.703376	1.34905	0.725962	NA	0.461973	1.31032	-0.23935	NA	0.549583	0.0869643	0.758052	NA	1	0.226237	1
ENSG00000281530.1	AC004461.2	lncRNA	1	0	0.720664	1.0149	0.671182	0.609193	NA	0.307058	-0.0207253	-0.044894	NA	0.549896	0.968246	0.930594	NA	1	0.981999	1
ENSG00000166401.15	SERPINB8	protein_coding	1	1	0.478642	0.547334	1.43672	0.85532	0.32	0.199797	1.6634	1.05521	0.525	0.550368	3.16933e-07	0.00128707	0.754	1	1.00014e-05	0.254773
ENSG00000230795.3	HLA-K	unprocessed_pseudogene	1	1	0.32701	0.248194	2.77727	0.123793	-0.54	-0.327694	3.31241	-1.08309	0.0306	0.55126	1.16697e-12	0.0630407	0.138	1	7.75903e-11	1
ENSG00000279349.1	AC092692.1	TEC	1	1	0.431838	0.409998	1.30273	0.449214	0.29	-0.223229	1.7358	0.0711924	0.109	0.551508	8.50238e-07	0.845738	0.317	1	2.47592e-05	1
ENSG00000272941.1	AC083862.1	lncRNA	1	1	0.024536	0.033428	1.85756	0.061875	NA	0.671087	6.56303	0.884412	NA	0.551758	1.57478e-12	0.411278	NA	1	1.02806e-10	1
ENSG00000179044.16	EXOC3L1	protein_coding	1	1	0.06906	0.025323	2.36669	0.036313	-0.15	-0.657345	5.72281	-0.285229	0.436	0.551856	1.12062e-13	0.761862	0.69	1	8.45242e-12	1
ENSG00000175906.5	ARL4D	protein_coding	1	1	0.396363	0.308047	1.14496	0.363925	0.15	-0.263716	1.43731	-0.134906	0.666	0.551929	0.000551317	0.756013	0.843	1	0.00611526	1
ENSG00000253452.6	AC124290.1	lncRNA	1	0	0.809444	0.938605	1.19918	0.800235	1.48	0.192543	0.684086	-0.40196	0.000754	0.552373	0.0329242	0.217837	0.00942	1	0.118979	1
ENSG00000227674.3	LINC00355	lncRNA	1	0	0.429209	0.468317	1.06368	0.597213	-0.35	0.343222	1.37079	-0.00902749	0.0794	0.552529	0.0161529	0.987563	0.26	1	0.0740822	1
ENSG00000206687.1	RNU1-109P	snRNA	1	0	0	0.9484	2.03719	0.769011	0.46	1.39339	3.02199	2.29413	0.134	0.553196	0.170329	0.303873	0.359	NA	NA	NA
ENSG00000225907.1	RPS27P16	processed_pseudogene	1	0	0.294964	0.415965	2.03319	0.306243	NA	-0.863603	1.95339	-0.705136	NA	0.554211	0.115811	0.614354	NA	NA	NA	NA
ENSG00000251396.7	LINC01301	lncRNA	1	0	0.582367	0.731197	1.02244	0.50739	0.09	0.256532	0.862734	-0.421996	0.746	0.554379	0.0429739	0.33245	0.887	1	0.142213	1
ENSG00000023445.16	BIRC3	protein_coding	1	1	0.264286	0.302452	1.92639	0.257953	-0.55	-0.472276	3.0653	-0.348941	0.00163	0.555275	0.000114232	0.662207	0.0171	1	0.00171759	1
ENSG00000272079.2	AC004233.2	lncRNA	1	0	0.895483	0.949854	0.492137	1.2009	-0.29	0.238492	-0.335364	0.393498	0.0406	0.555698	0.417136	0.325415	0.167	1	0.605897	1
ENSG00000265246.1	AC129926.1	lncRNA	1	0	1.0942	0.618679	0.755489	0.696545	-0.05	-0.399098	-0.410968	-0.246632	0.974	0.557037	0.545632	0.713522	NA	1	0.709368	1
ENSG00000200021.1	RNA5SP448	rRNA_pseudogene	1	0	1.3765	0	0	0	0.69	-2.52449	-2.5168	-2.77485	0.144	0.557746	0.558956	0.519373	0.377	NA	NA	NA
ENSG00000274845.1	AC114778.1	misc_RNA	1	0	0	0.81618	1.01463	0	-0.32	1.15657	1.58541	-2.72537	0.0629	0.557992	0.417944	0.222216	0.223	NA	NA	NA
ENSG00000212370.1	RNU6-482P	snRNA	1	0	1.50164	0	0	0	-0.31	-2.52208	-2.51439	-2.77244	0.048	0.558132	0.559342	0.519746	0.186	NA	NA	NA
ENSG00000279091.1	AC026523.2	TEC	1	0	0.746469	0.338236	1.70905	0.599936	0.16	0.704941	1.40923	-0.369622	0.621	0.558322	0.241841	0.759018	0.815	1	0.435496	1
ENSG00000253227.2	AC090192.2	lncRNA	1	0	0.470335	0.506607	1.291	0.834918	-0.31	0.394932	1.61653	0.797652	0.0179	0.559706	0.014647	0.230618	0.0966	1	0.0692609	1
ENSG00000264592.2	RN7SL131P	misc_RNA	1	0	0.776081	0.880939	1.60704	0.289787	NA	0.597348	1.06456	-0.459431	NA	0.56025	0.290632	0.669795	NA	NA	NA	NA
ENSG00000265692.1	LINC01970	lncRNA	1	0	0.661528	0.641181	1.10083	0.705839	NA	0.295439	1.19269	-0.15584	NA	0.560348	0.0176631	0.759265	NA	1	0.0787734	1
ENSG00000243649.9	CFB	protein_coding	1	1	0.542884	0.296256	64.3478	0.248718	-0.57	-0.449085	8.13635	-0.447171	0.0293	0.560885	1.29464e-27	0.560945	0.134	1	2.1582e-25	1
ENSG00000233816.3	IFNA13	protein_coding	1	1	0	0	1.3437	0	NA	-1.05366	6.66246	-1.304	NA	0.561339	1.57363e-06	0.472229	NA	NA	4.29434e-05	NA
ENSG00000172551.11	MUCL1	protein_coding	1	0	0.563776	1.00989	0.720406	0.77812	NA	-0.408047	-0.540766	-0.618911	NA	0.562731	0.443803	0.37768	NA	NA	0.628714	NA
ENSG00000287223.1	Z94277.1	lncRNA	1	0	0.646986	0.742721	1.31987	0.622154	0.4	0.259266	0.773986	-0.542892	0.0275	0.563262	0.0834936	0.228281	0.129	1	0.220396	1
ENSG00000278743.1	AC087239.1	lncRNA	1	1	0.742362	0.91539	1.79277	0.61686	0.11	0.358629	1.77024	-0.201534	0.756	0.563843	0.00289625	0.749226	0.892	NA	0.0216772	1
ENSG00000207719.1	MIR623	miRNA	1	0	2.33812	0	0	0	NA	-2.4856	-1.52881	-2.73598	NA	0.564028	0.722737	0.525454	NA	NA	NA	NA
ENSG00000086619.14	ERO1B	protein_coding	1	0	0.689524	1.06306	0.538044	0.587709	-0.05	0.441223	0.114629	-0.141756	0.779	0.565609	0.881384	0.853595	0.902	1	0.934044	1
ENSG00000252622.1	RNU6-881P	snRNA	1	0	0	1.62611	0	0	NA	2.27641	-0.55558	0.159616	NA	0.566403	0.891569	0.96876	NA	NA	NA	NA
ENSG00000163701.19	IL17RE	protein_coding	1	0	0.633843	0.434559	1.00961	0.634576	-0.06	-0.279855	0.955203	-0.232028	0.758	0.567314	0.0458038	0.634443	0.892	1	0.148738	1
ENSG00000279017.1	AC098476.1	TEC	1	0	0.666194	0.663	1.06521	0.473132	1.04	0.339768	0.911262	-0.487415	0.00136	0.567451	0.121005	0.419649	0.0149	1	0.280362	1
ENSG00000224424.8	PRKAR2A-AS1	lncRNA	1	1	0.743856	0.789038	1.04168	0.684977	0.12	0.172592	0.877134	-0.182598	0.53	0.567567	0.00319598	0.544832	0.758	1	0.0233085	1
ENSG00000183709.8	IFNL2	protein_coding	1	1	0.043303	0.061317	287.301	0.023202	NA	0.633879	13.5372	0.398606	NA	0.56762	2.91385e-51	0.718042	NA	1	1.08118e-48	1
ENSG00000265055.2	AC145343.1	lncRNA	1	0	0.642577	0.86048	0.475435	1.55927	0.3	-0.290321	-0.386769	0.835817	0.0668	0.568016	0.447815	0.090532	0.232	1	0.632282	1
ENSG00000231663.1	COA6-AS1	lncRNA	1	0	0.874358	0.893578	1.05628	0.515984	0.06	-0.281283	0.385186	-0.625948	0.756	0.568024	0.418963	0.205805	0.891	1	0.607613	1
ENSG00000227165.9	WDR11-AS1	lncRNA	1	0	0.795947	0.403716	1.14549	0.56496	-0.32	-0.28307	1.00605	-0.447048	0.0143	0.568137	0.0402158	0.367636	0.0827	1	0.136364	1
ENSG00000287226.1	AC084740.1	lncRNA	1	0	0.475125	0.641216	1.0434	0.553391	NA	0.346589	1.14967	-0.224314	NA	0.568747	0.0566861	0.713374	NA	1	0.17116	1
ENSG00000213358.3	AC092933.1	unprocessed_pseudogene	1	0	0.638245	0.808231	1.5875	0.708625	0.12	0.375519	1.146	-0.438325	0.438	0.569042	0.0802704	0.509176	0.691	1	0.214657	1
ENSG00000131067.17	GGT7	protein_coding	1	0	0.707693	0.600385	1.05498	0.799553	NA	-0.19511	0.738744	0.404705	NA	0.570787	0.0295462	0.232936	NA	1	0.110828	1
ENSG00000221643.1	SNORA77	snoRNA	1	0	0.849949	0	1.24533	0	0.34	-1.36146	-0.402466	-1.12988	0.218	0.571524	0.861196	0.629509	0.48	NA	NA	NA
ENSG00000213613.2	RPL11P3	processed_pseudogene	1	0	0.978337	1.12714	0.879052	0.684206	NA	0.353161	0.453243	-0.276584	NA	0.571767	0.466494	0.662454	NA	NA	0.647237	1
ENSG00000212567.1	AC008810.1	snoRNA	1	0	0	1.39471	0	0.967082	0	1.55133	0.521922	0.695358	0.999	0.572585	0.854023	0.803016	1	NA	NA	NA
ENSG00000234534.1	CSNK1G2P1	processed_pseudogene	1	1	0.147302	0.183874	1.81507	0.137549	0.28	0.428166	3.63011	0.259501	0.0702	0.572939	2.14923e-07	0.731168	0.24	1	7.01319e-06	1
ENSG00000287620.1	AC092053.4	lncRNA	1	1	0.52072	0.228781	4.25759	0.374842	-0.01	-0.302384	3.90634	-0.225318	0.978	0.573018	2.61243e-15	0.669201	0.991	1	2.3115e-13	1
ENSG00000270361.1	AL451085.1	lncRNA	1	0	0.695852	0.446477	1.28584	0.339397	-0.15	-0.409409	0.966217	-0.333312	0.336	0.575683	0.172568	0.644905	0.605	1	0.351556	1
ENSG00000224903.2	RNF32-AS1	lncRNA	1	0	0.734905	1.10092	0.735876	0.751642	NA	0.211618	-0.219769	-0.202396	NA	0.575858	0.561789	0.592302	NA	1	0.721605	1
ENSG00000199855.1	RNU6-490P	snRNA	1	0	0	0	0	1.81766	-0.13	2.26987	1.30224	2.67013	0.74	0.576102	0.751035	0.505911	0.883	NA	NA	NA
ENSG00000229676.3	ZNF492	protein_coding	1	0	0.924274	1.00645	0.778971	0.586902	0.2	0.155761	0.119449	-0.911159	0.265	0.577754	0.669495	0.00137622	0.534	1	0.80059	0.264248
ENSG00000276248.1	AL442125.1	lncRNA	1	0	0.507718	0.54981	1.14111	0.680263	-0.26	0.283737	0.86563	-0.166755	0.543	0.578217	0.0885265	0.744257	0.767	1	0.228698	1
ENSG00000237877.7	LINC01473	lncRNA	1	0	0.864988	1.00278	0.944583	0.63734	-0.39	0.19321	0.427606	-0.385486	0.15	0.578826	0.215451	0.277761	0.385	1	0.403208	1
ENSG00000266289.1	AC012213.3	lncRNA	1	0	0.565676	0.76213	1.04273	0.518741	0.02	0.260363	0.786766	-0.216602	0.968	0.57932	0.0861766	0.649077	0.987	1	0.22499	1
ENSG00000249637.2	AC008438.1	lncRNA	1	0	0.839203	0.679767	0.541679	1.18496	NA	-0.311534	-0.048852	0.770373	NA	0.579534	0.930067	0.155771	NA	1	0.960677	1
ENSG00000229014.3	RPL30P13	processed_pseudogene	1	0	0.162591	0.260122	1.14585	0.197649	NA	0.669655	2.51212	-0.121413	NA	0.579708	0.0269181	0.922825	NA	NA	NA	NA
ENSG00000155749.13	FLACC1	protein_coding	1	0	0.653339	0.940241	1.77245	0.751609	-0.03	0.30523	1.21633	0.51826	0.806	0.580107	0.0227064	0.334154	0.914	1	0.0926991	1
ENSG00000247130.2	AC138781.1	lncRNA	1	0	0.610865	0.543296	1.20235	0.705565	0.07	0.418184	0.979155	0.501972	0.738	0.580426	0.187907	0.501823	0.882	NA	0.369785	NA
ENSG00000230832.3	SSBL4P	processed_pseudogene	1	1	0.332635	0.257103	1.86976	0.196242	-0.01	-0.317981	3.16058	-0.375652	0.963	0.580838	3.96199e-09	0.510677	0.986	1	1.72952e-07	1
ENSG00000287591.1	AL360169.3	lncRNA	1	0	0.784173	0.881705	1.12739	0.84942	0.66	0.215436	0.423328	-0.292663	0.672	0.58095	0.276509	0.455162	NA	1	0.472078	1
ENSG00000228274.4	AL021707.2	lncRNA	1	0	0.897383	0.903174	1.03811	0.715453	0.08	0.331632	1.17818	-0.299888	0.68	0.582158	0.0487824	0.62054	0.85	1	0.154749	1
ENSG00000287839.1	AL353807.5	lncRNA	1	1	0.883956	0.762637	4.27299	0.666594	1.95	-0.220959	2.24726	-0.42421	5.43e-05	0.582275	4.82182e-09	0.28981	0.00125	1	2.07338e-07	1
ENSG00000274292.1	AC084018.2	lncRNA	1	1	0.761652	0.569106	1.07866	0.673687	-0.46	-0.167355	0.794859	0.116774	0.131	0.583585	0.00743035	0.697038	0.354	1	0.0435615	1
ENSG00000236609.4	ZNF853	protein_coding	1	1	0.410429	0.457202	1.65153	0.467659	-0.43	0.197	1.91889	0.265237	0.00833	0.583657	3.16493e-08	0.455555	0.0561	1	1.19164e-06	1
ENSG00000135424.18	ITGA7	protein_coding	1	0	0.927941	0.525631	0.754016	1.07116	-0.32	-0.309656	0.185803	0.410981	0.0961	0.584341	0.742056	0.463365	0.293	1	0.851294	1
ENSG00000275778.2	AC018630.4	protein_coding	1	0	0.946804	0.569398	1.22314	0.851066	-0.22	-0.31639	0.722396	0.231757	0.0875	0.585303	0.209633	0.687388	0.276	1	0.396238	1
ENSG00000234085.1	AC064862.3	unprocessed_pseudogene	1	0	1.21072	0.851004	0.453593	0.945646	NA	-0.334724	-1.15851	-0.178709	NA	0.585849	0.0712726	0.767999	NA	NA	0.198238	1
ENSG00000245975.2	AC090515.2	lncRNA	1	0	0.649494	0.789104	1.00347	0.838649	-0.3	0.171394	0.650382	0.194735	0.0801	0.587009	0.0348957	0.53129	0.261	1	0.123504	1
ENSG00000252685.1	RNU6-928P	snRNA	1	0	0	2.15545	0	0	0.2	2.36628	0	0	0.154	0.587123	1	1	0.391	NA	NA	NA
ENSG00000199226.1	RNU6-50P	snRNA	1	0	0	2.371	0	0	-0.25	2.36267	0	0	0.299	0.5877	1	1	0.57	NA	NA	NA
ENSG00000267543.1	AC015802.3	lncRNA	1	1	0.635076	0.742575	2.47898	0.955122	0.5	0.324197	1.53103	0.107071	0.611	0.589376	0.00870728	0.858294	0.81	1	0.0487968	1
ENSG00000224365.1	AC073261.1	processed_pseudogene	1	0	0	1.78174	0	0	-0.36	2.34851	1.34397	0	0.719	0.589964	0.76042	1	NA	NA	NA	NA
ENSG00000167656.5	LY6D	protein_coding	1	0	0.982959	0.966772	0.243104	1.13501	-0.03	0.383427	-0.767469	0.636175	0.846	0.590051	0.29331	0.368276	0.934	1	0.489098	1
ENSG00000241743.4	XACT	lncRNA	1	0	0.704416	0.668191	1.10532	0.755432	-0.39	0.266231	0.98041	-0.244233	0.0185	0.590564	0.0475512	0.621624	0.0984	1	0.152358	1
ENSG00000265451.1	AC012447.1	lncRNA	1	1	0.183201	0.130205	2.1912	0.190284	-0.35	0.440963	3.73743	0.00803661	0.03	0.592031	6.85799e-07	0.992291	0.136	NA	2.04628e-05	1
ENSG00000202071.1	Y_RNA	misc_RNA	1	0	0	3.25222	0	0	NA	2.13398	-0.589955	0.113782	NA	0.597217	0.886629	0.978063	NA	NA	NA	NA
ENSG00000162526.7	TSSK3	protein_coding	1	1	0.603586	0.819402	2.28414	0.6263	-0.1	0.348035	2.2507	0.651978	0.571	0.597719	0.000328801	0.322599	0.787	1	0.00407986	1
ENSG00000287900.1	AC061961.1	lncRNA	1	0	0.907896	0.82295	0.94303	1.16902	-0.1	-0.241568	0.253447	0.371472	0.58	0.598909	0.580367	0.41651	0.792	1	0.735172	1
ENSG00000171671.6	SHANK2-AS3	lncRNA	1	1	0.497549	0.442007	2.00862	0.33443	-0.26	0.196563	2.26263	0.0847275	0.0375	0.599503	1.7264e-10	0.819775	0.158	1	9.1511e-09	1
ENSG00000279278.1	AC245060.6	lncRNA	1	0	0.750081	1.04575	0.896453	0.830881	-0.77	0.22646	0.471411	-0.364637	0.601	0.60013	0.274783	0.399217	NA	1	0.470027	1
ENSG00000258584.2	FAM181A-AS1	lncRNA	1	0	0.896394	0.631658	1.53961	0.68497	-0.06	0.280779	1.08415	-0.202201	0.778	0.601353	0.0422139	0.707434	0.901	1	0.1408	1
ENSG00000133401.16	PDZD2	protein_coding	1	1	0.280404	0.323724	1.6504	0.326633	0.87	0.233042	2.65319	0.00436787	0.171	0.601895	1.14831e-09	0.992229	0.418	1	5.39896e-08	1
ENSG00000270062.1	AL606834.2	lncRNA	1	0	0.854258	1.48965	0.382222	0.932148	NA	0.295887	-1.41751	-0.126573	NA	0.60195	0.0265291	0.824896	NA	NA	0.103149	NA
ENSG00000254854.1	AP003390.1	lncRNA	1	0	0.789611	0.76771	0.449673	1.1	NA	-0.312553	-0.934346	0.374925	NA	0.60247	0.136774	0.514485	NA	NA	0.302257	NA
ENSG00000263410.2	RN7SL460P	misc_RNA	1	0	0.421844	0	1.18785	0.859632	NA	0.872336	3.10773	1.04533	NA	0.603726	0.0535667	0.528053	NA	NA	NA	NA
ENSG00000164626.9	KCNK5	protein_coding	1	1	0.599205	0.618882	1.6036	0.550491	0.31	0.138247	1.47855	0.0995776	0.774	0.603958	8.85608e-09	0.706271	NA	1	3.6577e-07	1
ENSG00000261334.1	AL353803.4	lncRNA	1	1	0.85868	0.592691	1.5567	0.72415	-0.16	-0.239271	1.7896	-0.0477218	0.193	0.60397	5.67428e-05	0.916496	0.447	1	0.000945234	1
ENSG00000114786.16	ABHD14A-ACY1	protein_coding	1	0	0.856878	1.02503	0.642614	0.445571	0.46	0.26959	-0.105013	-0.737848	0.345	0.604621	0.84499	0.167397	0.613	1	0.913873	1
ENSG00000135114.12	OASL	protein_coding	1	1	0.257818	0.738031	352.426	0.501603	NA	0.380458	9.66894	0.430782	NA	0.604833	2.36618e-40	0.556609	NA	1	6.04821e-38	1
ENSG00000260572.1	AC069224.1	lncRNA	1	1	0.712328	0.730855	1.54124	0.67309	-0.2	-0.174113	1.34847	-0.156707	0.258	0.60489	2.81292e-05	0.637621	0.527	1	0.000524828	1
ENSG00000171310.11	CHST11	protein_coding	1	0	0.975375	0.760961	1.20303	0.76427	NA	-0.17347	0.57215	-0.477859	NA	0.605323	0.0872701	0.154931	NA	1	0.226629	1
ENSG00000076356.7	PLXNA2	protein_coding	1	0	0.328731	0.362553	1.75724	0.431313	-0.22	-0.442689	1.99981	-0.13393	0.722	0.606422	0.0195656	0.875936	0.874	1	0.0842265	1
ENSG00000199664.1	RNU6-1266P	snRNA	1	0	0	0	1.66679	0	NA	-2.0393	0.388749	-1.32789	NA	0.606872	0.920122	0.737596	NA	NA	NA	NA
ENSG00000267121.6	AC008105.3	lncRNA	1	0	0.752788	0.734334	1.38572	0.640892	-0.35	-0.322967	0.999819	-0.436708	0.622	0.606911	0.104139	0.483644	0.816	1	0.255054	1
ENSG00000268148.1	VN1R91P	unprocessed_pseudogene	1	0	0	0	2.82523	0	NA	1.35288	4.31728	0.0908609	NA	0.607477	0.0810322	0.973337	NA	NA	NA	NA
ENSG00000202054.1	RNA5SP152	rRNA_pseudogene	1	0	0	1.35509	0	0	NA	2.23621	0	0	NA	0.608682	1	1	NA	NA	NA	NA
ENSG00000176387.7	HSD11B2	protein_coding	1	1	0.698273	0.557385	2.28501	0.570647	NA	-0.204196	2.45409	0.116541	NA	0.60984	4.96068e-11	0.765895	NA	1	2.76321e-09	1
ENSG00000078401.7	EDN1	protein_coding	1	1	0.613741	0.432231	27.5053	0.456333	1.34	-0.197916	5.56338	-0.154524	0.00083	0.610673	8.98067e-51	0.688503	0.0101	1	3.22813e-48	1
ENSG00000274215.1	AC106028.4	lncRNA	1	1	0.435022	0.453319	1.52039	0.213172	0.85	0.39645	1.98697	-0.0845412	4.41e-07	0.610957	0.00792008	0.914362	2.52e-05	NA	0.0455833	1
ENSG00000100918.13	REC8	protein_coding	1	1	0.862532	0.746353	7.57054	0.428747	0.15	0.252793	3.31998	-0.722189	0.283	0.611311	2.7072e-12	0.147834	0.552	1	1.68322e-10	1
ENSG00000204287.14	HLA-DRA	protein_coding	1	1	0.044923	0.06436	5.08278	0.064952	-0.35	0.605453	7.79749	0.593367	0.0165	0.611888	6.88037e-13	0.614756	0.0915	1	4.62815e-11	1
ENSG00000207293.1	Y_RNA	misc_RNA	1	0	0	0	7.33389	0	0.21	-1.47342	2.53247	0.644439	0.777	0.613732	0.350811	0.818311	0.901	NA	NA	NA
ENSG00000266718.2	AC079336.5	lncRNA	1	0	0.498544	0.511865	1.07019	0.578913	0.31	0.370534	1.21892	-0.481374	0.257	0.614743	0.0971089	0.514077	0.526	1	0.243116	1
ENSG00000254463.1	PPIAP41	processed_pseudogene	1	0	0.660204	1.06008	0.523743	0.3932	2.7	0.43421	0.507446	-0.702001	0.0835	0.616042	0.557534	0.429698	NA	NA	0.718296	NA
ENSG00000224389.9	C4B	protein_coding	1	1	0.156359	0.091298	1.21688	0.082629	-0.82	0.538407	2.80416	0.166296	0.0777	0.616362	0.00860472	0.877853	0.256	1	0.0483635	1
ENSG00000008517.18	IL32	protein_coding	1	0	0.920718	0.829805	1.46483	0.546761	-0.05	-0.34722	0.839593	-0.669974	0.799	0.616417	0.216397	0.332203	0.911	1	0.404436	1
ENSG00000272264.1	AC009686.2	lncRNA	1	0	0.691056	0.740006	1.28964	0.729663	0.06	0.328905	1.03922	0.426189	0.853	0.616618	0.105613	0.510844	0.937	NA	0.257092	1
ENSG00000261765.1	AC009127.1	lncRNA	1	0	0.684604	0.904492	1.53098	0.641022	0.08	0.349493	1.56523	0.14133	0.7	0.617457	0.0190885	0.839131	0.861	NA	0.0828547	NA
ENSG00000267698.1	AC002116.2	lncRNA	1	0	0.938042	0.906307	0.93457	1.16899	NA	0.25769	0.290852	0.11245	NA	0.617488	0.572299	0.826727	NA	1	0.729605	1
ENSG00000230648.1	AL138831.1	lncRNA	1	0	1.4977	0.703958	0.54313	0.585886	-0.35	-0.601871	-0.501285	-0.44206	0.0383	0.617534	0.677683	0.706879	0.16	NA	NA	NA
ENSG00000286496.1	AL359764.1	lncRNA	1	0	0.579236	0.407395	1.1198	0.556724	-0.22	0.507062	1.21758	-0.12696	0.496	0.617756	0.229944	0.90068	0.735	1	0.421805	1
ENSG00000130203.10	APOE	protein_coding	1	0	0.620364	0.851635	1.32315	0.80432	0.22	0.283675	0.532286	0.184151	0.191	0.618192	0.345763	0.74472	0.445	1	0.540529	1
ENSG00000259462.3	CPEB1-AS1	lncRNA	1	0	0.732212	0.579801	1.08384	0.646115	NA	0.281475	1.13049	-0.328258	NA	0.618583	0.0445969	0.562565	NA	1	0.146066	1
ENSG00000264653.1	MIR5194	miRNA	1	0	0	0	0	1.22497	0.81	-2.09589	-2.08822	0.0750561	0.00976	0.618838	0.620131	0.9855	0.0632	NA	NA	NA
ENSG00000260430.2	AC099518.1	lncRNA	1	1	0.652852	0.447941	1.8291	0.458774	-0.26	-0.232031	1.67874	-0.358633	0.575	0.621266	0.000144333	0.441494	0.789	1	0.00208828	1
ENSG00000124256.15	ZBP1	protein_coding	1	1	0.019451	0.069875	5.91057	0.10213	-0.29	0.727745	6.35681	-0.229084	0.121	0.622193	1.2957e-05	0.878796	0.339	1	0.000269996	1
ENSG00000145217.14	SLC26A1	protein_coding	1	0	0.720583	0.907825	0.743054	1.53294	0.84	0.189571	0.241377	0.663977	0.00011	0.623445	0.532254	0.0827984	0.00221	1	0.699206	1
ENSG00000140986.8	RPL3L	protein_coding	1	1	0.484408	0.449102	1.86574	0.442913	1.35	0.323003	2.14874	-0.356994	2.54e-05	0.6239	0.00066385	0.587343	0.000676	1	0.00711493	1
ENSG00000282740.1	AL021920.3	lncRNA	1	0	0.922844	0.85299	1.22599	0.700339	0.34	-0.485545	0.484643	-0.536886	0.0717	0.624692	0.622078	0.587518	0.243	1	0.766291	1
ENSG00000280163.1	AC040160.2	TEC	1	1	0.457497	0.445884	1.01802	0.523399	-0.02	0.263139	1.41044	-0.0110875	0.931	0.625472	0.00792431	0.983592	0.971	1	0.0455861	1
ENSG00000247373.3	TMED2-DT	lncRNA	1	1	0.668135	0.80881	1.08433	0.661738	0.22	0.14895	0.897446	-0.147262	0.121	0.625848	0.00313736	0.62981	0.337	1	0.0229564	1
ENSG00000231784.8	DBIL5P	transcribed_unitary_pseudogene	1	0	1.07284	0.310294	0.204821	0.29175	0.22	-0.375849	-0.993496	-0.926699	0.128	0.625974	0.19413	0.224003	0.349	1	0.377404	1
ENSG00000276902.1	Y_RNA	misc_RNA	1	0	1.6518	0	0	0	-0.67	-2.10202	-2.09432	-2.35238	0.000782	0.627089	0.628358	0.586662	0.0097	NA	NA	NA
ENSG00000256806.6	C17orf100	protein_coding	1	0	0.879012	0.863967	1.36977	0.935588	-0.41	0.17631	0.786785	0.419012	0.0391	0.627448	0.028071	0.24273	0.162	1	0.107192	1
ENSG00000222432.1	Y_RNA	misc_RNA	1	0	1.11147	0	0	0	-0.48	-2.09391	-1.11256	-2.34428	0.0651	0.628401	0.797065	0.587933	0.228	NA	NA	NA
ENSG00000239884.3	RN7SL608P	misc_RNA	1	0	0.754231	0.810598	0.658339	1.21485	0.21	-0.475761	-0.0976104	0.722255	0.381	0.628447	0.919206	0.429206	0.647	NA	0.954257	NA
ENSG00000224893.7	LINC02840	lncRNA	1	1	0.439523	0.732088	2.25742	0.806135	-0.39	0.244995	1.53131	0.335493	0.139	0.629303	0.00231815	0.508913	0.367	1	0.0182822	1
ENSG00000269973.1	AC010969.2	lncRNA	1	0	0.906455	0.883496	0.869055	1.0743	0.29	-0.10558	-0.151358	0.0257007	0.178	0.629343	0.489387	0.905232	0.426	1	0.665792	1
ENSG00000252941.1	RNA5SP340	rRNA_pseudogene	1	0	1.94843	0	0	0	-0.58	-2.08442	-2.07672	-2.33478	0.0113	0.630058	0.63133	0.589554	0.0704	NA	NA	NA
ENSG00000233875.1	AL592078.1	lncRNA	1	0	0.187651	0.152968	1.16043	0.116295	-1.19	-0.711572	2.29121	-0.89291	9.99e-09	0.630327	0.0652433	0.541866	1.05e-06	NA	NA	NA
ENSG00000278109.1	Metazoa_SRP	misc_RNA	1	0	1.17507	0.869473	0.78812	0.93975	1.34	-0.425868	-0.248425	-0.460035	0.285	0.630754	0.777823	0.598452	0.554	NA	0.872997	NA
ENSG00000212521.1	RNU6-918P	snRNA	1	0	0	1.47828	0	0	1.34	2.10177	1.33362	1.07557	0.424	0.631297	0.762208	0.807205	NA	NA	NA	NA
ENSG00000201622.1	RNU6-621P	snRNA	1	0	0	1.35509	0	0	-1.17	2.10175	0	0	1.28e-05	0.6313	1	1	0.0004	NA	NA	NA
ENSG00000064763.11	FAR2	protein_coding	1	1	0.467444	0.453166	1.29952	0.460353	-0.61	-0.205686	1.52494	0.0383039	0.00117	0.631588	0.000289139	0.928443	0.0132	1	0.00369126	1
ENSG00000214279.13	SCART1	protein_coding	1	0	0.867839	0.965047	1.23401	0.800167	-0.16	0.205832	0.362053	-0.155966	0.29	0.632002	0.399223	0.717191	0.561	1	0.589106	1
ENSG00000270367.1	AC092053.1	processed_pseudogene	1	0	0.500214	0.539886	1.382	0.586148	-0.77	0.28556	1.36054	-0.334537	0.0305	0.632104	0.0216048	0.576299	0.137	1	0.0897143	1
ENSG00000178093.14	TSSK6	protein_coding	1	0	0.811716	0.91053	1.05751	0.760624	NA	0.214823	0.592957	0.257298	NA	0.632144	0.179941	0.559629	NA	1	0.360399	1
ENSG00000273284.1	AP001033.2	lncRNA	1	0	1.23237	0.88735	0.915665	0.88194	0.17	-0.19313	-0.0914724	-0.46997	0.313	0.632491	0.819867	0.245243	0.583	1	0.898479	1
ENSG00000261349.1	AL031432.2	unprocessed_pseudogene	1	0	0.162835	0.222924	1.04461	0.390474	0.47	0.577568	2.16513	0.686002	0.282	0.636339	0.0655772	0.569089	0.552	NA	0.187871	NA
ENSG00000243280.2	AC093663.2	processed_pseudogene	1	0	0.475186	0.771854	1.18174	0.163984	0.86	0.451198	1.15134	-0.44993	0.0146	0.636627	0.218018	0.648448	0.0839	NA	0.406772	NA
ENSG00000241458.1	RPL7P19	processed_pseudogene	1	1	0.045471	0.30504	3.62092	0.124258	-0.92	0.44734	3.98264	-0.564831	5.58e-05	0.636635	1.31554e-05	0.561275	0.00128	1	0.000272739	1
ENSG00000253616.5	AC107959.3	lncRNA	1	1	0.306728	0.694528	4.57054	0.516748	NA	0.368432	3.05599	-0.0504941	NA	0.63722	3.5015e-05	0.948991	NA	1	0.000632773	1
ENSG00000162654.9	GBP4	protein_coding	1	1	0.188209	0.207264	3.9616	0.176152	NA	0.299077	4.90597	-0.425794	NA	0.637556	5.36269e-15	0.504059	NA	1	4.5862e-13	1
ENSG00000230555.2	AL450326.1	lncRNA	1	0	1.16444	0.883303	0.676361	0.95777	NA	-0.241582	-0.584649	-0.378166	NA	0.639108	0.264034	0.460357	NA	1	0.459325	1
ENSG00000231616.9	AL354733.2	lncRNA	1	1	0.583354	0.753506	1.73771	0.463823	0.48	0.223377	1.39603	-0.441449	0.0199	0.639474	0.00227249	0.364646	0.104	1	0.0180147	1
ENSG00000223086.1	RNA5SP155	rRNA_pseudogene	1	0	0.971648	1.71169	0	0	-0.11	1.31998	-0.572097	-0.0324358	0.517	0.639754	0.847234	0.991148	0.748	NA	NA	NA
ENSG00000201498.1	Y_RNA	misc_RNA	1	0	0	0	3.89939	0	NA	1.49511	2.55274	0.113782	NA	0.639827	0.413511	0.972257	NA	NA	NA	NA
ENSG00000253485.2	PCDHGA5	protein_coding	1	0	0.863115	1.05148	0.900446	0.69175	-0.28	0.140549	0.23799	-0.196337	0.199	0.640937	0.42877	0.515237	0.455	1	0.615471	1
ENSG00000264271.2	RN7SL488P	misc_RNA	1	0	0.346195	0.362455	1.00269	0.42072	NA	-0.599197	0.739214	0.186988	NA	0.641311	0.543512	0.8786	NA	NA	NA	NA
ENSG00000279821.1	AC145098.2	TEC	1	0	0.528604	0.64637	1.16672	0.792342	-0.45	0.348898	1.28158	-0.153857	0.0108	0.641331	0.086273	0.837378	0.0679	1	0.225127	1
ENSG00000230935.1	RPS3P1	processed_pseudogene	1	0	0.66072	0.929804	1.03781	0.293128	0.29	0.608586	0.658936	-1.89467	0.417	0.642288	0.615476	0.234133	0.674	NA	NA	NA
ENSG00000171855.7	IFNB1	protein_coding	1	1	0.019446	0.021318	309.895	0.052932	NA	-0.656997	13.5375	0.734692	NA	0.642598	5.15964e-44	0.517088	NA	1	1.54153e-41	1
ENSG00000158163.15	DZIP1L	protein_coding	1	1	0.21031	0.274591	10.9344	0.310561	NA	0.218103	5.61525	0.35645	NA	0.643193	3.9375e-42	0.430953	NA	1	1.05328e-39	1
ENSG00000286896.1	AC112236.3	lncRNA	1	0	0.939607	0.264879	2.21503	0.669321	0.18	0.770308	1.40168	-0.551226	0.244	0.644202	0.400517	0.741336	0.512	1	0.590444	1
ENSG00000130818.12	ZNF426	protein_coding	1	0	0.902028	0.895241	1.63348	0.973958	NA	0.320726	1.23785	-0.20873	NA	0.644583	0.0747693	0.764091	NA	1	0.204746	1
ENSG00000139112.11	GABARAPL1	protein_coding	1	0	0.892717	0.524158	2.98465	0.711303	-0.14	-0.261083	1.43304	0.137667	0.551	0.645523	0.0105661	0.806955	0.773	1	0.0553821	1
ENSG00000213760.11	ATP6V1G2	protein_coding	1	1	0.376892	0.409463	1.12464	0.382295	-0.28	0.22188	1.39307	0.152219	0.143	0.646115	0.0026137	0.750691	0.375	1	0.0200829	1
ENSG00000262815.1	AC087501.2	lncRNA	1	0	0.470636	0.839719	1.6545	0.793967	0.31	0.344969	1.73741	-0.0278878	0.0914	0.646429	0.0180112	0.970481	0.283	1	0.0796975	1
ENSG00000251485.1	NRBF2P6	processed_pseudogene	1	0	0.902882	1.14944	0.630997	0.564051	NA	0.217524	-0.413279	-0.266092	NA	0.646877	0.396094	0.577982	NA	1	0.586482	1
ENSG00000275210.1	AC245884.11	lncRNA	1	0	0.512694	0.690104	1.0861	0.51778	-0.5	0.246467	1.26356	-0.0606857	0.00204	0.648148	0.0179137	0.910585	0.0201	1	0.0793686	1
ENSG00000279277.2	AC012020.1	lncRNA	1	1	0.555502	0.632956	2.79326	0.401128	0.91	0.128197	2.35109	-0.316387	0.459	0.650449	3.04195e-18	0.266189	NA	1	3.22489e-16	1
ENSG00000212535.1	RNU6-808P	snRNA	1	0	0	1.47828	0	0	0.14	1.95723	-0.576007	-0.834058	0.481	0.650803	0.896021	0.849907	0.725	NA	NA	NA
ENSG00000224370.1	AC093392.2	processed_pseudogene	1	0	0.77373	0.405768	1.43217	0.608672	NA	0.640634	1.49066	-0.161811	NA	0.651165	0.287894	0.91004	NA	NA	0.483431	NA
ENSG00000281394.1	SCARNA4	scaRNA	1	0	0	0	1.30608	0	NA	-1.55205	1.9345	1.22795	NA	0.652887	0.5571	0.710954	NA	NA	NA	NA
ENSG00000229848.1	AC139149.1	lncRNA	1	0	0.962424	1.19442	0.838544	0.976408	-0.24	0.250241	0.552331	0.368773	0.788	0.652972	0.326251	0.502955	NA	1	0.522734	1
ENSG00000218424.2	NDUFS5P1	processed_pseudogene	1	0	0.344027	0.752698	1.24421	0.421309	-0.28	-0.575095	0.842146	-0.664057	0.125	0.653336	0.492944	0.601386	0.344	NA	0.668828	NA
ENSG00000125775.15	SDCBP2	protein_coding	1	1	0.546863	0.720999	1.81645	0.765282	-0.01	0.213554	1.80019	0.655768	0.992	0.654248	9.58438e-05	0.160624	0.997	1	0.00148577	1
ENSG00000261544.1	AC011939.2	lncRNA	1	0	0.360674	0.619968	1.03573	0.534967	NA	0.353494	0.857619	0.445436	NA	0.654928	0.267292	0.567006	NA	NA	0.462356	NA
ENSG00000235378.2	MRPS10P1	processed_pseudogene	1	0	0	0.890166	0	1.15324	0.56	1.20128	2.39244	1.96935	0.0436	0.65509	0.35162	0.445181	0.175	NA	NA	NA
ENSG00000026950.17	BTN3A1	protein_coding	1	1	0.104881	0.274117	18.0038	0.102447	1.22	0.317681	7.21346	-0.10528	0.0292	0.656697	1.63493e-26	0.883798	0.133	1	2.63018e-24	1
ENSG00000273213.3	H3-2	protein_coding	1	1	0.755396	0.668256	2.11219	0.446354	-0.11	-0.172599	1.47214	-0.66696	0.796	0.656901	0.000107333	0.0875492	0.91	1	0.00163307	1
ENSG00000123243.15	ITIH5	protein_coding	1	0	0.669808	0.877184	1.26066	0.783948	0.34	0.219915	1.12472	-0.181277	0.716	0.656931	0.0225143	0.714606	NA	1	0.0922169	1
ENSG00000251865.1	RNU6-518P	snRNA	1	0	0	0	1.99252	0	1.04	1.48323	1.76854	1.1081	0.0514	0.657275	0.594035	0.741513	0.195	NA	NA	NA
ENSG00000093072.18	ADA2	protein_coding	1	0	0.570239	0.578321	1.41842	0.679682	1.8	0.321826	1.52081	-0.333503	6.37e-14	0.657467	0.0344967	0.647491	2.83e-11	1	0.122753	1
ENSG00000255067.1	AC013549.4	lncRNA	1	0	0.309582	0.370754	1.06967	0.228979	-1.05	0.445074	1.5567	-0.226507	2.63e-09	0.65775	0.107094	0.825451	3.21e-07	NA	0.259252	NA
ENSG00000287825.1	AL035587.2	lncRNA	1	0	0.906733	0.70805	0.589298	1.02303	-0.32	-0.219187	-0.109196	0.38678	0.0252	0.659313	0.825419	0.419762	0.121	1	0.901632	1
ENSG00000223861.1	AL365436.1	processed_pseudogene	1	0	0.700868	0.520823	1.54578	0.475202	NA	-0.313325	1.17757	-0.286136	NA	0.659386	0.0799955	0.682676	NA	NA	0.214166	NA
ENSG00000115361.8	ACADL	protein_coding	1	0	0.91774	1.05934	0.956242	0.970289	-0.02	0.120696	0.160688	-0.225291	0.922	0.659724	0.556479	0.412349	0.968	1	0.717495	1
ENSG00000271894.1	AC007744.1	lncRNA	1	0	0.595469	0.780366	0.262681	1.01725	NA	0.289386	-1.31059	0.72757	NA	0.659947	0.0515379	0.266475	NA	1	0.160763	1
ENSG00000259318.1	HMGN1P1	processed_pseudogene	1	0	1.02676	0.799476	0.92309	0.546485	0.45	-0.347939	0.265194	-0.902201	0.000969	0.660916	0.730372	0.264694	0.0114	NA	0.842765	NA
ENSG00000078081.8	LAMP3	protein_coding	1	1	0.167226	0.126404	9.91764	0.168608	NA	0.20061	6.20169	0.767461	NA	0.662839	4.02402e-47	0.088313	NA	1	1.28573e-44	1
ENSG00000125657.5	TNFSF9	protein_coding	1	1	0.686507	0.546685	1.51027	0.902945	1.43	-0.15206	1.72293	0.507392	0.296	0.66303	9.9714e-08	0.126732	NA	1	3.47564e-06	1
ENSG00000149781.13	FERMT3	protein_coding	1	0	0.908128	1.0095	0.982702	0.977127	0.5	-0.187934	-0.0840335	0.0827857	0.000131	0.663079	0.844905	0.844453	0.0025	1	0.913867	1
ENSG00000281348.1	AC120114.4	protein_coding	1	0	0.479539	1.1397	0.41686	0	0.31	1.09685	-0.320015	-0.620425	0.689	0.663426	0.899638	0.806895	0.856	NA	0.943652	NA
ENSG00000284154.1	MIR3605	miRNA	1	0	4.33474	0	0	0	0.45	-1.86916	-2.82323	-3.08128	0.0104	0.663443	0.51101	0.473163	0.0659	NA	NA	NA
ENSG00000282997.1	AL162456.1	lncRNA	1	0	0.447341	0.371934	1.00052	0.54812	0.4	0.311747	1.53358	-0.236104	0.0236	0.666382	0.0326454	0.744695	0.116	1	0.118311	1
ENSG00000269834.6	ZNF528-AS1	lncRNA	1	0	0.739823	0.660278	1.16165	0.408284	NA	0.221482	0.764167	-0.193284	NA	0.666519	0.135242	0.708443	NA	1	0.300052	1
ENSG00000019582.15	CD74	protein_coding	1	1	0.031007	0.063811	4.08647	0.041574	0.16	0.531005	7.78112	-0.299052	0.397	0.666729	2.48043e-12	0.824376	0.66	1	1.55908e-10	1
ENSG00000269107.1	AC092329.1	lncRNA	1	0	0.380048	0.714858	1.36136	0.607321	-0.18	0.480749	1.34339	-0.233344	0.557	0.666768	0.22456	0.835592	0.778	NA	0.415174	1
ENSG00000221949.6	LINC01465	lncRNA	1	1	0.822095	0.609551	1.10523	0.596693	0.52	-0.169188	1.16226	-0.00581331	0.00155	0.667143	0.0020921	0.987999	0.0165	1	0.0170427	1
ENSG00000249962.1	AL157400.5	processed_pseudogene	1	0	1.05049	0	0	0.935687	-0.59	-0.740973	-4.88955	0.753305	0.163	0.667795	0.0164568	0.654368	0.406	NA	NA	NA
ENSG00000108551.5	RASD1	protein_coding	1	1	0.676737	0.590184	3.58622	0.629033	NA	-0.256599	1.62963	0.0667463	NA	0.668063	0.00573856	0.910591	NA	1	0.036112	1
ENSG00000241721.1	SUMO1P1	processed_pseudogene	1	0	0.578074	0.893732	1.08631	0.385313	0.15	-0.64647	0.67538	-1.57653	0.575	0.668662	0.648519	0.304564	0.789	NA	0.784747	NA
ENSG00000200834.1	Y_RNA	misc_RNA	1	0	1.6518	0	0	0	-0.1	-1.50741	-1.4997	-1.75775	0.929	0.66921	0.670809	0.618361	NA	NA	NA	NA
ENSG00000196843.17	ARID5A	protein_coding	1	1	0.822816	0.990413	1.4001	0.739053	-0.14	0.138488	0.972648	0.0623957	0.395	0.669985	0.00206766	0.846196	0.658	1	0.0169215	1
ENSG00000108387.15	SEPTIN4	protein_coding	1	1	0.509584	0.370236	1.82426	0.448517	NA	-0.205163	2.43124	0.135141	NA	0.670193	1.38451e-07	0.777119	NA	1	4.7256e-06	1
ENSG00000269894.1	AC018809.1	lncRNA	1	0	0.347917	0.342869	0.738019	1.04482	0.3	-0.324693	0.893081	0.91574	0.306	0.67161	0.217553	0.202454	0.577	NA	0.406069	NA
ENSG00000134369.15	NAV1	protein_coding	1	0	0.84561	0.732482	1.0105	0.754664	NA	0.127689	0.518837	0.00604701	NA	0.672473	0.0848448	0.984024	NA	1	0.222815	1
ENSG00000266538.1	AC005838.2	lncRNA	1	0	0.277108	0.618006	2.21041	0.371923	0.08	0.407313	2.18278	0.440193	0.711	0.672692	0.0165012	0.643325	0.867	NA	0.0751255	NA
ENSG00000275294.4	LINC02340	lncRNA	1	0	0.217689	0.305874	1.11267	0.246743	1.71	0.304327	1.63235	-0.0953262	8.01e-05	0.672957	0.0176654	0.89558	0.00173	NA	0.0787734	NA
ENSG00000259405.1	ISCA1P4	processed_pseudogene	1	0	0.688054	0	1.18169	0.874979	0.1	-1.10799	0.503138	0.550388	0.785	0.673777	0.839654	0.822831	0.905	NA	NA	NA
ENSG00000232855.7	AF165147.1	lncRNA	1	0	0.436756	0.419363	1.06916	0.621796	NA	0.222871	1.2991	0.147804	NA	0.674272	0.013419	0.779931	NA	1	0.0649632	1
ENSG00000279757.1	AC132068.1	TEC	1	0	0.788106	0.637685	1.4015	0.525517	-0.41	0.300387	1.07272	-0.104231	0.0461	0.675852	0.125339	0.885327	0.182	NA	0.286737	NA
ENSG00000215866.8	LINC01356	lncRNA	1	0	0.478536	0.585484	1.31691	0.586957	-0.33	0.220414	1.10579	-0.254856	0.875	0.676071	0.0338479	0.630504	NA	1	0.121175	1
ENSG00000259826.1	AC072061.1	lncRNA	1	1	0.460443	0.417548	1.16117	0.430314	-0.56	-0.148498	1.29487	-0.14248	0.000978	0.676301	0.00015068	0.685647	0.0115	1	0.00216104	1
ENSG00000252933.1	RNU6-1223P	snRNA	1	0	0	1.19214	0	0	-0.01	1.80458	-0.634294	-0.892346	0.967	0.676559	0.885569	0.839555	0.987	NA	NA	NA
ENSG00000090530.10	P3H2	protein_coding	1	1	0.129521	0.094416	2.07943	0.042201	NA	0.307405	4.1196	-0.625852	NA	0.676769	4.48248e-10	0.403173	NA	1	2.24812e-08	1
ENSG00000235903.9	CPB2-AS1	lncRNA	1	0	0.358095	0.415031	1.15273	0.464083	NA	0.322694	1.387	-0.373492	NA	0.678056	0.0736892	0.631634	NA	1	0.202842	1
ENSG00000242769.3	RN7SL432P	misc_RNA	1	0	0.215659	0	1.47213	0.133149	NA	-0.755449	3.18109	0.104294	NA	0.678084	0.033971	0.949334	NA	NA	NA	NA
ENSG00000250508.1	LINC02701	lncRNA	1	1	0.055001	0.05076	10.9996	0.018914	NA	-0.291038	8.12056	-1.27251	NA	0.678358	6.04145e-39	0.0895589	NA	1	1.49445e-36	1
ENSG00000285589.1	AC010422.8	protein_coding	1	0	0.888352	0.973339	1.54167	0.919854	NA	0.145089	0.888713	-0.192738	NA	0.678423	0.010699	0.581981	NA	1	0.0557864	1
ENSG00000237414.2	AL365204.2	lncRNA	1	0	0.631011	1.01503	0.749275	0.73535	-0.47	0.219109	0.744886	0.112551	0.51	0.679028	0.151847	0.830883	0.744	1	0.323448	1
ENSG00000126561.17	STAT5A	protein_coding	1	1	0.239761	0.403243	1.20084	0.429295	0.42	0.19059	2.06199	0.442431	0.0768	0.681051	5.94569e-06	0.338807	0.254	1	0.000139292	1
ENSG00000249898.8	MCPH1-AS1	lncRNA	1	0	0.931682	0.846096	1.08013	0.892788	0.8	0.140102	0.613593	-0.257824	0.25	0.68377	0.072142	0.454617	0.517	1	0.200027	1
ENSG00000167550.11	RHEBL1	protein_coding	1	1	0.469137	0.586522	12.2948	0.504332	0.91	0.183486	4.78667	0.163536	0.0962	0.683915	1.70923e-30	0.713577	0.293	1	3.24966e-28	1
ENSG00000199471.1	Y_RNA	misc_RNA	1	0	0	3.25222	0	0	-0.44	1.28435	0.524571	-0.758871	0.161	0.684112	0.870487	0.817252	0.402	NA	NA	NA
ENSG00000204967.12	PCDHA4	protein_coding	1	1	0.661438	0.620746	1.02349	0.57855	-0.35	0.112557	0.942386	-0.363795	0.133	0.684346	0.000611938	0.18978	0.357	1	0.00665295	1
ENSG00000285644.1	AC108448.3	lncRNA	1	0	0.97705	0.990877	1.46728	0.759727	NA	0.106036	0.665353	-0.122522	NA	0.685367	0.00990461	0.639227	NA	1	0.0531585	1
ENSG00000215160.3	OR7E122P	transcribed_unprocessed_pseudogene	1	0	0.56282	0.348101	1.06197	0.508325	NA	0.338175	1.10378	-0.270545	NA	0.688207	0.189808	0.748342	NA	1	0.37201	1
ENSG00000186470.14	BTN3A2	protein_coding	1	1	0.141478	0.084779	6.53712	0.124673	-0.33	0.285106	5.29017	-0.830821	0.0444	0.689096	3.7379e-14	0.250502	0.177	1	2.98578e-12	1
ENSG00000275493.2	AL627230.1	protein_coding	1	0	0.855384	0.138163	1.21805	0.442587	NA	-0.527178	0.546571	-0.472822	NA	0.6899	0.669354	0.717573	NA	NA	0.800552	NA
ENSG00000266053.2	NDUFV2-AS1	lncRNA	1	0	0.946692	0.933891	1.0886	0.870629	4.54	0.187029	0.450326	0.209257	0.00807	0.690158	0.327969	0.648591	NA	1	0.524382	1
ENSG00000213901.11	SLC23A3	protein_coding	1	0	0.598538	0.676936	1.18846	0.852132	-0.2	0.184578	0.678983	0.149166	0.235	0.691873	0.140749	0.746906	0.501	1	0.307875	1
ENSG00000267360.6	AC012309.1	protein_coding	1	0	1.09852	0.754358	0.932508	0.763043	-0.16	-0.223662	0.345303	-0.0950777	0.832	0.692268	0.531966	0.864114	0.926	1	0.699006	1
ENSG00000196954.14	CASP4	protein_coding	1	1	0.127197	0.078626	1.038	0.17413	NA	-0.290769	2.32547	0.108196	NA	0.693806	0.000881911	0.881334	NA	1	0.0088287	1
ENSG00000264963.2	RN7SL440P	misc_RNA	1	0	0.34512	0.619964	1.37656	0.42766	-0.55	-0.457239	0.82969	-1.38648	0.00653	0.693845	0.462228	0.244853	0.0473	NA	0.64404	NA
ENSG00000258446.1	AL133153.1	processed_pseudogene	1	0	0.650919	1.21307	0.588218	0.701742	NA	0.32212	-0.258373	0.369767	NA	0.69443	0.761387	0.647541	NA	NA	0.863098	NA
ENSG00000285730.1	Z94721.3	lncRNA	1	1	0.509208	0.51271	1.526	0.532574	-0.16	0.180747	1.73738	0.0736501	0.253	0.694623	7.19188e-05	0.871952	0.52	1	0.00115942	1
ENSG00000214432.9	VPS33B-DT	lncRNA	1	0	0.867077	0.721563	1.3778	0.695757	0.37	-0.180671	0.935405	-0.583535	0.0386	0.695686	0.0358836	0.215297	0.161	1	0.125762	1
ENSG00000175170.16	FAM182B	lncRNA	1	0	0.880145	0.871995	1.0601	0.666765	NA	-0.21605	0.248101	-0.118099	NA	0.697399	0.651673	0.830859	NA	1	0.787216	1
ENSG00000240216.7	CPHL1P	transcribed_unitary_pseudogene	1	1	0.238424	0.359636	1.39473	0.181324	-0.69	0.250518	2.42026	0.168465	0.000416	0.698168	0.000100333	0.795021	0.006	1	0.00154186	1
ENSG00000252153.1	MIR2278	miRNA	1	0	0	0	0	2.22159	-1.15	1.33604	2.53792	3.03804	0.214	0.698653	0.451161	0.36035	NA	NA	NA	NA
ENSG00000236489.1	AC133473.1	processed_pseudogene	1	0	0.979247	0.971487	1.00991	0.374757	-0.35	0.360156	0.321521	-0.00256074	0.0743	0.701843	0.733637	0.997835	0.249	NA	0.845387	NA
ENSG00000258099.1	ATXN2-AS	lncRNA	1	0	0.795564	0.655255	1.15739	0.997015	NA	-0.284247	0.428573	0.246075	NA	0.701855	0.549601	0.730314	NA	NA	0.712273	NA
ENSG00000064989.13	CALCRL	protein_coding	1	0	0.74447	0.830152	1.10986	0.740331	-0.14	0.186161	0.962472	0.52819	0.467	0.702031	0.0435055	0.264389	0.713	1	0.143511	1
ENSG00000091986.16	CCDC80	protein_coding	1	1	0.899786	0.39094	3.47608	0.687825	-0.2	-0.175425	2.16271	-0.446974	0.387	0.702871	1.95218e-06	0.333349	0.651	1	5.16799e-05	1
ENSG00000204816.5	FGF7P5	unprocessed_pseudogene	1	0	1.08861	0.536901	0.957451	0	-0.18	-0.590351	0.749185	-1.85559	0.693	0.703455	0.622147	0.246848	0.858	NA	0.766316	NA
ENSG00000221387.1	RNU6ATAC8P	snRNA	1	0	0	0	1.37864	0	NA	1.32041	3.29271	1.07008	NA	0.704117	0.325305	0.758261	NA	NA	NA	NA
ENSG00000221264.1	MIR1284	miRNA	1	0	0	0	1.22232	0	NA	1.56328	1.29678	-0.824729	NA	0.704391	0.754227	0.843683	NA	NA	NA	NA
ENSG00000281383.1	FP671120.7	lncRNA	1	0	0	0	1.91144	0	-0.42	-1.5818	7.10229	-0.0154061	0.106	0.70476	0.0762667	0.997028	0.312	1	0.207463	1
ENSG00000257179.1	HMGN2P6	processed_pseudogene	1	0	0.995988	1.06448	0.408443	0.879004	NA	0.327625	-0.923829	-0.162717	NA	0.706263	0.333682	0.853256	NA	NA	NA	NA
ENSG00000211448.13	DIO2	protein_coding	1	0	0.889422	0.597216	1.61549	0.579997	-0.94	-0.205321	0.625922	-0.680232	0.458	0.70709	0.250872	0.212398	0.706	1	0.445168	1
ENSG00000230303.6	AL353743.2	lncRNA	1	1	0.549679	0.466578	1.15842	0.618084	-0.07	0.194088	1.66103	0.0397887	0.705	0.71015	0.00136705	0.939318	0.864	1	0.0123523	1
ENSG00000127666.10	TICAM1	protein_coding	1	1	0.770307	0.759961	1.44145	0.571595	1.63	0.128111	0.978557	0.0405756	0.0796	0.710711	0.00397125	0.906034	0.26	1	0.0273856	1
ENSG00000207115.1	RNU6-364P	snRNA	1	0	0	0	1.52789	0	0.12	-1.61331	0.196656	-0.916374	0.43	0.711319	0.963731	0.833506	0.686	NA	NA	NA
ENSG00000199308.1	RNU6-222P	snRNA	1	0	0	2.15545	0	0	0.45	1.38215	0.371834	0.155625	0.329	0.711444	0.921912	0.967274	0.6	NA	NA	NA
ENSG00000268182.6	SMIM17	protein_coding	1	0	0.884905	0.565197	1.423	0.725194	1.02	0.308325	1.45243	-0.196321	0.0147	0.711664	0.0808617	0.8141	0.0841	1	0.215576	1
ENSG00000206922.1	RNU6-80P	snRNA	1	0	0	2.85388	0	0	1.12	1.37432	-1.43002	-0.055503	2.56e-07	0.711791	0.708813	0.988354	1.61e-05	NA	NA	NA
ENSG00000254548.1	AC105219.1	lncRNA	1	0	0.493968	0.494949	1.05598	0.264382	-1.3	0.478925	1.0887	-0.275648	0.139	0.714186	0.394469	0.837095	0.368	NA	NA	NA
ENSG00000248278.1	SUMO2P17	transcribed_processed_pseudogene	1	0	0.90192	0.909835	0.373468	1.22802	-0.27	0.239495	-0.61701	-0.0678158	0.0381	0.715105	0.362809	0.917999	0.16	1	0.556539	1
ENSG00000153558.16	FBXL2	protein_coding	1	0	0.875227	1.04467	0.766609	0.793128	NA	0.120743	0.259747	-0.0412867	NA	0.715308	0.431311	0.900812	NA	1	0.617674	1
ENSG00000232810.4	TNF	protein_coding	1	1	0.191554	0.242329	5.07796	0.337731	0.1	-0.369889	4.4818	0.232876	0.641	0.715671	7.16806e-06	0.817198	0.827	1	0.000162304	1
ENSG00000220771.2	BOLA2P3	processed_pseudogene	1	0	0.668033	0.725816	2.62473	0.720571	0.45	-0.40689	1.47834	0.254203	0.0332	0.716357	0.15934	0.813015	0.146	NA	0.333112	NA
ENSG00000258181.1	AC008083.3	lncRNA	1	0	0.493028	0.447232	1.01472	0.628858	-0.1	-0.368537	1.0744	0.234294	0.53	0.718252	0.262515	0.81074	0.758	NA	0.457278	NA
ENSG00000261553.5	AL137782.1	lncRNA	1	0	0.954348	1.08434	0.528687	0.240238	1.54	-0.205317	-0.497436	-1.61711	0.0725	0.718419	0.381403	0.00469433	0.245	1	0.573176	0.585297
ENSG00000253051.1	SNORA31B	snoRNA	1	0	0	5.82832	0	0	-0.12	1.37305	-0.424279	0.538977	0.472	0.718456	0.912026	0.887639	0.718	NA	NA	NA
ENSG00000068079.8	IFI35	protein_coding	1	1	0.982261	0.825949	38.4989	0.584257	-0.4	0.109781	5.47471	-0.813327	0.0566	0.718559	4.74263e-95	0.0139265	0.208	1	3.79619e-92	1
ENSG00000100342.21	APOL1	protein_coding	1	1	0.520645	0.436352	24.9916	0.371311	0.32	0.209515	6.15328	-0.348701	0.353	0.718806	6.45536e-27	0.550657	0.623	1	1.05323e-24	1
ENSG00000133943.21	DGLUCY	protein_coding	1	0	0.779318	0.968572	1.35523	0.511364	-0.36	0.163938	1.06613	-0.41705	0.0443	0.719501	0.0176941	0.362767	0.177	1	0.078819	1
ENSG00000179761.12	PIPOX	protein_coding	1	0	0.969922	0.778858	1.35317	0.687429	-1.33	0.151083	0.80433	0.0667412	9.71e-05	0.719903	0.0507676	0.873705	0.002	1	0.159125	1
ENSG00000252821.1	RNU6-388P	snRNA	1	0	1.25826	0	0	0	-0.7	-1.54851	-0.58642	-1.79888	0.202	0.722796	0.893141	0.680291	0.458	NA	NA	NA
ENSG00000261423.1	TMEM202-AS1	lncRNA	1	1	0.957167	0.960827	1.52855	0.74782	NA	-0.118675	0.886223	-0.476051	NA	0.72336	0.0065638	0.156027	NA	1	0.0397683	1
ENSG00000021826.17	CPS1	protein_coding	1	0	0.869818	0.962475	1.04508	0.885118	0.4	-0.132647	0.278535	-0.444684	0.0765	0.725697	0.45979	0.239738	0.254	1	0.642679	1
ENSG00000252840.1	AL365436.3	snoRNA	1	0	0	0	1.52789	0	-1.15	1.45833	1.14877	-0.879389	0.0463	0.726622	0.784239	0.835329	0.182	NA	NA	NA
ENSG00000200376.1	RNU5E-10P	snRNA	1	0	0	0	0	1.22497	0	1.33917	1.31372	2.56924	0.991	0.727055	0.732046	0.492711	0.996	NA	NA	NA
ENSG00000199530.1	Y_RNA	misc_RNA	1	0	1.20409	0	0	0	NA	-1.5208	-1.51311	-1.77116	NA	0.727576	0.728907	0.684972	NA	NA	NA	NA
ENSG00000201610.1	RNA5SP84	rRNA_pseudogene	1	0	1.20409	0	0	0	0.53	-1.5208	-1.51311	-1.77116	0.568	0.727576	0.728907	0.684972	0.785	NA	NA	NA
ENSG00000207755.3	MIR450A2	miRNA	1	0	1.44491	0	0	0	0.57	-1.5208	-1.51311	-1.77116	0.00076	0.727576	0.728907	0.684972	0.00946	NA	NA	NA
ENSG00000228536.3	LYPLAL1-AS1	lncRNA	1	0	0.681712	0.792177	1.09702	0.681092	NA	0.181896	1.05903	-0.253437	NA	0.72835	0.0394237	0.629354	NA	1	0.134382	1
ENSG00000206741.1	Y_RNA	misc_RNA	1	0	1.3765	0	0	0	0.02	-1.51317	-1.50548	-1.76353	0.984	0.728921	0.730252	0.686294	NA	NA	NA	NA
ENSG00000113070.8	HBEGF	protein_coding	1	1	0.885102	0.510101	2.08468	0.504925	-0.29	0.172325	1.48641	0.297951	0.447	0.729565	0.00255733	0.54792	0.698	1	0.0197553	1
ENSG00000150201.15	FXYD4	protein_coding	1	0	0.755422	1.144	0.480253	0.81633	NA	0.200638	-0.740394	0.511619	NA	0.730266	0.21268	0.365278	NA	NA	0.39996	1
ENSG00000157303.11	SUSD3	protein_coding	1	0	0.693131	0.827713	0.835787	1.007	-0.41	0.211076	0.469132	0.166263	0.0287	0.730429	0.4408	0.784903	0.132	1	0.625861	1
ENSG00000172159.16	FRMD3	protein_coding	1	1	0.339526	0.286776	1.09794	0.173478	NA	-0.137792	1.72335	-0.6927	NA	0.730532	1.01702e-05	0.0852893	NA	1	0.000219274	1
ENSG00000200120.1	Y_RNA	misc_RNA	1	0	1.6518	0	0	0	-1.07	-1.47975	0.466006	-0.756889	6.88e-06	0.730968	0.912852	0.860398	0.00024	NA	NA	NA
ENSG00000188001.10	TPRG1	protein_coding	1	0	0.698329	0.560372	1.11475	0.896327	NA	-0.13954	0.897223	0.196938	NA	0.731285	0.0224121	0.620336	NA	1	0.0919383	1
ENSG00000199977.1	SNORA73	snoRNA	1	0	1.42397	0.549944	0.39069	0.583319	-0.06	-0.525678	-1.61613	-0.551269	0.729	0.731541	0.32759	0.716254	0.877	NA	NA	NA
ENSG00000206715.1	RNU6-444P	snRNA	1	0	0	4.31091	0	0	NA	0.871232	0.869307	-0.0197785	NA	0.731812	0.732161	0.993896	NA	NA	NA	NA
ENSG00000258150.6	AC133555.3	transcribed_unprocessed_pseudogene	1	0	0.556089	1.1394	0.622324	0.234618	-0.18	0.444113	-0.207305	-0.612545	0.314	0.732373	0.874269	0.642183	0.585	NA	0.929631	NA
ENSG00000207326.1	Y_RNA	misc_RNA	1	0	0	1.25085	0	0	0.45	1.22761	0.371834	1.14387	0.00624	0.732382	0.918561	0.749068	0.0458	NA	NA	NA
ENSG00000203414.2	BTBD7P1	processed_pseudogene	1	0	0.872173	1.08516	0.848369	0.826138	0.37	-0.111165	0.175596	-0.437929	0.0187	0.732628	0.585864	0.179348	0.0992	1	0.738679	1
ENSG00000258620.2	AL135838.1	lncRNA	1	1	0.275925	0.357478	1.26206	0.226769	-0.46	0.200299	2.32875	-0.224363	0.241	0.733435	3.56758e-05	0.705225	0.508	1	0.000640189	1
ENSG00000238723.1	Y_RNA	misc_RNA	1	0	1.44491	0	0	0	0.25	-1.48627	-0.505353	0.0449984	0.248	0.733574	0.907867	0.991717	0.515	NA	NA	NA
ENSG00000257624.1	AC004024.1	processed_pseudogene	1	0	0.466269	0.352493	1.44565	0.365801	-0.41	0.476952	1.92617	0.0706188	0.153	0.734535	0.148821	0.960223	0.39	NA	NA	NA
ENSG00000206848.1	RNU6-890P	snRNA	1	0	0	0	2.25596	0	NA	1.33637	3.28082	1.08603	NA	0.735671	0.393438	0.783818	NA	NA	NA	NA
ENSG00000252768.1	RNU6-856P	snRNA	1	0	1.44491	0	0	0	-0.3	-1.47426	-0.52167	-1.72462	0.0834	0.735905	0.905002	0.693176	0.268	NA	NA	NA
ENSG00000201448.1	SNORA63C	snoRNA	1	0	0.971648	0	1.30608	0	-0.68	-1.11995	0.621985	-2.34711	0.0337	0.736467	0.846014	0.480636	0.147	NA	NA	NA
ENSG00000287214.1	AC021321.2	lncRNA	1	0	0.97115	0.84929	1.1821	0.77515	NA	-0.123335	0.27342	-0.280837	NA	0.736615	0.448586	0.441489	NA	1	0.632762	1
ENSG00000128284.19	APOL3	protein_coding	1	1	0.059122	0.034024	31.2069	0.044289	-0.19	-0.311205	9.24154	0.540399	0.333	0.736636	3.36188e-28	0.555732	0.602	1	5.77164e-26	1
ENSG00000252393.1	RNU6-1004P	snRNA	1	0	1.25606	0	0	0	-0.22	-1.46863	0.310141	-1.719	0.293	0.736664	0.943005	0.693882	0.563	NA	NA	NA
ENSG00000200550.1	RNU6-137P	snRNA	1	0	1.20409	0	0	0	0.42	-1.46959	-0.514065	-1.71996	0.0724	0.736717	0.906383	0.693972	0.245	NA	NA	NA
ENSG00000070182.21	SPTB	protein_coding	1	0	0.634301	0.66694	1.22401	0.829728	0.88	0.144787	1.0855	-0.130192	0.00666	0.737879	0.0116229	0.763433	0.048	1	0.0590867	1
ENSG00000220412.1	AL356234.1	processed_pseudogene	1	1	0.008607	0	1.07857	0	-0.37	-0.545049	7.99895	0.117954	0.17	0.738499	1.65372e-12	0.938259	0.416	1	1.07469e-10	1
ENSG00000230834.1	AC068580.2	lncRNA	1	0	0.777509	0.62613	0.657019	1.00228	-0.75	-0.308632	-0.106101	0.412971	0.0122	0.738746	0.907881	0.641827	0.0743	NA	0.948416	NA
ENSG00000278139.1	P3R3URF-PIK3R3	protein_coding	1	0	0.665566	0.924669	0.212486	1.10828	-0.24	0.521052	-0.719431	0.945053	0.189	0.738775	0.646357	0.544906	0.443	1	0.782931	1
ENSG00000105559.12	PLEKHA4	protein_coding	1	1	0.77283	0.775424	44.3459	0.834038	-0.23	0.12903	6.60838	0.148858	0.17	0.739307	7.29854e-73	0.694525	0.416	1	4.09519e-70	1
ENSG00000268510.1	IFNL3P1	unprocessed_pseudogene	1	1	0	0	3.14179	0	NA	-0.605582	7.25908	0.0985007	NA	0.739488	1.94484e-07	0.956865	NA	NA	6.38247e-06	NA
ENSG00000264979.1	MIR4436B1	miRNA	1	0	1.80614	0	0	0	-0.08	-1.45092	-1.44322	-1.70128	0.609	0.73997	0.741306	0.697164	0.808	NA	NA	NA
ENSG00000273437.1	AC108673.3	lncRNA	1	0	0.906476	0.641601	1.00617	0.78428	0.67	0.331065	0.627294	-0.285731	1.85e-05	0.740105	0.526899	0.777234	0.000534	NA	0.695468	NA
ENSG00000287040.1	AL590560.5	lncRNA	1	1	0.544885	0.684832	1.33085	0.631539	NA	0.164442	1.45333	0.274554	NA	0.740867	0.00243228	0.575412	NA	1	0.0190387	1
ENSG00000143297.19	FCRL5	protein_coding	1	1	0.67806	0.657434	1.1264	0.587939	-0.99	0.109824	1.06038	-0.374597	0.00365	0.740938	0.00125872	0.261148	0.0313	1	0.0116059	1
ENSG00000170396.9	ZNF804A	protein_coding	1	0	0.764507	1.05298	0.60792	0.717676	-0.16	0.167553	0.180911	-0.0526461	0.238	0.741163	0.721289	0.917322	0.504	1	0.836648	1
ENSG00000199990.1	VTRNA1-1	misc_RNA	1	0	0	1.80679	0	0	NA	1.1956	1.36988	0.113782	NA	0.74135	0.703643	0.975188	NA	NA	NA	NA
ENSG00000249641.2	HOXC13-AS	lncRNA	1	0	0.939738	0.90327	0.730288	1.08493	0.26	-0.119926	-0.538452	0.426894	0.26	0.741412	0.146171	0.228524	0.529	1	0.315831	1
ENSG00000198569.10	SLC34A3	protein_coding	1	0	0.952985	0.881388	0.767696	1.23205	-0.14	-0.128583	-0.138863	0.237356	0.89	0.741512	0.722018	0.535856	NA	1	0.837172	1
ENSG00000111913.20	RIPOR2	protein_coding	1	1	0.050897	0.017549	7.78218	0.02388	0.01	0.487675	7.1435	-0.842288	0.97	0.742536	1.12529e-06	0.577204	0.988	1	3.18026e-05	1
ENSG00000225813.1	AC009299.1	processed_pseudogene	1	0	0.892151	0.411452	1.9448	0.747772	NA	-0.455127	0.975958	-0.640296	NA	0.742555	0.479188	0.643861	NA	1	0.65743	1
ENSG00000285374.1	AL359762.2	lncRNA	1	1	0	0.023004	1.70204	0	NA	0.406647	6.12737	-1.80484	NA	0.743708	2.72891e-09	0.247872	NA	1	1.22137e-07	1
ENSG00000277511.1	AC116407.2	lncRNA	1	1	0	0	1.2551	0	NA	-0.602771	7.33201	-0.853111	NA	0.743942	2.72222e-07	0.643872	NA	NA	8.69786e-06	NA
ENSG00000115594.12	IL1R1	protein_coding	1	0	0.620498	0.581393	0.465897	1.06644	1.86	0.119958	-0.61649	0.493519	8.51e-05	0.745674	0.099241	0.180102	0.00181	1	0.246934	1
ENSG00000228097.1	MTATP6P11	unprocessed_pseudogene	1	1	0.053205	0.120428	2.01371	0.221685	1.09	-0.33222	3.5656	0.263986	0.333	0.74692	8.00866e-05	0.786235	NA	NA	0.00127413	NA
ENSG00000234664.1	HMGN2P5	processed_pseudogene	1	1	0.97291	0	2.15997	0	1.33	-1.31596	-0.838138	-22.9444	0.348	0.74731	0.837378	6.61968e-08	NA	1	0.909317	0.00010592
ENSG00000206662.1	Y_RNA	misc_RNA	1	0	0	0	0	1.41343	0.37	1.32591	2.63819	1.90935	0.00556	0.747937	0.515052	0.64059	0.0424	NA	NA	NA
ENSG00000120049.20	KCNIP2	protein_coding	1	1	0.163781	0.106099	2.67246	0.179882	0.85	-0.230833	4.24395	0.884076	0.336	0.748388	8.11113e-11	0.198634	0.605	1	4.43222e-09	1
ENSG00000230521.1	AL645929.1	unprocessed_pseudogene	1	1	0.2334	0.293337	2.40803	0.175055	-0.4	0.214252	3.5504	-0.343779	0.534	0.749908	2.72859e-09	0.61766	0.761	1	1.22137e-07	1
ENSG00000187672.14	ERC2	protein_coding	1	1	0.531206	0.438157	1.5461	0.565193	2.45	-0.16784	1.69046	0.159894	0.000257	0.751896	0.001098	0.762115	0.00417	1	0.0104378	1
ENSG00000236882.8	LINC01554	lncRNA	1	1	0.520061	0.52807	1.12807	0.733638	-0.1	-0.127059	1.09254	0.0982933	0.716	0.752729	0.00539792	0.804908	0.87	1	0.0345807	1
ENSG00000258727.1	AL135999.1	lncRNA	1	1	0.56487	0.656974	1.24195	0.510012	0.19	-0.0840864	1.0867	-0.077607	0.247	0.752826	2.32476e-05	0.768643	0.514	1	0.000446039	1
ENSG00000247982.6	LINC00926	lncRNA	1	1	0.790922	0.546068	1.3597	0.841872	0.1	0.196651	1.87042	0.255165	0.495	0.753643	0.00223927	0.683411	0.735	1	0.0178374	1
ENSG00000202310.1	Y_RNA	misc_RNA	1	0	0	0	2.06797	0	0.42	1.3259	2.71626	1.07557	0.188	0.754819	0.514753	0.800017	0.441	NA	NA	NA
ENSG00000003400.15	CASP10	protein_coding	1	0	0.564599	0.690721	1.0981	0.675841	NA	0.139529	1.02807	0.228619	NA	0.755637	0.0179314	0.610164	NA	1	0.0794207	1
ENSG00000206622.1	SNORA69	snoRNA	1	0	1.04098	0	0	0.77679	-0.3	0.846033	-0.158574	-0.445441	0.119	0.756937	0.955226	0.87486	0.336	NA	NA	NA
ENSG00000208022.1	MIR618	miRNA	1	0	0	0	1.83347	0	0.09	1.35966	2.12275	0	0.47	0.757703	0.627512	1	0.715	NA	NA	NA
ENSG00000259488.2	AC023355.1	lncRNA	1	1	0.776342	0.947674	1.43716	0.824398	-0.17	0.105994	0.972287	-0.224197	0.368	0.758056	0.00438012	0.515047	0.634	1	0.0296105	1
ENSG00000146197.9	SCUBE3	protein_coding	1	0	1.02564	0.93066	0.861592	0.978942	0.08	-0.0590993	-0.101015	-0.0672281	0.641	0.759382	0.60092	0.726273	0.828	1	0.75005	1
ENSG00000147166.11	ITGB1BP2	protein_coding	1	1	0.93214	0.974953	2.40799	0.589696	0.25	-0.136959	1.66609	0.0242686	0.711	0.760744	0.000107875	0.956256	0.867	1	0.00164023	1
ENSG00000146856.14	AGBL3	protein_coding	1	0	0.940225	1.16434	0.815061	0.6174	-0.19	-0.173259	0.0046099	-0.89124	0.224	0.761081	0.993517	0.119207	0.486	1	0.996743	1
ENSG00000277662.1	AL354696.1	lncRNA	1	0	0.918595	0.564634	0.469269	1.12036	0.91	-0.218142	-0.622595	0.214814	2.17e-05	0.761251	0.396563	0.758293	0.000599	NA	0.586684	NA
ENSG00000259805.1	AC022558.2	lncRNA	1	0	0.53533	0.759032	1.26714	0.645315	0.49	0.193532	1.18575	-0.233423	0.748	0.76144	0.0579537	0.715571	NA	1	0.173642	1
ENSG00000166833.22	NAV2	protein_coding	1	1	0.711048	0.526247	1.58751	0.590706	-0.24	-0.117175	1.45035	-0.228082	0.0904	0.761823	0.000156895	0.554157	0.282	1	0.00223628	1
ENSG00000286881.1	AL358780.1	lncRNA	1	0	0.709024	0.675302	3.22884	0.976749	0.01	-0.238467	1.61514	-0.0153565	0.974	0.761978	0.0272186	0.983964	0.989	NA	0.104991	NA
ENSG00000280968.1	AC002059.2	miRNA	1	0	0	0	1.66043	0	-0.08	1.32589	2.31754	0	0.653	0.76354	0.595151	1	0.835	NA	NA	NA
ENSG00000201618.1	RNA5SP505	rRNA_pseudogene	1	0	0	0	1.52789	0	-0.13	1.32589	2.1713	0	0.351	0.763541	0.619549	1	0.62	NA	NA	NA
ENSG00000206732.1	RNU6-936P	snRNA	1	0	0	0	0	1.67041	NA	1.32589	0	1.90815	NA	0.763541	1	0.662624	NA	NA	NA	NA
ENSG00000252826.1	RNVU1-23	snRNA	1	0	0	0	1.04869	0	0.02	1.32549	2.32112	0	0.925	0.76361	0.594576	1	0.969	NA	NA	NA
ENSG00000180178.11	FAR2P1	transcribed_unprocessed_pseudogene	1	0	0.758449	0.98838	1.08355	0.478164	NA	0.1437	0.721544	0.36919	NA	0.764571	0.130628	0.440439	NA	1	0.294328	1
ENSG00000252627.1	RNU6-122P	snRNA	1	0	1.20409	0	0	0	0.1	-1.04808	-0.364205	-1.29842	0.81	0.764794	0.916495	0.7109	0.916	NA	NA	NA
ENSG00000231704.6	AC004895.1	lncRNA	1	1	0	0.044177	1.178	0.097618	-0.09	0.536812	5.45662	2.34837	0.697	0.764809	0.000251579	0.131917	0.86	NA	0.00331286	NA
ENSG00000234075.1	RPL35AP	processed_pseudogene	1	0	0.287934	0	1.12202	0.182675	0.16	-0.525061	1.69833	-0.611344	0.336	0.764975	0.309918	0.726354	0.605	NA	NA	NA
ENSG00000167723.15	TRPV3	protein_coding	1	0	0.817757	0.787578	1.17496	0.995613	NA	0.104389	0.612722	0.0941156	NA	0.765311	0.078417	0.787522	NA	1	0.211116	1
ENSG00000273576.1	AC009283.1	lncRNA	1	0	0.856754	0.782226	1.23581	0.603223	0.69	-0.144621	0.584605	-0.508731	0.01	0.765626	0.211469	0.29771	0.0644	1	0.398333	1
ENSG00000125398.8	SOX9	protein_coding	1	1	0.496843	0.554101	2.55125	0.420814	-0.52	-0.126779	1.99278	-0.232179	0.024	0.766262	2.03734e-06	0.58527	0.117	1	5.35863e-05	1
ENSG00000184809.13	B3GALT5-AS1	lncRNA	1	1	0.716298	0.80224	1.08527	0.656223	-0.07	0.0745651	0.670638	-0.209887	0.604	0.766736	0.00688409	0.404743	0.805	1	0.0411454	1
ENSG00000185664.14	PMEL	protein_coding	1	1	0.544004	0.626823	2.20618	0.563982	0.07	0.111549	2.25531	0.0287818	0.719	0.767984	3.42818e-10	0.938243	0.872	1	1.74868e-08	1
ENSG00000242147.3	LASTR	lncRNA	1	0	0.832543	0.273046	1.51819	0.467069	NA	0.448853	1.25959	-0.943619	NA	0.770341	0.41185	0.54143	NA	1	0.601306	1
ENSG00000260230.5	FRRS1L	protein_coding	1	0	0.898861	0.906869	1.37931	0.950272	0.05	0.124288	0.83652	-0.241964	0.981	0.770358	0.0485834	0.570144	NA	1	0.154387	1
ENSG00000270332.2	SMC2-AS1	lncRNA	1	1	0.52031	0.496636	1.0291	0.406685	-0.01	-0.123609	1.29464	-0.570446	0.983	0.770455	0.00189395	0.185958	0.994	1	0.0157863	1
ENSG00000233480.2	LINC01683	lncRNA	1	0	0.472618	0.530477	1.58813	0.505247	-0.45	0.429829	1.46502	-0.638045	0.005	0.771316	0.321119	0.666854	0.0394	1	0.517588	1
ENSG00000224083.1	MTCO1P11	unprocessed_pseudogene	1	1	0.202184	0.168705	1.23841	0.075471	-0.23	-0.273437	3.1198	-0.949437	0.157	0.771387	0.000486911	0.321694	0.396	1	0.00553428	1
ENSG00000274220.1	AC009163.7	lncRNA	1	1	0.740416	0.92824	2.04976	0.678602	NA	-0.0961966	1.80682	-0.513677	NA	0.771845	2.32092e-08	0.122876	NA	1	8.92855e-07	1
ENSG00000261064.1	LINC02256	lncRNA	1	0	0.762492	1.14379	0.489659	0.939189	0.21	0.225911	-1.00647	-0.204458	0.686	0.772142	0.219584	0.794855	0.853	NA	0.408798	NA
ENSG00000260596.5	DUX4	protein_coding	1	0	0.558344	0.576475	0.548314	1.08308	NA	-0.326191	0.558206	-0.0372434	NA	0.77272	0.618273	0.973518	NA	1	0.763261	1
ENSG00000169208.3	OR10G3	protein_coding	1	0	0.66317	0.777184	1.33539	0.734853	0.1	0.168183	0.834212	-0.27243	0.488	0.772909	0.150275	0.640781	0.729	1	0.321301	1
ENSG00000269032.1	AC016629.1	transcribed_processed_pseudogene	1	0	0.552348	0	1.21679	0	-0.03	-0.680503	0.849872	-0.650729	0.841	0.773011	0.708742	0.780853	0.931	NA	NA	NA
ENSG00000224505.2	AC138150.1	lncRNA	1	0	0.862676	0.831625	1.08913	0.826547	NA	-0.173127	0.500472	0.0483603	NA	0.774545	0.394855	0.934802	NA	NA	0.585555	1
ENSG00000221874.4	ZNF816-ZNF321P	protein_coding	1	0	0.674735	1.06399	0.217696	0.789792	NA	0.455562	-0.353025	-0.164836	NA	0.774892	0.824972	0.91765	NA	1	0.901413	1
ENSG00000128881.17	TTBK2	protein_coding	1	0	0.927915	0.912096	0.666338	1.20166	-0.21	-0.0774054	-0.288422	0.497113	0.128	0.775652	0.290159	0.0661969	0.349	1	0.486028	1
ENSG00000277453.1	AC010271.2	lncRNA	1	0	0.521445	0.593584	1.00491	0.620629	0.81	0.160913	1.23042	0.462917	0.0583	0.776088	0.0213389	0.396867	0.212	NA	0.0889961	1
ENSG00000184313.20	MROH7	protein_coding	1	0	0.90824	0.245719	1.87277	0.701902	0.19	0.436868	1.1093	-0.679442	0.373	0.776414	0.470706	0.658911	0.64	1	0.650924	1
ENSG00000243951.1	RN7SL308P	misc_RNA	1	0	0.325921	0.251061	1.48296	0.11508	NA	0.375136	2.57927	-1.09659	NA	0.77708	0.0369042	0.454281	NA	NA	NA	NA
ENSG00000206914.1	Y_RNA	misc_RNA	1	0	0	4.742	0	0	NA	0.812688	-1.50229	-0.282915	NA	0.77712	0.621332	0.92296	NA	NA	NA	NA
ENSG00000200403.1	RNU6-1099P	snRNA	1	0	0	0	0	1.67041	NA	1.00614	1.29814	0.963357	NA	0.777239	0.712839	0.785491	NA	NA	NA	NA
ENSG00000207721.1	MIR186	miRNA	1	0	0	0	2.03719	0	NA	-0.970374	-0.18067	-0.368907	NA	0.777396	0.957444	0.913253	NA	NA	NA	NA
ENSG00000179583.19	CIITA	protein_coding	1	1	0.329463	0.146793	5.45202	0.172299	-0.22	-0.184632	4.72304	-0.67765	0.135	0.777818	3.40993e-13	0.300898	0.361	1	2.38436e-11	1
ENSG00000260448.6	LCMT1-AS1	lncRNA	1	0	0.869858	0.840458	1.98997	0.755791	0.11	0.180597	1.31001	-0.150944	0.838	0.77808	0.0387797	0.814863	0.93	1	0.132706	1
ENSG00000145107.16	TM4SF19	protein_coding	1	0	0.625969	0.629439	1.02053	0.49971	-0.16	0.140137	0.778563	-0.180092	0.433	0.778217	0.114096	0.71854	0.688	1	0.270095	1
ENSG00000285122.1	PIGY-DT	lncRNA	1	0	0.206475	0	1.01364	0	NA	-0.636834	3.05749	-0.547763	NA	0.778292	0.120834	0.805075	NA	NA	NA	NA
ENSG00000283537.2	AC073264.3	transcribed_unprocessed_pseudogene	1	0	0.779353	1.13561	0.513062	0.492524	1.87	0.171944	-0.315128	-0.767035	0.225	0.778614	0.606109	0.212079	NA	1	0.753297	1
ENSG00000207153.1	RNU6-933P	snRNA	1	0	1.94843	0	0	0	0.22	-1.15247	-2.08563	-0.534939	0.24	0.779646	0.612641	0.895775	0.505	NA	NA	NA
ENSG00000286220.1	AC007546.3	transcribed_unprocessed_pseudogene	1	0	0.716126	0.788452	1.18094	0.767917	0.46	0.104996	0.592477	-0.325189	0.00169	0.781107	0.11372	0.391179	0.0175	1	0.269759	1
ENSG00000237499.7	WAKMAR2	lncRNA	1	1	0.473949	0.441618	1.09102	0.451953	NA	0.146534	2.12574	0.231281	NA	0.781136	2.3982e-05	0.657577	NA	1	0.000457088	1
ENSG00000106686.16	SPATA6L	protein_coding	1	1	0.603397	0.704787	1.16285	0.345617	2.15	0.102276	1.55206	-0.586551	0.00901	0.781457	1.14709e-05	0.112046	0.0594	1	0.000244115	1
ENSG00000200463.1	SNORD118	snoRNA	1	0	0	0	0	8.67833	-0.29	-1.13996	-4.69096	0.532837	0.0513	0.782721	0.270873	0.896715	0.195	NA	NA	NA
ENSG00000271278.1	ELOCP33	processed_pseudogene	1	0	0.65542	0.972546	1.6106	0.718497	0.23	0.17084	0.990037	-0.581136	0.628	0.782869	0.104472	0.355252	0.82	1	0.2556	1
ENSG00000271991.1	AC013400.1	lncRNA	1	0	0.471308	0.452548	1.10656	0.35546	-0.04	-0.202137	1.3117	-0.0824147	0.877	0.784746	0.0586481	0.909276	0.948	NA	0.175084	NA
ENSG00000185615.16	PDIA2	protein_coding	1	0	0.904118	1.05938	0.322957	0.882282	-0.22	0.123178	-1.07373	-0.416638	0.134	0.785772	0.0203845	0.355804	0.36	1	0.0863324	1
ENSG00000159403.18	C1R	protein_coding	1	0	0.863427	0.919452	1.06754	0.861543	NA	-0.0942065	0.887675	-0.0432254	NA	0.786023	0.00951504	0.901166	NA	1	0.0518337	1
ENSG00000269091.6	AC010624.3	lncRNA	1	0	0.771912	0.539007	1.10362	0.65435	-0.63	-0.195383	1.06528	-0.234461	0.114	0.78653	0.127053	0.74318	0.325	NA	0.288819	1
ENSG00000278514.1	AC068831.5	lncRNA	1	0	0.90363	0.607763	1.08042	0.350351	NA	-0.188519	0.185934	-1.1039	NA	0.78757	0.786861	0.127906	NA	NA	0.878939	NA
ENSG00000125384.7	PTGER2	protein_coding	1	0	0.719226	0.998243	0.446343	1.10091	3.38	0.113019	-0.375265	0.354746	0.0119	0.788615	0.379481	0.396511	NA	1	0.571546	1
ENSG00000176771.17	NCKAP5	protein_coding	1	0	0.915561	0.93991	0.649467	1.14423	NA	-0.0928811	0.0238487	0.441958	NA	0.791526	0.945919	0.207067	NA	1	0.970601	1
ENSG00000277422.1	REXO1L6P	transcribed_processed_pseudogene	1	0	0.671345	0.302332	1.4626	0.763218	NA	-0.462902	1.36706	-0.0241925	NA	0.792087	0.433696	0.988973	NA	1	0.619744	1
ENSG00000277170.1	AC012676.3	lncRNA	1	0	0.751011	0.818072	1.20867	0.776762	NA	-0.170279	0.41761	-0.257801	NA	0.792184	0.508079	0.687281	NA	NA	0.680347	1
ENSG00000270177.1	AC104109.2	lncRNA	1	0	0.905587	0.856441	1.29814	0.781846	0.42	-0.0960761	0.648997	0.00607652	0.0184	0.79246	0.068584	0.986541	0.0981	1	0.193114	1
ENSG00000244383.2	FAM3D-AS1	lncRNA	1	0	0.78479	1.0496	0.65564	0.827115	-1.13	0.145295	0.82643	0.0800793	4.43e-09	0.793116	0.13021	0.88471	5.1e-07	1	0.293588	1
ENSG00000259775.1	AL138976.2	lncRNA	1	0	0.868885	0.772706	1.20654	0.725375	-0.69	-0.143437	0.394871	-0.261204	0.264	0.793315	0.460553	0.631246	0.533	1	0.643215	1
ENSG00000207092.1	Y_RNA	misc_RNA	1	0	0	1.62611	0	0	NA	1.13998	-0.589954	0.113782	NA	0.794636	0.893518	0.979404	NA	NA	NA	NA
ENSG00000272092.1	AC087623.2	lncRNA	1	0	0.713178	0.943713	1.50241	0.327438	NA	0.156437	1.34313	-0.182612	NA	0.794964	0.0214995	0.761858	NA	1	0.0894712	1
ENSG00000125740.14	FOSB	protein_coding	1	0	0.388502	0.213907	3.2924	0.38476	0.06	0.276775	2.16984	0.00250029	0.738	0.79506	0.0410517	0.998127	0.882	1	0.138292	1
ENSG00000236017.8	ASMTL-AS1	lncRNA	1	0	0.537763	0.731796	1.59054	0.612007	NA	0.17492	1.23349	-0.0695218	NA	0.796767	0.0633938	0.918944	NA	NA	0.184201	1
ENSG00000256070.1	AC016956.1	processed_pseudogene	1	0	0.807767	0.76009	1.05426	0.723583	-0.23	-0.093633	0.616303	-0.0783125	0.341	0.797331	0.0809521	0.827683	0.61	1	0.215757	1
ENSG00000214106.9	PAXIP1-AS2	lncRNA	1	1	0.680503	0.860165	5.29563	0.659165	-0.3	0.079753	3.08251	-0.199654	0.0264	0.79769	1.02479e-24	0.520777	0.125	1	1.55101e-22	1
ENSG00000276721.1	AC092375.3	unprocessed_pseudogene	1	0	1.31356	0	0	0	0.86	-1.10554	-2.07007	-1.35587	0.333	0.798332	0.632356	0.754011	0.603	NA	NA	NA
ENSG00000274051.1	AC005837.3	misc_RNA	1	0	0.974215	0.707004	0.524348	1.33295	0.39	-0.45122	1.03307	0.528555	0.213	0.79837	0.536778	0.752881	0.472	NA	NA	NA
ENSG00000186831.11	KRT17P2	transcribed_unprocessed_pseudogene	1	1	0	0	1.09362	0	0.63	-0.633146	7.62113	1.46628	0.327	0.798615	0.000492756	0.531654	0.599	NA	0.00558898	1
ENSG00000229023.1	RAB1AP1	processed_pseudogene	1	1	0.101435	0.132697	2.86313	0.14603	NA	0.211174	4.36471	-0.277538	NA	0.798888	1.32793e-09	0.743487	NA	1	6.15908e-08	1
ENSG00000201176.1	RNU6-853P	snRNA	1	0	1.94843	0	0	0	-0.01	-1.09735	-2.06536	-2.32341	0.931	0.799822	0.633181	0.591348	0.971	NA	NA	NA
ENSG00000226017.2	PRICKLE2-AS3	lncRNA	1	0	0.5292	0.432796	1.09529	0.599408	-0.25	0.214225	1.22638	-0.2908	0.267	0.799858	0.145447	0.731022	0.535	1	0.314889	1
ENSG00000169429.11	CXCL8	protein_coding	1	1	0.196314	0.198354	5.42401	0.229225	NA	-0.289824	4.57758	-0.452586	NA	0.800125	5.13045e-05	0.692302	NA	1	0.000866409	1
ENSG00000260371.1	AC026464.3	protein_coding	1	0	0.691548	1.1635	0.969142	0	0.35	0.716986	0.289207	-1.04345	0.208	0.800292	0.918783	0.713715	0.466	NA	0.9541	1
ENSG00000260317.1	AC009812.4	lncRNA	1	1	0.982656	0.884607	1.86815	0.754172	0.28	0.100739	1.27653	0.080691	0.264	0.800416	0.00112941	0.838888	0.533	1	0.0106527	1
ENSG00000222800.1	RNU2-62P	snRNA	1	0	0.425112	0.653707	1.39013	0	1.32	0.487824	1.3843	-2.04853	0.443	0.801072	0.464174	0.346683	NA	NA	NA	NA
ENSG00000197272.2	IL27	protein_coding	1	1	0.121483	0.134987	1.29801	0.136985	-0.19	0.226371	3.71848	0.313825	0.252	0.801351	2.84434e-06	0.718933	0.52	NA	7.23027e-05	1
ENSG00000184371.14	CSF1	protein_coding	1	1	0.442244	0.297414	6.71229	0.351871	-0.07	-0.123234	3.92804	-0.00403004	0.909	0.802209	2.14939e-16	0.993401	0.963	1	2.02651e-14	1
ENSG00000188385.12	JAKMIP3	protein_coding	1	1	0.318469	0.426347	1.62274	0.48411	NA	0.0932131	2.54028	0.405704	NA	0.802491	2.59867e-12	0.274482	NA	1	1.62895e-10	1
ENSG00000196730.13	DAPK1	protein_coding	1	1	0.309862	0.194493	1.15047	0.50452	NA	0.135547	1.6895	0.879005	NA	0.803571	0.00174447	0.104428	NA	1	0.0149355	1
ENSG00000120645.12	IQSEC3	protein_coding	1	1	0.003096	0	3.18566	0.002725	NA	-0.511157	10.5091	2.74949	NA	0.80506	7.02901e-10	0.129272	NA	1	3.4259e-08	1
ENSG00000266839.3	AC008088.1	lncRNA	1	0	0	0	1.31145	0.383062	0.12	-0.557476	3.34264	2.09451	0.533	0.806098	0.0905351	0.296949	0.76	NA	NA	NA
ENSG00000271852.1	SNORD11B	snoRNA	1	0	1.83533	0	0	0	0.34	-1.06208	-2.04446	-2.30251	0.63	0.806146	0.636659	0.594727	0.821	NA	NA	NA
ENSG00000251620.3	STPG2-AS1	lncRNA	1	0	0.575301	0.607141	1.04458	0.491224	NA	0.081886	0.79898	-0.496122	NA	0.806248	0.0148757	0.141491	NA	1	0.0698452	1
ENSG00000203722.8	RAET1G	protein_coding	1	1	0.149225	0.197462	1.72256	0.192937	NA	0.156173	3.66739	0.688742	NA	0.806928	2.0559e-10	0.264226	NA	1	1.07736e-08	1
ENSG00000212163.6	SNORD91A	snoRNA	1	0	1.27534	0.9484	0.936437	0.339938	NA	0.371821	0.0725943	-0.32884	NA	0.807275	0.96246	0.832305	NA	NA	NA	NA
ENSG00000238005.4	AL391832.2	lncRNA	1	0	0.641998	0.593217	0.706912	1.32457	NA	0.116716	0.576203	0.899037	NA	0.809342	0.218668	0.0561846	NA	1	0.40782	1
ENSG00000182393.3	IFNL1	protein_coding	1	1	0.086186	0.055656	352.686	0.097058	-0.23	-0.28401	12.909	0.66773	0.505	0.809915	6.51295e-44	0.522675	0.74	1	1.9209e-41	1
ENSG00000214128.11	TMEM213	protein_coding	1	0	0.964495	0.634165	1.02301	0.52596	NA	-0.131313	0.854937	-0.749496	NA	0.810331	0.113064	0.173926	NA	1	0.268895	1
ENSG00000014257.16	ACP3	protein_coding	1	1	0.603706	0.682642	1.37161	0.628776	-0.38	-0.0999028	1.09515	-0.062411	0.578	0.81078	0.00626101	0.876875	0.791	1	0.0383581	1
ENSG00000252456.1	RNA5SP434	rRNA_pseudogene	1	0	1.1012	0	0	0	NA	-1.03306	-1.99746	-2.25551	NA	0.8115	0.644711	0.60258	NA	NA	NA	NA
ENSG00000250264.1	AL669918.1	protein_coding	1	1	0.210416	0.206087	10.398	0.21156	0.22	0.480263	5.56497	-0.911944	0.404	0.812265	0.00582543	0.652788	0.664	1	0.0364763	1
ENSG00000141574.8	SECTM1	protein_coding	1	1	0.313937	0.404687	7.08353	0.297534	0.11	0.0917407	4.62194	-0.242315	0.575	0.812931	3.57389e-41	0.528445	0.789	1	9.45027e-39	1
ENSG00000263904.1	AC015563.1	lncRNA	1	0	0.546886	0.708563	1.26392	0.60893	0.02	0.175329	1.13415	0.1386	0.87	0.813583	0.117561	0.851117	0.945	NA	0.275239	1
ENSG00000213830.3	CFL1P5	processed_pseudogene	1	0	0.837433	0.878279	1.02886	0.421001	-0.32	-0.136963	0.377384	-1.12555	0.26	0.813809	0.508537	0.0639952	0.529	NA	0.680803	1
ENSG00000230532.1	AC091133.1	lncRNA	1	0	0.364746	0.347514	1.21206	0.419833	-0.49	0.23049	1.89579	-0.134528	0.000414	0.814357	0.0463685	0.891337	0.00599	NA	0.149971	NA
ENSG00000244968.7	LIFR-AS1	lncRNA	1	1	0.451636	0.54305	1.02481	0.473919	0.19	0.0764015	1.15558	0.0463416	0.677	0.814421	0.00026186	0.885971	0.848	1	0.00341264	1
ENSG00000241158.7	ADAMTS9-AS1	lncRNA	1	0	0.459555	0.393909	1.0913	0.405892	3.07	0.424986	0.954836	-0.962041	0.0415	0.814492	0.597233	0.59558	NA	1	0.747801	1
ENSG00000273821.1	AL096828.3	lncRNA	1	0	1.00791	0.957391	0.61595	0.951292	-0.31	-0.14746	-0.474768	0.237538	0.123	0.814549	0.459529	0.697235	0.341	NA	0.642545	NA
ENSG00000242085.1	RPS20P33	processed_pseudogene	1	0	1.00825	0.9981	0.94559	0.804936	NA	0.176137	0.448103	0.171751	NA	0.81501	0.548365	0.817583	NA	NA	0.711488	NA
ENSG00000255893.1	AP000786.1	lncRNA	1	0	0.992073	0.977045	1.09195	0.4222	0.15	-0.120543	0.354702	-0.86845	0.729	0.815154	0.481392	0.102967	0.877	NA	0.659349	1
ENSG00000278469.1	Metazoa_SRP	misc_RNA	1	0	0.387909	0.245456	0.95657	1.08261	0.62	0.289078	1.44869	1.2999	0.0738	0.81559	0.222655	0.272749	0.248	NA	NA	NA
ENSG00000272129.1	AL359715.3	lncRNA	1	0	0.839349	1.07909	0.573577	0.758949	0.16	0.112287	-0.123692	-0.104099	0.913	0.815596	0.798381	0.828718	NA	1	0.885956	1
ENSG00000224418.1	STK24-AS1	lncRNA	1	1	0.750098	0.815156	2.52659	0.640459	1.04	0.0828925	2.32043	-0.0873979	0.521	0.815746	3.1719e-12	0.805061	NA	1	1.96683e-10	1
ENSG00000172243.18	CLEC7A	protein_coding	1	1	0.49308	0.568475	1.02603	0.581705	NA	0.0930668	1.42117	0.153576	NA	0.816359	0.00027245	0.698323	NA	1	0.00352714	1
ENSG00000230149.2	AL021707.3	lncRNA	1	1	0.186883	0.226637	2.5049	0.518247	-0.54	-0.192277	3.1806	1.0544	0.00822	0.817401	6.44107e-06	0.156427	0.0556	NA	0.000148704	NA
ENSG00000255355.1	AP000640.2	lncRNA	1	1	0.197141	0.302434	2.16703	0.218739	-0.48	0.161707	3.45014	-0.469475	0.00797	0.818216	4.55486e-08	0.518307	0.0545	1	1.67655e-06	1
ENSG00000286782.1	AL355377.3	lncRNA	1	0	0.541296	0.556827	1.09497	0.58441	NA	0.11147	1.097	-0.354798	NA	0.819476	0.0231285	0.469058	NA	1	0.0939887	1
ENSG00000126368.6	NR1D1	protein_coding	1	1	0.546559	0.652289	1.75268	0.588899	0.35	0.0852696	1.54931	0.351137	0.424	0.820189	2.22813e-05	0.343012	0.681	1	0.000432924	1
ENSG00000282572.2	AC215522.2	lncRNA	1	0	0.652701	0.952989	1.73808	0.549243	NA	-0.139112	1.27079	-0.0274841	NA	0.820258	0.031775	0.963898	NA	1	0.116121	1
ENSG00000279845.1	AC097372.2	TEC	1	0	0.937763	0.843493	0.841646	1.03009	NA	0.17514	0.406869	0.608465	NA	0.820607	0.595258	0.421184	NA	NA	0.7461	NA
ENSG00000262619.2	LINC00621	lncRNA	1	1	0.607142	0.688649	1.16389	0.62637	NA	0.0758888	0.877949	-0.210095	NA	0.820957	0.00830457	0.53156	NA	1	0.0471604	1
ENSG00000232124.3	AP001057.1	lncRNA	1	1	0.577892	0.600211	1.42886	0.548657	NA	0.0868403	2.04069	0.338353	NA	0.82097	1.67087e-08	0.364657	NA	1	6.67333e-07	1
ENSG00000236434.2	AL162430.2	lncRNA	1	0	0.856957	0.937288	1.57571	0.405392	2.03	0.134332	1.25824	-0.896401	1.11e-07	0.821818	0.0271923	0.154496	7.71e-06	NA	0.104907	1
ENSG00000258422.5	AL160191.1	lncRNA	1	0	0.912522	0.969484	1.31379	0.441392	NA	-0.123045	0.841835	-0.787754	NA	0.822472	0.113377	0.159347	NA	1	0.269216	1
ENSG00000054392.13	HHAT	protein_coding	1	0	1.11028	0.963148	0.799468	0.875944	-0.1	-0.0456507	-0.183362	-0.280291	0.453	0.824538	0.376387	0.172416	0.704	1	0.569092	1
ENSG00000053108.17	FSTL4	protein_coding	1	0	0.746597	0.682651	0.485715	1.07681	0.8	-0.105035	-0.0311232	0.421567	0.493	0.82502	0.947714	0.366521	NA	1	0.97123	1
ENSG00000227730.2	MTND6P5	unprocessed_pseudogene	1	0	0.331358	0.256348	1.31085	0.384789	0.27	-0.239038	2.33144	0.279967	0.185	0.825415	0.0178762	0.786884	0.437	NA	0.0793556	NA
ENSG00000176268.5	CYCSP34	processed_pseudogene	1	0	0.29305	0.647367	1.18263	0.703503	NA	0.249165	0.909799	0.885208	NA	0.82573	0.412226	0.421352	NA	NA	0.601715	NA
ENSG00000246763.7	RGMB-AS1	lncRNA	1	0	0.433752	0.703709	1.32049	0.424188	NA	0.143924	0.927072	-0.168741	NA	0.827125	0.141687	0.798491	NA	1	0.309338	1
ENSG00000225964.6	NRIR	lncRNA	1	1	0.10685	0.125473	1.04055	0.141827	NA	0.134387	2.97791	0.0767018	NA	0.828398	4.65314e-07	0.900628	NA	1	1.42727e-05	1
ENSG00000274711.1	Metazoa_SRP	misc_RNA	1	0	0.281152	0.233327	1.13587	0	0.27	-0.434311	1.71238	-3.04203	0.202	0.82927	0.360068	0.161084	0.458	NA	NA	NA
ENSG00000238118.1	SLC25A24P2	unprocessed_pseudogene	1	0	1.23877	0	0	0.374532	-0.48	-0.70099	-1.12391	-0.969573	0.711	0.829968	0.731077	0.766438	NA	NA	0.843387	NA
ENSG00000187187.14	ZNF546	protein_coding	1	0	0.806721	0.774395	1.34358	0.54491	NA	0.0900292	0.829848	-0.295235	NA	0.830104	0.0454493	0.479255	NA	1	0.147929	1
ENSG00000203601.3	LINC00970	lncRNA	1	0	0.891769	0.983028	1.58859	0.8981	NA	0.083291	0.865359	-0.341913	NA	0.830671	0.0235302	0.382591	NA	1	0.0951028	1
ENSG00000231290.6	APCDD1L-DT	lncRNA	1	0	0.396313	0.288395	1.08397	0.29556	0.06	-0.123168	1.38668	-0.664152	0.966	0.831108	0.0144751	0.253824	NA	1	0.0686598	1
ENSG00000285715.1	AC063960.1	lncRNA	1	0	0.723902	0.388445	1.14786	0.450408	0.04	-0.151341	0.984355	-0.627221	0.785	0.831488	0.158118	0.380926	0.904	1	0.331435	1
ENSG00000243911.3	RN7SL430P	misc_RNA	1	0	0.820974	1.09011	0.26926	0.908831	-0.11	-0.264554	-1.31765	-0.317559	0.491	0.832169	0.32657	0.797492	0.732	NA	NA	NA
ENSG00000112137.18	PHACTR1	protein_coding	1	0	0.857666	0.931247	2.24691	0.928596	0.88	0.115049	1.27409	-0.148848	0.032	0.832334	0.0165978	0.784273	0.142	1	0.0753866	1
ENSG00000258225.1	AC073571.1	lncRNA	1	1	0.085859	0	1.63674	0	NA	0.864562	3.38675	-21.0868	NA	0.832433	0.406982	7.00569e-07	NA	1	0.59646	0.000791272
ENSG00000244356.3	RN7SL398P	misc_RNA	1	0	0.497483	0.49851	1.19506	0.331937	2.4	0.229308	0.900057	-0.143117	0.077	0.832777	0.397003	0.895623	NA	NA	0.587032	NA
ENSG00000259378.1	DCAF13P3	processed_pseudogene	1	0	0.950814	0.931712	1.00006	0.626927	0.38	0.0812876	0.345411	-0.43479	0.0653	0.832797	0.365597	0.263639	0.228	1	0.559325	1
ENSG00000207142.1	Y_RNA	misc_RNA	1	0	0	7.87699	0	0	0.83	-0.867664	-0.968785	0.235457	0.552	0.832898	0.813816	0.95419	NA	NA	0.89501	NA
ENSG00000273221.1	AL355816.2	lncRNA	1	0	0.872058	1.19907	0.809883	0.569508	-0.8	0.100675	-0.0792794	-0.515857	0.00186	0.83302	0.869154	0.289284	0.0187	1	0.927283	1
ENSG00000272842.1	AL391834.1	lncRNA	1	1	0.218106	0.691858	1.62675	0.438314	0.02	0.177964	2.18308	0.198946	0.943	0.834313	0.00685285	0.813188	0.976	NA	0.0410026	NA
ENSG00000128203.7	ASPHD2	protein_coding	1	1	0.243761	0.281231	1.06226	0.24939	0.49	0.0772929	2.23546	0.326478	0.325	0.834454	1.41761e-10	0.366636	0.597	1	7.61968e-09	1
ENSG00000235917.1	MTCO2P11	unprocessed_pseudogene	1	1	0.121765	0.05995	1.12838	0.057897	-0.1	-0.234529	2.93175	-1.74651	0.642	0.834868	0.00478654	0.162724	0.828	NA	0.0315785	NA
ENSG00000280347.1	AC000123.3	TEC	1	0	1.01935	0.890278	0.846798	0.836989	-0.46	-0.0735915	-0.158753	-0.269174	0.173	0.835929	0.655237	0.448469	0.42	1	0.789489	1
ENSG00000280176.1	AC012486.1	TEC	1	0	0.990872	0.899604	1.04008	0.460699	-0.83	-0.237068	0.377746	-0.553691	0.0311	0.835965	0.735214	0.629006	0.14	NA	NA	NA
ENSG00000234465.11	PINLYP	protein_coding	1	0	0.464651	0.647318	1.16789	0.519003	0.59	0.106463	1.03379	-0.0549163	0.000253	0.836785	0.0415924	0.914614	0.00412	1	0.139419	1
ENSG00000264456.1	AC138207.4	lncRNA	1	0	1.01681	0.962772	0.982777	0.917499	NA	-0.0757896	0.604995	0.0212262	NA	0.837832	0.096726	0.953833	NA	1	0.242485	1
ENSG00000286138.1	AC010336.7	lncRNA	1	0	0.486169	0.484699	1.24606	0.429736	0.04	-0.0973179	1.05272	-0.281629	0.798	0.838234	0.0217963	0.553048	0.911	1	0.0902328	1
ENSG00000280213.1	UCKL1-AS1	lncRNA	1	0	0.432623	0.507138	1.43157	0.631421	NA	0.180793	1.36421	-0.365581	NA	0.838889	0.124079	0.681219	NA	1	0.284731	1
ENSG00000124216.4	SNAI1	protein_coding	1	1	0.454253	0.421675	2.63006	0.444089	1.09	-0.0928874	2.33369	-0.366379	0.000942	0.839622	1.08237e-07	0.424517	0.0111	1	3.76133e-06	1
ENSG00000228503.1	AL357558.1	lncRNA	1	0	0.709852	0.792261	1.01034	0.715452	1.03	0.133343	0.763663	0.0830148	0.112	0.840227	0.234516	0.898833	0.322	NA	0.427349	NA
ENSG00000210127.1	MT-TA	Mt_tRNA	1	0	2.06416	0	0	0	-0.17	-0.691436	0.585326	0.0313179	0.412	0.840347	0.861167	0.992593	0.67	NA	NA	NA
ENSG00000260518.2	BMS1P8	transcribed_unprocessed_pseudogene	1	0	0.70173	0.65181	1.29093	0.727434	0.14	0.0958828	0.951563	0.0132741	0.424	0.842239	0.0439206	0.977945	0.681	1	0.144363	1
ENSG00000117228.10	GBP1	protein_coding	1	1	0.092154	0.040223	20.0198	0.045423	0.31	0.249987	8.25606	-0.336668	0.48	0.842366	1.72479e-12	0.796807	0.724	1	1.11771e-10	1
ENSG00000204758.8	AC008429.1	lncRNA	1	1	0.668982	0.523952	1.29039	0.669719	-0.41	0.0856902	1.32492	-0.233643	0.022	0.842449	0.00176093	0.588274	0.111	1	0.0150316	1
ENSG00000273445.1	AC133644.1	lncRNA	1	1	0.218519	0.17789	4.78462	0.431674	NA	-0.14063	4.50107	0.771943	NA	0.842554	1.31513e-13	0.236573	NA	1	9.82288e-12	1
ENSG00000158055.16	GRHL3	protein_coding	1	0	1.10943	0.951941	0.530446	0.606131	NA	-0.104366	-0.546041	0.186331	NA	0.842772	0.30337	0.721014	NA	1	0.499166	1
ENSG00000254166.3	CASC19	lncRNA	1	0	1.00334	0.401485	0.833241	0.511854	-0.24	-0.194388	0.594291	-0.8817	0.154	0.843474	0.544908	0.371466	0.393	1	0.708707	1
ENSG00000182389.20	CACNB4	protein_coding	1	0	0.893492	0.841859	1.01067	0.613958	NA	0.0636821	0.282821	-0.465712	NA	0.843549	0.379499	0.148851	NA	1	0.571546	1
ENSG00000206337.12	HCP5	lncRNA	1	1	0.322946	0.459358	2.50486	0.399218	NA	0.14343	4.0322	0.396727	NA	0.843703	1.8916e-08	0.585213	NA	1	7.47701e-07	1
ENSG00000253923.2	AP002981.1	processed_pseudogene	1	0	0.766782	0.677339	1.14401	0.666625	NA	-0.0975726	0.946935	-0.272971	NA	0.844436	0.0513401	0.582062	NA	1	0.160233	1
ENSG00000287682.1	AC020651.2	lncRNA	1	1	0.739782	0.707803	2.12085	0.613866	2.33	0.070819	1.7557	-0.362955	0.0407	0.844609	3.17613e-07	0.319196	NA	1	1.00092e-05	1
ENSG00000283001.2	AL450426.1	lncRNA	1	1	0.474181	0.425054	2.42518	0.575417	-1.64	0.119046	2.08797	0.112676	0.315	0.844733	0.000460701	0.853281	NA	1	0.00530983	1
ENSG00000226266.6	AC009961.1	lncRNA	1	0	1.02829	0.940728	0.613721	0.896245	0.78	-0.113009	-0.402639	-0.626362	5.14e-06	0.846016	0.490997	0.27895	0.00019	1	0.667194	1
ENSG00000227110.7	LMCD1-AS1	lncRNA	1	0	1.18542	0.953958	0.985038	0.631228	NA	-0.0863897	0.303045	-0.332257	NA	0.846092	0.492266	0.455399	NA	1	0.668353	1
ENSG00000211643.2	IGLV5-52	IG_V_gene	1	0	0.623328	0.942416	0.308969	1.11505	NA	0.262168	-0.439075	0.514368	NA	0.846415	0.748487	0.702062	NA	NA	0.854936	NA
ENSG00000280498.1	SNORA16A	snoRNA	1	0	0	0	0	5.78871	0.3	0.502972	-3.25316	1.80093	0.477	0.846505	0.245796	0.482093	0.722	NA	NA	NA
ENSG00000102760.13	RGCC	protein_coding	1	0	0.606449	0.526889	1.08463	0.600647	-0.44	-0.108812	1.02566	-0.103223	0.139	0.846591	0.057382	0.85249	0.368	1	0.172604	1
ENSG00000280511.1	AL591030.1	lncRNA	1	0	0.797595	0.652951	1.18798	0.901442	-0.09	-0.174666	0.610558	-0.346322	0.966	0.847277	0.496536	0.702126	NA	1	0.671694	1
ENSG00000198853.12	RUSC2	protein_coding	1	0	0.931922	0.999597	0.595099	1.09394	NA	0.0518011	-0.0977774	0.231254	NA	0.849442	0.7211	0.393257	NA	1	0.836514	1
ENSG00000216813.1	AL358178.1	processed_pseudogene	1	1	0.303375	0.478178	1.41968	0.190796	-0.25	0.157926	2.05443	-0.681559	0.214	0.849643	0.00754128	0.435445	0.475	NA	0.0440211	NA
ENSG00000203286.5	Metazoa_SRP	misc_RNA	1	0	0.628595	0.774286	1.09843	0.756469	-0.46	0.19339	1.20129	-0.0458617	0.0221	0.849907	0.224444	0.964137	0.111	NA	0.414993	NA
ENSG00000202379.1	SNORA70	snoRNA	1	0	0	0	1.26535	0	-0.71	-0.637625	2.57991	0.0523574	0.000247	0.850473	0.425123	0.98765	0.00405	NA	NA	NA
ENSG00000084628.10	NKAIN1	protein_coding	1	0	0.864418	1.10762	0.536	0.947311	NA	0.0565595	-0.625133	0.158199	NA	0.850843	0.0423089	0.596381	NA	1	0.140958	1
ENSG00000141497.14	ZMYND15	protein_coding	1	1	0.249213	0.257672	1.03402	0.208772	NA	0.10373	2.85454	-0.00182819	NA	0.851862	4.74049e-08	0.99735	NA	1	1.74209e-06	1
ENSG00000282381.1	AC104073.4	lncRNA	1	0	0.636919	0.554724	1.1878	0.543094	0	-0.122512	0.968145	-0.245311	0.994	0.851874	0.126399	0.706859	0.998	NA	0.288015	1
ENSG00000272181.1	AC012557.2	lncRNA	1	0	0.475352	0.657964	1.13286	0.540511	-0.42	0.178945	0.939066	0.481155	0.156	0.852044	0.313175	0.608537	0.395	NA	0.509411	NA
ENSG00000260472.1	AC074050.1	processed_pseudogene	1	0	0	0	1.33788	0	-0.89	-0.566602	3.97274	-0.816956	0.0328	0.85269	0.162532	0.788907	0.145	NA	NA	NA
ENSG00000183971.10	NPW	protein_coding	1	0	0.66072	0.791143	1.0657	0.785971	NA	-0.171971	0.692379	0.329181	NA	0.852703	0.43837	0.713602	NA	NA	0.624091	NA
ENSG00000234911.2	TEX21P	transcribed_unitary_pseudogene	1	0	0.955175	0.718303	1.12572	0.844936	0.05	0.0714982	0.935863	-0.0891393	0.808	0.852916	0.0135681	0.816701	0.915	1	0.0654917	1
ENSG00000119922.10	IFIT2	protein_coding	1	1	0.131614	0.448608	789.601	0.260534	-0.57	0.160218	11.7056	-0.287995	0.0812	0.853363	2.99492e-42	0.74008	0.264	1	8.20217e-40	1
ENSG00000273329.1	AC078846.1	lncRNA	1	0	0.963593	0.966302	1.12927	0.91245	-0.12	0.0408876	0.342418	-0.0665027	0.404	0.854183	0.12223	0.764497	0.664	1	0.282121	1
ENSG00000265801.1	AC069366.2	lncRNA	1	0	0.957196	0.36163	1.09175	0.589572	NA	0.194003	1.58732	-0.164962	NA	0.854859	0.12801	0.876619	NA	NA	0.290132	1
ENSG00000255381.1	AP001258.1	processed_pseudogene	1	1	0.190276	0.208144	1.46229	0.090117	NA	-0.181115	3.10139	-0.893113	NA	0.854861	0.000357857	0.389982	NA	NA	0.00436075	NA
ENSG00000231234.2	SKP1P1	transcribed_processed_pseudogene	1	0	0.548201	0.339986	1.15931	0.467071	0.25	-0.207342	0.511033	-0.818269	0.0467	0.857064	0.654107	0.480225	0.183	NA	0.788831	NA
ENSG00000226396.1	AL031727.1	processed_pseudogene	1	1	0.657258	0.667698	2.44021	0.270393	-0.92	-0.121534	1.72505	-1.12626	0.0003	0.857242	0.00621695	0.115925	0.00464	NA	0.0381695	NA
ENSG00000164093.17	PITX2	protein_coding	1	0	0.753026	0.76978	0.620731	1.20407	0.52	-0.0728215	-0.435686	0.308287	0.108	0.857723	0.288714	0.444124	0.317	1	0.484348	1
ENSG00000287430.1	AL136090.2	lncRNA	1	0	0.831417	0.883861	0.6292	1.02653	1.61	0.0499021	-0.252921	0.36967	0.0486	0.858298	0.373012	0.175639	0.188	1	0.565926	1
ENSG00000236352.1	AC005220.1	lncRNA	1	0	0.465137	0.283033	1.20344	0.504694	-0.26	-0.300294	1.12105	-0.450493	0.772	0.858504	0.503748	0.789011	NA	1	0.677308	1
ENSG00000206952.3	SNORA50A	snoRNA	1	0	0	0	4.56118	0	-0.69	0.68952	1.98087	2.5762	0.038	0.859211	0.608024	0.503786	0.16	NA	NA	NA
ENSG00000275371.1	AC012645.4	lncRNA	1	0	0.70791	0.831022	1.34259	0.668455	-0.65	0.0964989	0.988701	-0.227653	0.0346	0.859362	0.0653491	0.6764	0.15	1	0.187474	1
ENSG00000231130.1	HLA-T	unprocessed_pseudogene	1	0	0	0	1.19055	0.078711	0.24	0.362375	5.4631	0.976365	0.368	0.859508	0.00124423	0.619575	0.634	NA	NA	NA
ENSG00000199200.2	Y_RNA	misc_RNA	1	0	1.60546	0	0	0	NA	0.705388	-2.43511	-2.69317	NA	0.861488	0.558256	0.517326	NA	NA	NA	NA
ENSG00000208018.1	MIR645	miRNA	1	0	2.5979	0	0	0	-0.08	0.628754	-2.14159	-0.840194	0.684	0.862403	0.566809	0.821109	0.852	NA	NA	NA
ENSG00000196110.8	ZNF699	protein_coding	1	0	0.909452	0.904623	1.08856	0.944479	0.31	0.0308396	0.283373	-0.0315923	0.11	0.862592	0.110122	0.85874	0.319	1	0.264166	1
ENSG00000171747.9	LGALS4	protein_coding	1	0	0.53944	0.405627	1.28255	0.277983	1.81	0.114842	1.15327	-0.132274	5.55e-11	0.86281	0.0776938	0.842433	1.12e-08	1	0.209856	1
ENSG00000121380.12	BCL2L14	protein_coding	1	1	0.189413	0.159302	1.02093	0.095979	-0.44	0.1001	2.69658	-0.77162	0.00215	0.863066	5.93284e-07	0.210318	0.0209	1	1.79114e-05	1
ENSG00000275198.1	AL512791.2	lncRNA	1	1	0.715009	0.74911	1.37722	0.59786	NA	0.0409644	1.12784	0.0316819	NA	0.865052	1.71302e-06	0.89473	NA	1	4.5849e-05	1
ENSG00000239043.1	SNORD127	snoRNA	1	0	0	2.96375	0	0	1.13	0.68745	-0.695163	-1.87252	1.05e-05	0.865478	0.86639	0.650409	0.00034	NA	NA	NA
ENSG00000112343.11	TRIM38	protein_coding	1	1	0.180636	0.17474	2.22052	0.158564	NA	0.0409002	3.74884	-0.303636	NA	0.865561	1.92448e-62	0.210871	NA	1	9.03525e-60	1
ENSG00000186352.9	ANKRD37	protein_coding	1	0	0.605745	0.705299	1.00916	0.74214	1.26	0.0874478	0.782537	0.138688	0.00471	0.865878	0.118561	0.784541	0.0379	1	0.27665	1
ENSG00000272601.1	AC010655.3	transcribed_unprocessed_pseudogene	1	0	0.583062	1.26961	0	0.830502	NA	0.34993	-1.31346	0.887752	NA	0.867279	0.535552	0.670763	NA	NA	0.701616	NA
ENSG00000258314.3	AL589182.1	lncRNA	1	0	0.754661	1.22618	0.204864	0.974463	NA	0.149349	-0.646442	0.100267	NA	0.868223	0.482344	0.910949	NA	NA	0.660338	NA
ENSG00000163032.12	VSNL1	protein_coding	1	0	0.644872	0.80208	1.70696	0.88715	NA	0.117114	1.41638	-0.0660976	NA	0.868338	0.0404319	0.925743	NA	1	0.136929	1
ENSG00000272221.1	AL645933.2	lncRNA	1	1	0.929074	0.92086	2.09213	0.69317	0.01	-0.0624288	1.15935	-0.196269	0.988	0.868421	0.0014859	0.600693	NA	1	0.0131322	1
ENSG00000107864.15	CPEB3	protein_coding	1	1	0.686561	0.689402	1.86038	0.841258	NA	0.040286	1.52594	0.485827	NA	0.868665	1.59337e-10	0.0435347	NA	1	8.48508e-09	1
ENSG00000267309.1	AC092295.2	lncRNA	1	0	0.802048	0.626427	1.15521	0.836742	0.99	0.0835702	0.712136	0.521726	0.0854	0.86877	0.153274	0.29468	0.272	1	0.325609	1
ENSG00000232268.6	OR52I1	protein_coding	1	0	0.619173	0.553894	1.41719	0.596844	0.05	0.182977	1.12121	-0.361449	0.906	0.869149	0.312218	0.74499	0.962	1	0.50832	1
ENSG00000169248.13	CXCL11	protein_coding	1	1	0.020363	0.012755	25.4731	0.013856	NA	-0.245693	11.6777	0.0730183	NA	0.869834	1.75989e-26	0.957709	NA	1	2.79215e-24	1
ENSG00000273472.1	AC096733.2	lncRNA	1	0	0.643666	0.725397	1.0795	0.707482	-0.24	-0.0593612	0.671249	0.0757326	0.177	0.870707	0.0582411	0.832686	0.426	1	0.174179	1
ENSG00000243770.3	RN7SL65P	misc_RNA	1	0	0.744623	0.763944	2.28151	0.24019	1.53	0.152373	1.63494	-1.1622	4.07e-05	0.872022	0.0701645	0.252743	0.00099	NA	0.196329	NA
ENSG00000230392.1	AC004835.1	lncRNA	1	1	0.466936	0.400849	1.02211	0.292587	-0.4	-0.0663546	1.1737	-0.400379	0.024	0.872218	0.00361077	0.33244	0.117	1	0.0254913	1
ENSG00000206756.1	Y_RNA	misc_RNA	1	0	0	0	2.48156	0	-0.09	-0.512258	2.00166	-0.7626	0.594	0.87239	0.507377	0.811015	0.799	NA	NA	NA
ENSG00000246339.6	EXTL3-AS1	lncRNA	1	0	0.930906	0.65994	1.82919	0.8808	0.81	0.0989273	1.05792	-0.669023	0.149	0.872865	0.0847149	0.280909	0.385	1	0.222524	1
ENSG00000177409.12	SAMD9L	protein_coding	1	1	0.008223	0.012582	1.92343	0.015118	-0.2	0.239831	6.94069	1.22942	0.161	0.873174	1.06157e-06	0.412081	0.404	1	3.02246e-05	1
ENSG00000202189.1	SNORA30B	snoRNA	1	0	0	0	0.964986	1.11079	NA	-0.581743	1.30546	1.67029	NA	0.873975	0.718466	0.639672	NA	NA	NA	NA
ENSG00000254985.1	RSF1-IT2	lncRNA	1	0	0.827593	0.811912	1.05928	0.514278	0.05	-0.103556	0.530326	-0.587397	0.791	0.875875	0.414503	0.380081	0.908	NA	0.603662	1
ENSG00000184144.12	CNTN2	protein_coding	1	0	0.859385	0.767498	1.387	0.901061	0.22	0.0875387	1.0831	-0.0857096	0.703	0.876324	0.0524154	0.878763	0.863	1	0.162465	1
ENSG00000285697.1	AC002059.3	transcribed_unprocessed_pseudogene	1	1	0.032754	0	1.9621	0	NA	-0.284429	6.36552	-0.728493	NA	0.876574	0.000185503	0.693731	NA	1	0.00256306	1
ENSG00000118257.17	NRP2	protein_coding	1	1	0.40031	0.2981	2.57318	0.375336	-0.38	0.0604206	2.72259	-0.0854502	0.672	0.877322	2.99341e-13	0.82611	0.846	1	2.13141e-11	1
ENSG00000257060.7	AC091078.1	lncRNA	1	0	0.543828	0.456321	1.02904	0.513671	NA	0.067279	1.02111	-0.22988	NA	0.877653	0.0176499	0.599472	NA	1	0.078735	1
ENSG00000256453.2	DND1	protein_coding	1	1	0.279872	0.273179	1.56586	0.353845	1.28	0.0901024	3.10208	0.107593	0.052	0.878122	1.7039e-08	0.852631	0.197	1	6.78171e-07	1
ENSG00000233892.1	PAIP1P1	processed_pseudogene	1	1	0.441279	0.442976	1.71553	0.337789	-0.17	-0.0781318	2.64231	-0.333177	0.245	0.878903	3.70275e-08	0.515947	0.512	1	1.38058e-06	1
ENSG00000286257.2	AL137100.3	lncRNA	1	0	0.292322	0.369616	1.26343	0.160295	NA	0.114093	1.51663	-0.434825	NA	0.87929	0.0394396	0.565663	NA	1	0.134416	1
ENSG00000283338.1	AC090582.1	unprocessed_pseudogene	1	0	0.506987	1.29327	0.316116	0	NA	0.251973	-0.998838	-0.493168	NA	0.879974	0.56903	0.770709	NA	NA	NA	NA
ENSG00000253604.1	AC131254.2	lncRNA	1	0	0.739953	0.495764	2.48392	0.653484	-0.98	0.252522	1.40396	-0.791475	0.001	0.879979	0.400128	0.637013	0.0118	1	0.590099	1
ENSG00000199731.1	RNU6-1079P	snRNA	1	0	0	0	0	1.66619	NA	-0.628251	-1.54564	0.553609	NA	0.880118	0.710607	0.892245	NA	NA	NA	NA
ENSG00000272906.1	AL353708.3	lncRNA	1	1	0.523032	0.381693	1.22105	0.552962	NA	-0.0726488	1.64899	0.155826	NA	0.880542	0.000255956	0.740309	NA	1	0.00335514	1
ENSG00000234042.1	AL591438.2	processed_pseudogene	1	0	0.4432	0.181461	1.56255	0.596618	NA	-0.279325	1.14957	-0.37448	NA	0.882152	0.540049	0.84234	NA	1	0.705418	1
ENSG00000222872.1	RNU4-78P	snRNA	1	0	0	0	1.37864	0	0.12	-0.633239	1.91377	0.0571406	0.549	0.882206	0.647537	0.989332	0.771	NA	NA	NA
ENSG00000199730.1	RN7SKP95	misc_RNA	1	0	0.296532	0.159512	1.11665	0.101319	NA	-0.228337	2.10967	-0.947746	NA	0.882271	0.133172	0.554587	NA	NA	NA	NA
ENSG00000286341.1	AP002762.3	lncRNA	1	0	0.815532	0.786566	1.55307	0.831416	1.33	0.0729312	1.0549	-0.316963	0.254	0.882807	0.03174	0.522272	NA	1	0.116049	1
ENSG00000248422.1	AC233724.3	processed_pseudogene	1	0	0	0	1.98484	0	NA	-0.57813	2.2458	1.02756	NA	0.882877	0.55609	0.791183	NA	NA	NA	NA
ENSG00000146955.11	RAB19	protein_coding	1	1	0.53977	0.597167	2.30457	0.602889	NA	0.0366488	2.22834	0.171556	NA	0.883802	1.89763e-21	0.484866	NA	1	2.42527e-19	1
ENSG00000276729.1	Metazoa_SRP	misc_RNA	1	0	0	0.204906	1.04689	0	-0.21	-0.292567	1.7724	-1.25662	0.542	0.884456	0.357184	0.546298	0.767	NA	NA	NA
ENSG00000163171.8	CDC42EP3	protein_coding	1	1	0.252244	0.276317	2.60717	0.582427	-0.05	0.0667255	3.22843	0.63106	0.947	0.88568	6.86473e-13	0.167376	0.978	1	4.62815e-11	1
ENSG00000212549.1	RNA5SP354	rRNA_pseudogene	1	0	0	0	1.66679	0	NA	-0.580582	2.29316	0.136153	NA	0.885825	0.560096	0.973138	NA	NA	NA	NA
ENSG00000264402.1	MIR548AL	miRNA	1	0	0	0	2.48156	0	-0.11	-0.631414	1.87395	-0.881784	0.794	0.886082	0.664698	0.841429	0.909	NA	NA	NA
ENSG00000232353.5	AC026320.1	lncRNA	1	0	0.800378	0.262089	1.02981	0.621244	NA	0.152958	1.00724	-0.147116	NA	0.886158	0.342879	0.890494	NA	1	0.538152	1
ENSG00000278915.1	AC005609.3	lncRNA	1	0	0.934398	1.20376	0.357141	0.53126	0.54	0.0904313	-1.06849	-0.527483	0.00644	0.886164	0.109728	0.409252	0.0469	NA	0.263468	1
ENSG00000282556.3	AC068733.3	lncRNA	1	0	0.71929	0.903492	1.42395	0.656973	NA	-0.0545746	0.744895	-0.239793	NA	0.886218	0.0458713	0.528384	NA	1	0.148902	1
ENSG00000107165.13	TYRP1	protein_coding	1	0	0.879556	1.08415	0.937807	0.701878	0.47	0.0488799	0.017305	-0.340005	0.503	0.886703	0.960125	0.322592	0.739	1	0.977634	1
ENSG00000200428.1	Y_RNA	misc_RNA	1	0	0	0	1.30962	0	NA	-0.57275	2.37603	0.14696	NA	0.886817	0.543618	0.970868	NA	NA	NA	NA
ENSG00000260070.1	AC006960.3	lncRNA	1	0	0.634121	0.632056	1.06262	0.403366	NA	-0.0784204	1.21394	-0.486585	NA	0.886895	0.021407	0.381535	NA	1	0.0891992	1
ENSG00000239005.1	AC097376.1	snoRNA	1	0	0	0	0	1.17613	0.03	-0.590754	1.08677	1.69119	0.906	0.887846	0.794129	0.680066	0.962	NA	NA	NA
ENSG00000203573.4	Metazoa_SRP	misc_RNA	1	0	0.683872	0.693166	1.58037	0.564382	NA	0.148209	1.13009	-0.944674	NA	0.888013	0.272902	0.383263	NA	NA	0.467999	NA
ENSG00000252498.1	RNU6-1016P	snRNA	1	0	0	0	2.21391	0	0.54	-0.597631	1.92989	0.113782	0.315	0.888054	0.642637	0.978619	0.585	NA	NA	NA
ENSG00000165995.22	CACNB2	protein_coding	1	0	0.784036	0.691097	1.21893	0.801801	1.81	0.050957	0.694747	-0.278775	1.88e-13	0.889509	0.0558513	0.448953	6.97e-11	1	0.169462	1
ENSG00000201076.1	RNU4-51P	snRNA	1	0	0	0	1.07894	0	-0.51	-0.42016	1.45587	-0.712341	0.109	0.889573	0.613517	0.813903	0.318	NA	NA	NA
ENSG00000275097.1	AC024940.5	lncRNA	1	0	0.629142	0.609322	0.82023	1.04199	-0.63	0.105199	0.578148	0.771374	0.194	0.890907	0.442338	0.298824	0.447	NA	0.627257	NA
ENSG00000272931.1	AC099568.2	lncRNA	1	0	1.4842	0.999453	0.627238	0.877371	NA	-0.0836453	-0.551086	-0.406259	NA	0.891878	0.377268	0.509681	NA	1	0.569902	1
ENSG00000267771.1	AC011447.4	unprocessed_pseudogene	1	0	0	0	1.41036	0	NA	-0.578384	1.87145	0.152274	NA	0.89339	0.658583	0.971855	NA	NA	NA	NA
ENSG00000288604.1	AC015871.8	transcribed_processed_pseudogene	1	0	0.960349	0.962195	0.462402	1.67041	0.15	-0.127239	0.281928	0.992024	0.859	0.893737	0.764137	0.279565	0.94	NA	0.864797	NA
ENSG00000121858.11	TNFSF10	protein_coding	1	1	0.491361	0.433333	29.5985	0.69084	0.54	-0.0472673	6.10969	0.313028	0.0463	0.893786	1.49492e-79	0.360106	0.182	1	9.55298e-77	1
ENSG00000242808.10	SOX2-OT	lncRNA	1	0	0.888706	0.793419	1.44086	0.818051	-0.17	-0.0715081	0.814855	-0.24264	0.255	0.89401	0.125464	0.651437	0.523	1	0.286907	1
ENSG00000201913.1	Y_RNA	misc_RNA	1	0	0	0	3.98504	0	0.07	-0.58451	2.39699	-0.834884	0.765	0.894493	0.577597	0.84976	0.896	NA	NA	NA
ENSG00000207167.1	RNU6-1340P	snRNA	1	0	0	0	1.52789	0	0.5	-0.583688	1.88853	-0.834058	0.00876	0.89464	0.662589	0.849907	0.0582	NA	NA	NA
ENSG00000277437.1	FP671120.2	miRNA	1	0	0	0	2.29184	0	-0.02	-0.58158	1.17941	0.177996	0.912	0.895019	0.787466	0.967786	0.964	NA	NA	NA
ENSG00000221406.1	MIR320B2	miRNA	1	0	0	0	0	1.37359	1.69	-0.515577	1.46491	2.23326	0.129	0.89505	0.704027	0.555923	NA	NA	NA	NA
ENSG00000235643.2	LINC01647	lncRNA	1	1	0.252381	0.193386	1.15065	0.319094	0.9	-0.094172	1.97854	-0.214129	7.62e-10	0.895194	0.00402768	0.763507	1.12e-07	1	0.0276836	1
ENSG00000206936.1	RNU4-52P	snRNA	1	0	0	0	1.12798	0	NA	-0.576867	1.79733	-0.827236	NA	0.895864	0.678359	0.85112	NA	NA	NA	NA
ENSG00000287260.1	AL357075.3	lncRNA	1	0	0.93479	0.888616	1.15948	0.817075	-0.42	-0.0672739	0.818963	-0.396725	0.171	0.896208	0.107274	0.442293	0.418	1	0.259511	1
ENSG00000136999.5	CCN3	protein_coding	1	1	0.19176	0.16663	2.24217	0.272347	NA	0.0620428	4.02967	0.66528	NA	0.896244	7.83797e-21	0.139685	NA	1	9.74662e-19	1
ENSG00000202533.1	Y_RNA	misc_RNA	1	0	0	0	1.66043	0	NA	-0.57197	2.40344	-0.822344	NA	0.896743	0.576631	0.85199	NA	NA	NA	NA
ENSG00000252130.1	RNU6-1045P	snRNA	1	0	0	0	0	1.67041	0.33	-0.566245	0.413676	1.71281	0.845	0.89687	0.924561	0.689375	NA	NA	NA	NA
ENSG00000207134.1	RNU6-106P	snRNA	1	0	0	0	0	1.81766	NA	-0.569738	-0.562059	1.98789	NA	0.897144	0.898525	0.644743	NA	NA	NA	NA
ENSG00000163795.14	ZNF513	protein_coding	1	0	1.01409	0.85693	0.649604	0.698948	NA	-0.0532137	-0.398263	-0.0569856	NA	0.897225	0.336364	0.889428	NA	1	0.531752	1
ENSG00000210194.1	MT-TE	Mt_tRNA	1	0	0	0	0	2.29682	NA	0.484972	1.15909	1.00345	NA	0.897244	0.755765	0.787094	NA	NA	NA	NA
ENSG00000280836.1	AL355480.1	pseudogene	1	0	1.44491	0	0	0	-0.76	-0.559055	-1.51311	-1.77116	0.00762	0.898105	0.728907	0.684972	0.0528	NA	NA	NA
ENSG00000168016.15	TRANK1	protein_coding	1	1	0.788838	0.738007	19.4077	0.913241	-0.53	-0.044312	4.72351	0.0945208	0.00377	0.898553	9.86504e-43	0.785466	0.0322	1	2.73428e-40	1
ENSG00000227507.3	LTB	protein_coding	1	0	0.291699	0.572276	1.89049	0.450904	NA	0.131856	1.70052	0.155624	NA	0.898667	0.0926979	0.879377	NA	1	0.236185	1
ENSG00000178385.15	PLEKHM3	protein_coding	1	0	0.871307	1.11671	0.866787	0.795487	-0.61	0.0352177	0.0305986	-0.111872	0.000813	0.898793	0.912064	0.686071	0.01	1	0.95048	1
ENSG00000279653.1	AC004678.2	TEC	1	0	0.866721	1.1201	0.963012	0.687344	-0.17	0.0663297	0.498917	-0.471883	0.24	0.899052	0.33574	0.369709	0.505	1	0.53121	1
ENSG00000221241.1	SNORD88A	snoRNA	1	0	1.83533	0	0	0	-0.42	-0.552819	-1.50687	-1.76492	0.0804	0.899247	0.73001	0.686057	0.262	NA	NA	NA
ENSG00000252485.1	Vault	misc_RNA	1	0	0	2.63444	0	0	-0.07	0.546968	-1.4475	-1.70555	0.677	0.899272	0.74054	0.696409	0.848	NA	NA	NA
ENSG00000287453.1	AL359894.1	lncRNA	1	0	0.43075	0.50813	1.05485	0.595702	NA	0.0868771	1.2059	0.364918	NA	0.9003	0.0701516	0.590554	NA	NA	0.196329	NA
ENSG00000144596.13	GRIP2	protein_coding	1	1	0.063287	0.055899	2.92034	0.024754	0.2	0.176953	6.48823	-0.391744	0.157	0.900429	3.04226e-06	0.784388	0.396	1	7.65723e-05	1
ENSG00000109758.9	HGFAC	protein_coding	1	0	0.694033	1.00177	0.612661	0.652374	NA	0.057554	-0.479336	-0.207053	NA	0.90045	0.304195	0.650227	NA	1	0.50005	1
ENSG00000250569.1	NTAN1P2	processed_pseudogene	1	0	1.2065	0.989187	0.811962	0.968928	0.2	-0.0490391	-0.497338	-0.219639	0.269	0.901274	0.21633	0.577335	0.538	1	0.404377	1
ENSG00000152582.14	SPEF2	protein_coding	1	0	1.05316	0.908875	0.963526	0.924386	0.28	-0.0649321	-0.0637462	-0.405303	0.0912	0.902732	0.904461	0.446334	0.283	1	0.946654	1
ENSG00000282418.1	AC092811.1	lncRNA	1	0	0.105163	0.243614	1.11709	0	1.11	-0.175546	1.82855	-3.83238	0.00114	0.902946	0.188201	0.0341248	0.013	NA	0.37008	NA
ENSG00000275532.1	AC006449.2	lncRNA	1	0	0.149437	0.55977	1.06364	0.784606	NA	0.115704	1.11408	0.700758	NA	0.903228	0.227257	0.448832	NA	NA	0.418511	NA
ENSG00000155918.8	RAET1L	protein_coding	1	1	0.388548	0.458194	39.0464	0.820598	-0.37	-0.067218	6.81928	0.745444	0.152	0.905662	3.07553e-36	0.17861	0.39	1	6.86919e-34	1
ENSG00000248445.5	SEMA6A-AS1	lncRNA	1	0	0.861478	0.964972	1.16214	0.702252	0.63	-0.0697245	0.13135	-0.185004	0.425	0.905675	0.818913	0.750333	0.682	1	0.897826	1
ENSG00000226386.1	PARD3-AS1	lncRNA	1	0	0.367067	0.235668	1.32835	0	0.93	0.15832	2.1074	-1.18033	0.00155	0.906961	0.0943153	0.428255	0.0164	NA	NA	NA
ENSG00000271672.1	DUXAP8	transcribed_processed_pseudogene	1	0	0.591813	1.21938	0	0	0.44	0.447367	-6.2343	-6.49235	0.231	0.907658	0.121708	0.107026	0.495	NA	0.281396	NA
ENSG00000070190.13	DAPP1	protein_coding	1	1	0.263899	0.131992	1.76205	0.208699	-0.02	0.0672785	3.0751	-0.188069	0.89	0.908021	6.10487e-08	0.746892	0.954	1	2.19785e-06	1
ENSG00000259952.1	AC009133.2	lncRNA	1	0	0.896732	1.0242	0.773267	0.892095	-0.11	0.0842809	-0.0671075	0.174004	0.594	0.908021	0.927348	0.807834	0.799	NA	0.959117	NA
ENSG00000232519.2	AL353807.2	lncRNA	1	0	0.307647	0.668264	1.00464	0.744915	NA	-0.16585	0.773369	0.516569	NA	0.908771	0.573787	0.706055	NA	NA	NA	NA
ENSG00000079215.14	SLC1A3	protein_coding	1	1	0.086932	0.118729	15.1824	0.075122	NA	0.110932	7.91548	-0.260806	NA	0.909008	1.54733e-18	0.784416	NA	1	1.69506e-16	1
ENSG00000143147.14	GPR161	protein_coding	1	1	0.558265	0.67327	1.0757	0.480535	1.04	0.0433734	1.11169	-0.0784604	0.559	0.909068	0.00310842	0.836026	NA	1	0.0228804	1
ENSG00000135346.9	CGA	protein_coding	1	0	0.608967	0.953861	0.558281	1.14266	-0.62	0.0708745	0.208486	0.191933	0.00922	0.912181	0.744916	0.762933	0.0606	1	0.852704	1
ENSG00000225032.5	AL162586.1	lncRNA	1	0	0.971549	1.0229	0.590774	0.815617	NA	0.0571315	-0.110466	-0.0303103	NA	0.912581	0.831524	0.95319	NA	1	0.905525	1
ENSG00000167483.19	NIBAN3	protein_coding	1	1	0.580597	0.597916	1.35628	0.468068	-0.1	-0.0369639	1.68994	-0.196293	0.792	0.91336	3.45518e-07	0.56214	0.908	1	1.07851e-05	1
ENSG00000239182.1	AL391280.1	snoRNA	1	0	0	0	1.37864	0	NA	0.364114	2.63588	-0.859004	NA	0.913859	0.412362	0.798574	NA	NA	NA	NA
ENSG00000201643.1	SNORA14A	snoRNA	1	0	1.6518	0	0	0.7398	-0.24	-0.274631	0.911464	-0.175732	0.226	0.914307	0.712895	0.944394	0.489	NA	NA	NA
ENSG00000285625.1	AC117378.1	protein_coding	1	0	0	0	0	1.37747	-0.17	0.370285	-1.36639	2.02077	0.632	0.914517	0.693493	0.557387	0.822	1	0.817851	1
ENSG00000196456.13	ZNF775	protein_coding	1	0	0.88938	0.778253	0.571001	1.28869	-0.91	-0.0487656	-0.162015	0.68679	0.000401	0.91533	0.726064	0.123375	0.00584	1	0.83964	1
ENSG00000139899.11	CBLN3	protein_coding	1	1	0.525362	0.452141	1.06388	0.39511	-0.06	-0.0520571	1.55183	-0.55766	0.766	0.915928	0.00128289	0.259245	0.896	1	0.0117769	1
ENSG00000182782.8	HCAR2	protein_coding	1	1	0.024853	0.033864	1.99618	0.031448	0.23	-0.140216	5.95261	0.637772	0.18	0.91597	2.1423e-06	0.621331	0.43	1	5.61958e-05	1
ENSG00000090554.13	FLT3LG	protein_coding	1	1	0.999195	0.905858	4.70334	0.888223	-0.27	0.0414113	2.54393	-0.19858	0.0933	0.916348	1.39364e-11	0.612342	0.287	1	8.19965e-10	1
ENSG00000257622.1	AL512356.1	lncRNA	1	0	0	0	1.43315	0.408454	1	-0.335357	1.50022	-0.187551	7.62e-05	0.918342	0.644755	0.954189	0.00167	NA	0.781998	NA
ENSG00000138670.18	RASGEF1B	protein_coding	1	0	0.631813	0.444424	1.2708	0.399579	0.52	0.0559249	1.39564	-0.422864	0.0726	0.918421	0.00970426	0.439772	0.245	1	0.0524792	1
ENSG00000276137.1	MIR6133	miRNA	1	0	0	0	1.52789	0	-0.12	-0.433084	0.350854	-1.67659	0.426	0.921106	0.935557	0.701418	0.682	NA	NA	NA
ENSG00000231187.3	AL356056.2	lncRNA	1	1	0.189632	0.235997	1.43653	0.198432	0.45	0.0524991	2.79142	-0.239081	0.0136	0.921192	3.23207e-08	0.650096	0.0796	1	1.21295e-06	1
ENSG00000226025.9	LGALS17A	transcribed_unprocessed_pseudogene	1	1	0.013383	0	1.6524	0.010272	0.52	0.151891	7.60991	-0.208475	0.597	0.92156	4.65329e-11	0.892609	NA	1	2.61734e-09	1
ENSG00000277825.1	AC020917.3	lncRNA	1	0	0.995693	0.612922	1.42923	0.829779	NA	-0.0632291	1.35349	-0.119719	NA	0.922048	0.0323529	0.852329	NA	1	0.117654	1
ENSG00000239035.1	SNORD13D	snoRNA	1	0	0	0	1.66679	0	-0.03	0.364114	1.21233	0.113782	0.975	0.922322	0.742734	0.975692	0.99	NA	NA	NA
ENSG00000207195.1	Y_RNA	misc_RNA	1	0	0	0	1.66043	0	-1.82	0.364111	1.83982	-0.855706	0.0675	0.922551	0.614364	0.819276	NA	NA	NA	NA
ENSG00000135363.12	LMO2	protein_coding	1	1	0.215157	0.36497	2.05592	0.332527	NA	0.0504059	3.20524	0.246979	NA	0.923846	4.76367e-11	0.631588	NA	1	2.67288e-09	1
ENSG00000269693.1	AC010422.6	protein_coding	1	0	0.928527	0.71233	1.39851	0.935221	NA	-0.030697	0.805858	-0.161088	NA	0.924211	0.012021	0.617209	NA	1	0.0604466	1
ENSG00000202515.1	VTRNA1-3	misc_RNA	1	0	0	0	2.03719	0	-0.84	0.364113	1.13209	0.113782	0.000111	0.924546	0.766017	0.97639	0.00222	NA	NA	NA
ENSG00000103056.12	SMPD3	protein_coding	1	1	0.112351	0.144557	2.52792	0.12977	0.44	0.0608065	4.84174	0.437603	0.107	0.92456	7.29598e-16	0.494996	0.313	1	6.63415e-14	1
ENSG00000251381.8	LINC00958	lncRNA	1	0	0.99353	0.654553	1.24708	0.866437	0.64	-0.047306	0.989415	-0.294817	1.87e-05	0.924565	0.0449064	0.55595	0.000539	1	0.146681	1
ENSG00000206859.1	RNU6-767P	snRNA	1	0	0	0	0	3.63532	-0.08	0.364119	-0.589956	2.51129	0.923	0.925883	0.880196	0.506664	0.968	NA	NA	NA
ENSG00000252995.1	RNU6-667P	snRNA	1	0	0	0	0	1.99943	0.17	0.409946	-0.558301	1.56613	0.385	0.925892	0.8992	0.717747	0.65	NA	NA	NA
ENSG00000221953.5	C1orf229	lncRNA	1	0	0.650598	0.484744	1.23909	0.507854	-0.81	0.0542501	1.22065	-0.241032	0.618	0.926309	0.0342586	0.681002	NA	1	0.122126	1
ENSG00000207368.1	Y_RNA	misc_RNA	1	0	0	0	1.41036	0	NA	0.402599	1.27627	-0.82876	NA	0.927217	0.770227	0.850849	NA	NA	NA	NA
ENSG00000116741.8	RGS2	protein_coding	1	1	0.623286	0.772054	5.31559	0.890381	1.23	0.0398035	3.32109	0.207217	0.254	0.929329	1.61595e-14	0.640274	NA	1	1.32295e-12	1
ENSG00000225945.1	AL121574.1	lncRNA	1	0	0.488686	0.615904	1.51659	0.383176	-0.09	0.0751322	0.803914	-0.463421	0.609	0.929505	0.332405	0.590284	0.808	NA	0.528147	NA
ENSG00000272669.1	AL021707.6	lncRNA	1	1	0.363603	0.224238	6.87972	0.501356	0.5	0.0716659	4.082	0.755093	0.00145	0.92967	2.93874e-08	0.329329	0.0156	1	1.11404e-06	1
ENSG00000106006.6	HOXA6	protein_coding	1	0	0.896344	1.02695	0.433448	0.680832	-0.14	0.0367232	-1.14238	-0.551472	0.286	0.929685	0.0107217	0.191936	0.555	1	0.0558669	1
ENSG00000271605.6	MILR1	protein_coding	1	0	0.489411	0.523987	1.32762	0.720352	-0.81	0.0678156	1.28646	-0.156092	0.442	0.930072	0.0891475	0.839595	0.695	1	0.229791	1
ENSG00000241431.1	RPL37P6	transcribed_processed_pseudogene	1	0	1.04536	0.489481	0.853835	0.572522	-0.32	0.112296	0.468046	-0.615424	0.078	0.931656	0.719633	0.641157	0.257	NA	0.835444	NA
ENSG00000223181.1	RNU6-1199P	snRNA	1	0	0	0	0	1.41234	NA	0.318281	0.326	1.04739	NA	0.932764	0.931138	0.778353	NA	NA	NA	NA
ENSG00000253092.1	AC092960.2	snoRNA	1	0	1.16906	0.862182	0.321662	0.316803	-0.4	0.116207	-1.52557	-1.73504	0.239	0.933197	0.324388	0.260049	0.504	NA	NA	NA
ENSG00000157654.19	PALM2AKAP2	protein_coding	1	1	0.674532	0.633165	1.91186	0.433051	0.54	-0.0322964	1.4695	-0.159563	0.363	0.93352	0.000131357	0.681701	0.631	1	0.00193337	1
ENSG00000272108.1	AC244517.1	lncRNA	1	0	1.188	0.998006	0.605099	0.790879	-0.13	-0.0336585	-0.941674	-0.40308	0.356	0.933595	0.0224604	0.319444	0.625	1	0.092097	1
ENSG00000260233.3	ZNRD2-AS1	lncRNA	1	1	0.553605	0.782394	1.381	0.745034	-0.2	0.0323201	1.55387	0.383678	0.329	0.9345	3.97411e-05	0.322134	0.6	1	0.000701645	1
ENSG00000257169.1	AC125612.1	processed_pseudogene	1	0	0.417507	0.389693	1.06918	0.391936	0.56	0.069839	1.78585	0.5104	0.00349	0.934592	0.0217247	0.530104	0.0302	NA	0.0900274	NA
ENSG00000203650.9	LINC01285	lncRNA	1	1	0.763727	0.791342	1.84584	0.837954	0.03	-0.0405064	1.27672	-0.255687	0.917	0.935002	0.0088658	0.606827	0.966	1	0.0494367	1
ENSG00000176046.9	NUPR1	protein_coding	1	1	0.506485	0.333533	1.03984	0.452686	0.31	0.0683653	2.35285	-0.577751	0.0897	0.935072	0.00495287	0.491608	0.28	1	0.0324248	1
ENSG00000255234.6	AP000446.1	lncRNA	1	0	0.57833	0.606624	1.03814	0.800406	-0.49	0.0851078	0.878099	-0.161376	0.38	0.935511	0.402846	0.877985	0.645	1	0.592343	1
ENSG00000168676.11	KCTD19	protein_coding	1	0	0.306497	0.343464	1.02451	0.572103	-0.79	0.0555696	0.92884	0.402437	0.466	0.93671	0.178941	0.565828	NA	1	0.359067	1
ENSG00000224897.8	POT1-AS1	lncRNA	1	0	0.81215	0.679123	1.24084	0.603342	NA	0.0388163	0.699978	-0.25049	NA	0.937125	0.150434	0.610987	NA	1	0.321511	1
ENSG00000105549.11	THEG	protein_coding	1	0	0.888749	1.02111	0.708622	0.919249	-0.31	-0.037085	-0.36075	-0.124224	0.147	0.937152	0.44804	0.790613	0.38	1	0.632465	1
ENSG00000269439.6	AC010618.3	lncRNA	1	0	0.711859	0.96916	1.16461	0.960484	NA	0.0451762	1.0055	0.609736	NA	0.939271	0.0818051	0.294025	NA	1	0.217313	1
ENSG00000281591.1	DBET	lncRNA	1	0	0.436066	0.170881	1.11595	0.602736	NA	-0.123199	1.11766	-0.0933469	NA	0.939585	0.490723	0.954166	NA	1	0.666966	1
ENSG00000206699.1	Y_RNA	misc_RNA	1	0	0	0	0	1.55358	NA	0.318281	-0.601413	1.5909	NA	0.941893	0.890455	0.710601	NA	NA	NA	NA
ENSG00000279068.1	AC244517.6	lncRNA	1	0	0.85261	0.719896	0.717873	1.33761	NA	-0.0392129	0.0487184	0.843709	NA	0.942141	0.927874	0.104669	NA	1	0.959531	1
ENSG00000162747.12	FCGR3B	protein_coding	1	1	0.063994	0.034114	1.43831	0.032164	NA	0.0673896	5.76735	-0.864355	NA	0.944044	4.18675e-12	0.386992	NA	1	2.58915e-10	1
ENSG00000221763.1	MIR1289-1	miRNA	1	0	0.865968	1.30089	0	0.799771	NA	-0.142408	-1.29562	-0.657297	NA	0.944349	0.54994	0.749518	NA	NA	NA	NA
ENSG00000269313.5	MAGIX	protein_coding	1	0	0.934356	1.16033	0.749921	0.698351	NA	-0.0305779	-0.507715	-0.250432	NA	0.945383	0.24766	0.568358	NA	1	0.441332	1
ENSG00000233230.1	AC079807.1	lncRNA	1	1	0.464732	0.31458	1.11271	0.390952	NA	-0.0508614	2.00302	-0.236449	NA	0.945423	0.00476577	0.749661	NA	1	0.0314685	1
ENSG00000247311.3	AC010255.1	lncRNA	1	0	0.620274	0.62736	1.82759	0.55757	NA	-0.0517774	0.968916	-0.549724	NA	0.947642	0.214463	0.487073	NA	1	0.402096	1
ENSG00000157111.13	TMEM171	protein_coding	1	1	0.201743	0.202508	1.25694	0.152176	NA	-0.0398843	2.93822	-0.118395	NA	0.948974	2.37578e-07	0.847527	NA	1	7.68704e-06	1
ENSG00000127084.19	FGD3	protein_coding	1	0	0.998592	1.16712	0.534745	0.908227	NA	0.0239225	-0.776249	0.186937	NA	0.949163	0.0405544	0.616869	NA	1	0.137179	1
ENSG00000283633.1	AP000547.3	lncRNA	1	0	0.903004	0.659499	1.58045	0.825127	NA	0.0780962	0.852335	-0.472377	NA	0.949264	0.486742	0.700479	NA	1	0.663634	1
ENSG00000218281.1	H2AC9P	unprocessed_pseudogene	1	0	0.688054	1.54868	0	0	NA	-0.177572	-1.56313	-1.82119	NA	0.949387	0.591276	0.531553	NA	NA	NA	NA
ENSG00000201388.1	SNORA68B	snoRNA	1	0	1.06278	0.805978	0	0	NA	-0.216259	-0.289904	-2.27173	NA	0.94991	0.932981	0.514041	NA	NA	NA	NA
ENSG00000284862.3	CCDC39	protein_coding	1	0	0.587348	0.579452	1.08819	0.612731	NA	0.051493	0.917675	-0.318567	NA	0.950814	0.270586	0.702879	NA	1	0.465881	1
ENSG00000260060.1	AC009088.1	lncRNA	1	0	0.821418	0.671143	1.136	0.699717	NA	0.034616	1.03704	0.274678	NA	0.951017	0.0587702	0.620446	NA	1	0.175326	1
ENSG00000272576.1	AC027271.1	lncRNA	1	0	1.1425	0.747394	0.55264	0.431466	NA	0.0462315	-0.966384	-1.13967	NA	0.951351	0.215022	0.142756	NA	NA	0.402766	1
ENSG00000201728.1	RNA5SP479	rRNA_pseudogene	1	0	0	1.16151	0	0	NA	0.248729	-1.50645	0.244431	NA	0.951905	0.716892	0.95247	NA	NA	NA	NA
ENSG00000269961.1	AC010359.2	lncRNA	1	0	0.904252	1.04738	0.521554	0.807403	NA	-0.0364949	-0.069172	0.116979	NA	0.953533	0.912241	0.849593	NA	NA	0.95048	1
ENSG00000240521.1	AC092979.1	lncRNA	1	0	0.403823	0.588398	1.13043	0.529941	NA	-0.0301761	1.06316	-0.429012	NA	0.954081	0.0382149	0.414607	NA	1	0.131391	1
ENSG00000155850.8	SLC26A2	protein_coding	1	0	1.09173	0.977142	0.577837	0.901244	NA	0.0145924	-0.584903	-0.0689368	NA	0.955079	0.0256262	0.789839	NA	1	0.100796	1
ENSG00000243811.11	APOBEC3D	protein_coding	1	0	0.698103	0.442287	1.14337	0.582762	NA	0.0300796	1.28702	-0.433759	NA	0.955526	0.0156594	0.422601	NA	1	0.0724399	1
ENSG00000078098.14	FAP	protein_coding	1	1	0.057401	0	2.44812	0	NA	-0.0926739	6.50545	-0.40534	NA	0.957181	6.51182e-05	0.817321	NA	1	0.00106547	1
ENSG00000272114.1	AL136131.3	lncRNA	1	0	0.313106	0.588124	1.00046	0	NA	-0.0956619	0.607325	-1.0612	NA	0.958363	0.733847	0.577986	NA	NA	NA	NA
ENSG00000116774.12	OLFML3	protein_coding	1	0	0.809717	0.58668	1.04052	0.408447	NA	-0.0237746	0.473754	-0.171114	NA	0.958837	0.300188	0.709947	NA	1	0.496073	1
ENSG00000287721.1	AC061975.8	lncRNA	1	0	0.633336	0.247543	1.51587	0.884777	NA	0.037119	1.43322	0.344085	NA	0.959105	0.0448751	0.632175	NA	1	0.146637	1
ENSG00000242798.1	AC073842.2	lncRNA	1	0	0.72696	0.506031	1.00498	0.862485	-0.92	0.0309478	1.02425	0.119628	0.0816	0.959522	0.0819617	0.841924	0.264	NA	0.217528	1
ENSG00000253671.3	AC027117.1	lncRNA	1	1	0.839213	0.733678	1.23506	0.557379	NA	-0.0181969	1.04763	-0.283768	NA	0.959843	0.00304458	0.431555	NA	1	0.0225429	1
ENSG00000213199.8	ASIC3	protein_coding	1	0	0.812584	0.679777	0.991753	1.53606	-0.03	0.0300327	0.122452	0.375613	0.96	0.960468	0.838751	0.531619	0.984	1	0.910293	1
ENSG00000278493.1	AC039056.2	lncRNA	1	0	0.323642	0.317619	1.37834	0.366349	NA	0.0386375	1.62597	-0.0169373	NA	0.960654	0.0276036	0.982557	NA	NA	0.105996	NA
ENSG00000227053.1	MUC12-AS1	lncRNA	1	1	0.422668	0.464901	1.90008	0.643886	NA	0.0401549	2.30456	0.353525	NA	0.96191	0.00291158	0.663341	NA	NA	0.0217541	NA
ENSG00000130487.9	KLHDC7B	protein_coding	1	1	0.024649	0.058564	1.45844	0.131775	NA	0.0613995	5.45708	1.4453	NA	0.962348	1.28037e-05	0.25414	NA	1	0.000267286	1
ENSG00000224886.2	AL132656.1	transcribed_processed_pseudogene	1	0	1.01832	0.783596	0.651545	0.74805	NA	0.0324543	-0.341598	-0.0987944	NA	0.963091	0.632816	0.887369	NA	NA	0.773535	NA
ENSG00000286215.1	AL356534.1	transcribed_processed_pseudogene	1	1	0.979928	0.832179	2.00446	0.985206	NA	-0.0181253	1.22044	-0.209661	NA	0.963732	0.00209507	0.598916	NA	1	0.0170549	1
ENSG00000136514.3	RTP4	protein_coding	1	1	0.012134	0.012029	11.619	0	NA	0.0456059	9.18951	-1.22424	NA	0.964185	1.88207e-37	0.327078	NA	1	4.37343e-35	1
ENSG00000100299.18	ARSA	protein_coding	1	0	0.86707	0.926446	1.04554	0.939303	NA	-0.0143079	0.120492	0.139628	NA	0.964396	0.704715	0.660227	NA	1	0.82563	1
ENSG00000227467.3	LINC01537	lncRNA	1	0	0.733202	0.705024	1.35195	0.62954	NA	-0.0190979	0.962716	-0.248612	NA	0.964737	0.0240918	0.564739	NA	1	0.0966738	1
ENSG00000263847.1	AP005899.1	lncRNA	1	0	0.611195	0.259428	1.0593	0.669582	NA	-0.0341228	1.70648	0.33705	NA	0.964981	0.0203408	0.655804	NA	NA	0.0862404	NA
ENSG00000279203.1	AC005785.2	TEC	1	0	1.07241	0.636027	0.949812	0.851743	NA	-0.0266257	0.280662	-0.385846	NA	0.965331	0.643482	0.530191	NA	1	0.781084	1
ENSG00000122035.7	RASL11A	protein_coding	1	0	0.734753	0.710559	1.69741	0.74045	NA	-0.0234478	1.14371	-0.116971	NA	0.965913	0.0344849	0.831385	NA	1	0.122749	1
ENSG00000254122.3	PCDHGB7	protein_coding	1	0	0.934036	1.11297	0.994707	0.789088	NA	0.0126643	0.249916	-0.130543	NA	0.966263	0.400326	0.660434	NA	1	0.590277	1
ENSG00000237711.1	MTCO3P11	unprocessed_pseudogene	1	1	0.380166	0.381925	2.89142	0.156925	NA	-0.0291531	2.96853	-1.10171	NA	0.967563	8.80733e-06	0.145874	NA	1	0.000193333	1
ENSG00000230572.5	AC027612.2	transcribed_unprocessed_pseudogene	1	0	0.838818	0.90344	0.516453	1.05571	NA	0.0150158	-0.808606	0.00818266	NA	0.968198	0.0389356	0.982516	NA	1	0.133119	1
ENSG00000265992.1	ESRG	lncRNA	1	0	0.965898	0.5437	2.09	0.890431	-0.85	-0.0637166	0.958426	-0.532932	0.403	0.969081	0.559726	0.745815	NA	1	0.719961	1
ENSG00000261578.1	AP003119.3	lncRNA	1	0	0.860626	0.862207	1.12891	0.714842	NA	-0.011517	0.457681	0.195311	NA	0.969621	0.127467	0.515472	NA	1	0.289332	1
ENSG00000288603.1	SNORA74C-2	snoRNA	1	0	0.979603	1.24789	0.406637	0.789956	NA	-0.0528432	0.286874	-0.182816	NA	0.971594	0.845222	0.901354	NA	NA	NA	NA
ENSG00000229203.1	AC103564.1	lncRNA	1	0	0.742382	0.697062	0.445613	1.02899	NA	-0.0291374	-0.164538	0.734366	NA	0.971707	0.842762	0.34802	NA	NA	0.912783	NA
ENSG00000165655.17	ZNF503	protein_coding	1	1	0.682093	0.625059	1.49625	0.848932	NA	-0.0117166	1.6614	0.429212	NA	0.971857	1.59519e-07	0.184356	NA	1	5.31846e-06	1
ENSG00000273343.1	AC007663.4	lncRNA	1	0	1.07244	0.856505	0.914077	0.989238	NA	0.0211627	-0.0503628	0.358745	NA	0.972127	0.933959	0.546302	NA	1	0.963151	1
ENSG00000137285.10	TUBB2B	protein_coding	1	0	0.954543	1.01547	0.823479	0.968726	NA	-0.00977481	-0.119554	-0.0528021	NA	0.972411	0.673612	0.850463	NA	1	0.803383	1
ENSG00000276390.1	AC004241.3	lncRNA	1	0	0.707992	1.06309	0.817032	0.787776	NA	-0.0217004	-0.231942	0.198963	NA	0.972608	0.716617	0.748534	NA	NA	0.833752	1
ENSG00000241587.3	RN7SL482P	misc_RNA	1	0	0.431318	0.606758	1.07064	0.532596	NA	0.0326151	0.873231	-0.35489	NA	0.973554	0.355926	0.720506	NA	NA	NA	NA
ENSG00000102003.11	SYP	protein_coding	1	0	0.623918	0.840284	1.04903	0.75673	NA	0.0128703	0.562125	0.0370429	NA	0.973667	0.14533	0.924241	NA	1	0.314819	1
ENSG00000111801.16	BTN3A3	protein_coding	1	1	0.18133	0.201718	10.9758	0.119704	NA	-0.0146205	6.0433	-1.00165	NA	0.973702	2.11289e-49	0.0314309	NA	1	7.1481e-47	1
ENSG00000235099.1	AL138731.1	lncRNA	1	0	0.346693	0.348099	1.19377	0.666095	NA	0.024415	1.32282	-0.0260928	NA	0.973812	0.0686928	0.971885	NA	1	0.193377	1
ENSG00000260905.1	AC009021.1	lncRNA	1	0	0.798456	0.643786	1.42808	0.842019	NA	0.0327946	1.37738	0.021946	NA	0.975121	0.177269	0.983209	NA	NA	0.35713	NA
ENSG00000231527.7	FAM27C	lncRNA	1	0	0.764194	0.608409	1.05784	0.631204	NA	-0.0316398	0.827091	-0.553232	NA	0.975434	0.419871	0.590594	NA	1	0.608295	1
ENSG00000280220.1	AL157414.3	TEC	1	0	0.115429	0.051823	1.38333	0.16467	-0.69	0.0433192	3.43025	-0.229129	0.576	0.97718	0.0221777	0.879741	NA	1	0.091335	1
ENSG00000175745.14	NR2F1	protein_coding	1	1	0.718511	0.823852	1.7025	0.815366	NA	-0.00877344	1.39084	-0.0109171	NA	0.97892	1.56381e-05	0.973624	NA	1	0.000317523	1
ENSG00000185015.8	CA13	protein_coding	1	0	0.870082	0.958996	1.09142	0.952442	NA	-0.00849317	0.393196	-0.19095	NA	0.981322	0.2721	0.596204	NA	1	0.467348	1
ENSG00000059915.17	PSD	protein_coding	1	0	0.768449	1.05315	0.640462	0.570604	NA	0.00986191	-0.0513356	-0.150349	NA	0.981977	0.90654	0.7281	NA	1	0.947778	1
ENSG00000288056.1	AL023806.4	lncRNA	1	0	0.693564	0.693365	1.01631	0.664263	NA	0.00759414	0.657438	-0.142277	NA	0.982107	0.0467798	0.672761	NA	1	0.150808	1
ENSG00000242136.1	AC093904.2	lncRNA	1	0	0.857232	0.83943	0.422969	1.08486	NA	0.0182191	-0.298456	-0.0303679	NA	0.983017	0.730142	0.971492	NA	NA	0.842584	NA
ENSG00000228401.5	AL590226.1	lncRNA	1	0	0.741859	0.630204	1.13071	0.734379	NA	0.0114822	0.984029	-0.125318	NA	0.983156	0.0657178	0.817154	NA	1	0.188157	1
ENSG00000264204.2	AGAP7P	unprocessed_pseudogene	1	0	0.765502	0.821182	0.754262	1.04673	NA	-0.00678131	0.0906576	0.47731	NA	0.983393	0.780099	0.135164	NA	1	0.87457	1
ENSG00000243508.1	DNAJB6P7	processed_pseudogene	1	0	1.03821	0.848133	0.958293	0.910356	NA	-0.00901122	0.104885	-0.0755724	NA	0.983834	0.812839	0.864078	NA	1	0.89445	1
ENSG00000182405.6	PGBD4	protein_coding	1	1	0.786207	0.930842	1.00383	0.655611	NA	0.00438499	0.591044	-0.304953	NA	0.984579	0.00860191	0.179211	NA	1	0.0483595	1
ENSG00000149043.16	SYT8	protein_coding	1	0	0.673023	0.527389	0.388032	1.11621	NA	0.0097487	-0.794587	0.430595	NA	0.986466	0.169667	0.444933	NA	1	0.347537	1
ENSG00000244056.3	RN7SL417P	misc_RNA	1	0	0.20876	0.151973	1.35813	0.560587	NA	0.025772	2.66043	0.716055	NA	0.987148	0.0674293	0.636858	NA	NA	NA	NA
ENSG00000242753.2	AL445430.2	lncRNA	1	0	0.932772	0.829021	1.38589	0.829287	NA	0.00623713	0.665839	-0.543626	NA	0.987811	0.0985948	0.186489	NA	1	0.245855	1
ENSG00000235781.1	LINC02569	lncRNA	1	0	0.643295	0.654059	1.4048	0.701493	NA	0.00767257	1.18126	-0.101141	NA	0.988313	0.0200226	0.846065	NA	1	0.0856013	1
ENSG00000288597.1	AC234782.2	lncRNA	1	0	0.960183	0.685543	2.4221	0.947884	NA	-0.0118444	1.46294	-0.656022	NA	0.988342	0.0708258	0.41889	NA	1	0.197512	1
ENSG00000183935.5	HTR7P1	transcribed_processed_pseudogene	1	0	0.987394	0.891479	0.828472	1.0873	NA	-0.00344275	-0.036004	0.086659	NA	0.988995	0.885383	0.726438	NA	1	0.935925	1
ENSG00000253516.1	HMGB1P41	processed_pseudogene	1	1	0.418429	0.559692	2.33734	0.236563	NA	0.00871982	2.54215	-0.730664	NA	0.989576	3.29856e-05	0.292311	NA	NA	0.000600819	1
ENSG00000122641.11	INHBA	protein_coding	1	1	0.373884	0.274852	1.0137	0.437144	NA	0.00638885	1.59282	0.0977835	NA	0.990812	0.00373717	0.859597	NA	1	0.0261318	1
ENSG00000229337.2	AC079305.2	lncRNA	1	1	0.85449	0.808888	2.28591	0.932443	NA	-0.00345963	1.46401	0.012216	NA	0.991152	1.11242e-06	0.968482	NA	1	3.15164e-05	1
ENSG00000232110.8	AL353751.1	lncRNA	1	0	0.564912	0.413153	1.03871	0.460748	NA	0.0134759	1.09323	-0.68089	NA	0.992463	0.442734	0.633555	NA	1	0.627643	1
ENSG00000199805.1	RNU1-134P	snRNA	1	0	0.971648	1.87278	0.689322	0.43155	NA	0.0150857	-0.391557	-0.739512	NA	0.992818	0.819835	0.667249	NA	NA	NA	NA
ENSG00000225016.1	LINC00328-2P	processed_pseudogene	1	0	0.971648	0.659062	2.29184	0.860295	NA	0.00924694	1.00234	0.0251276	NA	0.993281	0.344091	0.98151	NA	NA	NA	NA
ENSG00000124593.16	AL365205.1	protein_coding	1	1	0.80838	0.961864	10.4404	0.867868	NA	-0.00148729	3.92749	-0.051515	NA	0.993958	1.35648e-106	0.790211	NA	1	1.35677e-103	1
ENSG00000148926.10	ADM	protein_coding	1	1	0.822294	0.647439	6.13099	0.537384	NA	0.0030283	2.94293	0.180466	NA	0.994428	1.57751e-12	0.672885	NA	1	1.02806e-10	1
ENSG00000258674.5	AC011448.1	protein_coding	1	0	0.607568	0.940196	1.05321	0.893032	NA	0.00430763	0.318911	0.596908	NA	0.994522	0.60823	0.332603	NA	1	0.755077	1
ENSG00000166147.14	FBN1	protein_coding	1	1	0.509549	0.721396	1.31286	0.449625	0.07	-0.00271554	1.46604	-0.267353	0.954	0.9947	0.000307935	0.51293	NA	1	0.0038753	1
ENSG00000288040.1	AC097713.2	lncRNA	1	0	0.86832	0.931598	1.03169	0.821059	NA	-0.00214117	0.411249	-0.0739641	NA	0.995539	0.276861	0.845998	NA	1	0.472373	1
ENSG00000153294.12	ADGRF4	protein_coding	1	1	0.581003	0.624358	2.80064	0.721463	NA	0.00150598	2.81213	0.729533	NA	0.99639	1.33728e-18	0.0248686	NA	1	1.47904e-16	1
ENSG00000108679.13	LGALS3BP	protein_coding	1	1	0.832008	0.854647	39.1394	0.80981	NA	-0.00081191	5.85965	0.0362557	NA	0.997185	7.82996e-191	0.872513	NA	1	3.60256e-187	1
ENSG00000135625.8	EGR4	protein_coding	1	1	0.03852	0.017689	1.05148	0.075532	NA	-0.00324512	4.29106	-0.256706	NA	0.997339	1.71398e-06	0.791035	NA	1	4.5849e-05	1
ENSG00000258325.2	ITFG2-AS1	lncRNA	1	0	0.497381	0.577881	0.333194	1.18013	NA	-0.00157341	-0.0480211	0.920197	NA	0.998538	0.955625	0.268571	NA	NA	0.975469	NA
ENSG00000254500.1	RANP3	processed_pseudogene	1	0	0.615577	1.019	0.775001	0.379821	1.75	-0.00157796	-0.0090023	-0.884058	0.0927	0.998907	0.993777	0.457879	NA	NA	NA	NA
ENSG00000286269.1	AC092661.1	lncRNA	1	0	0.812443	0.863129	1.41015	0.996514	NA	-0.000225664	0.882906	-0.322338	NA	0.999555	0.0285217	0.425863	NA	1	0.108292	1
ENSG00000162641.20	AKNAD1	protein_coding	1	0	0.936212	0.804007	1.13753	0.658278	2.02	0.000236092	0.269301	-0.304021	0.108	0.999567	0.529009	0.485722	NA	1	0.696945	1
ENSG00000281538.1	AC254562.3	lncRNA	1	0	0.504663	0.470918	1.2046	0.201442	NA	-0.000103424	1.05017	-0.797741	NA	0.999871	0.0897096	0.228348	NA	NA	0.230791	1
ENSG00000214042.1	IFNA7	protein_coding	1	1	0	0	6.9483	0	NA	0	10.8436	0	NA	1	1.71045e-18	1	NA	1	1.86488e-16	1
ENSG00000184995.7	IFNE	protein_coding	1	1	0	0	1.241	0	NA	0	9.52156	1.08074	NA	1	5.81975e-13	0.541126	NA	1	3.94936e-11	1
ENSG00000197919.6	IFNA1	protein_coding	1	0	0	0	1.87681	0	NA	0	9.4426	0	NA	1	0.0262259	1	NA	1	0.102294	1
ENSG00000147885.4	IFNA16	protein_coding	1	1	0	0	1.07788	0	NA	0	8.48451	1.07737	NA	1	1.14996e-09	0.554136	NA	NA	5.39896e-08	NA
ENSG00000268916.6	CSAG3	protein_coding	1	1	0	0	1.26485	0	NA	0	8.41075	2.60085	NA	1	0.00310923	0.379615	NA	NA	0.0228804	NA
ENSG00000233975.1	LINC02574	lncRNA	1	1	0	0	3.41972	0	0.51	0	8.23216	0	0.34	1	9.25385e-09	1	0.609	NA	3.78837e-07	NA
ENSG00000271268.1	AC015849.6	processed_pseudogene	1	1	0	0	1.83222	0	-0.27	0	7.96063	0	0.186	1	1.49515e-07	1	0.438	NA	5.06567e-06	NA
ENSG00000263394.1	AC007952.7	lncRNA	1	1	0	0	1.06671	0	NA	0	7.82932	0	NA	1	3.29607e-07	1	NA	NA	1.03588e-05	NA
ENSG00000275400.1	AC006001.4	processed_pseudogene	1	0	0	0	1.30305	0	0.01	0	6.65099	5.59104	0.984	1	0.117844	0.189074	0.994	NA	0.275536	NA
ENSG00000248101.2	AC002116.1	lncRNA	1	0	0	0	0	1.31399	NA	0	5.74582	7.56034	NA	1	0.177181	0.0752362	NA	NA	0.357098	NA
ENSG00000199325.1	RNU4-39P	snRNA	1	0	0	0	2.03719	0	0.33	0	3.21726	0	0.841	1	0.455269	1	NA	NA	NA	NA
ENSG00000199492.1	RNU6-1313P	snRNA	1	0	0	0	3.66695	0	NA	0	3.16806	1.86382	NA	1	0.462399	0.67027	NA	NA	NA	NA
ENSG00000199668.1	Y_RNA	misc_RNA	1	0	0	0	1.90889	0	NA	0	2.91908	0	NA	1	0.499495	1	NA	NA	NA	NA
ENSG00000199881.1	Y_RNA	misc_RNA	1	0	0	0	1.81138	0	NA	0	2.74537	0	NA	1	0.52628	1	NA	NA	NA	NA
ENSG00000199962.1	Y_RNA	misc_RNA	1	0	0	0	1.66043	0	0.35	0	2.89218	2.44443	0.711	1	0.503595	0.57281	NA	NA	NA	NA
ENSG00000200914.1	RNA5SP435	rRNA_pseudogene	1	0	0	0	1.66043	0	NA	0	2.31754	0	NA	1	0.595151	1	NA	NA	NA	NA
ENSG00000201031.1	Y_RNA	misc_RNA	1	0	0	0	1.66043	0	NA	0	2.31987	0	NA	1	0.594777	1	NA	NA	NA	NA
ENSG00000201044.1	RNU6-268P	snRNA	1	0	0	0	1.52789	0	NA	0	2.1478	1.09411	NA	1	0.623397	0.803948	NA	NA	NA	NA
ENSG00000201372.1	RNU6-1251P	snRNA	1	0	0	0	1.52789	0	-1.82	0	2.17636	0	0.18	1	0.618722	1	NA	NA	NA	NA
ENSG00000201390.1	RNU6-1141P	snRNA	1	0	0	0	3.32087	0	NA	0	4.54772	0	NA	1	0.199389	1	NA	NA	NA	NA
ENSG00000201469.1	RNA5SP379	rRNA_pseudogene	1	0	0	0	1.41036	0	NA	0	2.1713	0	NA	1	0.619549	1	NA	NA	NA	NA
ENSG00000201586.1	RNU6-593P	snRNA	1	0	0	0	0	1.13282	NA	0	2.73799	2.5831	NA	1	0.527187	0.550755	NA	NA	NA	NA
ENSG00000202297.1	RNY3P12	misc_RNA	1	0	0	0	1.83347	0	0.91	0	3.25622	0	0.0147	1	0.449631	1	0.0842	NA	NA	NA
ENSG00000202400.1	SNORD82	snoRNA	1	0	0	0	0	2.29682	NA	0	0	1.90815	NA	1	1	0.662624	NA	NA	NA	NA
ENSG00000202459.1	Y_RNA	misc_RNA	1	0	0	0	4.13593	0	NA	0	4.06245	0	NA	1	0.311261	1	NA	NA	NA	NA
ENSG00000206710.1	RNU6-147P	snRNA	1	0	0	0	0	1.41234	NA	0	1.30572	2.02669	NA	1	0.767037	0.642505	NA	NA	NA	NA
ENSG00000206728.1	Y_RNA	misc_RNA	1	0	0	0	1.66679	0	NA	0	2.21293	0	NA	1	0.612563	1	NA	NA	NA	NA
ENSG00000206751.1	Y_RNA	misc_RNA	1	0	0	0	1.52789	0	NA	0	3.22539	1.07557	NA	1	0.45408	0.807205	NA	NA	NA	NA
ENSG00000206917.1	RNU1-52P	snRNA	1	0	0	0	1.37864	0	-0.17	0	3.97308	0	0.763	1	0.353696	1	0.895	NA	NA	NA
ENSG00000207149.1	RNU6-465P	snRNA	1	0	0	0	1.83347	0	2.55	0	2.79187	1.07557	0.0724	1	0.51904	0.807205	NA	NA	NA	NA
ENSG00000207260.1	RNU6-35P	snRNA	1	0	0	0	3.05579	0	NA	0	3.16536	0	NA	1	0.462784	1	NA	NA	NA	NA
ENSG00000207342.1	Y_RNA	misc_RNA	1	0	0	0	1.83347	0	NA	0	2.21293	1.07557	NA	1	0.612563	0.807205	NA	NA	NA	NA
ENSG00000207420.1	Y_RNA	misc_RNA	1	0	0	0	2.48156	0	NA	0	3.10864	0	NA	1	0.47111	1	NA	NA	NA	NA
ENSG00000207952.1	MIR624	miRNA	1	0	0	0	1.99252	0	NA	0	2.89218	0	NA	1	0.503595	1	NA	NA	NA	NA
ENSG00000212541.1	RNU6-510P	snRNA	1	0	0	0	0	1.41234	NA	0	1.30572	2.62981	NA	1	0.767037	0.543231	NA	NA	NA	NA
ENSG00000222890.1	RNU6-1068P	snRNA	1	0	0	0	0	1.55358	NA	0	0	2.02788	NA	1	1	0.64213	NA	NA	NA	NA
ENSG00000222921.1	RNA5SP104	rRNA_pseudogene	1	0	0	0	1.22177	0	NA	0	2.31861	0	NA	1	0.594979	1	NA	NA	NA	NA
ENSG00000226870.2	BX276092.2	transcribed_unprocessed_pseudogene	1	0	0	0	1.7483	0	NA	0	5.29399	0	NA	1	0.0671706	1	NA	NA	NA	NA
ENSG00000228078.1	HLA-U	unprocessed_pseudogene	1	0	0	0	1.48893	0	NA	0	4.48156	0	NA	1	0.211901	1	NA	NA	NA	NA
ENSG00000235284.1	SNORD62A	snoRNA	1	0	0	0	0	1.94197	NA	0	1.29586	2.08265	NA	1	0.768747	0.633071	NA	NA	NA	NA
ENSG00000251728.1	Y_RNA	misc_RNA	1	0	0	0	5.51457	0	-0.21	0	3.61388	1.09246	0.105	1	0.399944	0.804238	0.309	NA	NA	NA
ENSG00000252361.1	RNU6-118P	snRNA	1	0	0	0	1.81899	0	NA	0	2.22201	1.03764	NA	1	0.611277	0.813876	NA	NA	NA	NA
ENSG00000252414.1	RNU6-100P	snRNA	1	0	0	0	0	1.28764	-0.4	0	0	1.98288	0.288	1	1	0.64979	0.558	NA	NA	NA
ENSG00000252480.1	RNU6-719P	snRNA	1	0	0	0	1.66679	0	NA	0	2.21293	0	NA	1	0.612563	1	NA	NA	NA	NA
ENSG00000252857.1	RNU6-389P	snRNA	1	0	0	0	1.28702	0	NA	0	2.16773	0	NA	1	0.620134	1	NA	NA	NA	NA
ENSG00000252942.1	RNA5SP290	rRNA_pseudogene	1	0	0	0	1.0186	0	NA	0	2.1713	0	NA	1	0.619549	1	NA	NA	NA	NA
ENSG00000252965.1	Y_RNA	misc_RNA	1	0	0	0	1.66679	0	NA	0	2.1713	0	NA	1	0.619549	1	NA	NA	NA	NA
ENSG00000260325.2	HSPB9	protein_coding	1	0	0	0	1.15834	0	NA	0	6.96421	1.06829	NA	1	5.48718e-05	0.607625	NA	NA	NA	NA
ENSG00000265452.1	MIR3682	miRNA	1	0	0	0	2.21391	0	NA	0	2.2074	0	NA	1	0.613463	1	NA	NA	NA	NA
ENSG00000266666.1	MIR4325	miRNA	1	0	0	0	2.03719	0	NA	0	2.1713	0	NA	1	0.619549	1	NA	NA	NA	NA
ENSG00000269085.1	AC008764.5	lncRNA	1	0	0	0	1.39013	0	0.34	0	3.92036	0	0.685	1	0.360277	1	0.853	NA	NA	NA
ENSG00000272346.2	AC103810.8	transcribed_unprocessed_pseudogene	1	0	0	0	1.50466	0	NA	0	2.31754	0	NA	1	0.595151	1	NA	NA	NA	NA
ENSG00000279995.1	AC139792.3	TEC	1	0	0	0	1.10069	0.39205	NA	0	4.74335	3.32265	NA	1	0.0319615	0.141762	NA	NA	NA	NA
ENSG00000281369.1	AC093826.1	pseudogene	1	0	0	0	3.05583	0	NA	0	3.18189	1.09649	NA	1	0.460293	0.803531	NA	NA	NA	NA
ENSG00000283592.1	Y_RNA	misc_RNA	1	0	0	0	1.41036	0	1.79	0	2.1713	0	0.327	1	0.619549	1	NA	NA	NA	NA
ENSG00000278774.1	U2	snRNA	1	0	0	17.3887	0	0	1.01	2.59867	0.0461912	10.3465	0.747	NA	NA	NA	0.888	NA	NA	NA
ENSG00000112139.16	MDGA1	protein_coding	2	2	1.09445	0.147021	3.92638	0.038773	-0.09	-2.81017	2.34418	-3.31065	0.745	0.000628888	0.00348072	5.323e-05	0.886	0.208757	0.0247907	0.0212931
ENSG00000150667.8	FSIP1	protein_coding	2	1	2.52896	0.406221	0.313268	1.03339	NA	-2.40806	-1.95966	-0.601105	NA	0.000689465	0.00576499	0.39537	NA	0.222033	0.0362458	1
ENSG00000276161.1	SNORA17B	snoRNA	2	1	42.6365	0	0	37.3251	-0.59	-7.33138	-7.32371	-0.181478	0.000815	0.00288135	0.00291108	0.933193	0.01	NA	0.0217541	1
ENSG00000185818.8	NAT8L	protein_coding	2	0	0.581928	1.16964	0.558337	1.05471	-0.02	0.959714	-0.0339889	0.857664	0.938	0.00624385	0.924091	0.0142931	0.974	0.856769	0.957125	1
ENSG00000244734.4	HBB	protein_coding	2	0	0.493433	1.86294	1.18538	0.597647	NA	2.14771	1.61887	1.17843	NA	0.00820005	0.0477623	0.150601	NA	0.941201	0.152713	1
ENSG00000228084.1	AC118553.1	lncRNA	2	0	1.39958	0.818358	1.5127	0.981642	0.39	-1.06466	0.394354	-0.625325	0.0302	0.0167778	0.340506	0.142257	0.136	1	0.535615	1
ENSG00000234183.1	LINC01952	lncRNA	2	0	1.41629	0.324546	3.15466	0.897624	-0.16	-2.55395	1.01765	-0.425907	0.544	0.0207094	0.244773	0.640979	0.768	NA	0.438442	NA
ENSG00000114115.10	RBP1	protein_coding	2	0	0.749598	1.26849	1.04709	0.800953	-0.07	0.988775	0.894016	0.342631	0.702	0.0327938	0.0537998	0.46632	0.862	1	0.165419	1
ENSG00000175449.14	RFESD	protein_coding	2	0	1.45973	0.866112	1.19612	0.849163	-0.13	-0.677858	-0.0464503	-0.440842	0.398	0.0344161	0.881678	0.156742	0.66	1	0.934141	1
ENSG00000206344.7	HCG27	lncRNA	2	1	1.00146	0.513675	4.36172	0.632138	NA	-0.858732	2.68676	-0.416708	NA	0.0357233	3.00186e-13	0.286613	NA	1	2.13141e-11	1
ENSG00000103042.9	SLC38A7	protein_coding	2	0	0.82259	1.40287	1.51244	0.997333	0.2	0.669153	0.701272	0.228967	0.274	0.0359661	0.0282678	0.473475	0.543	1	0.107697	1
ENSG00000258388.7	PPT2-EGFL8	protein_coding	2	0	0.867599	1.2278	0.530821	1.15286	0.46	1.12293	-0.129248	0.876321	0.00197	0.0397164	0.814909	0.106834	0.0196	1	0.895488	1
ENSG00000105479.16	CCDC114	protein_coding	2	1	0.491813	1.06037	1.09884	0.736888	-0.39	0.586632	1.02822	0.0102297	0.0245	0.0530581	0.000628109	0.973134	0.119	1	0.00679664	1
ENSG00000256433.3	AC005840.2	lncRNA	2	0	0.995706	0.686452	1.80112	1.05639	0.99	-0.755799	0.70603	-0.021552	0.339	0.0547642	0.0552069	0.954234	0.608	1	0.168194	1
ENSG00000261408.7	TEN1-CDK3	protein_coding	2	0	0.860162	0.686614	1.87669	1.60318	-0.52	-0.757619	0.846573	0.559699	0.00476	0.0567876	0.0301999	0.151805	0.0382	1	0.112274	1
ENSG00000139800.8	ZIC5	protein_coding	2	0	0.872425	1.44098	0.582427	1.14018	-0.64	0.449918	-0.585224	0.29833	0.00249	0.0573966	0.0166423	0.206518	0.0234	1	0.0755254	1
ENSG00000185519.9	FAM131C	protein_coding	2	0	0.724664	1.1828	0.413553	1.0943	NA	0.659638	-0.783559	0.466998	NA	0.0632123	0.0402466	0.186279	NA	1	0.136419	1
ENSG00000274615.1	AC233968.1	unprocessed_pseudogene	2	0	1.31283	0.481443	0.889229	1.22985	-0.19	-1.27917	-0.386504	-0.020121	0.213	0.0663535	0.5746	0.976582	0.473	1	0.730783	1
ENSG00000135916.16	ITM2C	protein_coding	2	0	0.804908	1.37129	0.603478	1.08704	-0.4	0.58318	-0.0883409	0.449817	0.246	0.0668061	0.786587	0.154991	0.514	1	0.878754	1
ENSG00000060140.9	STYK1	protein_coding	2	1	0.981334	0.501871	2.28342	1.05144	-0.1	-0.724941	1.24527	0.0672943	0.648	0.0669895	0.00122267	0.862465	0.832	1	0.0113418	1
ENSG00000149212.12	SESN3	protein_coding	2	0	0.826662	1.31968	0.820578	1.33686	-0.32	0.532722	-0.0325237	0.511889	0.0872	0.0671953	0.911428	0.0784244	0.276	1	0.950256	1
ENSG00000219438.9	TAFA5	protein_coding	2	0	0.611614	1.00368	0.249199	1.04354	-0.22	0.615078	-0.851131	0.704074	0.142	0.0706597	0.0186737	0.0366288	0.374	1	0.0816242	1
ENSG00000251151.2	HOXC-AS3	lncRNA	2	0	1.06975	0.754677	1.79687	0.902065	0.37	-0.610075	0.784549	-0.345288	0.257	0.0771566	0.0204407	0.312615	0.526	1	0.0864887	1
ENSG00000269997.1	AC068790.3	lncRNA	2	0	1.19769	0.745987	1.20679	0.619333	-0.42	-1.06243	-0.114854	-1.3053	0.0599	0.0776756	0.843688	0.0300916	0.216	1	0.913195	1
ENSG00000106665.16	CLIP2	protein_coding	2	1	0.621156	1.00266	1.01914	0.729703	0.1	0.449702	0.783938	0.173546	0.442	0.0786797	0.00213398	0.496262	0.695	1	0.0172556	1
ENSG00000189127.8	ANKRD34B	protein_coding	2	0	0.81212	1.26363	0.956021	1.11917	0.58	0.427573	0.364267	0.598128	0.225	0.0790075	0.134502	0.01291	0.488	1	0.298972	1
ENSG00000184988.8	TMEM106A	protein_coding	2	1	0.692092	1.10399	1.37075	0.643184	-0.15	0.498359	1.22474	-0.200702	0.374	0.0800939	1.15711e-05	0.481738	0.64	1	0.000245616	1
ENSG00000283526.1	PRRT1B	protein_coding	2	0	0.780098	2.44514	0.269145	2.36262	0.43	0.987926	-1.38316	0.865943	0.248	0.0832911	0.0246449	0.127774	0.515	1	0.0981863	1
ENSG00000231920.1	NEBL-AS1	lncRNA	2	0	0.791407	0.34455	1.74925	1.3051	-0.25	-1.17067	1.37138	0.347774	0.551	0.0873374	0.0208365	0.565406	0.773	NA	0.0875777	1
ENSG00000286850.1	AL358232.2	lncRNA	2	0	0.515133	1.1347	1.05451	0.655054	0.18	0.843248	0.798525	0.147639	0.399	0.100476	0.120855	0.77701	0.661	1	0.280156	1
ENSG00000083454.22	P2RX5	protein_coding	2	0	1.12341	1.37174	0.968594	0.81023	0.42	0.554754	0.129131	-0.0614194	0.0458	0.10641	0.708721	0.858881	0.181	1	0.828419	1
ENSG00000268903.1	AL627309.6	processed_pseudogene	2	0	1.04061	0.197173	1.11736	0.45897	0.32	-1.76547	0.443598	-0.0707635	0.706	0.108612	0.673747	0.946536	0.864	NA	0.803404	1
ENSG00000234936.1	AC010883.1	lncRNA	2	0	1.23354	0.719445	1.65537	0.800237	-0.23	-1.08574	0.498532	-0.44742	0.347	0.110965	0.420563	0.483017	0.616	NA	0.608839	NA
ENSG00000258045.2	Metazoa_SRP	misc_RNA	2	0	0.552747	2.12476	1.05443	0.507919	0.06	1.56076	1.0499	0.242979	0.67	0.112679	0.293684	0.811227	0.845	NA	0.489474	NA
ENSG00000269951.1	AC090181.2	lncRNA	2	0	1.10453	1.47258	0.517584	0.74644	NA	0.783104	-0.784608	-0.248795	NA	0.114982	0.144308	0.627332	NA	1	0.313156	1
ENSG00000166246.14	C16orf71	protein_coding	2	0	1.66147	0.692908	0.746914	1.41826	0.79	-0.766791	-0.802704	0.0496723	0.000458	0.115335	0.101248	0.917836	0.00642	1	0.250188	1
ENSG00000176597.12	B3GNT5	protein_coding	2	0	0.862426	1.04414	1.47371	0.838536	-0.94	0.587797	0.653388	0.396188	9.12e-05	0.120583	0.0846098	0.29506	0.00192	1	0.222299	1
ENSG00000228906.1	AL353804.1	lncRNA	2	0	0.854657	1.31716	1.26717	0.528197	NA	1.01012	0.790803	0.0292082	NA	0.12148	0.2286	0.965145	NA	NA	0.420413	1
ENSG00000222898.1	RN7SKP97	misc_RNA	2	0	0.782318	1.77479	0.430082	1.04197	-0.07	1.26543	0.0274851	0.472081	0.708	0.12585	0.974801	0.574363	0.865	NA	0.985814	NA
ENSG00000149150.9	SLC43A1	protein_coding	2	0	0.909814	1.24773	0.992429	1.29748	-0.23	0.399316	0.144887	0.372934	0.127	0.127323	0.584507	0.154503	0.348	1	0.73789	1
ENSG00000285596.1	AC017116.2	lncRNA	2	1	0.87663	1.14726	1.3684	0.672908	-0.11	0.392791	0.694348	-0.227667	0.405	0.133763	0.00759127	0.38977	0.665	1	0.0442343	1
ENSG00000142279.13	WTIP	protein_coding	2	0	0.994226	1.7375	0.638947	1.34023	0.85	0.420799	-0.401402	0.427504	0.159	0.13725	0.155455	0.130938	0.399	1	0.328155	1
ENSG00000198908.12	BHLHB9	protein_coding	2	0	1.21177	0.958726	0.715637	1.2067	-0.33	-0.459017	-0.574921	0.0186307	0.0153	0.137312	0.063489	0.951581	0.0868	1	0.184322	1
ENSG00000229989.4	MIR181A1HG	lncRNA	2	0	1.33417	1.12777	0.927272	0.912491	2.18	-0.573706	-0.14888	-0.711243	0.0858	0.139821	0.701694	0.0672196	NA	1	0.823217	1
ENSG00000215146.5	BX322639.1	transcribed_unprocessed_pseudogene	2	0	1.0469	1.40488	0.595713	0.488201	0.17	0.484385	-0.511323	-1.03413	0.416	0.143021	0.12512	0.00209882	0.673	1	0.286464	0.359816
ENSG00000222726.1	RNU2-7P	snRNA	2	0	0	1.47828	1.25009	0.816647	-0.23	3.03712	2.9736	3.06652	0.172	0.143545	0.153877	0.137191	0.418	NA	NA	NA
ENSG00000124549.14	BTN2A3P	transcribed_unprocessed_pseudogene	2	1	0.979041	0.795617	2.43391	1.08438	NA	-0.458668	1.21645	0.163334	NA	0.144479	7.03719e-05	0.597278	NA	1	0.00113847	1
ENSG00000118292.9	C1orf54	protein_coding	2	1	0.578688	0.967218	2.01061	1.21594	-0.42	0.582396	1.82682	1.04741	0.0538	0.148394	2.17955e-06	0.0084098	0.201	1	5.71076e-05	0.868153
ENSG00000227124.11	ZNF717	protein_coding	2	0	1.35844	0.856853	1.10423	0.988395	0	-0.559917	-0.213291	-0.229878	0.989	0.150571	0.579847	0.548582	0.996	1	0.734779	1
ENSG00000251866.1	SCARNA21B	scaRNA	2	0	0	2.12101	1.59432	0.675469	1.59	3.07721	2.3313	1.06196	0.00553	0.154947	0.292357	0.647572	0.0423	NA	NA	NA
ENSG00000278818.1	Metazoa_SRP	misc_RNA	2	0	0.420012	1.37757	1.00408	0.223502	-1.27	1.39631	1.69431	-0.176891	5.42e-15	0.157404	0.0841342	0.866045	2.9e-12	NA	0.221555	NA
ENSG00000215184.2	RPS12P16	processed_pseudogene	2	1	0.766038	1.73951	2.51292	0.754924	-0.28	0.90151	1.67854	-0.135522	0.062	0.157683	0.00716389	0.837873	0.221	NA	0.0423882	1
ENSG00000151611.16	MMAA	protein_coding	2	1	0.944727	0.683299	1.59119	1.06076	0.05	-0.404738	0.843985	0.195485	0.767	0.160941	0.00253713	0.489024	0.896	1	0.0196389	1
ENSG00000142046.15	TMEM91	protein_coding	2	0	1.43725	0.848391	0.849315	1.26949	-0.56	-0.672465	-0.721562	-0.0659882	0.49	0.163233	0.136773	0.88886	0.731	1	0.302257	1
ENSG00000076067.13	RBMS2	protein_coding	2	1	1.29777	0.895047	1.63276	0.678524	0.16	-0.380907	0.873786	-0.695196	0.384	0.165798	0.00136333	0.0115457	0.649	1	0.0123236	0.998598
ENSG00000135407.10	AVIL	protein_coding	2	0	0.69969	1.24016	1.45123	0.959355	NA	0.619289	1.06397	0.418489	NA	0.168243	0.0171793	0.352317	NA	1	0.0772651	1
ENSG00000236438.7	FAM157A	transcribed_unprocessed_pseudogene	2	1	0.93022	1.40104	1.56356	0.763711	0.58	0.45569	0.992722	0.098114	0.128	0.169703	0.00247696	0.766188	0.349	1	0.0192933	1
ENSG00000270012.1	AC232271.1	lncRNA	2	0	1.07294	0.677155	1.00059	0.836439	-2.68	-0.460868	0.251667	-0.152239	0.0554	0.171807	0.448968	0.647619	NA	1	0.633224	1
ENSG00000283761.1	AC118553.2	protein_coding	2	0	1.09016	0.696456	2.13858	0.702387	-0.16	-0.55466	0.828519	-0.449863	0.501	0.175667	0.0407538	0.271163	0.738	1	0.137611	1
ENSG00000187730.9	GABRD	protein_coding	2	0	0.806307	1.66759	1.42419	0.777028	0.12	0.545867	0.720685	-0.0721837	0.388	0.178373	0.0736001	0.858866	0.651	1	0.202726	1
ENSG00000041880.14	PARP3	protein_coding	2	1	0.789316	1.18923	1.61348	0.753165	-0.21	0.449952	0.99804	0.151055	0.39	0.179147	0.00264681	0.652519	0.653	1	0.0202899	1
ENSG00000236283.5	AC019197.1	lncRNA	2	0	1.13099	1.29256	0.989965	0.844003	0.13	0.388782	0.138095	-0.215513	0.921	0.182184	0.640371	0.462806	NA	1	0.77878	1
ENSG00000214212.9	C19orf38	protein_coding	2	1	0.768382	1.05659	1.65078	0.824795	0.98	0.487228	1.42062	0.472081	0.0223	0.186752	7.57685e-05	0.196434	0.112	1	0.00121467	1
ENSG00000261659.2	Z92544.1	lncRNA	2	0	0.794147	1.00574	1.18965	0.810172	0.42	0.486103	0.691964	0.428048	0.00334	0.187805	0.0595096	0.243997	0.0292	1	0.176739	1
ENSG00000233483.3	AC008105.2	transcribed_unitary_pseudogene	2	1	0.441442	1.17006	1.91617	0.504352	-0.58	1.01916	2.10617	0.307922	0.000272	0.189457	0.00497799	0.698648	0.00434	NA	0.0325522	NA
ENSG00000224324.1	THAP5P1	processed_pseudogene	2	0	0.750409	1.83273	0.752719	1.04757	0.47	1.09332	0.43714	0.521718	0.0408	0.189883	0.612451	0.53701	0.168	NA	0.758233	NA
ENSG00000201649.1	RNY4P34	misc_RNA	2	0	3.21092	0	8.14877	0	-0.12	-2.8223	1.32654	-2.10362	0.577	0.191859	0.478215	0.330674	0.79	NA	NA	NA
ENSG00000269971.1	AL020997.2	lncRNA	2	0	1.84516	0.492127	5.9042	0.909819	0.08	-1.30149	1.93703	-0.923704	0.697	0.195907	0.0202346	0.32613	0.86	NA	0.0861153	NA
ENSG00000278301.1	GRAMD4P3	processed_pseudogene	2	0	0.977707	1.03984	2.37232	0.94765	-0.06	0.70406	1.3897	-0.0812489	0.75	0.196829	0.0105231	0.882125	0.889	1	0.0552198	1
ENSG00000201654.1	RNU6-7	snRNA	2	0	2.90583	0	0	6.63779	NA	-2.46703	-2.34894	0.0758988	NA	0.198677	0.213803	0.963167	NA	NA	NA	NA
ENSG00000240695.1	AC117382.1	processed_pseudogene	2	0	0.845267	1.54701	1.6336	0.897133	0.15	0.5097	0.861871	0.162109	0.317	0.198949	0.0281918	0.683789	0.588	1	0.107473	1
ENSG00000119630.14	PGF	protein_coding	2	1	0.66984	1.04431	1.2387	0.924021	0.18	0.537896	1.2814	0.0419723	0.298	0.199087	0.0020902	0.920348	0.569	1	0.0170394	1
ENSG00000280337.1	DUX4L25	unprocessed_pseudogene	2	0	0	0	3.44378	1.56735	0.07	4.32968	5.6537	4.20316	0.622	0.199572	0.093524	0.212876	0.816	1	0.237402	1
ENSG00000273311.1	DGCR11	lncRNA	2	0	0.837032	1.18405	0.652396	1.15994	0.12	0.372688	-0.228717	0.231828	0.562	0.199949	0.440666	0.423671	0.781	1	0.625827	1
ENSG00000106714.17	CNTNAP3	protein_coding	2	0	0.578501	1.25311	1.23839	0.534932	1.02	1.07181	1.78098	-0.497896	0.0125	0.200203	0.0315287	0.554483	0.0753	NA	0.115529	1
ENSG00000118495.20	PLAGL1	protein_coding	2	0	0.964013	1.76797	1.19536	0.890917	0.15	0.388408	0.181516	-0.281768	0.663	0.202898	0.550675	0.357301	0.841	1	0.712983	1
ENSG00000277159.1	AL139384.2	lncRNA	2	0	1.17732	0.814227	1.07649	0.793018	0.07	-0.368127	-0.111576	-0.577997	0.659	0.206283	0.700308	0.0469687	0.839	1	0.822497	1
ENSG00000223960.7	CHROMR	lncRNA	2	1	0.974029	1.54288	5.50928	0.700371	0.37	0.462508	2.74998	-0.309119	0.0632	0.206719	2.19658e-14	0.401903	0.223	1	1.78559e-12	1
ENSG00000267757.4	EML2-AS1	lncRNA	2	0	0.803602	1.44486	1.57888	0.894709	-0.57	0.784875	1.29716	0.515934	0.00129	0.209654	0.0368504	0.409536	0.0143	1	0.128013	1
ENSG00000275807.1	AC145285.6	lncRNA	2	0	1.44483	0.870508	1.27502	0.732095	-0.74	-0.612443	0.268084	-0.498148	4.5e-06	0.211431	0.565127	0.294572	0.000171	1	0.724034	1
ENSG00000101098.13	RIMS4	protein_coding	2	0	0.996478	1.60748	0.815435	1.40159	-0.51	0.388791	-0.253024	0.187358	0.0306	0.214896	0.422836	0.550128	0.138	1	0.610784	1
ENSG00000071967.12	CYBRD1	protein_coding	2	0	0.757427	1.16382	1.04712	0.442736	0.51	0.627444	0.786174	-0.534204	0.429	0.21493	0.123896	0.294415	0.684	1	0.284368	1
ENSG00000199899.2	Y_RNA	misc_RNA	2	0	0	2.371	1.83347	0	0.04	4.03922	3.2864	0	0.977	0.215694	0.318365	1	NA	NA	NA	NA
ENSG00000275479.1	AC087741.2	lncRNA	2	0	0.722457	0.845036	1.17207	2.45927	-0.01	1.54823	0.958268	1.74284	0.978	0.216107	0.457106	0.15826	0.991	NA	NA	NA
ENSG00000270083.1	AL021878.4	lncRNA	2	0	1.27919	0.634432	1.53159	0.640442	0.02	-0.869762	0.296309	-0.706309	0.912	0.220548	0.658599	0.307255	0.964	NA	0.791855	NA
ENSG00000034053.14	APBA2	protein_coding	2	0	0.98519	1.68087	0.997321	1.21657	-0.3	0.362682	0.307525	0.192242	0.149	0.220569	0.299974	0.513215	0.385	1	0.495862	1
ENSG00000267327.2	AC009271.1	lncRNA	2	0	0.709749	1.17972	1.01241	0.913426	-0.17	0.76136	0.895681	0.437188	0.329	0.221609	0.147905	0.485459	0.6	NA	0.318313	1
ENSG00000230992.3	FAM201B	processed_pseudogene	2	0	0.58499	1.17088	1.53511	0.888133	0.7	0.895303	0.771719	0.336639	0.148	0.2229	0.295406	0.649095	0.383	NA	0.491134	NA
ENSG00000188910.8	GJB3	protein_coding	2	0	1.1288	1.70333	0.640137	0.938307	NA	0.449594	-0.476368	-0.0171766	NA	0.225028	0.20757	0.963134	NA	1	0.39375	1
ENSG00000125430.9	HS3ST3B1	protein_coding	2	1	0.927174	1.13832	1.69376	0.955065	-0.13	0.32525	0.872281	0.00601392	0.574	0.225675	0.00108215	0.982147	0.789	1	0.0103212	1
ENSG00000170577.8	SIX2	protein_coding	2	0	0.944241	1.44907	1.14621	0.971331	-0.28	0.410921	0.24381	0.186091	0.0476	0.228869	0.477155	0.585191	0.186	1	0.65581	1
ENSG00000276900.1	AC023157.2	lncRNA	2	0	1.3761	0.774467	1.38891	0.959499	-0.42	-0.447925	0.414345	0.0253699	0.0527	0.230272	0.260727	0.945187	0.198	1	0.455362	1
ENSG00000279432.1	AC015799.1	TEC	2	0	0.989638	1.36979	1.49445	0.934788	-0.42	0.461698	0.895079	-0.171421	0.0014	0.231414	0.0198752	0.658142	0.0152	1	0.0851451	1
ENSG00000268870.1	AC008758.5	protein_coding	2	0	0.605204	1.12336	1.31704	0.83717	-0.94	0.860101	1.2259	0.689098	0.0905	0.232672	0.0870086	0.33813	0.282	1	0.226327	1
ENSG00000275022.1	MIR6753	miRNA	2	0	0	2.09206	0	1.53121	-0.19	3.01782	1.58178	2.77658	0.189	0.233758	0.550372	0.273017	0.443	NA	NA	NA
ENSG00000268364.2	SMC5-AS1	lncRNA	2	0	1.22052	0.996675	1.07836	0.852943	-0.44	-0.454414	0.0287133	-0.429143	0.115	0.234765	0.939401	0.256753	0.328	1	0.96667	1
ENSG00000170542.6	SERPINB9	protein_coding	2	0	0.952452	1.22891	1.2841	0.798552	-0.11	0.318496	0.594256	-0.0767313	0.519	0.235617	0.0262814	0.775556	0.75	1	0.102475	1
ENSG00000212558.1	AC104794.1	snoRNA	2	0	0	2.47475	1.53271	0	-0.02	3.90257	3.27617	0	0.967	0.238633	0.326439	1	0.987	NA	NA	NA
ENSG00000131016.17	AKAP12	protein_coding	2	0	0.988994	1.36344	0.829409	1.14028	-0.13	0.268209	-0.18132	0.292379	0.405	0.238858	0.428544	0.197774	0.665	1	0.615256	1
ENSG00000273723.1	SUGT1-DT	lncRNA	2	0	1.35481	0.504885	1.01905	0.967521	-0.1	-0.618354	0.196982	-0.376769	0.887	0.240752	0.702088	0.467837	0.953	1	0.823554	1
ENSG00000229951.5	FLJ31356	lncRNA	2	0	0.641508	1.04544	1.35084	0.930627	0.25	0.49655	1.02293	0.0132706	0.691	0.240912	0.0152543	0.975047	0.856	1	0.0710517	1
ENSG00000230732.4	AC016949.1	lncRNA	2	0	0.668778	1.04999	1.13962	0.734202	0.41	0.455912	0.504436	0.139715	0.0208	0.24329	0.19574	0.721109	0.107	1	0.37946	1
ENSG00000172232.10	AZU1	protein_coding	2	0	0.833856	1.38271	1.24692	0.914151	1.26	0.552171	1.02475	-0.217626	2.91e-05	0.243602	0.0293921	0.648582	0.000747	1	0.110539	1
ENSG00000199631.1	SNORD33	snoRNA	2	0	6.1395	0	6.94214	0	-0.91	-3.14976	0.922967	-1.57519	6.78e-06	0.245065	0.710238	0.55265	0.000237	NA	NA	NA
ENSG00000261560.1	AC007216.3	lncRNA	2	0	0.852809	1.24556	1.35149	0.916347	0.73	0.356715	0.599046	0.0665656	0.000917	0.248478	0.0505565	0.829674	0.011	1	0.158605	1
ENSG00000132563.16	REEP2	protein_coding	2	0	0.982744	1.30503	0.978647	1.21432	0.05	0.327461	0.0146242	0.266299	0.828	0.251968	0.960264	0.346586	0.925	1	0.977696	1
ENSG00000223238.1	RNA5SP294	rRNA_pseudogene	2	0	3.67067	0	2.48156	0	-0.82	-2.86115	-0.0521934	-2.15695	0.00176	0.253382	0.982117	0.389212	0.018	NA	NA	NA
ENSG00000251602.7	AL928654.1	lncRNA	2	0	0.922223	1.28347	0.994331	1.11508	-0.12	0.378995	0.283332	0.225128	0.52	0.253651	0.39446	0.49821	0.75	1	0.585284	1
ENSG00000201428.1	RN7SKP71	misc_RNA	2	0	1.12092	0.694051	1.30585	0.661758	-0.28	-1.12788	0.37108	-0.490938	0.0482	0.257098	0.687215	0.602134	0.187	NA	0.813528	NA
ENSG00000180964.17	TCEAL8	protein_coding	2	0	1.05124	0.831578	0.60685	1.10275	1.22	-0.466234	-0.62121	0.169814	0.435	0.260181	0.136571	0.673784	NA	1	0.302098	1
ENSG00000259399.1	TGIF2-RAB5IF	protein_coding	2	0	1.94696	1.5687	0.84565	0.611876	-0.2	-0.536779	-0.956833	-1.58028	0.303	0.262558	0.0487064	0.00131811	0.574	1	0.154614	0.258254
ENSG00000169635.10	HIC2	protein_coding	2	0	1.03585	1.17373	0.867709	0.880734	0.4	0.224727	0.0788555	-0.0592421	0.236	0.2633	0.695436	0.767997	0.502	1	0.819217	1
ENSG00000238198.2	LRIG2-DT	lncRNA	2	1	0.526422	0.705007	1.21738	1.00683	-0.02	0.54158	1.50103	0.376602	0.942	0.264943	0.00183902	0.437722	0.976	1	0.0154986	1
ENSG00000201048.1	Y_RNA	misc_RNA	2	0	0	5.9275	0	1.29465	0.59	3.00565	0.371835	1.12772	0.115	0.265913	0.897727	0.689766	0.328	NA	NA	NA
ENSG00000264895.1	AC006141.1	lncRNA	2	0	0.805224	1.05892	1.07005	0.651691	0.97	0.380876	0.582882	-0.109095	0.0107	0.266622	0.0878712	0.75152	0.0675	1	0.227669	1
ENSG00000287916.1	AC091607.2	lncRNA	2	0	0.664503	1.1139	1.13593	0.829792	0.2	0.569692	1.2569	0.0958862	0.443	0.266663	0.0132698	0.852333	0.695	1	0.0643764	1
ENSG00000277127.1	Metazoa_SRP	misc_RNA	2	0	0.395204	1.4485	2.35068	0.981189	-0.03	1.01267	1.84191	0.788934	0.878	0.26789	0.0407778	0.387579	0.948	NA	0.137651	NA
ENSG00000187762.5	HSPE1P11	processed_pseudogene	2	0	1.24808	0.602692	2.22752	0.769747	0.18	-0.881391	1.05615	-0.255178	0.49	0.268969	0.146384	0.735245	0.731	NA	0.316056	NA
ENSG00000073670.14	ADAM11	protein_coding	2	0	0.842711	1.45362	0.528553	1.21066	0.94	0.333719	-0.789517	0.0610868	0.454	0.270934	0.0107505	0.839817	NA	1	0.0559282	1
ENSG00000167895.15	TMC8	protein_coding	2	1	0.712997	1.07995	1.52853	0.922979	0.36	0.509453	1.7346	0.320124	0.00781	0.274244	0.00012786	0.48786	0.0537	1	0.00188916	1
ENSG00000142494.13	SLC47A1	protein_coding	2	0	0.8935	1.57476	0.866253	1.03299	0.25	0.394277	0.0909414	0.197231	0.178	0.275455	0.80334	0.584696	0.427	1	0.888801	1
ENSG00000183340.7	JRKL	protein_coding	2	0	0.982942	0.868126	1.13748	1.01492	-0.67	-0.266443	0.228328	0.0455964	1.07e-05	0.278984	0.346148	0.850605	0.000343	1	0.540805	1
ENSG00000261652.3	C15orf65	protein_coding	2	0	1.03313	1.20675	0.633529	0.773652	0.02	0.457205	-0.505244	-0.0716589	0.993	0.282433	0.253927	0.867218	NA	1	0.448181	1
ENSG00000288569.1	LINC01949	lncRNA	2	1	0.984727	1.09685	1.39958	0.855688	-0.18	0.236346	0.698773	-0.231	0.189	0.283567	0.00131184	0.298357	0.443	1	0.01199	1
ENSG00000252916.1	RNU6-762P	snRNA	2	0	4.33474	0	1.83347	0	-0.15	-3.3285	0.386722	-3.57887	0.299	0.288075	0.895797	0.253351	0.57	NA	NA	NA
ENSG00000185522.9	LMNTD2	protein_coding	2	0	1.48682	0.763056	0.980003	1.13665	0.14	-0.587253	0.0512993	-0.410701	0.627	0.292194	0.925854	0.455588	0.819	1	0.958003	1
ENSG00000239908.3	RN7SL75P	misc_RNA	2	0	0.988743	1.96729	1.16069	0.298773	-0.01	0.951281	0.335908	-0.696799	0.968	0.295741	0.719384	0.475159	0.987	NA	0.835444	NA
ENSG00000197766.8	CFD	protein_coding	2	0	0.811113	1.3911	0.631187	1.04874	0.66	0.476192	-0.231816	0.344077	0.229	0.295947	0.621367	0.447046	0.493	1	0.765765	1
ENSG00000278274.1	SNORA61	snoRNA	2	0	0	19.6217	0	13.4402	NA	3.22784	2.29219	2.81667	NA	0.296136	0.459438	0.362154	NA	NA	0.642545	NA
ENSG00000265683.1	SYPL1P2	processed_pseudogene	2	0	1.13482	0.678927	1.56395	0.93139	-0.08	-0.521692	0.619471	-0.00378012	0.54	0.296854	0.19575	0.993768	0.766	1	0.37946	1
ENSG00000279394.1	AC015871.4	TEC	2	1	0.7465	1.05978	1.18495	0.998066	0.29	0.405389	1.23839	0.0175976	0.527	0.297383	0.00130845	0.963986	0.755	1	0.0119647	1
ENSG00000250337.7	PURPL	lncRNA	2	0	1.11356	0.826557	1.10816	0.807572	NA	-0.359217	0.447581	-0.360227	NA	0.298073	0.184329	0.292205	NA	1	0.365686	1
ENSG00000282772.1	AL358790.1	lncRNA	2	1	0.69733	1.08752	1.03921	0.487918	NA	0.664565	1.62977	-0.0113897	NA	0.29938	0.00890985	0.986061	NA	NA	0.0496058	1
ENSG00000266308.2	RN7SL510P	misc_RNA	2	0	0.738829	2.15072	4.44971	0.429101	0.13	1.00693	1.67526	-1.24974	0.487	0.302501	0.0834119	0.232021	0.729	NA	0.220322	NA
ENSG00000251503.8	CENPS-CORT	protein_coding	2	0	0.396598	0.793725	1.36944	1.1707	2.6	0.768216	1.37346	0.925597	0.00559	0.303107	0.0630907	0.210785	0.0425	1	0.18362	1
ENSG00000201662.1	RNU6-60P	snRNA	2	0	0	0	5.43415	1.99943	-0.33	-2.71614	0.755241	-0.00677919	0.0683	0.30626	0.757688	0.997822	0.235	NA	NA	NA
ENSG00000143365.19	RORC	protein_coding	2	0	1.2459	1.44092	0.695787	0.888213	0.53	0.372845	-0.26972	-0.182155	0.134	0.308871	0.464562	0.619186	0.36	1	0.645833	1
ENSG00000183778.17	B3GALT5	protein_coding	2	1	1.00943	0.894754	1.66986	0.721307	0.08	-0.270111	0.906233	-0.403062	0.91	0.310301	0.000611834	0.129835	0.963	1	0.00665295	1
ENSG00000278702.1	Metazoa_SRP	misc_RNA	2	0	0.542838	1.47945	1.38781	0.629841	0.64	0.936257	1.7075	0.445099	3.95e-05	0.31098	0.0585253	0.63269	0.000966	NA	0.174831	NA
ENSG00000167613.16	LAIR1	protein_coding	2	1	0.708677	1.08911	1.34393	0.757499	-0.83	0.446157	1.15509	-0.181402	5.37e-06	0.313163	0.00884118	0.68237	0.000195	1	0.0493309	1
ENSG00000276434.1	AL136221.1	lncRNA	2	0	0.828207	1.21228	0.710032	1.1923	-0.05	0.581884	-0.203012	0.189813	0.912	0.313251	0.735044	0.743809	0.964	NA	0.846419	1
ENSG00000256417.1	AC006206.2	lncRNA	2	0	1.14198	0.903002	1.03699	0.795903	-0.06	-0.383774	-0.139412	-0.407422	0.701	0.31406	0.712084	0.279844	0.862	1	0.830537	1
ENSG00000257379.1	AC023509.1	lncRNA	2	0	1.059	0.933706	2.41591	0.925563	0.05	-0.591486	0.850998	-0.62697	0.767	0.316779	0.144726	0.287306	0.896	1	0.313801	1
ENSG00000182700.5	IGIP	protein_coding	2	0	1.20168	0.968963	0.82701	1.08066	NA	-0.295434	-0.438499	0.111538	NA	0.32322	0.143678	0.706156	NA	1	0.312176	1
ENSG00000201367.1	RNU6-522P	snRNA	2	0	0	2.15545	2.25596	0	1.9	2.81535	3.28559	2.49441	0.00813	0.324849	0.244809	0.384161	0.0552	NA	NA	NA
ENSG00000207003.1	RNU6-611P	snRNA	2	0	3.3036	0	0	1.67041	0.38	-2.59418	-1.84996	-0.920126	0.223	0.324946	0.47556	0.709045	0.486	NA	NA	NA
ENSG00000186431.19	FCAR	protein_coding	2	1	0.807675	1.0998	1.58849	0.87074	0.11	0.383579	1.07352	-0.267468	0.635	0.32581	0.00559285	0.495494	0.824	1	0.0354477	1
ENSG00000234965.2	SHISA8	protein_coding	2	0	0.859724	1.72786	0.798996	1.24803	-0.25	0.583747	-0.0768045	0.0145766	0.0617	0.328859	0.900251	0.980634	0.22	NA	0.944078	1
ENSG00000278422.1	RN7SL331P	misc_RNA	2	0	0.371191	1.4588	1.03398	0.586422	-0.09	1.18479	1.32168	0.121747	0.573	0.331454	0.277581	0.923659	0.788	NA	NA	NA
ENSG00000229619.4	MBNL1-AS1	lncRNA	2	0	0.810804	1.12034	1.15974	0.851605	-0.72	0.325572	0.46093	0.251013	1.57e-05	0.332221	0.167947	0.456191	0.000474	1	0.34502	1
ENSG00000171016.13	PYGO1	protein_coding	2	0	1.03749	1.31683	0.671761	0.959824	NA	0.257365	-0.684646	-0.0378049	NA	0.333943	0.0107679	0.887131	NA	1	0.0559936	1
ENSG00000207561.1	MIR635	miRNA	2	0	0	2.371	0	2.22159	0.8	3.07204	2.59558	2.4772	0.0324	0.335107	0.420281	0.440478	0.143	NA	NA	NA
ENSG00000198003.12	CCDC151	protein_coding	2	0	1.25944	0.838268	1.16433	0.929556	1.23	-0.421734	-0.0460199	-0.289172	0.156	0.33874	0.915772	0.507886	0.395	1	0.952756	1
ENSG00000176919.13	C8G	protein_coding	2	0	0.258842	0.957201	1.09344	1.02433	0.01	0.726572	1.1348	1.03167	0.988	0.340784	0.129816	0.16456	NA	NA	0.293084	NA
ENSG00000154122.14	ANKH	protein_coding	2	0	0.864781	1.13713	0.699092	1.45796	0.15	0.340848	-0.0370533	0.531258	0.263	0.340908	0.918806	0.137227	0.533	1	0.9541	1
ENSG00000198879.12	SFMBT2	protein_coding	2	1	0.665024	1.01234	1.0102	0.826739	-0.75	0.217372	0.704637	0.0161131	0.363	0.348534	0.00219114	0.944459	0.631	1	0.0175685	1
ENSG00000112902.12	SEMA5A	protein_coding	2	0	1.37535	1.00894	0.646326	0.797378	-0.58	-0.327636	-0.637588	-0.468052	0.00342	0.34866	0.0695191	0.179701	0.0298	1	0.195115	1
ENSG00000287249.1	AC005400.1	lncRNA	2	0	0.901116	1.00572	1.082	0.600762	-0.94	0.50916	0.915189	-0.162319	0.000904	0.348787	0.0898169	0.767275	0.0108	1	0.230968	1
ENSG00000268603.1	AC053503.4	lncRNA	2	0	0.83655	1.41928	1.11967	0.687054	0.73	0.608416	0.740534	-0.285267	0.00136	0.350173	0.253587	0.668205	0.0148	NA	0.447856	1
ENSG00000274378.1	AC005702.3	unprocessed_pseudogene	2	0	0.771207	1.32492	1.38074	0.811021	-0.31	0.667142	0.927005	0.435124	0.19	0.354257	0.191997	0.54512	0.444	NA	0.374703	NA
ENSG00000278462.1	AL359880.1	lncRNA	2	0	0.317654	1.02379	1.06772	0.8631	NA	0.956547	1.39867	1.10179	NA	0.354649	0.169524	0.278717	NA	NA	NA	NA
ENSG00000260088.1	DDX59-AS1	lncRNA	2	0	0.788996	0.969293	1.32769	1.01536	1.07	0.52708	0.88474	0.023592	0.528	0.35574	0.118519	0.967192	NA	1	0.276609	1
ENSG00000255411.3	LINC02548	lncRNA	2	0	0.776092	1.14488	1.42468	0.99393	-0.11	0.411106	0.685519	-0.116385	0.473	0.356172	0.122516	0.794831	0.718	1	0.282555	1
ENSG00000078795.17	PKD2L2	protein_coding	2	0	0.970933	1.33442	1.45336	0.822366	NA	0.520591	1.04852	-0.223071	NA	0.356403	0.0614483	0.69506	NA	1	0.180309	1
ENSG00000202111.1	VTRNA1-2	misc_RNA	2	0	1.83533	0	0	2.29682	-0.2	-2.80491	-1.86942	0.548724	0.333	0.359159	0.54111	0.84886	0.603	NA	NA	NA
ENSG00000201217.1	Y_RNA	misc_RNA	2	0	0	2.50171	1.53271	0	0.03	2.32782	0.99142	-1.71335	0.806	0.359603	0.705338	0.533419	0.914	NA	NA	NA
ENSG00000231760.5	AL355312.2	lncRNA	2	0	0.788165	1.01341	1.39632	0.855048	NA	0.395685	1.10831	-0.177117	NA	0.365012	0.0104581	0.686786	NA	1	0.0550044	1
ENSG00000231233.1	CFAP58-DT	lncRNA	2	1	0.741735	0.57777	3.79727	1.28953	NA	-0.46463	2.09475	0.333663	NA	0.365984	1.70128e-05	0.502196	NA	1	0.000342715	1
ENSG00000233250.1	AC233728.1	lncRNA	2	0	2.54535	1.04054	0.319426	0.611371	-0.18	-0.950891	-0.958382	-1.98269	0.256	0.367682	0.366287	0.0745126	0.524	NA	NA	NA
ENSG00000233538.1	AC017104.2	lncRNA	2	0	0.823995	1.01289	1.97859	0.90383	-0.05	0.534915	1.16287	-0.120356	0.965	0.369222	0.047853	0.841667	NA	1	0.152791	1
ENSG00000175318.12	GRAMD2A	protein_coding	2	0	0.48545	1.13864	1.34337	0.515518	1.36	0.549353	1.15684	-0.643617	0.116	0.369412	0.055494	0.309755	0.329	1	0.168667	1
ENSG00000235631.2	RNF148	protein_coding	2	0	0.801517	1.13312	1.25602	0.714601	NA	0.333781	0.677982	-0.46392	NA	0.369863	0.0661098	0.221966	NA	1	0.188843	1
ENSG00000207378.1	RNU6-748P	snRNA	2	0	0	2.8872	0	1.41234	-0.95	2.49077	0.371835	1.98714	1.84e-05	0.371417	0.899672	0.478279	0.000533	NA	NA	NA
ENSG00000187792.5	ZNF70	protein_coding	2	0	0.960203	1.1387	1.39562	0.974679	NA	0.189686	0.524428	-0.183304	NA	0.372382	0.0132426	0.389393	NA	1	0.0643119	1
ENSG00000226250.2	LINC00408	lncRNA	2	0	1.20096	1.33899	0.865266	0.986861	0.59	0.330031	-0.249817	0.0412189	0.069	0.372722	0.508567	0.911444	0.237	1	0.680803	1
ENSG00000281469.1	AC019226.1	TEC	2	0	0.664909	0.873775	1.19606	1.00887	-0.21	0.624365	0.711811	0.221231	0.163	0.373295	0.308335	0.753683	0.406	NA	0.50432	1
ENSG00000213999.17	MEF2B	protein_coding	2	0	1.17069	1.24242	0.452857	0.927194	-0.18	-0.547043	-1.57941	-0.443856	0.263	0.374436	0.0126388	0.468647	0.532	1	0.062394	1
ENSG00000252473.1	AC007684.1	snoRNA	2	0	0.688054	0	1.18169	1.67041	-0.33	1.95161	1.42085	1.48557	0.105	0.375235	0.526114	0.501872	0.311	NA	NA	NA
ENSG00000288649.1	ACTL10	protein_coding	2	0	1.11481	0	4.99542	0.481712	-1.27	-1.5806	2.21867	-0.794137	0.0275	0.376245	0.209912	0.65492	0.128	1	0.396667	1
ENSG00000167363.14	FN3K	protein_coding	2	0	1.08643	1.63406	0.745989	0.954157	0.08	0.450732	-0.405976	-0.344583	0.691	0.379064	0.42962	0.501505	0.856	1	0.616289	1
ENSG00000277947.1	SNORD3D	snoRNA	2	1	4545.25	0	3353.48	0	-0.06	-3.40337	-0.65012	-30.1044	0.85	0.380302	0.866905	1.12196e-13	0.936	1	0.926209	7.18091e-10
ENSG00000104368.19	PLAT	protein_coding	2	1	0.864145	1.07746	1.62505	0.937322	0.33	0.402219	1.20229	-0.108527	0.755	0.380343	0.00846739	0.81318	NA	1	0.047837	1
ENSG00000279838.1	AL356273.3	TEC	2	0	0.986913	1.2264	1.00572	0.891565	0.33	0.317917	0.137257	0.112887	0.82	0.380939	0.705884	0.755533	NA	1	0.826615	1
ENSG00000207009.1	Y_RNA	misc_RNA	2	0	0	2.8872	0	1.29465	NA	2.9083	2.27451	2.02314	NA	0.385991	0.504489	0.552626	NA	NA	NA	NA
ENSG00000073150.14	PANX2	protein_coding	2	0	0.811907	1.47725	0.630669	1.53194	0.01	0.324366	-0.0685805	0.681205	0.927	0.386214	0.85585	0.066177	0.97	1	0.919909	1
ENSG00000248605.5	AC022140.1	lncRNA	2	0	0.720824	1.18454	1.39632	0.551672	-0.27	0.564684	1.41583	-0.43608	0.32	0.387489	0.0278416	0.516326	0.59	1	0.106554	1
ENSG00000162997.15	PRORSD1P	transcribed_unitary_pseudogene	2	0	0.970776	0.83585	1.0961	1.03211	0.14	-0.237159	0.298005	-0.0456243	0.461	0.388243	0.270431	0.866405	0.709	1	0.465699	1
ENSG00000231437.3	LINC01750	lncRNA	2	0	0.651997	1.07664	1.12734	0.360903	2.01	0.653457	0.693469	-0.370779	0.108	0.389702	0.360462	0.627418	NA	1	0.554317	1
ENSG00000256966.6	AL513165.2	protein_coding	2	0	1.24652	0.962854	1.04705	0.972723	-0.3	-0.5913	-0.260168	-0.585744	0.16	0.391649	0.708495	0.399045	0.402	1	0.828201	1
ENSG00000277232.2	GTSE1-DT	lncRNA	2	0	1.02314	1.06423	0.800986	0.947558	-0.18	-0.286463	-0.594786	-0.409531	0.321	0.392494	0.0826286	0.218807	0.591	1	0.218893	1
ENSG00000174564.13	IL20RB	protein_coding	2	0	0.74587	1.06721	1.24846	0.742546	-0.83	0.309497	0.808918	0.0545601	0.00861	0.394474	0.0236196	0.880341	0.0575	1	0.0954022	1
ENSG00000233155.1	HMGA1P8	processed_pseudogene	2	0	1.18944	1.58875	0.831506	0.96036	0.43	0.565886	-0.179907	-0.0922984	0.0088	0.395736	0.794978	0.891745	0.0583	NA	0.883672	NA
ENSG00000225963.8	AC009950.1	lncRNA	2	0	0.888108	1.06117	1.6691	0.81276	0.1	0.305727	0.833563	-0.435164	0.497	0.398341	0.0198526	0.23596	0.735	1	0.0850801	1
ENSG00000206869.1	SNORA70F	snoRNA	2	0	0.8259	3.09735	3.14609	0.952109	0	1.34267	1.69857	0.33377	0.985	0.399622	0.281348	0.839451	0.994	NA	NA	NA
ENSG00000218358.2	RAET1K	transcribed_unprocessed_pseudogene	2	0	0.988878	1.1009	0.698244	1.03363	NA	0.276291	-0.139923	0.290793	NA	0.399786	0.673556	0.371483	NA	1	0.803357	1
ENSG00000267625.1	AC015911.8	lncRNA	2	0	0.734134	1.90288	1.2898	0.850821	-0.05	1.38151	0.795102	0.0439945	0.731	0.400939	0.634932	0.979503	0.878	NA	NA	NA
ENSG00000238113.7	LINC01410	lncRNA	2	0	1.08892	2.15941	0.887376	0.832599	0.13	0.38947	0.0302885	-0.922481	0.875	0.405933	0.948211	0.0503448	0.947	1	0.971477	1
ENSG00000270976.1	AL596327.1	processed_pseudogene	2	0	1.03238	0.502123	0.724553	1.15939	-0.02	-1.20866	0.561635	0.283732	0.916	0.406629	0.672649	0.830697	0.966	NA	NA	NA
ENSG00000165923.16	AGBL2	protein_coding	2	1	0.953165	1.0123	3.6203	0.976733	-0.53	-0.306458	1.87117	0.120465	0.127	0.407035	1.53357e-07	0.745874	0.348	1	5.16543e-06	1
ENSG00000223287.1	RNU6-954P	snRNA	2	0	0	5.91313	0	1.67041	-0.09	1.96824	-1.12771	0.119027	0.653	0.411568	0.667784	0.961955	0.835	NA	NA	NA
ENSG00000206992.1	RNU6-574P	snRNA	2	0	1.94843	0	4.58368	0	1.63	-1.80546	0.766191	-2.0558	0.291	0.412189	0.692984	0.350435	NA	NA	NA	NA
ENSG00000188004.11	SNHG28	lncRNA	2	0	0.561251	1.07823	1.57386	0.522151	0.05	0.635961	0.961231	0.185617	0.831	0.414521	0.212498	0.810574	0.926	NA	0.399715	NA
ENSG00000252050.1	AL606748.2	snoRNA	2	0	3.50717	1.8235	0.964986	0	-1.51	-1.52169	-2.256	-3.36595	0.426	0.414647	0.253049	0.101006	NA	NA	NA	NA
ENSG00000231107.2	LINC01508	lncRNA	2	0	1.03366	0.841227	1.4685	0.916982	-0.67	-0.294853	0.651052	-0.373295	0.145	0.415016	0.0634245	0.298614	0.378	1	0.184242	1
ENSG00000134061.5	CD180	protein_coding	2	1	0.969842	0.982651	1.70909	1.09413	-0.07	0.354209	1.24307	-0.156052	0.682	0.416816	0.00428218	0.72081	0.852	1	0.0290766	1
ENSG00000279648.1	AP000432.2	TEC	2	0	0.953651	1.03043	1.17424	0.927353	0.23	0.295328	0.826688	-0.306519	0.0867	0.419976	0.0230688	0.405296	0.275	1	0.0938458	1
ENSG00000209042.1	SNORD12C	snoRNA	2	0	0	0	2.03719	1.94197	1.09	2.76391	2.1496	2.08087	0.584	0.420169	0.536839	0.549013	NA	NA	NA	NA
ENSG00000228436.3	AL139260.1	lncRNA	2	0	1.06269	0.832949	1.07426	0.891835	-0.13	-0.404061	0.0187511	0.0784427	0.46	0.423429	0.969943	0.872454	0.708	1	0.982878	1
ENSG00000200314.1	Y_RNA	misc_RNA	2	0	0	3.8367	2.00376	0	0.03	1.91125	0.946332	-0.76193	0.903	0.424063	0.700288	0.769114	0.96	NA	NA	NA
ENSG00000198157.11	HMGN5	protein_coding	2	0	0.920893	1.14957	0.92274	1.51029	0.46	0.292308	0.114935	0.34658	0.0103	0.424516	0.756224	0.339974	0.0658	1	0.859532	1
ENSG00000161652.12	IZUMO2	protein_coding	2	0	0.865566	1.31682	1.3488	0.725841	0.12	0.468416	0.860419	-0.415117	0.695	0.425982	0.141472	0.485557	0.859	1	0.309016	1
ENSG00000259630.2	FABP5P9	transcribed_processed_pseudogene	2	0	1.28715	0.929714	1.13116	0.778863	-0.84	-0.537607	-0.154877	-0.61268	0.263	0.426011	0.816072	0.360872	0.532	NA	0.896036	1
ENSG00000258387.1	AL358913.1	processed_pseudogene	2	0	2.23733	0	1.93735	0	NA	-2.82206	-0.0101659	-3.07243	NA	0.426489	0.997634	0.386627	NA	NA	NA	NA
ENSG00000214243.3	AC004980.2	processed_pseudogene	2	0	0.732703	1.29057	0.868157	1.02609	-0.77	0.427077	0.346463	0.165217	0.000887	0.427277	0.521745	0.758855	0.0107	NA	0.690988	1
ENSG00000184206.12	GOLGA6L4	protein_coding	2	0	0.940237	1.02897	1.30342	0.964506	-0.28	0.373512	0.6995	0.374179	0.186	0.431421	0.1401	0.429912	0.438	1	0.306982	1
ENSG00000183421.12	RIPK4	protein_coding	2	0	0.891672	0.96969	1.26509	1.10033	-0.39	0.258527	0.587276	0.632806	0.0846	0.431615	0.0727997	0.0524899	0.271	1	0.20115	1
ENSG00000199426.1	RNU1-108P	snRNA	2	0	1.03238	1.91307	0.72987	0.605887	-0.02	1.16483	0.748052	-0.185105	0.913	0.432684	0.620775	0.905485	0.965	NA	NA	NA
ENSG00000227542.1	AC092614.1	lncRNA	2	0	0.9687	0.687334	1.06819	1.05429	-0.24	-0.328633	0.45171	0.00529666	0.134	0.43493	0.265513	0.989653	0.36	1	0.461061	1
ENSG00000232412.1	AL121601.1	lncRNA	2	0	0.640152	1.29117	0.989195	1.15649	-0.33	0.617328	0.266698	0.617052	0.0788	0.437478	0.741733	0.433232	0.259	NA	0.851258	NA
ENSG00000277635.1	Metazoa_SRP	misc_RNA	2	0	1.2044	0.65554	1.67288	0.817137	NA	-0.79998	1.03957	-0.499042	NA	0.438054	0.274464	0.615816	NA	NA	0.469795	NA
ENSG00000132141.14	CCT6B	protein_coding	2	0	1.32299	1.24595	0.956917	0.907855	0.02	-0.200088	-0.307183	-0.317994	0.911	0.439062	0.230203	0.216747	0.964	1	0.422045	1
ENSG00000236305.1	SLC12A9-AS1	lncRNA	2	0	1.05028	0.981162	0.774869	1.00936	-0.16	-0.619168	-0.642477	-0.498024	0.323	0.439186	0.421049	0.524164	0.594	NA	0.609198	NA
ENSG00000183292.13	PRSS40A	transcribed_unprocessed_pseudogene	2	0	0.572172	1.14753	1.12004	0.995467	-0.41	0.460965	1.45041	0.14033	0.07	0.443112	0.0146625	0.815551	0.239	1	0.0692937	1
ENSG00000166405.15	RIC3	protein_coding	2	0	1.17573	0.607092	1.43817	0.622641	0.38	-0.394214	0.592568	-0.629253	0.248	0.443779	0.230272	0.221003	0.515	1	0.422055	1
ENSG00000260009.1	LINC02130	lncRNA	2	0	1.12926	0.646008	0.549298	1.11283	-0.51	-0.475187	-0.841355	-0.256479	0.0102	0.449763	0.189791	0.676775	0.0653	NA	0.37201	1
ENSG00000287998.1	AC104232.3	lncRNA	2	0	0.938437	1.24213	1.22757	0.916966	0.15	0.238844	0.71605	-0.239266	0.46	0.449927	0.0224773	0.451096	0.708	1	0.0921237	1
ENSG00000173805.16	HAP1	protein_coding	2	1	0.760037	0.979542	1.40079	1.1119	-0.35	0.30861	1.16215	0.124058	0.0105	0.450314	0.00429939	0.76139	0.0665	1	0.0291418	1
ENSG00000214309.5	MBLAC1	protein_coding	2	0	0.997001	0.909491	1.1929	1.06379	-0.45	-0.366159	0.197401	-0.131145	0.0581	0.452889	0.67794	0.781957	0.212	1	0.806453	1
ENSG00000287087.1	AC025175.2	lncRNA	2	0	0.73636	1.12996	1.43678	0.929221	-0.39	0.453184	1.04401	-0.500288	0.727	0.453301	0.0824474	0.412261	NA	1	0.218489	1
ENSG00000134954.14	ETS1	protein_coding	2	0	1.03195	0.879842	1.42056	0.680942	-0.12	0.494358	0.9353	-0.460798	0.393	0.455155	0.155651	0.493924	0.656	1	0.328449	1
ENSG00000224745.1	AC063965.2	lncRNA	2	0	0.620972	1.03093	1.62937	0.901485	-1.28	0.488099	1.41326	0.351119	8.82e-06	0.458859	0.027164	0.592747	0.000292	NA	0.10485	1
ENSG00000233757.6	AC092835.1	protein_coding	2	0	1.14303	1.46246	0.808096	0.676036	0.11	0.279741	-0.0843471	-0.60192	0.403	0.459206	0.824824	0.115432	0.664	1	0.9013	1
ENSG00000279691.1	AC113410.3	TEC	2	0	0.742259	1.22638	1.60101	0.677772	NA	0.961465	1.63838	0.55365	NA	0.460771	0.199571	0.673075	NA	NA	NA	NA
ENSG00000243554.1	AC004967.1	transcribed_unprocessed_pseudogene	2	0	1.3212	0.958175	1.12768	0.728984	-0.55	-0.500109	-0.231307	-0.164592	0.17	0.46207	0.731095	0.80484	0.416	NA	0.843387	1
ENSG00000279759.1	AC118344.2	TEC	2	0	0.787059	1.14183	1.42379	0.925523	-0.07	0.2811	0.973274	-0.174631	0.681	0.465303	0.0111644	0.650548	0.851	1	0.0574824	1
ENSG00000207351.1	Y_RNA	misc_RNA	2	0	1.67008	0	2.82073	0	NA	-2.15892	0.029004	-3.37048	NA	0.466485	0.99173	0.255597	NA	NA	NA	NA
ENSG00000238009.6	AL627309.1	lncRNA	2	0	1.13998	0.661235	1.48039	0.989634	1.16	-0.32124	0.255893	-0.215709	0.00501	0.470698	0.564775	0.627548	0.0395	1	0.723744	1
ENSG00000225880.5	LINC00115	lncRNA	2	0	1.11351	1.06905	0.996596	0.845288	NA	-0.271257	0.101414	-0.4158	NA	0.471096	0.784383	0.266487	NA	1	0.877364	1
ENSG00000200563.1	RNU6-640P	snRNA	2	0	0	3.14968	1.66679	0	0.11	2.91315	2.17216	0	0.57	0.474669	0.598744	1	0.786	NA	NA	NA
ENSG00000287480.1	AL158832.2	lncRNA	2	0	0.955097	1.23303	1.03215	0.735881	-0.14	0.231215	0.19511	-0.270813	0.258	0.476175	0.547924	0.408038	0.527	1	0.711182	1
ENSG00000158220.14	ESYT3	protein_coding	2	0	0.828929	1.42296	0.814811	1.02233	0.18	0.207785	-0.0385152	-0.223853	0.422	0.477642	0.895189	0.444205	0.679	1	0.941088	1
ENSG00000159915.12	ZNF233	protein_coding	2	0	1.23455	0.944626	0.832943	1.08806	1.68	-0.202294	-0.258498	-0.199482	3.35e-12	0.478735	0.36616	0.481596	9.36e-10	1	0.559917	1
ENSG00000202347.1	RNU1-16P	snRNA	2	0	0.80273	0.451697	1.52789	2.15775	NA	-1.2275	1.22977	0.520861	NA	0.479813	0.431033	0.740726	NA	NA	NA	NA
ENSG00000131459.13	GFPT2	protein_coding	2	1	0.80349	1.00027	1.42728	0.5753	0.22	0.207147	1.06586	-0.342738	0.249	0.479982	0.000256661	0.247869	0.516	1	0.00336055	1
ENSG00000255224.1	AC109322.1	lncRNA	2	0	0.807323	1.20312	1.09067	0.887017	0.3	0.348295	0.501541	0.0824824	0.527	0.480183	0.307044	0.867002	0.756	1	0.502923	1
ENSG00000283464.1	AC244452.35	IG_V_pseudogene	2	0	0.898915	1.03126	1.82642	0.670799	NA	0.685441	2.15456	0.194908	NA	0.481521	0.020519	0.842834	NA	NA	0.0867241	NA
ENSG00000123570.4	RAB9B	protein_coding	2	0	1.02582	0.977036	0.678335	1.0175	0.19	-0.140263	-0.39436	-0.173328	0.276	0.481753	0.0501234	0.381053	0.545	1	0.157655	1
ENSG00000199933.1	RNY1P16	misc_RNA	2	0	0	0	2.06797	1.29465	-0.16	2.00548	1.96953	1.528	0.262	0.484479	0.493377	0.596655	0.531	NA	NA	NA
ENSG00000251988.1	RNU4ATAC18P	snRNA	2	0	0.759722	1.79368	2.65619	0	0	1.63651	1.5872	0.813621	0.997	0.49212	0.50531	0.737194	0.999	NA	NA	NA
ENSG00000167971.16	CASKIN1	protein_coding	2	0	0.866298	1.49559	0.879721	1.71711	0.29	0.368991	0.249904	0.819343	0.0309	0.49247	0.645408	0.126399	0.139	1	0.782407	1
ENSG00000274825.1	AL023803.2	lncRNA	2	0	1.31851	0.922294	1.85354	0.637054	NA	0.395089	0.797521	-0.442248	NA	0.493336	0.163316	0.451134	NA	1	0.338721	1
ENSG00000208028.1	MIR616	miRNA	2	0	0	2.63444	7.44468	0	0.25	1.40756	2.77168	-0.778075	0.138	0.49388	0.16098	0.730749	0.365	NA	NA	NA
ENSG00000228340.6	MIR646HG	lncRNA	2	0	0.74196	1.39232	1.33291	0.746348	-0.11	0.330198	0.887877	-0.418184	0.392	0.495102	0.0651839	0.389056	0.655	1	0.187373	1
ENSG00000173110.8	HSPA6	protein_coding	2	0	0.507124	0.902974	4.05905	1.02642	-0.61	-0.666883	1.32326	-0.135029	0.0123	0.497829	0.177357	0.890649	0.0746	1	0.357214	1
ENSG00000284649.1	AC009093.8	transcribed_unprocessed_pseudogene	2	0	0.193998	1.10698	2.47458	0.627902	1.22	1.01455	2.47388	1.12338	0.00538	0.499328	0.092802	0.449142	0.0415	NA	0.236346	NA
ENSG00000236809.2	SNX25P1	unprocessed_pseudogene	2	0	1.09994	1.0813	0.766379	0.963966	0.21	-0.309729	-0.481604	-0.0280457	0.254	0.50033	0.29794	0.950538	0.521	1	0.493734	1
ENSG00000258337.1	AC130895.1	lncRNA	2	0	0.808981	1.71312	1.14881	0.791033	NA	0.448586	0.38549	-0.349107	NA	0.503068	0.565641	0.60872	NA	NA	0.724256	1
ENSG00000257433.6	AC004241.1	lncRNA	2	0	0.700249	1.19472	1.0954	0.610291	-0.2	0.323751	0.343497	-0.321888	0.151	0.503857	0.477488	0.515565	0.387	1	0.656078	1
ENSG00000250387.3	LINC02197	lncRNA	2	0	1.02055	0.860904	1.52589	0.782799	0.03	0.698549	1.10749	-0.0539954	0.874	0.508918	0.294213	0.959325	0.947	1	0.489981	1
ENSG00000106852.15	LHX6	protein_coding	2	0	0.856399	0.823465	1.1189	1.19267	0.88	-0.197347	0.157405	0.0940937	0.523	0.509966	0.603657	0.751136	0.752	1	0.751918	1
ENSG00000200040.1	Y_RNA	misc_RNA	2	0	0	1.25085	2.82073	0	0.57	2.15458	3.57842	0	0.204	0.511364	0.260855	1	0.46	NA	NA	NA
ENSG00000252391.1	RNU6-638P	snRNA	2	0	1.6518	0	1.81138	0	0.59	-2.13985	0.910093	-1.4376	0.757	0.511406	0.769963	0.659108	NA	NA	NA	NA
ENSG00000227252.2	AC012063.1	lncRNA	2	0	0.699306	1.04354	1.08943	0.751966	-0.65	0.213856	0.723899	-0.00521374	0.000482	0.511704	0.0255593	0.987234	0.00664	1	0.100598	1
ENSG00000207185.1	RNU6-1157P	snRNA	2	0	1.94843	0	1.66679	0	-0.05	-2.05646	0.88892	0.786672	0.793	0.512073	0.766382	0.791981	0.909	NA	NA	NA
ENSG00000243694.3	LINC02027	lncRNA	2	0	0.916874	1.29619	1.10169	0.657106	-0.35	0.316247	0.481788	-0.660823	0.104	0.514662	0.319802	0.178973	0.308	1	0.516139	1
ENSG00000189195.15	BTBD8	protein_coding	2	0	1.38143	1.29838	0.777887	0.979204	-0.33	-0.175313	-0.62695	-0.286094	0.114	0.514946	0.0205294	0.286938	0.327	1	0.0867364	1
ENSG00000201939.1	RNA5SP224	rRNA_pseudogene	2	0	2.33694	0	0	1.02081	-0.03	-2.08199	-3.03234	-1.49148	0.856	0.51559	0.343681	0.636374	0.939	NA	NA	NA
ENSG00000083857.14	FAT1	protein_coding	2	1	1.41586	1.17781	0.644666	0.966631	0.3	-0.140353	-0.816733	-0.171004	0.255	0.515923	0.000192831	0.427462	0.523	1	0.00265474	1
ENSG00000259271.1	ANKRD62P1	transcribed_unprocessed_pseudogene	2	0	1.28301	1.02689	0.651006	0.976398	0.72	-0.250138	-0.743128	-0.00377035	0.258	0.515991	0.056145	0.992127	0.527	1	0.169972	1
ENSG00000201343.1	Y_RNA	misc_RNA	2	0	0	1.35509	3.32087	0	0.48	1.60084	1.2202	-1.33331	0.0911	0.516144	0.623253	0.61832	0.283	NA	NA	NA
ENSG00000232545.1	AC253536.3	lncRNA	2	0	0.912035	1.22902	0.994975	1.21907	NA	0.399948	0.0131452	0.431716	NA	0.516277	0.983194	0.480001	NA	1	0.991335	1
ENSG00000270048.1	AC068790.4	lncRNA	2	0	1.02959	0.372278	1.00198	0.298825	0.71	-0.831754	0.0872744	-1.24465	0.681	0.51678	0.943838	0.334999	NA	NA	NA	NA
ENSG00000262152.7	LINC00514	protein_coding	2	0	1.10892	1.11456	0.79604	0.847132	-0.1	0.174959	-0.0514544	-0.171308	0.537	0.516955	0.849422	0.526614	0.764	1	0.916254	1
ENSG00000223749.11	MIR503HG	lncRNA	2	0	1.35206	0.788839	1.62179	0.760849	NA	-0.277097	0.494396	-0.639839	NA	0.517739	0.239767	0.136349	NA	1	0.433218	1
ENSG00000149591.17	TAGLN	protein_coding	2	0	1.12737	1.02023	0.409368	0.615193	NA	-0.336229	-0.774689	-0.354391	NA	0.519099	0.140973	0.493451	NA	1	0.308279	1
ENSG00000277590.1	MIR7845	miRNA	2	0	1.83533	0	0	1.99943	0.02	-2.14215	0.113595	-0.0547688	0.929	0.520618	0.972067	0.986496	0.97	NA	NA	NA
ENSG00000277363.5	SRCIN1	protein_coding	2	0	0.751525	1.05035	0.854199	1.06973	-0.6	0.186822	0.348618	0.255709	0.00191	0.521075	0.230282	0.37865	0.0191	1	0.422055	1
ENSG00000221303.1	SNORA79	snoRNA	2	0	0.768272	2.89171	0	2.69358	-0.16	0.925635	-0.879916	0.793955	0.248	0.527065	0.589894	0.585613	0.515	NA	NA	NA
ENSG00000255104.8	AC005324.3	protein_coding	2	0	1.14292	0.472451	1.02158	0.598133	0.58	-0.451496	0.63084	-0.49356	0.4	0.530108	0.378772	0.493767	0.662	1	0.570901	1
ENSG00000206755.1	SNORA30	snoRNA	2	0	1.52096	0	0	1.11079	NA	-1.51452	0.705499	1.5864	NA	0.531148	0.749269	0.461801	NA	NA	NA	NA
ENSG00000138795.10	LEF1	protein_coding	2	0	0.970612	1.07811	1.65875	0.783611	-0.43	0.24135	0.950999	-0.15434	0.0512	0.53126	0.0126676	0.687381	0.195	1	0.0624824	1
ENSG00000206903.1	SNORA24B	snoRNA	2	0	1.11339	0	3.66695	0.817673	0.35	1.27771	1.91383	1.00765	0.136	0.533659	0.344148	0.623742	0.363	NA	NA	NA
ENSG00000092295.12	TGM1	protein_coding	2	0	0.94506	1.02569	1.2722	0.657731	-0.15	0.293156	0.963846	0.148156	0.279	0.534002	0.0351114	0.749063	0.548	1	0.123867	1
ENSG00000226725.2	PABPC1L2B-AS1	lncRNA	2	0	0.968903	1.16226	0.841382	1.35761	0.13	0.267528	-0.286845	0.224507	0.333	0.534945	0.513271	0.600778	0.603	1	0.684034	1
ENSG00000182853.12	VMO1	protein_coding	2	0	1.0372	0.69192	0.629851	1.19857	NA	-0.376653	-0.447265	0.608086	NA	0.536399	0.463675	0.296799	NA	NA	0.645185	1
ENSG00000177688.7	SUMO4	protein_coding	2	0	0.692704	1.03764	1.42274	0.702497	-0.27	0.294478	0.811118	-0.0537775	0.103	0.536791	0.0853601	0.910427	0.306	1	0.223759	1
ENSG00000221439.1	RNU4ATAC16P	snRNA	2	0	0.994517	1.38076	1.36106	0	NA	1.10457	0.805817	0.0959884	NA	0.537453	0.656636	0.958596	NA	NA	NA	NA
ENSG00000200105.1	RNU6-251P	snRNA	2	0	1.31356	0	0	1.41234	-0.03	-2.5559	-2.54823	-0.933924	0.85	0.53746	0.538691	0.81989	0.936	NA	NA	NA
ENSG00000201229.1	SNORA63D	snoRNA	2	0	0.869369	1.73232	0	1.55358	-0.15	1.20785	-0.322364	0.872644	0.355	0.537855	0.880273	0.657388	0.624	NA	NA	NA
ENSG00000250754.6	LINC02436	lncRNA	2	0	0.997434	1.07448	1.37413	0.728012	-0.75	0.389981	0.942097	-0.369305	0.684	0.537884	0.133998	0.563113	NA	1	0.298415	1
ENSG00000165810.17	BTNL9	protein_coding	2	0	1.09561	0.893834	1.19704	0.896724	-0.29	-0.250101	0.140483	-0.350047	0.0584	0.539452	0.728871	0.384535	0.212	1	0.841455	1
ENSG00000260310.1	AC027277.2	lncRNA	2	0	1.10137	0.680981	1.12623	0.607899	0.14	-0.437356	0.155752	-0.721036	0.497	0.540423	0.823243	0.312747	0.736	NA	0.9	NA
ENSG00000164619.10	BMPER	protein_coding	2	0	1.49637	1.4857	0.737138	0.828553	0.95	-0.225307	-0.84287	-0.634496	0.028	0.542543	0.0241919	0.0868552	0.13	1	0.0969358	1
ENSG00000273590.4	SMIM11B	protein_coding	2	0	1.10677	7.47059	0.17799	0.433953	-0.23	0.835205	-2.50771	-2.22694	0.174	0.543651	0.0715317	0.106854	0.422	1	0.19879	1
ENSG00000272800.3	AC021851.1	lncRNA	2	0	1.25515	1.1541	0.96709	0.992349	-0.31	-0.199952	-0.181871	-0.0446208	0.116	0.544219	0.580824	0.891051	0.329	1	0.735494	1
ENSG00000270175.1	AC023509.3	lncRNA	2	0	1.11336	0.998227	0.942327	1.50361	-0.28	-0.23231	0.0279887	0.547756	0.0669	0.544268	0.940896	0.13252	0.232	1	0.967506	1
ENSG00000257966.1	OLA1P3	processed_pseudogene	2	0	0.790632	1.00534	1.22741	0.886581	-0.77	0.201478	0.752897	-0.276067	2.46e-05	0.544607	0.0224723	0.408291	0.000661	1	0.0921196	1
ENSG00000249803.6	AC112178.1	lncRNA	2	0	0.531191	1.03493	1.00239	0.389466	0.02	0.491169	0.909569	-0.667559	0.912	0.545257	0.258905	0.414132	0.964	1	0.453627	1
ENSG00000188883.5	KLRG2	protein_coding	2	0	0.862456	1.19858	0.606636	1.11517	-1.14	0.235759	-0.310944	0.355709	0.000156	0.546672	0.433826	0.359086	0.00283	1	0.619783	1
ENSG00000168970.22	JMJD7-PLA2G4B	protein_coding	2	0	1.0799	0.781072	0.763142	1.22512	0.16	-0.232698	-0.21686	0.103974	0.912	0.558784	0.585654	0.793026	NA	1	0.73861	1
ENSG00000185432.12	METTL7A	protein_coding	2	0	1.15902	1.17452	0.57046	0.915343	0.24	-0.215335	-0.872251	-0.279574	0.269	0.562613	0.0210916	0.453302	0.538	1	0.0883166	1
ENSG00000237276.8	ANO7L1	transcribed_unprocessed_pseudogene	2	1	0.897836	1.04912	4.11775	0.436344	-0.4	-0.410094	2.21206	-1.27747	0.248	0.566355	0.00103335	0.0914031	0.515	NA	0.00997571	1
ENSG00000267213.4	AC007773.1	lncRNA	2	0	0.931735	1.06361	1.17291	0.838095	0.41	0.230304	0.673134	-0.0407241	0.118	0.56885	0.0895655	0.919581	0.333	1	0.230579	1
ENSG00000240057.6	AC078785.1	lncRNA	2	0	1.05486	0.747739	1.17877	0.795872	-0.18	0.333916	1.10628	-0.273869	0.171	0.569522	0.0576703	0.642831	0.418	1	0.173137	1
ENSG00000267009.6	AC007780.1	lncRNA	2	0	0.904817	1.01989	1.1129	0.658883	-0.7	0.304745	0.571853	-0.084784	0.00125	0.571998	0.285898	0.876944	0.014	1	0.481486	1
ENSG00000105392.16	CRX	protein_coding	2	1	0.721446	1.03209	1.49594	0.874636	0.4	0.250672	1.22539	-0.225095	0.0761	0.572137	0.00553628	0.612444	0.253	1	0.0351926	1
ENSG00000261884.2	AC040162.1	protein_coding	2	1	0.983677	1.00495	2.43054	0.855835	NA	-0.155718	1.61514	0.0333634	NA	0.574234	2.00094e-09	0.903709	NA	1	9.07923e-08	1
ENSG00000260626.1	AC136944.1	lncRNA	2	0	0.97372	1.05062	1.00539	0.482048	0.17	0.298467	0.580906	-0.527814	0.346	0.576196	0.271758	0.33565	0.614	1	0.467039	1
ENSG00000183688.4	RFLNB	protein_coding	2	0	0.931068	1.2879	0.48223	1.1096	0.29	0.16084	-0.509527	0.346676	0.0808	0.576237	0.0804698	0.225447	0.263	1	0.214816	1
ENSG00000286681.1	AF235103.3	lncRNA	2	1	0.941673	1.11156	1.58626	0.993253	-0.48	0.14075	0.958554	-0.278646	0.713	0.577616	0.000125748	0.271543	0.868	1	0.00186394	1
ENSG00000212123.4	PRR22	protein_coding	2	0	1.27938	0.848857	1.17791	0.979251	0.76	-0.296331	0.0336132	-0.326365	0.0112	0.577732	0.949222	0.536262	0.07	1	0.971995	1
ENSG00000206605.1	RNU6-946P	snRNA	2	0	0	0	3.82773	1.39359	0.01	-1.52935	2.08779	0.200636	0.944	0.579457	0.413578	0.940498	0.977	NA	NA	NA
ENSG00000237846.1	AL773545.3	processed_pseudogene	2	0	1.21381	0.312177	1.90196	0.906057	NA	0.776266	1.20109	0.182785	NA	0.580726	0.392122	0.896644	NA	1	0.583474	1
ENSG00000154511.12	DIPK1A	protein_coding	2	0	1.11229	0.954149	1.16974	0.849986	-0.36	-0.149474	0.146375	-0.31667	0.188	0.580728	0.585742	0.240906	0.44	1	0.738639	1
ENSG00000260231.2	KDM7A-DT	lncRNA	2	1	1.00466	0.802644	1.39203	0.584095	0.71	-0.208942	1.03763	-0.386357	0.00925	0.5812	0.00522393	0.306665	0.0607	1	0.0337669	1
ENSG00000246379.8	AC040168.1	lncRNA	2	1	0.995717	1.53209	1.9001	0.759978	0.3	0.262457	1.28251	-0.343269	0.238	0.581867	0.00635198	0.472685	0.504	1	0.0388224	1
ENSG00000255152.8	MSH5-SAPCD1	protein_coding	2	0	0.920665	1.1079	0.676176	1.29779	0.13	0.219034	0.0968676	0.347166	0.518	0.583535	0.808318	0.381116	0.749	1	0.891715	1
ENSG00000182359.15	KBTBD3	protein_coding	2	0	0.529934	0.877491	1.33121	1.24033	0.75	0.22844	0.796536	0.585129	0.707	0.585503	0.0563179	0.158088	NA	1	0.170338	1
ENSG00000249279.6	LINC02057	lncRNA	2	0	1.04134	1.77506	0.981089	0.707962	-0.03	0.296286	0.518313	-0.485105	0.892	0.586552	0.338849	0.380611	0.954	1	0.534139	1
ENSG00000257403.2	AC008740.1	unprocessed_pseudogene	2	0	1.04194	0.844535	0.480126	1.21169	-0.37	-0.605029	-0.327811	0.29541	0.0426	0.586773	0.765206	0.777904	0.173	NA	NA	NA
ENSG00000271974.1	RDM1P4	transcribed_processed_pseudogene	2	0	0.792614	0	1.50944	1.4466	-0.09	-1.17951	1.06902	0.357908	0.581	0.589528	0.583763	0.856885	0.792	NA	NA	NA
ENSG00000166432.15	ZMAT1	protein_coding	2	0	1.04838	1.07852	0.848912	0.919632	1.36	-0.143166	-0.201703	-0.173442	0.0169	0.592259	0.450396	0.514374	0.093	1	0.634382	1
ENSG00000230651.8	RGPD4-AS1	lncRNA	2	0	1.00808	0.950165	3.29097	0.808313	0.04	0.340245	1.58358	-0.142379	0.871	0.592692	0.0116834	0.823594	0.946	1	0.0592148	1
ENSG00000279903.1	SLC7A2-IT1	TEC	2	0	0.489312	1.49292	0.650608	1.01984	0.75	0.381496	-0.339093	-0.161408	0.686	0.593826	0.641564	0.822625	NA	1	0.779505	1
ENSG00000274954.1	AC090971.5	lncRNA	2	0	0.560044	1.12577	1.06742	0.592969	-0.25	0.489483	0.93928	-0.416181	0.13	0.594141	0.298509	0.662858	0.352	NA	0.494292	NA
ENSG00000173285.4	OR10K1	protein_coding	2	0	0.938373	1.12665	1.68189	0.94497	NA	0.247533	0.952263	-0.359734	NA	0.59646	0.0410087	0.442591	NA	1	0.138167	1
ENSG00000231128.6	AL137856.1	lncRNA	2	0	1.17576	1.22753	0.812265	0.717193	-1.01	-0.276408	-0.417667	-0.475385	0.155	0.596621	0.420724	0.362135	0.394	1	0.608879	1
ENSG00000263938.1	AC100832.2	lncRNA	2	0	0.980196	0.590934	1.82652	1.0391	-0.22	0.435542	0.83958	-0.144516	0.274	0.600357	0.310862	0.862427	0.544	1	0.507046	1
ENSG00000275853.1	Metazoa_SRP	misc_RNA	2	0	0.644564	1.11469	1.84172	0.385783	NA	0.427429	1.80891	-0.840378	NA	0.600837	0.0193864	0.342431	NA	NA	0.0836752	NA
ENSG00000226180.3	AC010536.1	lncRNA	2	0	0.955055	1.39824	0.611529	1.10237	-1.05	0.182862	-0.438257	0.0286703	0.0245	0.601089	0.21625	0.934506	0.119	1	0.404292	1
ENSG00000267062.1	AC018761.2	lncRNA	2	0	0.254123	0.179621	1.35813	1.04345	-0.27	-0.624519	1.8975	1.52055	0.172	0.603723	0.0615416	0.134773	0.419	NA	NA	NA
ENSG00000249646.2	OR7E94P	transcribed_unprocessed_pseudogene	2	0	1.74549	0.929188	2.09972	0.852056	-0.24	-0.300346	0.719634	-0.528514	0.096	0.609192	0.212849	0.367947	0.292	1	0.40018	1
ENSG00000287238.1	AP002954.2	lncRNA	2	0	0.989803	0.966254	1.48098	1.36151	-0.49	0.215135	0.885449	-0.0135141	0.00696	0.611651	0.0348042	0.974543	0.0493	1	0.123332	1
ENSG00000115009.13	CCL20	protein_coding	2	1	1.1695	0.653659	3.2276	0.752579	0.09	-0.311848	2.05459	-0.411561	0.694	0.61192	0.000344687	0.498988	0.858	1	0.00422908	1
ENSG00000270344.3	POC1B-AS1	lncRNA	2	0	1.42455	1.3474	0.901588	0.985962	0.15	-0.0983358	-0.41983	-0.427615	0.364	0.613093	0.0314998	0.027799	0.632	1	0.115474	1
ENSG00000285830.1	AL109628.2	lncRNA	2	0	0.635587	1.00984	1.22545	0.838342	NA	0.208018	0.862698	-0.183907	NA	0.613476	0.0349631	0.655809	NA	1	0.123659	1
ENSG00000283676.1	MIR5087	miRNA	2	0	2.92264	5.9275	0	0	0.04	1.47523	-1.96364	-2.2217	0.836	0.615356	0.527221	0.474398	0.929	NA	NA	NA
ENSG00000082196.21	C1QTNF3	protein_coding	2	0	0.904575	1.16275	1.04086	0.915627	NA	0.160339	0.363714	0.276594	NA	0.615967	0.251396	0.379111	NA	1	0.445797	1
ENSG00000283662.1	AC138904.3	lncRNA	2	1	0.869819	0.951497	2.05858	1.11839	0.41	0.253517	1.48874	-0.1199	0.0795	0.616914	0.00311083	0.813129	0.26	1	0.0228804	1
ENSG00000268001.1	CARD8-AS1	lncRNA	2	1	0.649665	0.781715	1.59473	1.26601	0.37	0.159248	1.07088	0.683501	0.132	0.631977	0.000964068	0.0356982	0.356	1	0.00948605	1
ENSG00000214189.9	ZNF788P	transcribed_unprocessed_pseudogene	2	0	0.69218	1.22097	1.10649	0.336342	-0.11	0.275338	1.05484	-0.774398	0.557	0.635113	0.0666956	0.181541	0.778	1	0.189953	1
ENSG00000207034.1	Y_RNA	misc_RNA	2	0	1.03208	0	2.84646	0	-0.17	-1.4887	2.05812	0.0411572	0.313	0.635436	0.487863	0.989389	0.583	NA	NA	NA
ENSG00000263155.6	MYZAP	protein_coding	2	1	1.35257	1.16047	0.542188	0.817103	-0.6	-0.205333	-1.2159	-0.258337	0.00443	0.635871	0.00577913	0.550883	0.0362	1	0.0362852	1
ENSG00000202343.1	AL078581.1	snoRNA	2	0	0.846776	0.961492	2.33695	1.62506	0.46	-0.765484	0.737753	0.0942069	0.0111	0.635895	0.617984	0.95001	0.0695	NA	NA	NA
ENSG00000255100.1	AP003119.2	lncRNA	2	0	0.705119	0.97215	2.64295	1.36402	1.04	0.368428	1.59661	0.576087	0.000113	0.638563	0.0339892	0.452117	0.00223	NA	0.121492	NA
ENSG00000279966.2	AC008626.2	unprocessed_pseudogene	2	0	0.410453	1.0456	1.08503	0.990048	-0.39	0.64658	0.875755	0.440479	0.138	0.639413	0.522799	0.74898	0.366	NA	NA	NA
ENSG00000228863.8	AL121985.1	lncRNA	2	1	0.707868	1.24753	1.46129	0.951285	0.47	0.201757	1.30816	0.128794	0.00541	0.640687	0.00196286	0.76463	0.0417	1	0.0162488	1
ENSG00000228649.9	SNHG26	lncRNA	2	0	1.08922	0.691478	1.17213	0.827134	-0.09	-0.251368	1.05335	0.0158857	0.787	0.647573	0.0497936	0.976628	0.906	1	0.156946	1
ENSG00000252015.1	RNU6-904P	snRNA	2	0	1.44491	0	1.99252	0	-0.12	-1.45389	2.06022	0.0582571	0.513	0.649274	0.496206	0.985263	0.745	NA	NA	NA
ENSG00000163545.11	NUAK2	protein_coding	2	1	1.22046	0.833405	6.23344	0.848388	0.17	0.130548	2.89867	-0.133079	0.58	0.650232	5.60539e-25	0.643768	0.792	1	8.5968e-23	1
ENSG00000277010.1	AC120498.10	lncRNA	2	0	1.21589	0.569621	0.390781	1.1325	1.6	-0.395766	-0.571498	-0.0394678	7.57e-07	0.650643	0.516368	0.963297	3.93e-05	NA	0.68657	NA
ENSG00000172031.7	EPHX4	protein_coding	2	0	0.971882	1.11902	0.447665	1.09439	NA	0.168284	-0.624081	0.221579	NA	0.650906	0.103902	0.547641	NA	1	0.254745	1
ENSG00000225932.3	CTAGE4	protein_coding	2	0	0.998089	1.05712	1.42969	0.823146	2.33	-0.166028	0.507572	-0.30157	0.0129	0.65092	0.163287	0.410388	0.077	1	0.338721	1
ENSG00000222449.1	RNU6-1140P	snRNA	2	0	0	2.15545	1.81138	0	0.34	1.34951	1.79879	0.924701	0.8	0.657529	0.549316	0.763011	NA	NA	NA	NA
ENSG00000187715.13	KBTBD12	protein_coding	2	0	1.12986	0.870324	1.56815	0.911829	-0.42	0.290354	1.19985	-0.371691	0.433	0.658711	0.0675258	0.572201	0.688	1	0.191427	1
ENSG00000236039.3	AC019117.1	lncRNA	2	0	1.18993	0.671644	1.04877	0.785365	0.34	-0.220095	-0.096368	0.0164496	0.0148	0.659812	0.846778	0.973606	0.0845	1	0.914982	1
ENSG00000171522.6	PTGER4	protein_coding	2	1	1.1035	0.773225	2.03216	0.788162	0.95	-0.149512	1.54377	-0.00387489	0.000262	0.663361	4.57846e-06	0.990941	0.00423	1	0.000110522	1
ENSG00000252549.1	RNU6-759P	snRNA	2	0	0	1.62611	0	3.10716	1.3	1.17541	0.326001	2.36828	0.319	0.663594	0.905721	0.356574	NA	NA	NA	NA
ENSG00000202358.1	RNU6-652P	snRNA	2	0	0	1.47828	1.66043	0	-1.83	1.33961	1.82922	0.220464	0.0626	0.664767	0.547679	0.944149	NA	NA	NA	NA
ENSG00000226578.1	AL132657.1	lncRNA	2	0	1.01941	0.578689	1.5076	0.652201	0.53	-0.267409	0.925699	-0.307966	0.34	0.665816	0.124117	0.616223	0.609	1	0.284791	1
ENSG00000214783.9	POLR2J4	lncRNA	2	0	1.04696	1.02603	0.832981	0.888616	-0.09	-0.151334	-0.150052	-0.240092	0.584	0.66671	0.667049	0.49164	0.794	1	0.798621	1
ENSG00000260735.2	AC139256.1	transcribed_processed_pseudogene	2	0	0.531452	1.22972	0.830468	1.2287	-0.63	-0.486908	0.880194	-0.902159	0.167	0.667339	0.436159	0.42569	0.413	1	0.622176	1
ENSG00000226179.6	LINC00685	lncRNA	2	0	0.50642	0.805491	1.10258	1.03383	-0.03	0.342594	1.0514	0.283938	0.849	0.670208	0.182395	0.722174	0.935	NA	0.363396	NA
ENSG00000115257.15	PCSK4	protein_coding	2	0	1.29022	1.42269	0.844984	0.756415	NA	0.251882	0.00676369	-0.169174	NA	0.671118	0.990882	0.773152	NA	1	0.995379	1
ENSG00000174672.16	BRSK2	protein_coding	2	0	0.955079	1.31553	0.860086	1.33648	1.26	0.122339	-0.148351	0.345811	2.37e-06	0.671677	0.609665	0.224656	0.0001	1	0.756224	1
ENSG00000243005.3	RN7SL16P	misc_RNA	2	0	0.662804	1.92177	2.29184	0.727065	0.17	0.371939	1.28921	-0.517768	0.377	0.680903	0.142316	0.579866	0.643	NA	0.310213	NA
ENSG00000267682.1	AC016590.2	lncRNA	2	0	1.05533	1.05729	0.688783	0.732966	0.16	0.311216	0.0193453	0.172656	0.278	0.682922	0.980064	0.819888	0.547	NA	0.988938	NA
ENSG00000252283.1	Vault	misc_RNA	2	0	2.35936	0	0	1.55358	-0.33	-1.41059	-2.39333	-0.698993	0.0305	0.684302	0.49028	0.837838	0.138	NA	NA	NA
ENSG00000278864.1	AC055811.4	TEC	2	0	1.04125	0.806242	0.713198	1.03986	NA	-0.15724	-0.291205	0.141637	NA	0.687639	0.458488	0.713798	NA	1	0.641941	1
ENSG00000253047.1	AL356356.1	snoRNA	2	0	1.1012	0	1.47374	0	0.24	-1.07658	0.756605	-2.31412	0.355	0.687967	0.763697	0.387993	0.624	NA	NA	NA
ENSG00000272345.1	AL031775.1	lncRNA	2	1	0.983646	1.27995	2.85769	0.776341	1.9	0.181595	1.5876	0.0266168	2.98e-05	0.691027	0.000340317	0.953419	0.000761	1	0.00418886	1
ENSG00000248434.1	AC107463.1	lncRNA	2	0	0.924588	0.530902	2.26944	1.04436	0.63	0.587415	1.56214	0.0943021	0.00532	0.691968	0.291032	0.949331	0.0413	1	0.486959	1
ENSG00000224691.1	AL133553.1	lncRNA	2	0	0.760038	1.34554	1.47966	0.49132	0.22	0.348242	1.46666	-0.0922777	0.804	0.692267	0.0839688	0.917043	NA	NA	0.221246	NA
ENSG00000278662.5	GOLGA6L10	protein_coding	2	0	0.929334	1.19567	1.00654	0.925329	-0.12	0.0977124	0.138849	0.0491218	0.513	0.696236	0.578372	0.84355	0.746	1	0.733649	1
ENSG00000199630.1	Y_RNA	misc_RNA	2	0	0	1.80679	3.66695	0	2.58	1.17109	2.16034	0.113782	0.0197	0.699238	0.461732	0.970482	NA	NA	NA	NA
ENSG00000187098.17	MITF	protein_coding	2	0	1.23338	1.26351	0.969831	0.542347	0.11	0.188385	-0.17985	-0.414012	0.441	0.699648	0.713679	0.39617	0.693	1	0.831494	1
ENSG00000251487.1	AC106744.2	lncRNA	2	0	1.28099	0.318088	1.99278	0.739557	0.13	0.703296	1.25991	-0.776219	0.606	0.701926	0.492673	0.673607	0.806	1	0.668551	1
ENSG00000180251.5	SLC9A4	protein_coding	2	0	1.10853	0.939196	1.51027	0.907419	-0.09	0.112779	0.716852	-0.267082	0.511	0.705379	0.0155811	0.371896	0.744	1	0.0721942	1
ENSG00000201793.1	RN7SKP9	misc_RNA	2	0	0.823368	0.603895	1.5783	1.59948	0.36	0.356954	0.99753	0.771973	0.649	0.70547	0.281796	0.403641	0.833	NA	0.477129	NA
ENSG00000214184.3	GCC2-AS1	lncRNA	2	0	1.22672	0.887852	0.608693	1.04478	-0.6	-0.240386	-0.332872	0.207181	0.023	0.705492	0.602825	0.736409	0.114	NA	0.751411	NA
ENSG00000279372.1	AC137723.1	TEC	2	0	0.474463	1.33245	1.62942	0.648926	-0.26	0.322338	1.21986	0.137081	0.124	0.70715	0.146428	0.872738	0.344	NA	0.316091	NA
ENSG00000222276.1	RNU2-33P	snRNA	2	0	1.67008	1.22725	0.919096	0.586256	NA	-0.514224	-0.63564	-1.15098	NA	0.710959	0.650125	0.417853	NA	NA	NA	NA
ENSG00000283409.1	MIR3662	miRNA	2	0	0	1.80679	3.98504	0	NA	-1.00852	0.0734415	-2.07631	NA	0.712488	0.977653	0.456115	NA	NA	NA	NA
ENSG00000200874.1	Y_RNA	misc_RNA	2	0	1.44491	3.14968	0	0	-0.7	1.01318	-0.982137	-2.1989	4.92e-05	0.714137	0.736545	0.451309	0.00115	NA	NA	NA
ENSG00000264796.1	MIR5009	miRNA	2	0	1.44491	2.1826	0	0	NA	0.956492	0.509534	-0.760012	NA	0.719736	0.851192	0.785523	NA	NA	NA	NA
ENSG00000272829.1	AC002470.1	lncRNA	2	0	1.00147	1.03265	0.948982	0.834624	-0.19	-0.226213	-0.151823	-0.272311	0.204	0.719912	0.809631	0.661382	0.462	NA	0.892456	NA
ENSG00000203411.3	Metazoa_SRP	misc_RNA	2	0	1.58058	1.43716	0.800059	0.976274	0.18	0.363838	0.289406	-0.499969	0.395	0.721234	0.777364	0.629261	0.658	NA	0.872822	NA
ENSG00000251807.1	RNU6-202P	snRNA	2	0	0	0	1.83347	1.7262	NA	1.34617	2.1269	2.0832	NA	0.722149	0.570022	0.576853	NA	NA	NA	NA
ENSG00000196839.13	ADA	protein_coding	2	0	1.05208	1.10779	0.314739	0.629862	-0.11	0.175274	-1.2091	-0.313072	0.648	0.725122	0.0193721	0.530843	0.833	1	0.0836752	1
ENSG00000005961.19	ITGA2B	protein_coding	2	0	1.24809	0.840824	0.854148	1.46351	-0.45	-0.133306	-0.0940863	0.301008	0.188	0.72667	0.80387	0.425162	0.441	1	0.8891	1
ENSG00000275881.1	Metazoa_SRP	misc_RNA	2	0	0.341316	0.74182	1.04422	1.03913	NA	0.496996	0.839779	0.960256	NA	0.726998	0.552273	0.493012	NA	NA	NA	NA
ENSG00000200086.1	RNU6-433P	snRNA	2	0	0	2.15545	0	1.67041	0.38	1.31837	-0.617456	0.937244	0.77	0.727456	0.872204	0.80512	NA	NA	NA	NA
ENSG00000166046.11	TCP11L2	protein_coding	2	0	1.35241	1.02655	0.917873	0.920493	-0.08	0.159575	0.195214	0.161558	0.735	0.728118	0.671276	0.723737	0.88	1	0.80199	1
ENSG00000258170.1	AC089998.4	lncRNA	2	0	1.35072	0.560742	1.69379	0.861585	1.06	-0.277513	1.02761	-0.272274	2.86e-06	0.728132	0.183327	0.730509	0.000119	NA	0.364514	1
ENSG00000124107.5	SLPI	protein_coding	2	1	0.870971	1.11772	3.19225	0.957474	0.39	0.18906	1.85718	0.347525	0.81	0.729533	0.000415649	0.519108	NA	1	0.0049162	1
ENSG00000207923.1	MIR559	miRNA	2	0	0	0	1.83347	2.04162	0.22	1.33604	2.13601	1.93944	0.325	0.730264	0.577762	0.613089	0.596	NA	NA	NA
ENSG00000261221.4	ZNF865	protein_coding	2	0	0.840587	1.07218	1.14914	0.987239	0.25	0.106425	0.0964492	0.151842	0.178	0.731271	0.75565	0.620283	0.426	1	0.859272	1
ENSG00000277493.1	AC139769.3	unprocessed_pseudogene	2	0	1.27062	0.805732	0	1.15225	0.27	-0.618976	-4.41066	-0.525939	0.0397	0.733573	0.0359701	0.770233	0.164	NA	NA	NA
ENSG00000245573.9	BDNF-AS	lncRNA	2	0	0.870569	1.02464	1.11911	0.760281	0.2	0.130416	0.447112	-0.0438904	0.448	0.736136	0.242813	0.908982	0.699	1	0.436676	1
ENSG00000181350.12	LRRC75A	protein_coding	2	1	0.760779	1.00997	3.33349	0.763954	-0.05	0.104065	2.02662	-0.0769766	0.738	0.736795	1.61689e-11	0.802684	0.882	1	9.48894e-10	1
ENSG00000172602.11	RND1	protein_coding	2	1	2.04916	0.872316	16.7061	0.929345	-0.34	-0.214759	3.56192	-0.369987	0.134	0.742372	4.0384e-08	0.57115	0.359	1	1.4976e-06	1
ENSG00000272006.1	AC037487.3	processed_pseudogene	2	0	0	3.57428	1.53271	0	-0.19	0.938157	-0.47749	-2.70243	0.222	0.744064	0.872624	0.374863	0.483	NA	NA	NA
ENSG00000260908.1	AC009093.3	transcribed_unprocessed_pseudogene	2	0	0.937043	1.0385	1.20017	0.981206	0.07	0.200199	0.835101	-0.0117447	0.613	0.74435	0.172006	0.984733	0.811	1	0.350923	1
ENSG00000267277.1	AC024575.1	lncRNA	2	0	0.903621	0.926349	1.39466	1.57233	NA	-0.155941	0.501131	0.573508	NA	0.745228	0.280932	0.210951	NA	1	0.47647	1
ENSG00000279766.1	AC067931.1	TEC	2	0	0.962739	0.915919	1.31743	1.05694	0.02	-0.146217	0.453342	0.0826451	0.909	0.747987	0.3064	0.85266	0.963	1	0.502297	1
ENSG00000233654.2	AC108047.1	lncRNA	2	0	0.825216	1.09068	1.04531	0.935913	-0.08	0.125108	0.528822	-0.240109	0.585	0.749358	0.174179	0.54058	0.795	1	0.353506	1
ENSG00000235655.3	H3P6	processed_pseudogene	2	0	5.49697	0	10.4956	0	NA	-1.27055	0.77965	-1.41654	NA	0.750872	0.845449	0.723347	NA	1	0.914198	1
ENSG00000258072.1	AC126177.6	processed_pseudogene	2	0	1.00776	1.05655	0.660028	0.399607	3.87	-0.18469	-0.303485	-1.05823	0.0047	0.752308	0.605996	0.0801508	NA	NA	0.753279	1
ENSG00000198947.16	DMD	protein_coding	2	0	0.838946	0.517028	1.50653	1.32357	-0.4	-0.250326	0.856079	-0.248572	0.0761	0.75573	0.278202	0.756473	0.253	1	0.473726	1
ENSG00000254791.1	FAR1-IT1	lncRNA	2	0	0.794187	0.767019	1.13859	1.29784	-0.26	-0.318143	1.17037	0.223267	0.0798	0.75596	0.23124	0.822148	0.261	NA	0.423305	NA
ENSG00000278395.1	AC243829.6	unprocessed_pseudogene	2	0	1.50164	0	1.66679	0	0.01	-1.09645	-0.232473	-2.31695	0.973	0.756742	0.94698	0.512753	0.989	NA	NA	NA
ENSG00000120278.16	PLEKHG1	protein_coding	2	1	0.632711	0.65178	1.01524	1.03506	NA	0.095732	0.973722	0.600276	NA	0.757385	0.00142455	0.0496689	NA	1	0.0126973	1
ENSG00000276603.1	AL109614.1	lncRNA	2	0	0.666442	1.11233	1.17728	0.702902	0.09	0.185353	0.474923	0.0160655	0.866	0.760538	0.428405	0.978815	0.943	NA	0.615197	NA
ENSG00000199331.1	Y_RNA	misc_RNA	2	0	2.88983	0	3.66695	0	-0.74	0.744341	1.1707	-0.747224	0.000142	0.761298	0.629604	0.770341	0.00264	NA	NA	NA
ENSG00000186973.11	FAM183A	protein_coding	2	0	1.02546	0.740173	1.09553	0.38496	-0.34	-0.229146	0.444167	-0.108976	0.109	0.76171	0.548853	0.884312	0.318	NA	0.711785	NA
ENSG00000236073.2	AL627311.1	processed_pseudogene	2	0	0	1.16151	0	1.19506	0.24	0.899069	-0.542561	0.128221	0.657	0.763761	0.861066	0.966382	0.838	NA	NA	NA
ENSG00000276728.1	AC142472.1	lncRNA	2	0	1.09084	0.889521	1.09953	0.937775	NA	-0.0976199	0.109367	0.00259506	NA	0.765073	0.735783	0.993576	NA	1	0.847123	1
ENSG00000244218.3	RN7SL81P	misc_RNA	2	0	1.07253	0.697353	1.74616	0.745127	1.75	-0.298067	0.667833	-0.36968	4.01e-12	0.769618	0.493585	0.713493	1.04e-09	NA	NA	NA
ENSG00000207484.1	Y_RNA	misc_RNA	2	0	2.33812	0	1.99252	0	NA	-1.05255	-0.135084	-2.30521	NA	0.770166	0.969623	0.52227	NA	NA	NA	NA
ENSG00000286150.1	AC097459.1	lncRNA	2	0	1.26263	1.18292	0.869491	0.994735	0.15	0.095168	-0.0606943	-0.00733901	0.444	0.771663	0.853747	0.982065	0.696	1	0.918637	1
ENSG00000273265.1	CNNM3-DT	lncRNA	2	0	0.992374	1.00263	0.541444	1.1942	0.2	0.186588	-0.86726	0.141853	0.537	0.774143	0.210213	0.825878	0.764	NA	0.396909	NA
ENSG00000246596.7	AC139795.1	transcribed_unprocessed_pseudogene	2	0	0.918346	1.00092	1.06641	0.672654	-0.01	0.0980556	0.277065	-0.356122	0.947	0.77445	0.417555	0.301654	0.978	1	0.606277	1
ENSG00000288033.1	AC137894.4	lncRNA	2	0	0.840868	0.804193	1.45833	1.31063	2.62	-0.167659	0.266607	-0.143602	0.000721	0.775512	0.646536	0.805497	0.00911	1	0.783065	1
ENSG00000248124.8	RRN3P1	transcribed_unprocessed_pseudogene	2	0	1.15076	0.899819	1.24288	0.94242	NA	-0.0640526	0.394732	-0.135822	NA	0.776574	0.0748205	0.545097	NA	1	0.204761	1
ENSG00000286171.1	AC073140.1	lncRNA	2	0	0.569586	0.770183	5.32299	3.33238	-0.22	0.451	0.479951	0.379859	0.155	0.776797	0.762734	0.810629	0.394	NA	NA	NA
ENSG00000263272.1	AC004148.1	lncRNA	2	0	1.01771	1.15335	0.873641	0.790039	0.03	0.0859143	-0.125397	0.109952	0.929	0.778247	0.683242	0.716286	0.97	1	0.810331	1
ENSG00000127954.13	STEAP4	protein_coding	2	0	1.18354	0.90122	1.37288	0.818075	-0.38	0.115096	0.994957	-0.328618	0.415	0.780745	0.0155874	0.426867	0.672	1	0.0721955	1
ENSG00000277777.1	Y_RNA	misc_RNA	2	0	2.88983	3.46465	0	0	-0.22	0.638603	-1.49504	-0.863383	0.197	0.782068	0.550462	0.722894	0.452	NA	NA	NA
ENSG00000279117.1	AP001972.5	TEC	2	1	1.17684	1.5026	0	0.476824	-0.18	0.132533	-9.19818	-0.524643	0.374	0.784518	4.67819e-13	0.280943	0.64	1	3.2104e-11	1
ENSG00000162804.14	SNED1	protein_coding	2	0	1.02981	1.16779	0.634321	0.990672	0.16	0.0928808	-0.545526	0.0286006	0.272	0.789012	0.12235	0.934306	0.541	1	0.282284	1
ENSG00000075213.11	SEMA3A	protein_coding	2	1	0.695551	1.02453	4.61196	0.589396	NA	0.170766	2.87607	-0.314393	NA	0.790388	6.74018e-06	0.624493	NA	1	0.000154286	1
ENSG00000207304.1	SNORA8	snoRNA	2	0	6.71389	0	0	7.66427	-0.04	0.451541	-2.1439	0.792809	0.879	0.791036	0.24376	0.639934	0.948	NA	0.437622	NA
ENSG00000225447.1	RPS15AP10	processed_pseudogene	2	0	1.15881	1.18488	0.564151	0.636396	NA	-0.202156	-0.540381	-0.836763	NA	0.791645	0.487123	0.281807	NA	NA	0.663957	NA
ENSG00000124208.16	PEDS1-UBE2V1	protein_coding	2	0	1.27837	2.79855	0.771609	0.365108	-0.48	0.600443	-0.523408	-0.857196	0.00533	0.796159	0.821897	0.712389	0.0413	1	0.89962	1
ENSG00000278383.1	AL031673.1	lncRNA	2	0	1.04155	1.0487	0.657174	0.770088	-0.19	-0.17191	-0.845708	-0.471677	0.297	0.798535	0.222903	0.484507	0.568	NA	0.413073	1
ENSG00000284602.1	AL031432.4	lncRNA	2	0	1.03018	0.946901	1.87454	0.901554	-0.34	0.123853	1.03136	-0.518221	0.0814	0.798925	0.0328646	0.288226	0.264	1	0.118801	1
ENSG00000175048.17	ZDHHC14	protein_coding	2	0	0.842312	1.1095	0.615749	1.17604	NA	-0.0860809	-0.518671	-0.0203023	NA	0.79908	0.128154	0.952077	NA	1	0.290284	1
ENSG00000132915.11	PDE6A	protein_coding	2	0	1.01086	0.910563	1.7294	0.968359	NA	0.161674	1.03058	-0.367893	NA	0.801257	0.108174	0.566968	NA	1	0.260785	1
ENSG00000259959.1	AC107068.1	lncRNA	2	0	1.26673	1.47829	0.864975	0.819107	NA	0.0825659	-0.38748	-0.515723	NA	0.804215	0.246986	0.122875	NA	1	0.440937	1
ENSG00000201182.1	RNU6-670P	snRNA	2	0	2.12556	1.47828	0	0	-0.31	-0.824867	-2.54053	-1.06408	0.192	0.805477	0.453191	0.750651	0.446	NA	NA	NA
ENSG00000119915.5	ELOVL3	protein_coding	2	0	0.967032	1.00713	0.682933	1.01514	NA	-0.0969062	-0.421884	0.0847845	NA	0.808127	0.295729	0.829779	NA	1	0.491374	1
ENSG00000272661.1	AC021097.1	lncRNA	2	0	1.83291	0.779173	1.01442	0.730111	NA	-0.194761	-0.559541	-0.0349059	NA	0.808453	0.489635	0.965136	NA	1	0.666048	1
ENSG00000227579.6	AL136114.1	lncRNA	2	0	1.01987	1.09114	0.972029	0.84646	NA	0.0759432	0.0411577	-0.136261	NA	0.808525	0.895771	0.663627	NA	1	0.941564	1
ENSG00000182993.5	C12orf60	protein_coding	2	0	1.80316	1.4738	0.829975	0.992954	0.94	-0.0899343	-0.425143	-0.521193	0.472	0.810214	0.258321	0.165479	NA	1	0.453052	1
ENSG00000248431.2	AC021134.1	lncRNA	2	0	1.07733	0.762542	2.2328	0.75218	NA	-0.10329	1.06776	-0.21278	NA	0.810271	0.0109096	0.619551	NA	1	0.0565644	1
ENSG00000247950.7	SEC24B-AS1	lncRNA	2	0	1.09468	0.993871	1.1453	0.866412	NA	-0.0802381	0.427394	-0.134483	NA	0.81085	0.188015	0.684218	NA	1	0.369869	1
ENSG00000279520.1	AC093525.8	TEC	2	0	0.615066	1.04673	1.548	0.826284	0.13	0.124922	0.888963	0.282939	0.927	0.81711	0.0951364	0.59712	NA	1	0.240006	1
ENSG00000261431.1	AL023803.1	lncRNA	2	0	0	1.30089	0.99484	1.58529	-0.32	0.343009	0.5497	0.743383	0.0524	0.817997	0.710702	0.609737	0.197	NA	NA	NA
ENSG00000235833.1	AC017099.1	processed_pseudogene	2	0	1.60428	1.30182	0.995477	0.946081	0.21	-0.100302	-0.661252	-0.550903	0.128	0.819083	0.136506	0.210999	0.35	1	0.301983	1
ENSG00000275664.1	FP671120.1	misc_RNA	2	0	1.83533	0	8.14877	0	NA	0.558253	1.86968	-1.33239	NA	0.822199	0.43798	0.613456	NA	NA	NA	NA
ENSG00000235119.1	AL138895.1	lncRNA	2	0	1.07016	0.542573	0.840215	1.83432	-0.39	-0.392752	0.39878	1.03536	0.157	0.823683	0.812922	0.523392	0.397	NA	NA	NA
ENSG00000178809.11	TRIM73	protein_coding	2	0	1.25056	0.960626	2.66296	0.926085	0.17	-0.101545	0.751877	-0.670935	0.397	0.824813	0.100274	0.14437	0.659	1	0.248365	1
ENSG00000249773.3	AC092647.5	protein_coding	2	0	1.06367	1.04974	0.743491	0.779713	NA	-0.074218	-0.431513	-0.48953	NA	0.828219	0.21222	0.154095	NA	1	0.399324	1
ENSG00000200597.1	RNVU1-33	snRNA	2	0	0.370491	0	1.24078	1.05233	-0.13	0.43884	1.05877	0.651867	0.744	0.829338	0.595103	0.744661	0.886	NA	NA	NA
ENSG00000257740.1	AC073896.3	lncRNA	2	0	1.30155	0.949901	2.76941	0.80068	0.86	0.182623	1.04212	-0.574124	0.0103	0.832086	0.221857	0.508678	0.0656	1	0.411764	1
ENSG00000159618.16	ADGRG5	protein_coding	2	0	0.917007	1.17361	0.582943	1.04637	-0.37	0.0648625	-0.758064	0.0746471	0.0406	0.832342	0.0152822	0.806512	0.167	1	0.071124	1
ENSG00000207139.1	Y_RNA	misc_RNA	2	0	0	4.742	1.83347	0	2.36	0.550979	0.0342432	-1.73326	0.108	0.832692	0.989679	0.532551	NA	NA	NA	NA
ENSG00000199872.1	RNU6-942P	snRNA	2	0	0	0	4.51192	3.34083	NA	-0.606014	3.47322	2.98289	NA	0.832776	0.191521	0.263535	NA	NA	NA	NA
ENSG00000236086.4	HMGN2P28	processed_pseudogene	2	0	0.345841	1.00344	0.348336	1.10466	NA	-0.274247	-0.740431	0.359393	NA	0.833805	0.579964	0.777416	NA	NA	NA	NA
ENSG00000216316.1	AL022722.1	processed_pseudogene	2	0	0.741403	1.16445	1.00534	0.803841	NA	0.122581	0.197099	0.0479451	NA	0.835139	0.737388	0.934711	NA	1	0.848438	1
ENSG00000198765.12	SYCP1	protein_coding	2	0	0.627355	1.06662	1.12346	0.219941	0.06	0.164762	0.523444	-1.43	0.89	0.835402	0.501401	0.0849703	0.954	NA	0.675524	NA
ENSG00000239389.8	PCDHA13	protein_coding	2	0	1.02451	1.19627	0.767214	0.936604	NA	0.0639776	-0.504988	-0.0475096	NA	0.836423	0.10818	0.877946	NA	1	0.260785	1
ENSG00000243738.3	RN7SL181P	misc_RNA	2	0	1.16942	0.613189	0.610219	1.36713	NA	0.22575	-0.32206	0.128452	NA	0.836617	0.774982	0.906038	NA	NA	NA	NA
ENSG00000232536.1	AL365436.2	lncRNA	2	1	0.994626	0.624066	2.62874	1.24493	NA	-0.137218	1.68937	0.117413	NA	0.837429	0.00851039	0.858188	NA	1	0.0479758	1
ENSG00000286873.1	AC012306.3	lncRNA	2	0	0.860074	1.07715	1.00122	0.541722	-0.06	-0.099804	0.230329	-0.279922	0.833	0.838297	0.63478	0.566194	0.927	1	0.775047	1
ENSG00000134013.16	LOXL2	protein_coding	2	0	0.937734	1.18842	1.52275	0.667812	NA	0.0780128	0.63251	-0.286501	NA	0.839472	0.0988163	0.45312	NA	1	0.246185	1
ENSG00000143786.8	CNIH3	protein_coding	2	0	1.12504	0.807874	1.38657	0.740543	1.54	-0.0843388	0.455864	-0.322162	1.48e-08	0.845603	0.275905	0.455766	1.46e-06	1	0.471349	1
ENSG00000267348.3	GEMIN7-AS1	lncRNA	2	0	0.793789	1.0295	0.973432	1.00906	NA	-0.0588135	-0.0462985	-0.0859661	NA	0.846668	0.878899	0.776383	NA	1	0.932571	1
ENSG00000272034.1	SNORD14A	snoRNA	2	0	0	0	4.42783	2.04162	2.4	-0.631627	2.25616	1.65975	0.000392	0.850885	0.484162	0.609497	0.00576	NA	NA	NA
ENSG00000273682.1	AC109583.3	processed_pseudogene	2	0	1.16906	0	0.964986	1.93416	NA	-0.477008	-0.325345	0.776199	NA	0.851724	0.897782	0.746428	NA	NA	NA	NA
ENSG00000252919.1	Y_RNA	misc_RNA	2	0	0	0	3.66695	1.83746	0.06	-0.597645	2.83026	1.54843	0.775	0.851991	0.351464	0.617081	0.9	NA	NA	NA
ENSG00000251664.5	PCDHA12	protein_coding	2	0	1.31281	1.18425	0.665037	0.986701	0.03	-0.0579602	-0.463515	-0.235143	0.902	0.857248	0.152362	0.46624	0.96	1	0.324155	1
ENSG00000182732.18	RGS6	protein_coding	2	0	1.13607	0.99138	1.25251	0.953476	NA	-0.0537003	0.34193	-0.244364	NA	0.859818	0.25998	0.42138	NA	1	0.454678	1
ENSG00000286912.1	AC006008.1	lncRNA	2	0	1.29941	1.18089	0.645884	0.802727	-0.16	-0.0737083	-0.0668749	-0.457146	0.25	0.859938	0.872737	0.275799	0.518	1	0.928861	1
ENSG00000200742.1	Y_RNA	misc_RNA	2	0	0	0	7.33389	1.99943	-0.38	0.409955	3.48573	2.35369	0.0436	0.861205	0.0944343	0.269186	0.175	NA	NA	NA
ENSG00000231064.7	THBS3-AS1	lncRNA	2	0	1.2008	0.984484	0.590743	1.04061	NA	0.0947443	-0.273146	-0.119214	NA	0.86131	0.622936	0.826092	NA	1	0.766889	1
ENSG00000200350.1	RNU6-1285P	snRNA	2	0	1.6518	0	0	1.67041	-0.22	-0.553828	-1.50724	1.08791	0.157	0.86162	0.635227	0.720273	0.396	NA	NA	NA
ENSG00000287847.1	AC018678.1	lncRNA	2	0	0.883948	1.02084	1.03222	0.756112	NA	0.0616205	0.421475	-0.207445	NA	0.864286	0.236403	0.565101	NA	1	0.429304	1
ENSG00000184922.14	FMNL1	protein_coding	2	0	0.616518	1.07021	1.13406	0.930018	-0.28	0.0668998	0.842523	0.141712	0.304	0.866687	0.0329975	0.720806	0.575	1	0.119095	1
ENSG00000259106.1	AC008056.2	lncRNA	2	0	1.12032	0.961442	1.44554	0.817275	-0.09	-0.080889	0.513601	-0.312972	0.5	0.868736	0.281508	0.52185	0.738	1	0.47692	1
ENSG00000234329.1	AL604028.2	processed_pseudogene	2	0	1.03959	0.986899	1.23233	0.644304	-0.17	-0.0751392	0.0277087	-0.36358	0.37	0.870209	0.951808	0.429525	0.637	1	0.973468	1
ENSG00000261653.1	AC092337.1	lncRNA	2	0	0.78717	0.790668	1.49332	1.24068	0.06	0.110953	1.11408	-0.395621	0.741	0.871087	0.100798	0.563858	0.884	1	0.249367	1
ENSG00000237200.1	ZBTB40-IT1	lncRNA	2	0	0.833989	0.399679	1.31357	1.13807	-0.12	-0.173646	1.03425	0.153197	0.465	0.871167	0.314355	0.883414	0.712	NA	0.510722	NA
ENSG00000272043.1	AC016405.2	lncRNA	2	0	0.957144	1.11933	0.977852	1.05846	NA	0.143996	0.33929	0.47488	NA	0.87124	0.701105	0.584189	NA	NA	0.82298	NA
ENSG00000187621.15	TCL6	lncRNA	2	1	1.28113	0.889932	4.56143	0.931085	0.3	0.0905217	1.94363	-0.0862625	0.309	0.872651	0.000501729	0.878477	0.58	1	0.00566909	1
ENSG00000236140.1	AC245014.1	lncRNA	2	0	1.06483	1.35249	0.641133	0.449018	NA	0.105011	-0.556577	-1.63519	NA	0.8745	0.418368	0.0249744	NA	NA	0.60696	NA
ENSG00000260126.2	AC136431.1	lncRNA	2	0	0.866296	1.27835	1.40132	0.885275	1.22	0.0800997	0.951571	-0.148284	5.39e-08	0.876794	0.061914	0.773911	4.21e-06	1	0.181305	1
ENSG00000275696.1	Metazoa_SRP	misc_RNA	2	0	0.459654	1.17934	1.92997	0.173495	NA	0.219109	1.47651	-0.357581	NA	0.877323	0.286063	0.802612	NA	NA	0.481728	NA
ENSG00000126016.16	AMOT	protein_coding	2	0	1.07123	1.07106	0.818046	0.938481	NA	-0.0374903	-0.131338	-0.210257	NA	0.878158	0.591572	0.389503	NA	1	0.74322	1
ENSG00000268931.1	AC136469.1	lncRNA	2	0	0.432318	0.462485	1.56808	1.04521	NA	0.104785	1.53922	0.432377	NA	0.879036	0.0205096	0.522187	NA	1	0.0867002	1
ENSG00000262209.3	PCDHGB3	protein_coding	2	0	0.829481	1.09171	1.38644	0.9588	-0.03	0.0604809	0.449096	-0.0156241	0.935	0.881361	0.266274	0.969165	0.973	1	0.461414	1
ENSG00000263045.1	AC090286.4	processed_pseudogene	2	0	0.68071	1.28674	1.29954	0.769826	0.4	0.207067	-0.151298	-0.283434	0.228	0.881556	0.914555	0.84016	0.492	NA	NA	NA
ENSG00000170684.9	ZNF296	protein_coding	2	1	1.03974	0.974065	1.78211	0.960471	-0.1	-0.0535952	1.13178	0.240611	0.702	0.882483	0.00115693	0.496652	0.862	1	0.0108596	1
ENSG00000117598.13	PLPPR5	protein_coding	2	1	1.25285	1.21866	0.624751	0.901425	0.54	0.0327532	-0.793334	-0.2062	0.0467	0.882599	0.000504279	0.348872	0.183	1	0.00569511	1
ENSG00000226853.3	AC010894.1	lncRNA	2	0	0.879971	1.12363	0.963611	1.14242	-0.12	0.0862611	0.170601	0.319637	0.913	0.88512	0.773962	0.585491	NA	NA	0.87083	1
ENSG00000158296.14	SLC13A3	protein_coding	2	0	1.18079	1.53963	0.647386	0.925006	0.18	-0.0527477	-0.711212	-0.313914	0.824	0.886737	0.0571478	0.396667	0.923	1	0.172147	1
ENSG00000201988.2	Y_RNA	misc_RNA	2	0	1.3765	0	0	1.66619	NA	-0.41255	-2.07687	0.568708	NA	0.887596	0.481945	0.83907	NA	NA	NA	NA
ENSG00000252650.1	RNA5SP75	rRNA_pseudogene	2	0	1.3765	1.97583	0	0	-0.74	0.477063	-1.49297	1.12945	0.000119	0.88804	0.665306	0.733935	0.00231	NA	NA	NA
ENSG00000206784.1	Y_RNA	misc_RNA	2	0	0	0	1.53271	1.41343	0.15	0.386665	1.82004	1.62617	0.905	0.892811	0.508326	0.553722	NA	NA	NA	NA
ENSG00000269895.1	AP000654.1	lncRNA	2	1	0.777902	1.07102	2.25369	0.614419	-0.57	0.060843	1.3075	-0.501421	0.000423	0.896807	0.00447111	0.288981	0.00605	1	0.0300666	1
ENSG00000011052.21	NME1-NME2	protein_coding	2	0	0.829103	1.02799	0.97085	1.41383	0.16	0.0798342	-0.191549	0.492783	0.373	0.899312	0.762551	0.431016	0.64	1	0.863778	1
ENSG00000166509.12	CLEC3A	protein_coding	2	0	1.09739	0.838402	0.582335	1.45827	-0.27	-0.119463	-0.931454	-0.00173646	0.136	0.903455	0.345766	0.998592	0.363	1	0.540529	1
ENSG00000118690.13	ARMC2	protein_coding	2	0	0.863518	1.11688	0.649677	1.30543	-0.49	0.0497846	-0.375698	0.297136	0.141	0.903717	0.365129	0.460898	0.37	1	0.558863	1
ENSG00000252534.1	Y_RNA	misc_RNA	2	0	2.40819	5.77441	0	0	0.52	0.283088	-1.38344	-1.65652	0.00309	0.903753	0.576945	0.505504	0.0275	NA	NA	NA
ENSG00000178695.6	KCTD12	protein_coding	2	0	0.92845	1.27886	0.792335	1.25752	2.43	0.0293035	-0.00399405	0.373942	0.0727	0.904234	0.986918	0.121521	NA	1	0.993205	1
ENSG00000221184.1	AL513534.1	miRNA	2	0	1.60546	0	0	1.7262	0.94	0.429076	-1.46712	0.214712	0.00481	0.905283	0.688201	0.952473	0.0383	NA	NA	NA
ENSG00000251364.7	AC107884.1	lncRNA	2	0	0.98067	1.19204	1.50472	0.400391	NA	0.0604696	0.98056	-0.604128	NA	0.905465	0.0484256	0.246927	NA	1	0.153978	1
ENSG00000252316.1	RNY4	misc_RNA	2	0	0	0	2.75729	2.22159	NA	0.364122	2.0723	1.53739	NA	0.905827	0.481528	0.604549	NA	NA	NA	NA
ENSG00000182253.15	SYNM	protein_coding	2	1	0.828418	0.967572	9.34115	1.14333	NA	0.0258792	3.43624	0.392635	NA	0.906435	9.50187e-58	0.0715484	NA	1	3.9034e-55	1
ENSG00000120210.8	INSL6	protein_coding	2	0	0.906019	1.10106	1.08374	0.677658	NA	0.0790028	0.290625	-0.163902	NA	0.906956	0.663863	0.808572	NA	NA	0.795923	NA
ENSG00000134470.21	IL15RA	protein_coding	2	1	0.840652	1.08172	6.41804	0.488546	NA	0.0435558	3.20113	-0.438263	NA	0.908584	3.79242e-19	0.252053	NA	1	4.36223e-17	1
ENSG00000261140.1	AC093525.4	lncRNA	2	0	1.10817	0.891304	1.11883	0.36392	-0.14	0.081789	0.25341	-0.507345	0.454	0.908935	0.721653	0.483666	0.704	NA	0.83694	NA
ENSG00000132000.13	PODNL1	protein_coding	2	0	1.0278	1.22217	0.905377	0.933801	NA	0.0512419	-0.0864633	-0.278696	NA	0.912543	0.853281	0.546799	NA	1	0.918392	1
ENSG00000201451.1	Y_RNA	misc_RNA	2	0	0	0	2.48156	2.04162	-0.41	0.313456	1.66889	2.34216	0.0355	0.91643	0.562092	0.406368	0.152	NA	NA	NA
ENSG00000167771.6	RCOR2	protein_coding	2	1	1.27113	1.43693	0.540696	0.834936	-1.37	-0.0356808	-1.04229	-0.494711	3.44e-07	0.916831	0.00303442	0.14903	2.07e-05	1	0.0224882	1
ENSG00000277918.1	RNVU1-28	snRNA	2	0	0.557889	0	1.52747	1.90997	0.28	0.184844	0.655197	0.388075	0.828	0.917459	0.709421	0.824954	NA	NA	NA	NA
ENSG00000280417.1	AC096887.2	TEC	2	0	1.12566	0.892012	0.832927	1.11963	-0.15	0.034602	0.117379	0.303428	0.257	0.92257	0.740799	0.386568	0.526	1	0.850723	1
ENSG00000229388.1	LINC01715	lncRNA	2	0	0.977939	1.07328	1.01132	0.980214	0.06	0.0404257	0.130767	-0.168516	0.712	0.924452	0.758512	0.691616	0.867	1	0.861282	1
ENSG00000266627.2	RN7SL202P	misc_RNA	2	0	1.38305	0.647374	2.33206	0.682563	-0.81	-0.0985289	0.536922	-0.80779	0.000812	0.925268	0.604055	0.449029	0.01	NA	0.752167	NA
ENSG00000165424.7	ZCCHC24	protein_coding	2	1	1.5026	1.30451	0.663273	0.753828	NA	0.0301928	-0.945069	-0.906248	NA	0.925669	0.00394341	0.00559182	NA	1	0.0272618	0.666885
ENSG00000271394.1	7SK	misc_RNA	2	0	0.69553	0.973231	4.21883	1.77332	0.22	0.0994495	1.79328	0.490866	0.246	0.927196	0.0858037	0.644577	0.513	NA	0.224487	NA
ENSG00000200882.1	RNU6-681P	snRNA	2	0	1.31356	0	0	4.23703	0.09	-0.242024	1.16056	1.08705	0.592	0.927544	0.647348	0.667087	0.798	NA	NA	NA
ENSG00000271751.1	AP003392.4	lncRNA	2	0	1.02037	1.12599	0.889765	0.676387	NA	0.0566968	0.0319265	-0.510383	NA	0.928792	0.959997	0.429037	NA	NA	0.977547	NA
ENSG00000150627.16	WDR17	protein_coding	2	0	1.27258	1.38445	0.705303	0.992145	NA	-0.0304091	-0.423194	-0.362381	NA	0.928846	0.214786	0.286247	NA	1	0.402505	1
ENSG00000260193.1	LINC02846	lncRNA	2	0	1.22501	0.987338	0.546979	1.59497	2.24	0.0401535	-0.589856	0.285771	0.00292	0.929273	0.198411	0.519828	0.0264	1	0.382698	1
ENSG00000283384.1	AL138694.1	lncRNA	2	0	0.991784	1.0356	1.98845	0.874937	2.39	0.0456555	1.13342	-0.503047	2.49e-05	0.933531	0.0370827	0.359435	0.000667	1	0.128632	1
ENSG00000133328.4	PLAAT2	protein_coding	2	1	1.01565	0.979372	4.57698	0.923459	NA	0.0336069	2.80397	0.193448	NA	0.935297	1.71162e-13	0.632236	NA	1	1.254e-11	1
ENSG00000234509.1	AP000253.1	lncRNA	2	0	0.888726	1.056	1.07205	0.882154	-0.41	0.0237502	0.327645	-0.0458538	0.0167	0.936419	0.266656	0.876752	0.0924	1	0.461894	1
ENSG00000167992.13	VWCE	protein_coding	2	0	0.839595	0.76552	1.39905	1.03474	-1.31	0.0471184	1.2469	0.221527	1.27e-05	0.93644	0.0314001	0.704749	0.000397	1	0.115209	1
ENSG00000287774.1	AC025614.2	lncRNA	2	0	0.965018	0.761022	1.71161	1.02055	NA	0.0458026	1.1205	-0.323758	NA	0.937344	0.0521887	0.57897	NA	1	0.162046	1
ENSG00000200840.1	RNU6-82P	snRNA	2	0	0	1.47828	0	1.41234	0.02	-0.227194	-1.12602	0.19357	0.951	0.938334	0.706843	0.946276	0.98	NA	NA	NA
ENSG00000235354.1	RPS29P16	processed_pseudogene	2	0	1.73427	0.622217	0.595732	1.7307	NA	-0.0996589	-1.17393	0.332277	NA	0.939161	0.404579	0.792998	NA	NA	NA	NA
ENSG00000273254.1	AF129075.2	lncRNA	2	0	0.902946	1.10956	1.06051	0.45675	NA	0.0372682	0.488353	-0.685777	NA	0.940413	0.318176	0.180185	NA	1	0.514489	1
ENSG00000161328.11	LRRC56	protein_coding	2	0	1.13911	1.39269	0.813189	0.921157	NA	-0.0254935	-0.410084	-0.188081	NA	0.942133	0.24704	0.591015	NA	1	0.440999	1
ENSG00000263069.6	RNF213-AS1	lncRNA	2	0	1.1074	0.864172	1.11477	0.69987	NA	0.032308	0.358608	-0.51335	NA	0.943814	0.430428	0.264156	NA	1	0.617028	1
ENSG00000207779.1	MIR15B	miRNA	2	0	2.33812	2.371	0	0	NA	-0.16755	-0.0511728	-0.827655	NA	0.945671	0.983296	0.741731	NA	NA	NA	NA
ENSG00000116729.14	WLS	protein_coding	2	0	1.05366	0.691876	1.18501	0.903672	NA	0.0325359	0.590003	0.225995	NA	0.945737	0.215805	0.633699	NA	1	0.403659	1
ENSG00000228192.8	AL512353.1	lncRNA	2	0	1.18785	1.36952	0.857281	0.727978	NA	-0.0279483	-0.104695	-0.186816	NA	0.946207	0.800381	0.650241	NA	1	0.887106	1
ENSG00000256436.1	TAS2R31	protein_coding	2	0	1.1267	1.25896	0.870207	0.658707	NA	0.0271504	-0.162754	-0.406642	NA	0.946887	0.691303	0.321056	NA	1	0.816453	1
ENSG00000252202.1	Y_RNA	misc_RNA	2	0	3.67067	2.63444	0	0	NA	-0.235039	-2.82878	-3.08683	NA	0.947104	0.438145	0.39752	NA	NA	NA	NA
ENSG00000128536.16	CDHR3	protein_coding	2	1	1.05312	0.812635	1.81583	0.855879	NA	-0.0243015	1.0903	-0.0255845	NA	0.949725	0.00394213	0.947098	NA	1	0.0272618	1
ENSG00000260693.1	AC026150.1	lncRNA	2	0	0.916547	1.08336	0.626068	1.08426	NA	0.0321301	-0.244697	-0.004442	NA	0.950077	0.637139	0.993037	NA	1	0.776961	1
ENSG00000258940.2	AL132639.2	lncRNA	2	0	0.963026	1.0722	0.761473	1.12879	NA	-0.0234336	-0.0553805	0.392902	NA	0.950098	0.882491	0.2838	NA	1	0.934701	1
ENSG00000212306.1	Y_RNA	misc_RNA	2	0	0	1.80679	0	1.7262	NA	0.204265	-2.15976	-0.54695	NA	0.950503	0.523838	0.869747	NA	NA	NA	NA
ENSG00000222370.1	SNORA36B	snoRNA	2	0	0.722457	0	1.10696	1.83746	NA	-0.142563	0.451846	1.11457	NA	0.950558	0.839172	0.604046	NA	NA	NA	NA
ENSG00000263360.2	RN7SL134P	misc_RNA	2	1	0.940126	2.55206	4.53906	0.769313	NA	0.0434868	1.96159	-0.819352	NA	0.950956	0.00378586	0.258731	NA	1	0.0264321	1
ENSG00000189229.11	AC069277.1	lncRNA	2	0	0.88939	0.795248	1.30533	1.00143	NA	-0.03085	0.869336	-0.167926	NA	0.952608	0.0906809	0.746067	NA	1	0.232384	1
ENSG00000244558.6	KCNK15-AS1	lncRNA	2	0	0.975189	0.968206	1.02549	1.18238	NA	-0.0270378	0.0746274	0.385732	NA	0.956707	0.880351	0.429014	NA	1	0.933466	1
ENSG00000087494.16	PTHLH	protein_coding	2	0	0.7409	0.859658	1.21719	1.02379	NA	-0.0211335	0.924057	0.647579	NA	0.956952	0.0150711	0.0875211	NA	1	0.0704698	1
ENSG00000260924.2	LINC01311	lncRNA	2	0	1.12196	0.899199	1.10237	0.913706	NA	-0.0257841	0.25012	-0.107356	NA	0.958243	0.609429	0.826578	NA	1	0.756076	1
ENSG00000269978.1	AL359881.1	lncRNA	2	0	1.19322	0.992555	0.782476	1.87812	NA	0.0526113	-0.514345	0.645854	NA	0.959607	0.632	0.522565	NA	NA	0.773195	NA
ENSG00000225898.1	AC002075.1	processed_pseudogene	2	0	1.039	1.087	0.856461	0.543251	NA	-0.024268	-0.00701926	-0.58223	NA	0.960492	0.988562	0.24047	NA	1	0.99405	1
ENSG00000271855.1	AC073195.1	lncRNA	2	0	1.09479	0.969333	1.23019	0.680459	NA	0.0214733	0.347394	-0.447071	NA	0.96095	0.420514	0.312985	NA	1	0.608805	1
ENSG00000217159.2	LARP1P1	processed_pseudogene	2	0	1.23146	0.868137	1.43514	0.598176	NA	0.0429321	0.77275	-0.597692	NA	0.96253	0.387278	0.520195	NA	NA	0.578957	NA
ENSG00000252431.1	RNU6-1247P	snRNA	2	0	1.83533	0	1.83347	0	NA	0.148699	0.258396	-2.36327	NA	0.962812	0.935129	0.47104	NA	NA	NA	NA
ENSG00000205089.8	CCNI2	protein_coding	2	1	1.36735	0.907035	0.419724	1.1778	NA	0.0173563	-1.32889	0.0683627	NA	0.964104	0.000897898	0.858813	NA	1	0.00895756	1
ENSG00000237261.2	Metazoa_SRP	misc_RNA	2	0	0.899553	1.12128	2.19821	0.435303	NA	0.0465121	1.53865	-1.1728	NA	0.964368	0.128129	0.279732	NA	NA	0.290267	NA
ENSG00000258359.1	PCNPP1	processed_pseudogene	2	0	1.36947	1.5467	0.814433	0.972429	NA	-0.0214453	-0.360974	-0.511174	NA	0.964479	0.459712	0.293022	NA	1	0.642664	1
ENSG00000259398.1	AC090970.1	lncRNA	2	0	0.736039	0.380377	1.04869	1.14228	NA	-0.0363094	0.853318	0.65035	NA	0.96711	0.311705	0.440933	NA	NA	0.507877	NA
ENSG00000277568.1	AC011375.1	misc_RNA	2	0	1.11768	1.09082	0.737971	0.493732	NA	-0.0708747	-0.104064	-0.90883	NA	0.967411	0.952585	0.614187	NA	NA	NA	NA
ENSG00000175592.9	FOSL1	protein_coding	2	0	0.787244	1.04946	1.44323	0.568156	NA	0.0186885	0.63961	-0.0698414	NA	0.969864	0.189417	0.886924	NA	1	0.371579	1
ENSG00000223813.3	AC007255.1	lncRNA	2	1	1.04292	0.964788	2.54021	0.734215	NA	-0.0132634	1.6748	-0.0146823	NA	0.970766	1.42909e-06	0.967333	NA	1	3.93255e-05	1
ENSG00000110031.13	LPXN	protein_coding	2	0	1.08266	1.10473	0.933041	0.635584	NA	0.0108264	0.0661201	-0.53748	NA	0.971353	0.826347	0.0758599	NA	1	0.902236	1
ENSG00000227470.1	RPL39P16	processed_pseudogene	2	0	2.37335	2.4886	0.423001	0	NA	-0.049709	-0.92516	-3.58475	NA	0.972849	0.542213	0.0490565	NA	NA	NA	NA
ENSG00000117016.10	RIMS3	protein_coding	2	1	1.42056	1.35964	0.470615	0.983041	NA	-0.00904647	-1.45858	-0.0996817	NA	0.97285	7.58675e-08	0.707427	NA	1	2.68513e-06	1
ENSG00000276131.1	AC009118.2	lncRNA	2	0	0.918711	1.25031	0.839795	1.10795	NA	0.0150428	-0.102218	0.196391	NA	0.973534	0.82303	0.65802	NA	1	0.899981	1
ENSG00000239419.3	RN7SL535P	misc_RNA	2	0	1.14355	0.87527	1.21284	0.571645	NA	-0.0311535	0.32457	0.0351436	NA	0.973684	0.72744	0.969855	NA	NA	0.840478	NA
ENSG00000188100.9	FAM25A	protein_coding	2	0	1.23772	1.44916	0.662903	0.677939	NA	-0.0268329	-0.450426	-0.214083	NA	0.974016	0.590405	0.794378	NA	NA	0.742159	NA
ENSG00000173825.7	TIGD3	protein_coding	2	0	0.998443	1.16826	0.825161	1.33041	-0.31	-0.0091382	-0.187668	0.513118	0.114	0.974898	0.520882	0.0701537	0.326	1	0.690219	1
ENSG00000263006.6	ROCK1P1	transcribed_unprocessed_pseudogene	2	0	1.28682	0.525856	1.33716	0.956844	NA	-0.0267823	0.673994	-0.220806	NA	0.974965	0.428777	0.795721	NA	1	0.615471	1
ENSG00000266904.6	LINC00663	lncRNA	2	0	0.913511	0.96375	1.01758	1.05191	0.39	0.0129321	0.157952	0.149115	0.15	0.981119	0.76905	0.783677	0.386	1	0.867808	1
ENSG00000101134.12	DOK5	protein_coding	2	0	0.880368	1.00038	1.67857	0.836584	NA	-0.0419889	0.709234	-1.09647	NA	0.982979	0.718111	0.577536	NA	1	0.834646	1
[truncated: 13,585 more rows]

## Sheet: B_sicircCDYL_DEG_GO_analysis
Term	N_genes	Gene_ratio	P-value	Adjusted P-value	Old P-value	Old Adjusted P-value	Odds Ratio	Combined Score	Genes
Folic Acid Metabolic Process (GO:0046655)	2	0.17	0.000162	0.0431829	0	0	133.053	1161.23	MTHFD2;SLC25A32
Folic Acid-Containing Compound Metabolic Process (GO:0006760)	2	0.13	0.000257	0.0431829	0	0	102.333	845.916	MTHFD2;SLC25A32
Diterpenoid Metabolic Process (GO:0016101)	2	0.07	0.000913	0.102303	0	0	51.1333	357.847	RDH11;LRP2
Vitamin Transport (GO:0051180)	2	0.05	0.00177105	0.103183	0	0	35.9117	227.543	SLC25A32;LRP2
Water-Soluble Vitamin Metabolic Process (GO:0006767)	2	0.05	0.0018624	0.103183	0	0	34.9649	219.786	MTHFD2;SLC25A32
Retinoid Metabolic Process (GO:0001523)	2	0.05	0.0018624	0.103183	0	0	34.9649	219.786	RDH11;LRP2
Regulation Of Cellular Component Size (GO:0032535)	2	0.05	0.00214965	0.103183	0	0	32.4016	199.025	RDX;RAB22A
Dicarboxylic Acid Metabolic Process (GO:0043648)	2	0.04	0.00289592	0.115438	0	0	27.6667	161.697	MTHFD2;SLC25A32
Myeloid Leukocyte Differentiation (GO:0002573)	2	0.03	0.00575307	0.115438	0	0	19.2261	99.1686	PARP1;OSTM1
Cellular Response To UV (GO:0034644)	2	0.03	0.00707639	0.115438	0	0	17.2216	85.2642	PARP1;PPID
Regulation Of Circadian Sleep_Wake Cycle, Sleep (GO:0045187)	1	0.2	0.00797515	0.115438	0	0	161	777.859	PARP1
Regulation Of Endoplasmic Reticulum Tubular Network Organization (GO:1903371)	1	0.2	0.00797515	0.115438	0	0	161	777.859	ATL3
Positive Regulation Of Necroptotic Process (GO:0060545)	1	0.2	0.00797515	0.115438	0	0	161	777.859	PARP1
Ventricular Compact Myocardium Morphogenesis (GO:0003223)	1	0.2	0.00797515	0.115438	0	0	161	777.859	LRP2
Positive Regulation Of Programmed Necrotic Cell Death (GO:0062100)	1	0.2	0.00797515	0.115438	0	0	161	777.859	PARP1
Positive Regulation Of Protein Catabolic Process In The Vacuole (GO:1904352)	1	0.2	0.00797515	0.115438	0	0	161	777.859	LRP2
Negative Regulation Of Cell Size (GO:0045792)	1	0.2	0.00797515	0.115438	0	0	161	777.859	RDX
Positive Regulation Of Gliogenesis (GO:0014015)	1	0.17	0.00956277	0.115438	0	0	128.794	598.874	LRP2
Macropinocytosis (GO:0044351)	1	0.17	0.00956277	0.115438	0	0	128.794	598.874	MAPKAPK3
Transepithelial Chloride Transport (GO:0030321)	1	0.17	0.00956277	0.115438	0	0	128.794	598.874	OSTM1
Regulation Of Dendritic Cell Chemotaxis (GO:2000508)	1	0.14	0.0111479	0.115438	0	0	107.323	482.576	CCR6
Folic Acid Transport (GO:0015884)	1	0.14	0.0111479	0.115438	0	0	107.323	482.576	SLC25A32
Neuron Projection Arborization (GO:0140058)	1	0.14	0.0111479	0.115438	0	0	107.323	482.576	LRP2
Positive Regulation Of Dendritic Cell Chemotaxis (GO:2000510)	1	0.14	0.0111479	0.115438	0	0	107.323	482.576	CCR6
Regulation Of Protein Localization To Early Endosome (GO:1902965)	1	0.13	0.0127306	0.115438	0	0	91.9862	401.404	RDX
Tetrahydrofolate Interconversion (GO:0035999)	1	0.13	0.0127306	0.115438	0	0	91.9862	401.404	MTHFD2
Positive Regulation Of Protein Localization To Early Endosome (GO:1902966)	1	0.13	0.0127306	0.115438	0	0	91.9862	401.404	RDX
Regulation Of Lysosomal Protein Catabolic Process (GO:1905165)	1	0.13	0.0127306	0.115438	0	0	91.9862	401.404	LRP2
Cobalamin Transport (GO:0015889)	1	0.13	0.0127306	0.115438	0	0	91.9862	401.404	LRP2
Positive Regulation Of Protein Localization To Endosome (GO:1905668)	1	0.13	0.0127306	0.115438	0	0	91.9862	401.404	RDX
Response To Leptin (GO:0044321)	1	0.13	0.0127306	0.115438	0	0	91.9862	401.404	LRP2
Positive Regulation Of Early Endosome To Late Endosome Transport (GO:2000643)	1	0.13	0.0127306	0.115438	0	0	91.9862	401.404	RDX
Pinocytosis (GO:0006907)	1	0.11	0.0143109	0.115438	0	0	80.4839	341.794	MAPKAPK3
Negative Regulation Of Homotypic Cell-Cell Adhesion (GO:0034111)	1	0.1	0.0158887	0.115438	0	0	71.5376	296.319	RDX
Cellular Response To UV-A (GO:0071492)	1	0.1	0.0158887	0.115438	0	0	71.5376	296.319	PPID
Purine Nucleoside Bisphosphate Biosynthetic Process (GO:0034033)	1	0.1	0.0158887	0.115438	0	0	71.5376	296.319	PPCS
Coenzyme A Biosynthetic Process (GO:0015937)	1	0.1	0.0158887	0.115438	0	0	71.5376	296.319	PPCS
Ribonucleoside Bisphosphate Biosynthetic Process (GO:0034030)	1	0.1	0.0158887	0.115438	0	0	71.5376	296.319	PPCS
Protein-Containing Complex Organization (GO:0043933)	2	0.02	0.0172636	0.115438	0	0	10.6688	43.3064	CAPZA1;PPID
Tetrahydrofolate Metabolic Process (GO:0046653)	1	0.09	0.0174641	0.115438	0	0	64.3806	260.588	MTHFD2
Mitochondrial Genome Maintenance (GO:0000002)	1	0.09	0.0174641	0.115438	0	0	64.3806	260.588	PARP1
Regulation Of Homotypic Cell-Cell Adhesion (GO:0034110)	1	0.09	0.0174641	0.115438	0	0	64.3806	260.588	RDX
Cellular Response To Thyroid Hormone Stimulus (GO:0097067)	1	0.09	0.0174641	0.115438	0	0	64.3806	260.588	RDX
Vitamin D Metabolic Process (GO:0042359)	1	0.09	0.0174641	0.115438	0	0	64.3806	260.588	LRP2
Regulation Of Adipose Tissue Development (GO:1904177)	1	0.09	0.0174641	0.115438	0	0	64.3806	260.588	PARP1
Isotype Switching (GO:0045190)	1	0.09	0.0174641	0.115438	0	0	64.3806	260.588	CCR6
Positive Regulation Of Cytoplasmic Transport (GO:1903651)	1	0.09	0.0174641	0.115438	0	0	64.3806	260.588	RDX
acetyl-CoA Biosynthetic Process (GO:0006085)	1	0.08	0.019037	0.115438	0	0	58.5249	231.839	PPCS
Regulation Of Lymphocyte Migration (GO:2000401)	1	0.08	0.019037	0.115438	0	0	58.5249	231.839	CCR6
Regulation Of Actin Filament Organization (GO:0110053)	1	0.08	0.019037	0.115438	0	0	58.5249	231.839	RDX
Response To Thyroid Hormone (GO:0097066)	1	0.08	0.019037	0.115438	0	0	58.5249	231.839	RDX
Mitochondrial DNA Metabolic Process (GO:0032042)	1	0.08	0.0206075	0.115438	0	0	53.6452	208.256	PARP1
T Cell Differentiation In Thymus (GO:0033077)	1	0.08	0.0206075	0.115438	0	0	53.6452	208.256	CCR6
acyl-CoA Biosynthetic Process (GO:0071616)	1	0.08	0.0206075	0.115438	0	0	53.6452	208.256	PPCS
Response To UV-A (GO:0070141)	1	0.08	0.0206075	0.115438	0	0	53.6452	208.256	PPID
Protein Maturation By Iron-Sulfur Cluster Transfer (GO:0097428)	1	0.07	0.0221755	0.115438	0	0	49.5161	188.595	CIAO2A
Regulation Of ATP Biosynthetic Process (GO:2001169)	1	0.07	0.0221755	0.115438	0	0	49.5161	188.595	PARP1
Regulation Of Vesicle Size (GO:0097494)	1	0.07	0.0221755	0.115438	0	0	49.5161	188.595	RAB22A
Negative Regulation Of Transcription Elongation By RNA Polymerase II (GO:0034244)	1	0.07	0.0221755	0.115438	0	0	49.5161	188.595	PARP1
Negative Regulation Of Programmed Cell Death (GO:0043069)	3	0.01	0.0226137	0.115438	0	0	5.36125	20.3148	TMBIM4;TAX1BP1;LRP2
Coenzyme A Metabolic Process (GO:0015936)	1	0.07	0.0237411	0.115438	0	0	45.977	171.979	PPCS
Negative Regulation Of Telomere Maintenance (GO:0032205)	1	0.07	0.0237411	0.115438	0	0	45.977	171.979	PARP1
Dendritic Cell Chemotaxis (GO:0002407)	1	0.07	0.0237411	0.115438	0	0	45.977	171.979	CCR6
Regulation Of Apoptotic Process (GO:0042981)	4	0.01	0.0251641	0.115438	0	0	3.92643	14.4584	TMBIM4;TAX1BP1;LRP2;PPID
Protein Kinase A Signaling (GO:0010737)	1	0.06	0.0253043	0.115438	0	0	42.9097	157.77	RDX
Phosphatidylinositol Dephosphorylation (GO:0046856)	1	0.06	0.0253043	0.115438	0	0	42.9097	157.77	MTMR6
Positive Regulation Of Muscle Hypertrophy (GO:0014742)	1	0.06	0.0253043	0.115438	0	0	42.9097	157.77	PARP1
Heart Process (GO:0003015)	1	0.06	0.0253043	0.115438	0	0	42.9097	157.77	PPCS
acetyl-CoA Metabolic Process (GO:0006084)	1	0.06	0.0253043	0.115438	0	0	42.9097	157.77	PPCS
Retinal Metabolic Process (GO:0042574)	1	0.06	0.0253043	0.115438	0	0	42.9097	157.77	RDH11
Regulation Of Nucleocytoplasmic Transport (GO:0046822)	1	0.06	0.0253043	0.115438	0	0	42.9097	157.77	UHMK1
Peptidyl-Serine Phosphorylation (GO:0018105)	2	0.01	0.0263438	0.115438	0	0	8.46667	30.7892	MAPKAPK3;UHMK1
DNA Modification (GO:0006304)	1	0.06	0.026865	0.115438	0	0	40.2258	145.494	PARP1
Transepithelial Transport (GO:0070633)	1	0.06	0.026865	0.115438	0	0	40.2258	145.494	OSTM1
Regulation Of Telomere Maintenance Via Telomere Lengthening (GO:1904356)	1	0.06	0.026865	0.115438	0	0	40.2258	145.494	PARP1
T Cell Migration (GO:0072678)	1	0.06	0.026865	0.115438	0	0	40.2258	145.494	CCR6
Positive Regulation Of Cardiac Muscle Hypertrophy (GO:0010613)	1	0.06	0.026865	0.115438	0	0	40.2258	145.494	PARP1
Protein Autophosphorylation (GO:0046777)	2	0.01	0.0275899	0.115438	0	0	8.25333	29.632	MAPKAPK3;UHMK1
Actin Filament Capping (GO:0051693)	1	0.06	0.0284234	0.115438	0	0	37.8577	134.794	CAPZA1
Negative Regulation Of DNA-templated Transcription, Elongation (GO:0032785)	1	0.06	0.0284234	0.115438	0	0	37.8577	134.794	PARP1
Dendritic Cell Migration (GO:0036336)	1	0.06	0.0284234	0.115438	0	0	37.8577	134.794	CCR6
Barbed-End Actin Filament Capping (GO:0051016)	1	0.06	0.0284234	0.115438	0	0	37.8577	134.794	CAPZA1
Organelle Organization (GO:0006996)	3	0.01	0.0287217	0.115438	0	0	4.87403	17.3033	ATL3;PARP1;PPID
Peptidyl-Serine Modification (GO:0018209)	2	0.01	0.0288595	0.115438	0	0	8.05041	28.5412	MAPKAPK3;UHMK1
Double-Strand Break Repair (GO:0006302)	2	0.01	0.029503	0.115782	0	0	7.95261	28.0191	DCLRE1A;PARP1
Cardiac Ventricle Development (GO:0003231)	1	0.05	0.0299793	0.115782	0	0	35.7527	125.394	TMEM65
Regulation Of Early Endosome To Late Endosome Transport (GO:2000641)	1	0.05	0.0299793	0.115782	0	0	35.7527	125.394	RDX
Regulation Of Necroptotic Process (GO:0060544)	1	0.05	0.0315328	0.119045	0	0	33.8693	117.077	PARP1
Endothelial Cell Development (GO:0001885)	1	0.05	0.0315328	0.119045	0	0	33.8693	117.077	RDX
Macrophage Differentiation (GO:0030225)	1	0.05	0.0330839	0.119529	0	0	32.1742	109.672	PARP1
Negative Regulation Of GTPase Activity (GO:0034260)	1	0.05	0.0330839	0.119529	0	0	32.1742	109.672	RDX
Positive Regulation Of Translational Initiation (GO:0045948)	1	0.05	0.0330839	0.119529	0	0	32.1742	109.672	UHMK1
Regulation Of Cardiac Conduction (GO:1903779)	1	0.05	0.0330839	0.119529	0	0	32.1742	109.672	TMEM65
Regulation Of Protein Export From Nucleus (GO:0046825)	1	0.05	0.0346326	0.12249	0	0	30.6406	103.043	UHMK1
Protein Peptidyl-Prolyl Isomerization (GO:0000413)	1	0.05	0.0346326	0.12249	0	0	30.6406	103.043	PPID
Regulation Of T Cell Migration (GO:2000404)	1	0.04	0.0361789	0.124263	0	0	29.2463	97.0768	CCR6
Regulation Of Cardiac Muscle Hypertrophy (GO:0010611)	1	0.04	0.0361789	0.124263	0	0	29.2463	97.0768	PARP1
Endocytosis (GO:0006897)	2	0.01	0.0366001	0.124263	0	0	7.05205	23.3261	LRP2;RAB22A
Outflow Tract Septum Morphogenesis (GO:0003148)	1	0.04	0.0377227	0.124263	0	0	27.9734	91.6824	LRP2
Fat-Soluble Vitamin Metabolic Process (GO:0006775)	1	0.04	0.0377227	0.124263	0	0	27.9734	91.6824	LRP2
Regulation Of Ruffle Assembly (GO:1900027)	1	0.04	0.0377227	0.124263	0	0	27.9734	91.6824	RDX
Dicarboxylic Acid Transport (GO:0006835)	1	0.04	0.0377227	0.124263	0	0	27.9734	91.6824	SLC25A32
Endomembrane System Organization (GO:0010256)	2	0.01	0.0390989	0.12446	0	0	6.79519	22.0277	ATL3;RAB22A
Osteoclast Differentiation (GO:0030316)	1	0.04	0.0392642	0.12446	0	0	26.8065	86.7843	OSTM1
Negative Regulation Of Telomere Maintenance Via Telomere Lengthening (GO:1904357)	1	0.04	0.0392642	0.12446	0	0	26.8065	86.7843	PARP1
Regulation Of Cell Size (GO:0008361)	1	0.04	0.0392642	0.12446	0	0	26.8065	86.7843	RDX
Regulation Of Actin Filament Bundle Assembly (GO:0032231)	1	0.04	0.0408033	0.128067	0	0	25.7329	82.3193	RDX
Negative Regulation Of Apoptotic Process (GO:0043066)	3	0.01	0.0411643	0.128067	0	0	4.20898	13.4274	TMBIM4;TAX1BP1;LRP2
Peptidyl-Proline Modification (GO:0018208)	1	0.04	0.04234	0.128164	0	0	24.7419	78.2345	PPID
Metallo-Sulfur Cluster Assembly (GO:0031163)	1	0.04	0.04234	0.128164	0	0	24.7419	78.2345	CIAO2A
Iron-Sulfur Cluster Assembly (GO:0016226)	1	0.04	0.04234	0.128164	0	0	24.7419	78.2345	CIAO2A
Establishment Of Endothelial Barrier (GO:0061028)	1	0.04	0.0438744	0.128206	0	0	23.8244	74.4851	RDX
Vascular Endothelial Growth Factor Receptor Signaling Pathway (GO:0048010)	1	0.04	0.0438744	0.128206	0	0	23.8244	74.4851	MAPKAPK3
Primary Neural Tube Formation (GO:0014020)	1	0.04	0.0438744	0.128206	0	0	23.8244	74.4851	LRP2
Tube Closure (GO:0060606)	1	0.03	0.0454063	0.128206	0	0	22.9724	71.0329	LRP2
Positive Regulation Of Neural Precursor Cell Proliferation (GO:2000179)	1	0.03	0.0454063	0.128206	0	0	22.9724	71.0329	LRP2
Modified Amino Acid Transport (GO:0072337)	1	0.03	0.0454063	0.128206	0	0	22.9724	71.0329	SLC25A32
Positive Regulation Of Viral Genome Replication (GO:0045070)	1	0.03	0.0454063	0.128206	0	0	22.9724	71.0329	PPID
Lipid Droplet Organization (GO:0034389)	1	0.03	0.0454063	0.128206	0	0	22.9724	71.0329	PPID
Phospholipid Dephosphorylation (GO:0046839)	1	0.03	0.0469359	0.129235	0	0	22.1791	67.8452	MTMR6
Artery Morphogenesis (GO:0048844)	1	0.03	0.0469359	0.129235	0	0	22.1791	67.8452	LRP2
Regulation Of Calcium-Mediated Signaling (GO:0050848)	1	0.03	0.0469359	0.129235	0	0	22.1791	67.8452	TMBIM4
Protein Localization To Chromatin (GO:0071168)	1	0.03	0.0484631	0.129235	0	0	21.4387	64.894	PARP1
Toll-Like Receptor Signaling Pathway (GO:0002224)	1	0.03	0.0484631	0.129235	0	0	21.4387	64.894	MAPKAPK3
Positive Regulation Of Mononuclear Cell Migration (GO:0071677)	1	0.03	0.0484631	0.129235	0	0	21.4387	64.894	CCR6
Positive Regulation Of G1_S Transition Of Mitotic Cell Cycle (GO:1900087)	1	0.03	0.0484631	0.129235	0	0	21.4387	64.894	RDX
Amide Transport (GO:0042886)	1	0.03	0.0499879	0.131218	0	0	20.7461	62.1548	SLC25A32
Neural Tube Closure (GO:0001843)	1	0.03	0.0499879	0.131218	0	0	20.7461	62.1548	LRP2
Ventricular Cardiac Muscle Tissue Morphogenesis (GO:0055010)	1	0.03	0.0515103	0.134166	0	0	20.0968	59.6065	LRP2
ATP Metabolic Process (GO:0046034)	1	0.03	0.0530304	0.134987	0	0	19.4868	57.2306	PARP1
Mitochondrial Electron Transport, NADH To Ubiquinone (GO:0006120)	1	0.03	0.0530304	0.134987	0	0	19.4868	57.2306	NDUFB2
Positive Regulation Of Organelle Organization (GO:0010638)	1	0.03	0.0530304	0.134987	0	0	19.4868	57.2306	ATL3
Positive Regulation Of Cell Development (GO:0010720)	1	0.03	0.0545481	0.137806	0	0	18.9127	55.0109	LRP2
Regulation Of Intracellular Protein Transport (GO:0033157)	1	0.03	0.0560635	0.13851	0	0	18.3714	52.933	UHMK1
Interstrand Cross-Link Repair (GO:0036297)	1	0.03	0.0560635	0.13851	0	0	18.3714	52.933	DCLRE1A
Positive Regulation Of Double-Strand Break Repair Via Homologous Recombination (GO:1905168)	1	0.03	0.0560635	0.13851	0	0	18.3714	52.933	PARP1
Regulation Of Cellular Component Biogenesis (GO:0044087)	1	0.03	0.0575765	0.14121	0	0	17.8602	50.9845	RDX
Establishment Of Protein Localization To Plasma Membrane (GO:0061951)	1	0.03	0.0590872	0.14283	0	0	17.3766	49.154	RDX
Import Into Cell (GO:0098657)	1	0.03	0.0590872	0.14283	0	0	17.3766	49.154	LRP2
Protein Localization To Chromosome (GO:0034502)	1	0.03	0.0621015	0.146944	0	0	16.4839	45.8084	PARP1
Positive Regulation Of Cell Cycle G1_S Phase Transition (GO:1902808)	1	0.03	0.0621015	0.146944	0	0	16.4839	45.8084	RDX
Negative Regulation Of Cell-Cell Adhesion (GO:0022408)	1	0.03	0.0621015	0.146944	0	0	16.4839	45.8084	RDX
Lymphocyte Migration (GO:0072676)	1	0.02	0.0636052	0.147388	0	0	16.071	44.2765	CCR6
Double-Strand Break Repair Via Nonhomologous End Joining (GO:0006303)	1	0.02	0.0636052	0.147388	0	0	16.071	44.2765	DCLRE1A
Positive Regulation Of Viral Process (GO:0048524)	1	0.02	0.0636052	0.147388	0	0	16.071	44.2765	PPID
Cellular Component Assembly (GO:0022607)	2	0.01	0.0647019	0.148815	0	0	5.09302	13.9445	CAPZA1;PPID
Monoatomic Cation Transport (GO:0006812)	1	0.02	0.0651065	0.148815	0	0	15.6782	42.8286	LRP2
mRNA Catabolic Process (GO:0006402)	1	0.02	0.0666054	0.150197	0	0	15.3041	41.4585	LSM5
Negative Regulation Of BMP Signaling Pathway (GO:0030514)	1	0.02	0.0666054	0.150197	0	0	15.3041	41.4585	LRP2
Mitotic Spindle Assembly (GO:0090307)	1	0.02	0.0681021	0.151538	0	0	14.9475	40.1601	MZT1
Regulation Of DNA-templated Transcription Elongation (GO:0032784)	1	0.02	0.0681021	0.151538	0	0	14.9475	40.1601	PARP1
Negative Regulation Of Response To Biotic Stimulus (GO:0002832)	1	0.02	0.0695964	0.153845	0	0	14.607	38.9284	PARP1
Male Gonad Development (GO:0008584)	1	0.02	0.0710884	0.154101	0	0	14.2817	37.7585	LRP2
Replication Fork Processing (GO:0031297)	1	0.02	0.0710884	0.154101	0	0	14.2817	37.7585	PARP1
Development Of Primary Male Sexual Characteristics (GO:0046546)	1	0.02	0.0710884	0.154101	0	0	14.2817	37.7585	LRP2
Negative Regulation Of Hydrolase Activity (GO:0051346)	1	0.02	0.0725781	0.156322	0	0	13.9705	36.646	RDX
Cellular Defense Response (GO:0006968)	1	0.02	0.0740655	0.157506	0	0	13.6726	35.5872	CCR6
Post-Translational Protein Modification (GO:0043687)	1	0.02	0.0740655	0.157506	0	0	13.6726	35.5872	PARP1
Positive Regulation Of Nervous System Development (GO:0051962)	1	0.02	0.0755505	0.158342	0	0	13.3871	34.5783	LRP2
Heterophilic Cell-Cell Adhesion Via Plasma Membrane Cell Adhesion Molecules (GO:0007157)	1	0.02	0.0755505	0.158342	0	0	13.3871	34.5783	CD164
Cell Chemotaxis (GO:0060326)	1	0.02	0.0770333	0.158342	0	0	13.1132	33.616	CCR6
tRNA Processing (GO:0008033)	1	0.02	0.0770333	0.158342	0	0	13.1132	33.616	THUMPD1
RNA Modification (GO:0009451)	1	0.02	0.0785137	0.158342	0	0	12.8503	32.6974	THUMPD1
Positive Regulation Of DNA Recombination (GO:0045911)	1	0.02	0.0785137	0.158342	0	0	12.8503	32.6974	PARP1
DNA Repair (GO:0006281)	2	0.01	0.0786699	0.158342	0	0	4.53956	11.5418	DCLRE1A;PARP1
Regulation Of Proteolysis (GO:0030162)	1	0.02	0.0799918	0.158342	0	0	12.5977	31.8197	SPOPL
Negative Regulation Of Innate Immune Response (GO:0045824)	1	0.02	0.0799918	0.158342	0	0	12.5977	31.8197	PARP1
NADH Dehydrogenase Complex Assembly (GO:0010257)	1	0.02	0.0814677	0.158342	0	0	12.3548	30.9804	NDUFB2
Proton Motive Force-Driven Mitochondrial ATP Synthesis (GO:0042776)	1	0.02	0.0814677	0.158342	0	0	12.3548	30.9804	NDUFB2
Mitochondrial Respiratory Chain Complex I Assembly (GO:0032981)	1	0.02	0.0814677	0.158342	0	0	12.3548	30.9804	NDUFB2
Gonad Development (GO:0008406)	1	0.02	0.0814677	0.158342	0	0	12.3548	30.9804	LRP2
Endosome Organization (GO:0007032)	1	0.02	0.0814677	0.158342	0	0	12.3548	30.9804	RAB22A
Positive Regulation Of Leukocyte Chemotaxis (GO:0002690)	1	0.02	0.0829412	0.158342	0	0	12.1211	30.177	CCR6
Negative Regulation Of Protein Modification By Small Protein Conjugation Or Removal (GO:1903321)	1	0.02	0.0829412	0.158342	0	0	12.1211	30.177	SPOPL
Negative Regulation Of Protein Ubiquitination (GO:0031397)	1	0.02	0.0829412	0.158342	0	0	12.1211	30.177	SPOPL
Endoplasmic Reticulum Organization (GO:0007029)	1	0.02	0.0829412	0.158342	0	0	12.1211	30.177	ATL3
Purine Ribonucleotide Biosynthetic Process (GO:0009152)	1	0.02	0.0844125	0.160241	0	0	11.8961	29.4075	PPCS
Pattern Recognition Receptor Signaling Pathway (GO:0002221)	1	0.02	0.0858815	0.161208	0	0	11.6792	28.6699	MAPKAPK3
Positive Regulation Of DNA-templated Transcription, Elongation (GO:0032786)	1	0.02	0.0858815	0.161208	0	0	11.6792	28.6699	PARP1
RNA Catabolic Process (GO:0006401)	1	0.02	0.0873482	0.16305	0	0	11.47	27.9623	LSM5
Protein Transport (GO:0015031)	2	0.01	0.0891101	0.16542	0	0	4.21372	10.1883	LRP2;RAB22A
Aerobic Respiration (GO:0009060)	1	0.02	0.0902747	0.166661	0	0	11.0734	26.6304	NDUFB2
Proton Motive Force-Driven ATP Synthesis (GO:0015986)	1	0.02	0.0917346	0.168049	0	0	10.8852	26.0031	NDUFB2
Proteasome-Mediated Ubiquitin-Dependent Protein Catabolic Process (GO:0043161)	2	0.01	0.0920271	0.168049	0	0	4.1327	9.85927	SPOPL;DCAF12
Cell Junction Organization (GO:0034330)	1	0.02	0.0946475	0.169681	0	0	10.5272	24.819	CAPZA1
Oxidative Phosphorylation (GO:0006119)	1	0.02	0.0961006	0.169681	0	0	10.3569	24.2596	NDUFB2
Telomere Organization (GO:0032200)	1	0.02	0.0961006	0.169681	0	0	10.3569	24.2596	PARP1
Phosphatidylinositol Metabolic Process (GO:0046488)	1	0.02	0.0961006	0.169681	0	0	10.3569	24.2596	MTMR6
Positive Regulation Of Mitotic Cell Cycle Phase Transition (GO:1901992)	1	0.02	0.0961006	0.169681	0	0	10.3569	24.2596	RDX
Regulation Of Cellular Catabolic Process (GO:0031329)	1	0.02	0.0961006	0.169681	0	0	10.3569	24.2596	DCAF12
Protein-Containing Complex Assembly (GO:0065003)	2	0.01	0.0964556	0.169681	0	0	4.01677	9.39391	CAPZA1;PPID
Cellular Response To Light Stimulus (GO:0071482)	1	0.02	0.0989999	0.172352	0	0	10.0323	23.201	PARP1
Regulation Of Translational Initiation (GO:0006446)	1	0.02	0.0989999	0.172352	0	0	10.0323	23.201	UHMK1
Negative Regulation Of Immune Response (GO:0050777)	1	0.02	0.100446	0.173782	0	0	9.87742	22.6996	PARP1
tRNA Modification (GO:0006400)	1	0.01	0.10189	0.173782	0	0	9.72727	22.2157	THUMPD1
Regulation Of Viral Genome Replication (GO:0045069)	1	0.01	0.10189	0.173782	0	0	9.72727	22.2157	PPID
Regulation Of Neurogenesis (GO:0050767)	1	0.01	0.10189	0.173782	0	0	9.72727	22.2157	LRP2
Telomere Maintenance (GO:0000723)	1	0.01	0.103332	0.174274	0	0	9.58161	21.7484	PARP1
Aerobic Electron Transport Chain (GO:0019646)	1	0.01	0.103332	0.174274	0	0	9.58161	21.7484	NDUFB2
Establishment Of Protein Localization To Membrane (GO:0090150)	1	0.01	0.104772	0.174274	0	0	9.44023	21.2969	RDX
Regulation Of Heart Contraction (GO:0008016)	1	0.01	0.104772	0.174274	0	0	9.44023	21.2969	TMEM65
Response To Molecule Of Bacterial Origin (GO:0002237)	1	0.01	0.104772	0.174274	0	0	9.44023	21.2969	MAPKAPK3
Mitochondrial ATP Synthesis Coupled Electron Transport (GO:0042775)	1	0.01	0.106209	0.174523	0	0	9.30295	20.8604	NDUFB2
Positive Regulation Of Protein Transport (GO:0051222)	1	0.01	0.106209	0.174523	0	0	9.30295	20.8604	PPID
Regulation Of Double-Strand Break Repair Via Homologous Recombination (GO:0010569)	1	0.01	0.107644	0.174523	0	0	9.16959	20.4383	PARP1
Regulation Of Hydrolase Activity (GO:0051336)	1	0.01	0.107644	0.174523	0	0	9.16959	20.4383	RDX
Negative Regulation Of Cellular Response To Growth Factor Stimulus (GO:0090288)	1	0.01	0.107644	0.174523	0	0	9.16959	20.4383	LRP2
Regulation Of Cellular Localization (GO:0060341)	1	0.01	0.109077	0.174523	0	0	9.03998	20.0299	PARP1
Second-Messenger-Mediated Signaling (GO:0019932)	1	0.01	0.109077	0.174523	0	0	9.03998	20.0299	CCR6
Negative Regulation Of Cell Adhesion (GO:0007162)	1	0.01	0.109077	0.174523	0	0	9.03998	20.0299	CD164
Positive Regulation Of Secretion By Cell (GO:1903532)	1	0.01	0.110508	0.175974	0	0	8.91398	19.6346	PPID
Positive Regulation Of Neurogenesis (GO:0050769)	1	0.01	0.113362	0.177989	0	0	8.67219	18.8808	LRP2
Regulation Of BMP Signaling Pathway (GO:0030510)	1	0.01	0.113362	0.177989	0	0	8.67219	18.8808	LRP2
Regulation Of Plasma Membrane Bounded Cell Projection Assembly (GO:0120032)	1	0.01	0.113362	0.177989	0	0	8.67219	18.8808	RDX
Positive Regulation Of Protein Secretion (GO:0050714)	1	0.01	0.114786	0.178556	0	0	8.55613	18.5213	PPID
Regulation Of Ras Protein Signal Transduction (GO:0046578)	1	0.01	0.114786	0.178556	0	0	8.55613	18.5213	RDX
Regulation Of Transcription Elongation By RNA Polymerase II (GO:0034243)	1	0.01	0.116208	0.179109	0	0	8.44312	18.1728	PARP1
Chloride Transport (GO:0006821)	1	0.01	0.116208	0.179109	0	0	8.44312	18.1728	OSTM1
Regulation Of Innate Immune Response (GO:0045088)	1	0.01	0.117627	0.180176	0	0	8.33305	17.8347	PARP1
Response To Insulin (GO:0032868)	1	0.01	0.119045	0.180176	0	0	8.22581	17.5066	PARP1
Positive Regulation Of Catabolic Process (GO:0009896)	1	0.01	0.119045	0.180176	0	0	8.22581	17.5066	RDX
Negative Regulation Of Cellular Component Organization (GO:0051129)	1	0.01	0.119045	0.180176	0	0	8.22581	17.5066	RDX
Regulation Of Organelle Assembly (GO:1902115)	1	0.01	0.12046	0.181191	0	0	8.12127	17.1882	RDX
Spindle Assembly (GO:0051225)	1	0.01	0.121873	0.181191	0	0	8.01935	16.879	MZT1
Macromolecule Modification (GO:0043412)	1	0.01	0.121873	0.181191	0	0	8.01935	16.879	PARP1
Negative Regulation Of NF-kappaB Transcription Factor Activity (GO:0032088)	1	0.01	0.121873	0.181191	0	0	8.01935	16.879	TAX1BP1
Vascular Transport (GO:0010232)	1	0.01	0.124692	0.183866	0	0	7.82297	16.2867	LRP2
Positive Regulation Of Double-Strand Break Repair (GO:2000781)	1	0.01	0.126098	0.183866	0	0	7.72833	16.003	PARP1
Calcium-Mediated Signaling (GO:0019722)	1	0.01	0.127502	0.183866	0	0	7.63594	15.7271	CCR6
mRNA Metabolic Process (GO:0016071)	1	0.01	0.127502	0.183866	0	0	7.63594	15.7271	LSM5
Cellular Respiration (GO:0045333)	1	0.01	0.127502	0.183866	0	0	7.63594	15.7271	NDUFB2
Transport Across Blood-Brain Barrier (GO:0150104)	1	0.01	0.127502	0.183866	0	0	7.63594	15.7271	LRP2
Mitotic Spindle Organization (GO:0007052)	1	0.01	0.127502	0.183866	0	0	7.63594	15.7271	MZT1
Cellular Response To Chemical Stress (GO:0062197)	1	0.01	0.133097	0.188695	0	0	7.28739	14.6963	PARP1
Cellular Response To Peptide Hormone Stimulus (GO:0071375)	1	0.01	0.133097	0.188695	0	0	7.28739	14.6963	PARP1
Positive Regulation Of DNA Repair (GO:0045739)	1	0.01	0.133097	0.188695	0	0	7.28739	14.6963	PARP1
Sensory Perception Of Mechanical Stimulus (GO:0050954)	1	0.01	0.133097	0.188695	0	0	7.28739	14.6963	LRP2
Mitochondrial Respiratory Chain Complex Assembly (GO:0033108)	1	0.01	0.13449	0.189869	0	0	7.20515	14.4554	NDUFB2
Steroid Metabolic Process (GO:0008202)	1	0.01	0.13727	0.191381	0	0	7.04608	13.9921	LRP2
Positive Regulation Of Protein Catabolic Process (GO:0045732)	1	0.01	0.13727	0.191381	0	0	7.04608	13.9921	RDX
Sensory Perception Of Sound (GO:0007605)	1	0.01	0.13727	0.191381	0	0	7.04608	13.9921	LRP2
Positive Regulation Of Protein Kinase B Signaling (GO:0051897)	1	0.01	0.138657	0.192057	0	0	6.96914	13.7693	LRP2
Vesicle-Mediated Transport (GO:0016192)	2	0	0.139873	0.192057	0	0	3.1881	6.27107	LRP2;RAB22A
Cellular Response To Hormone Stimulus (GO:0032870)	1	0.01	0.140042	0.192057	0	0	6.89386	13.5521	RDX
Vesicle Organization (GO:0016050)	1	0.01	0.140042	0.192057	0	0	6.89386	13.5521	RAB22A
Cell Junction Assembly (GO:0034329)	1	0.01	0.141424	0.193165	0	0	6.82018	13.3402	CAPZA1
Regulation Of Protein Metabolic Process (GO:0051246)	1	0.01	0.142804	0.19426	0	0	6.74805	13.1336	SPOPL
Regulation Of Protein Localization (GO:0032880)	1	0.01	0.144183	0.195344	0	0	6.67742	12.932	PARP1
Phosphatidylinositol Biosynthetic Process (GO:0006661)	1	0.01	0.145558	0.196416	0	0	6.60825	12.7353	MTMR6
Cellular Response To Insulin Stimulus (GO:0032869)	1	0.01	0.146932	0.196957	0	0	6.54049	12.5432	PARP1
Protein Complex Oligomerization (GO:0051259)	1	0.01	0.148304	0.196957	0	0	6.4741	12.3558	ATL3
Response To UV (GO:0009411)	1	0.01	0.148304	0.196957	0	0	6.4741	12.3558	PARP1
Regulation Of Organelle Organization (GO:0033043)	1	0.01	0.148304	0.196957	0	0	6.4741	12.3558	RDX
Hemopoiesis (GO:0030097)	1	0.01	0.149674	0.197993	0	0	6.40903	12.1727	CD164
Regulation Of Protein Secretion (GO:0050708)	1	0.01	0.151041	0.199019	0	0	6.34526	11.9938	PPID
Regulation Of G1_S Transition Of Mitotic Cell Cycle (GO:2000045)	1	0.01	0.156489	0.205392	0	0	6.1023	11.3184	RDX
Glycerophospholipid Biosynthetic Process (GO:0046474)	1	0.01	0.159201	0.207331	0	0	5.98764	11.0028	MTMR6
Positive Regulation Of Translation (GO:0045727)	1	0.01	0.159201	0.207331	0	0	5.98764	11.0028	UHMK1
Negative Regulation Of Developmental Process (GO:0051093)	1	0.01	0.160554	0.208286	0	0	5.9319	10.8502	PARP1
Response To Lipid (GO:0033993)	1	0.01	0.161904	0.20923	0	0	5.87718	10.7009	MAPKAPK3
Mitotic Sister Chromatid Segregation (GO:0000070)	1	0.01	0.163252	0.209362	0	0	5.82346	10.5548	MZT1
Negative Regulation Of Transmembrane Receptor Protein Serine_Threonine Kinase Signaling Pathway (GO:0090101)	1	0.01	0.163252	0.209362	0	0	5.82346	10.5548	LRP2
Negative Regulation Of Defense Response (GO:0031348)	1	0.01	0.164599	0.210286	0	0	5.77071	10.4118	PARP1
Regulation Of Protein Ubiquitination (GO:0031396)	1	0.01	0.165943	0.2112	0	0	5.71889	10.2718	SPOPL
Endoplasmic Reticulum To Golgi Vesicle-Mediated Transport (GO:0006888)	1	0.01	0.168625	0.213804	0	0	5.618	10.0005	ATL3
Protein Maturation (GO:0051604)	1	0.01	0.171299	0.215567	0	0	5.52058	9.74022	CIAO2A
Cellular Response To Oxidative Stress (GO:0034599)	1	0.01	0.171299	0.215567	0	0	5.52058	9.74022	PARP1
Regulation Of Protein Catabolic Process (GO:0042176)	1	0.01	0.177946	0.222268	0	0	5.29112	9.13392	RDX
Receptor-Mediated Endocytosis (GO:0006898)	1	0.01	0.177946	0.222268	0	0	5.29112	9.13392	LRP2
Protein Dephosphorylation (GO:0006470)	1	0.01	0.180591	0.224736	0	0	5.20456	8.90772	MTMR6
Response To Cytokine (GO:0034097)	1	0.01	0.18191	0.225542	0	0	5.16233	8.79786	MAPKAPK3
Protein Homooligomerization (GO:0051260)	1	0.01	0.187167	0.230359	0	0	5	8.37878	ATL3
Regulation Of DNA Repair (GO:0006282)	1	0.01	0.187167	0.230359	0	0	5	8.37878	PARP1
Golgi Organization (GO:0007030)	1	0.01	0.188476	0.231123	0	0	4.96099	8.27883	ATL3
Protein Phosphorylation (GO:0006468)	2	0	0.190202	0.232392	0	0	2.60643	4.32581	MAPKAPK3;UHMK1
Plasma Membrane Bounded Cell Projection Organization (GO:0120036)	1	0.01	0.191087	0.232628	0	0	4.88476	8.08439	UHMK1
Regulation Of Protein Kinase B Signaling (GO:0051896)	1	0.01	0.196287	0.238095	0	0	4.73907	7.71605	LRP2
Protein Localization To Plasma Membrane (GO:0072659)	1	0.01	0.197581	0.238803	0	0	4.70398	7.628	RDX
Protein Localization To Cell Periphery (GO:1990778)	1	0.01	0.204025	0.245707	0	0	4.53603	7.21008	RDX
Positive Regulation Of Intracellular Signal Transduction (GO:1902533)	2	0	0.204795	0.245754	0	0	2.47865	3.93051	PARP1;LRP2
Regulation Of Cell Adhesion (GO:0030155)	1	0.01	0.206588	0.247024	0	0	4.47214	7.05269	CD164
Negative Regulation Of Response To External Stimulus (GO:0032102)	1	0.01	0.209144	0.248312	0	0	4.41001	6.9005	PARP1
Neuron Projection Morphogenesis (GO:0048812)	1	0.01	0.209144	0.248312	0	0	4.41001	6.9005	LRP2
Dephosphorylation (GO:0016311)	1	0.01	0.210418	0.248946	0	0	4.37958	6.82628	MTMR6
Negative Regulation Of DNA-binding Transcription Factor Activity (GO:0043433)	1	0.01	0.212962	0.251071	0	0	4.31997	6.68145	TAX1BP1
Neuron Development (GO:0048666)	1	0.01	0.21423	0.251683	0	0	4.29076	6.61078	UHMK1
Cellular Response To Growth Factor Stimulus (GO:0071363)	1	0.01	0.220544	0.258198	0	0	4.1504	6.27398	LRP2
Response To Lipopolysaccharide (GO:0032496)	1	0.01	0.22556	0.263153	0	0	4.04451	6.02296	MAPKAPK3
Mitochondrion Organization (GO:0007005)	1	0.01	0.229301	0.266592	0	0	3.96854	5.84455	PARP1
Nitrogen Compound Transport (GO:0071705)	1	0.01	0.230544	0.267113	0	0	3.94385	5.78685	LRP2
Metal Ion Transport (GO:0030001)	1	0.01	0.24042	0.277599	0	0	3.75674	5.35473	LRP2
Cell-Cell Adhesion Via Plasma-Membrane Adhesion Molecules (GO:0098742)	1	0.01	0.241646	0.278058	0	0	3.73458	5.30415	CD164
Positive Regulation Of I-kappaB kinase_NF-kappaB Signaling (GO:0043123)	1	0.01	0.245312	0.281313	0	0	3.66963	5.15666	PARP1
RNA Splicing, Via Transesterification Reactions With Bulged Adenosine As Nucleophile (GO:0000377)	1	0.01	0.251384	0.287296	0	0	3.56623	4.92416	LSM5
RNA Processing (GO:0006396)	1	0.01	0.255004	0.290445	0	0	3.50691	4.79211	LSM5
Protein Localization To Membrane (GO:0072657)	1	0.01	0.265763	0.299653	0	0	3.34015	4.42619	RDX
Transcription By RNA Polymerase II (GO:0006366)	1	0.01	0.265763	0.299653	0	0	3.34015	4.42619	PARP1
Neuron Projection Development (GO:0031175)	1	0.01	0.265763	0.299653	0	0	3.34015	4.42619	UHMK1
Positive Regulation Of Protein Metabolic Process (GO:0051247)	1	0.01	0.270497	0.30397	0	0	3.27097	4.27677	RDX
Golgi Vesicle Transport (GO:0048193)	1	0.01	0.271676	0.304277	0	0	3.25411	4.24059	ATL3
DNA-templated Transcription (GO:0006351)	1	0.01	0.274028	0.305891	0	0	3.22092	4.16956	PARP1
Organic Substance Transport (GO:0071702)	1	0	0.276372	0.307487	0	0	3.18839	4.10029	LRP2
mRNA Splicing, Via Spliceosome (GO:0000398)	1	0	0.287986	0.319351	0	0	3.03502	3.77813	LSM5
mRNA Processing (GO:0006397)	1	0	0.291435	0.321056	0	0	2.99182	3.68874	LSM5
Regulation Of GTPase Activity (GO:0043087)	1	0	0.291435	0.321056	0	0	2.99182	3.68874	RDX
Proteasomal Protein Catabolic Process (GO:0010498)	1	0	0.298283	0.327527	0	0	2.90897	3.51901	SPOPL
Positive Regulation Of Cell Motility (GO:2000147)	1	0	0.299419	0.327703	0	0	2.8956	3.49184	RDX
Apoptotic Process (GO:0006915)	1	0	0.307316	0.335253	0	0	2.80531	3.30993	PARP1
Negative Regulation Of Multicellular Organismal Process (GO:0051241)	1	0	0.310674	0.33782	0	0	2.7683	3.23618	PARP1
Regulation Of I-kappaB kinase_NF-kappaB Signaling (GO:0043122)	1	0	0.311789	0.337939	0	0	2.75618	3.21213	PARP1
Protein Modification Process (GO:0036211)	2	0	0.315623	0.340994	0	0	1.81091	2.08835	PARP1;MTMR6
Regulation Of Autophagy (GO:0010506)	1	0	0.321753	0.346503	0	0	2.65161	3.00685	DCAF12
Positive Regulation Of Programmed Cell Death (GO:0043068)	1	0	0.326137	0.350102	0	0	2.60762	2.92167	PPID
Negative Regulation Of Transcription By RNA Polymerase II (GO:0000122)	2	0	0.346453	0.370727	0	0	1.68261	1.78358	PARP1;PPID
Positive Regulation Of Apoptotic Process (GO:0043065)	1	0	0.352917	0.376445	0	0	2.36227	2.46036	PPID
Positive Regulation Of Cell Migration (GO:0030335)	1	0	0.355015	0.377484	0	0	2.3446	2.42806	RDX
Transmembrane Receptor Protein Tyrosine Kinase Signaling Pathway (GO:0007169)	1	0	0.367461	0.389486	0	0	2.24382	2.24637	MAPKAPK3
DNA Metabolic Process (GO:0006259)	1	0	0.371558	0.39259	0	0	2.21209	2.19008	PARP1
Regulation Of Intracellular Signal Transduction (GO:1902531)	1	0	0.380682	0.400773	0	0	2.14385	2.07051	TMBIM4
Regulation Of Cell Cycle (GO:0051726)	1	0	0.381688	0.400773	0	0	2.13653	2.0578	UHMK1
Intracellular Protein Transport (GO:0006886)	1	0	0.408256	0.427333	0	0	1.95579	1.75212	RAB22A
Negative Regulation Of Gene Expression (GO:0010629)	1	0	0.418759	0.436966	0	0	1.89052	1.64562	LSM5
Protein Localization (GO:0008104)	1	0	0.432792	0.450211	0	0	1.80811	1.51429	RAB22A
Positive Regulation Of Macromolecule Metabolic Process (GO:0010604)	1	0	0.444687	0.461157	0	0	1.7422	1.41185	RDX
Ubiquitin-Dependent Protein Catabolic Process (GO:0006511)	1	0	0.447398	0.462541	0	0	1.72766	1.38957	SPOPL
DNA Damage Response (GO:0006974)	1	0	0.462518	0.476705	0	0	1.64954	1.27191	PARP1
Negative Regulation Of DNA-templated Transcription (GO:0045892)	2	0	0.493401	0.506981	0	0	1.2346	0.872164	PARP1;PPID
Regulation Of Cell Migration (GO:0030334)	1	0	0.504701	0.517011	0	0	1.45534	0.995143	RDX
Negative Regulation Of Nucleic Acid-Templated Transcription (GO:1903507)	1	0	0.522229	0.53334	0	0	1.38341	0.898731	PARP1
Positive Regulation Of Gene Expression (GO:0010628)	1	0	0.540665	0.550495	0	0	1.31248	0.807116	RDX
Negative Regulation Of Cellular Process (GO:0048523)	1	0	0.58173	0.590518	0	0	1.16948	0.633561	CD164
Positive Regulation Of Transcription By RNA Polymerase II (GO:0045944)	1	0	0.785265	0.794726	0	0	0.65518	0.158379	PARP1
Regulation Of Gene Expression (GO:0010468)	1	0	0.843934	0.851537	0	0	0.539793	0.0915929	RDX
Regulation Of Transcription By RNA Polymerase II (GO:0006357)	2	0	0.849585	0.854672	0	0	0.590392	0.096238	PARP1;PPID
Positive Regulation Of DNA-templated Transcription (GO:0045893)	1	0	0.871897	0.8745	0	0	0.486364	0.0666726	PARP1
Regulation Of DNA-templated Transcription (GO:0006355)	1	0	0.96067	0.96067	0	0	0.303051	0.0121598	PARP1

## Sheet: C_AS_events_sicircCDYL
		EVENT							STATISTICS
GeneID	geneSymbol	ASE	IJC_SAMPLE_1	SJC_SAMPLE_1	IJC_SAMPLE_2	SJC_SAMPLE_2	IncFormLen	SkipFormLen	PValue	FDR	IncLevel1	IncLevel2	IncLevelDifference
ENSG00000168939.13	SPRY3	SE	0,1,0	0,0,0	0,0,0	0,0,1	233	74	1	1	NA,1.0,NA	NA,NA,0.0	1
ENSG00000185973.12	TMLHE	SE	41,49,49	0,1,2	84,80,144	0,2,1	213	74	1	1	1.0,0.945,0.895	1.0,0.933,0.98	-0.024
ENSG00000185973.12	TMLHE	SE	206194210	2,0,1	243151369	2,1,3	251	74	0.652578	1	0.968,1.0,0.984	0.973,0.978,0.973	0.009
ENSG00000185973.12	TMLHE	SE	195258207	1,2,3	231149352	5,1,1	256	74	1	1	0.983,0.974,0.952	0.93,0.977,0.99	0.004
ENSG00000214827.11	MTCP1	SE	84,61,57	0,0,0	64,39,60	0,0,2	245	74	1	1	1.0,1.0,1.0	1.0,1.0,0.901	0.033
ENSG00000214827.11	MTCP1	SE	58,44,27	13,5,3	40,24,31	3,3,3	226	74	0.162519	1	0.594,0.742,0.747	0.814,0.724,0.772	-0.076
ENSG00000185010.15	F8	SE	2,1,0	0,2,2	0,0,0	1,1,2	161	74	0.328796	1	1.0,0.187,0.0	0.0,0.0,0.0	0.396
ENSG00000130826.19	DKC1	SE	685644615	1,1,1	777441807	6,1,2	285	74	0.760631	1	0.994,0.994,0.994	0.971,0.991,0.991	0.01
ENSG00000130826.19	DKC1	SE	1178,1154,1093	1,1,1	1314,877,1380	6,1,2	161	74	1	1	0.998,0.998,0.998	0.99,0.998,0.997	0.003
ENSG00000130826.19	DKC1	SE	804862697	13,8,10	912516868	14,14,14	139	74	0.167487	1	0.971,0.983,0.974	0.972,0.952,0.971	0.011
ENSG00000130826.19	DKC1	SE	61,54,50	0,1,0	77,55,50	1,2,1	85	74	0.466902	1	1.0,0.979,1.0	0.985,0.96,0.978	0.019
ENSG00000130826.19	DKC1	SE	1390,1500,1294	0,1,0	1596,977,1628	1,2,1	205	74	1	1	1.0,0.998,1.0	0.998,0.994,0.998	0.003
ENSG00000130826.19	DKC1	SE	1004,1067,922	0,1,0	1127,639,1123	1,2,1	575	74	1	1	1.0,0.993,1.0	0.993,0.976,0.993	0.01
ENSG00000130826.19	DKC1	SE	1278,1176,1033	0,0,1	1417,863,1424	0,0,0	195	74	1	1	1.0,1.0,0.997	1.0,1.0,1.0	-0.001
ENSG00000130826.19	DKC1	SE	0,5,2	459525450	0,0,2	514315522	133	74	1	1	0.0,0.005,0.002	0.0,0.0,0.002	0.002
ENSG00000160211.20	G6PD	SE	2447,3512,3192	6,4,4	2557,2169,2892	4,3,8	261	74	1	1	0.991,0.996,0.996	0.995,0.995,0.99	0.001
ENSG00000160211.20	G6PD	SE	1975,2740,2484	6,4,4	2041,1697,2260	4,3,8	624	74	0.544188	1	0.975,0.988,0.987	0.984,0.985,0.971	0.003
ENSG00000160211.20	G6PD	SE	2602,3460,3303	0,0,0	2648,2610,3149	1,0,1	233	74	1	1	1.0,1.0,1.0	0.999,1.0,0.999	0.001
ENSG00000160211.20	G6PD	SE	1951,2562,2447	0,0,0	1966,1911,2353	1,0,1	236	74	1	1	1.0,1.0,1.0	0.998,1.0,0.999	0.001
ENSG00000160211.20	G6PD	SE	1935,2508,2639	0,0,1	2020,1711,2267	0,0,0	183	74	1	1	1.0,1.0,0.999	1.0,1.0,1.0	0
ENSG00000160211.20	G6PD	SE	978,1298,1405	0,0,1	1027,972,1138	0,0,0	166	74	1	1	1.0,1.0,0.998	1.0,1.0,1.0	-0.001
ENSG00000071859.15	FAM50A	SE	1296,1559,1446	0,1,3	1079,1017,1228	0,1,0	136	74	1	1	1.0,0.999,0.996	1.0,0.998,1.0	-0.001
ENSG00000071859.15	FAM50A	SE	853916940	0,0,2	740547857	0,0,0	123	74	1	1	1.0,1.0,0.996	1.0,1.0,1.0	-0.001
ENSG00000203879.12	GDI1	SE	1,1,0	116123129	3,0,0	156,89,106	245	74	1	1	0.003,0.002,0.0	0.006,0.0,0.0	0
ENSG00000203879.12	GDI1	SE	464409348	0,0,0	465272415	1,0,0	209	74	1	1	1.0,1.0,1.0	0.994,1.0,1.0	0.002
ENSG00000203879.12	GDI1	SE	4,2,4	164130113	2,3,2	165103154	162	74	1	1	0.011,0.007,0.016	0.006,0.013,0.006	0.003
ENSG00000203879.12	GDI1	SE	414348292	0,0,0	454213329	4,2,0	219	74	0.594755	1	1.0,1.0,1.0	0.975,0.973,1.0	0.017
ENSG00000147403.18	RPL10	SE	8517,10667,8717	0,4,0	9392,8224,13711	0,0,3	120	74	1	1	1.0,0.999,1.0	1.0,1.0,1.0	0
ENSG00000147403.18	RPL10	SE	16474,20484,17095	0,0,0	17630,14541,25721	0,0,2	133	74	1	1	1.0,1.0,1.0	1.0,1.0,1.0	0
ENSG00000147403.18	RPL10	SE	23284,27331,23240	0,0,0	24895,19330,34662	2,1,0	182	74	1	1	1.0,1.0,1.0	1.0,1.0,1.0	0
ENSG00000147403.18	RPL10	SE	20465,23840,20090	0,5,0	23041,18837,31576	0,0,0	213	74	1	1	1.0,0.999,1.0	1.0,1.0,1.0	0
ENSG00000147403.18	RPL10	SE	14906,17143,14501	0,0,0	16668,13773,22854	0,0,1	213	74	1	1	1.0,1.0,1.0	1.0,1.0,1.0	0
ENSG00000147403.18	RPL10	SE	30909,37832,31073	0,0,0	34237,29931,47040	0,0,1	898	74	1	1	1.0,1.0,1.0	1.0,1.0,1.0	0
ENSG00000147403.18	RPL10	SE	13854,16452,14251	0,0,0	15532,13464,20931	0,0,1	237	74	1	1	1.0,1.0,1.0	1.0,1.0,1.0	0
ENSG00000147403.18	RPL10	SE	19515,23228,19932	102,84,92	22001,18588,29769	96,60,116	237	74	0.244908	1	0.984,0.989,0.985	0.986,0.99,0.988	-0.002
ENSG00000147403.18	RPL10	SE	14028,16407,14245	15,12,9	15658,12720,21697	9,14,19	237	74	1	1	0.997,0.998,0.998	0.998,0.996,0.997	0.001
ENSG00000196924.19	FLNA	SE	1435,1914,1971	0,0,1	1234,681,1155	0,0,0	207	74	1	1	1.0,1.0,0.999	1.0,1.0,1.0	0
ENSG00000196924.19	FLNA	SE	811,1105,1144	0,0,1	751391652	0,0,0	207	74	1	1	1.0,1.0,0.998	1.0,1.0,1.0	-0.001
ENSG00000196924.19	FLNA	SE	2362,3060,3075	0,0,1	1862,1062,1737	0,0,0	862	74	1	1	1.0,1.0,0.996	1.0,1.0,1.0	-0.001
ENSG00000196924.19	FLNA	SE	1255,1590,1600	0,0,1	874543897	0,0,0	190	74	1	1	1.0,1.0,0.998	1.0,1.0,1.0	-0.001
ENSG00000196924.19	FLNA	SE	1879,2403,2430	0,4,4	1357,833,1400	0,0,0	190	74	1	1	1.0,0.996,0.996	1.0,1.0,1.0	-0.003
ENSG00000196924.19	FLNA	SE	2270,3089,3274	0,0,0	1678,884,1692	0,0,1	341	74	1	1	1.0,1.0,1.0	1.0,1.0,0.997	0.001
ENSG00000196924.19	FLNA	SE	1311,1816,1879	23,29,51	1081,618,1054	22,11,21	197	74	0.745704	1	0.955,0.959,0.933	0.949,0.955,0.95	-0.002
ENSG00000196924.19	FLNA	SE	2174,2699,2935	17,14,17	1570,944,1637	7,5,8	248	74	0.258199	1	0.974,0.983,0.981	0.985,0.983,0.984	-0.005
ENSG00000196924.19	FLNA	SE	1544,2023,2132	13,11,18	1180,644,1233	18,13,9	170	74	0.0202066	0.326714	0.981,0.988,0.981	0.966,0.956,0.984	0.015
ENSG00000196924.19	FLNA	SE	398532548	346470437	345211406	224180229	98	74	0.0451561	0.544497	0.465,0.461,0.486	0.538,0.47,0.572	-0.056
ENSG00000196924.19	FLNA	SE	1824,2360,2623	0,0,0	1480,896,1479	2,0,0	235	74	1	1	1.0,1.0,1.0	0.996,1.0,1.0	0.001
ENSG00000196924.19	FLNA	SE	4525,6431,6980	1,0,0	3877,2172,3551	0,0,0	672	74	1	1	0.998,1.0,1.0	1.0,1.0,1.0	-0.001
ENSG00000196924.19	FLNA	SE	2142,3126,3266	0,0,0	1826,1054,1616	1,0,0	337	74	1	1	1.0,1.0,1.0	0.998,1.0,1.0	0.001
ENSG00000196924.19	FLNA	SE	2269,3160,3413	0,1,10	1827,1072,1857	3,0,1	235	74	1	1	1.0,0.999,0.991	0.995,1.0,0.998	-0.001
ENSG00000196924.19	FLNA	SE	1780,2511,2560	0,4,2	1427,699,1195	0,0,0	212	74	1	1	1.0,0.995,0.998	1.0,1.0,1.0	-0.002
ENSG00000196924.19	FLNA	SE	1317,1847,1891	3,0,1	1030510877	2,3,3	212	74	1	1	0.994,1.0,0.998	0.994,0.983,0.99	0.008
ENSG00000196924.19	FLNA	SE	2,2,0	497720736	2,0,0	441211352	131	74	1	1	0.002,0.002,0.0	0.003,0.0,0.0	0
ENSG00000196924.19	FLNA	SE	1631,2223,2319	34,56,67	1418,847,1249	44,22,34	554	74	0.489373	1	0.865,0.841,0.822	0.811,0.837,0.831	0.016
ENSG00000196924.19	FLNA	SE	1529,2100,2211	3,0,1	1300,796,1193	2,3,3	275	74	1	1	0.993,1.0,0.998	0.994,0.986,0.991	0.007
ENSG00000196924.19	FLNA	SE	2026,2816,2945	34,56,67	1741,1007,1545	44,22,34	275	74	0.378894	1	0.941,0.931,0.922	0.914,0.925,0.924	0.01
ENSG00000196924.19	FLNA	SE	2340,3197,3404	3,0,2	1690,1035,1731	3,0,0	193	74	1	1	0.997,1.0,0.998	0.995,1.0,1.0	0
ENSG00000196924.19	FLNA	SE	1873,2432,2709	1,0,0	1365,809,1360	0,0,0	222	74	1	1	0.998,1.0,1.0	1.0,1.0,1.0	-0.001
ENSG00000196924.19	FLNA	SE	1826,2673,2777	0,0,0	1365,803,1331	0,0,1	172	74	1	1	1.0,1.0,1.0	1.0,1.0,0.998	0.001
ENSG00000196924.19	FLNA	SE	991,1382,1437	0,0,0	732435692	2,0,1	172	74	1	1	1.0,1.0,1.0	0.994,1.0,0.997	0.003
ENSG00000196924.19	FLNA	SE	1911,2798,3120	0,0,0	1552,1002,1555	2,0,1	323	74	1	1	1.0,1.0,1.0	0.994,1.0,0.997	0.003
ENSG00000196924.19	FLNA	SE	2746,4089,4462	0,0,2	2185,1370,2193	0,0,0	323	74	1	1	1.0,1.0,0.998	1.0,1.0,1.0	-0.001
ENSG00000196924.19	FLNA	SE	2772,4117,4748	0,1,0	2192,1263,2156	0,0,0	563	74	1	1	1.0,0.998,1.0	1.0,1.0,1.0	-0.001
ENSG00000169057.24	MECP2	SE	0,0,0	10,19,9	1,0,0	11,13,8	271	74	1	1	0.0,0.0,0.0	0.024,0.0,0.0	-0.008
ENSG00000169057.24	MECP2	SE	2,4,2	0,1,1	1,2,3	1,0,0	186	74	1	1	1.0,0.614,0.443	0.285,1.0,1.0	-0.076
ENSG00000169057.24	MECP2	SE	3,4,4	57,71,61	1,3,3	82,46,75	186	74	0.244388	1	0.021,0.022,0.025	0.005,0.025,0.016	0.007
ENSG00000169057.24	MECP2	SE	3,4,2	10,19,9	1,2,3	11,13,8	186	74	0.475902	1	0.107,0.077,0.081	0.035,0.058,0.13	0.014
ENSG00000169057.24	MECP2	SE	7,7,8	0,2,0	3,2,0	0,0,0	313	74	1	1	1.0,0.453,1.0	1.0,1.0,NA	-0.182
ENSG00000169057.24	MECP2	SE	5,5,9	57,71,61	3,2,0	82,46,75	313	74	0.0247425	0.371685	0.02,0.016,0.034	0.009,0.01,0.0	0.017
ENSG00000169057.24	MECP2	SE	8,7,9	0,2,0	5,5,0	0,0,0	388	74	1	1	1.0,0.4,1.0	1.0,1.0,NA	-0.2
ENSG00000169057.24	MECP2	SE	8,6,9	57,71,61	5,3,0	82,46,75	388	74	0.0164647	0.285136	0.026,0.016,0.027	0.011,0.012,0.0	0.015
ENSG00000169057.24	MECP2	SE	4,4,1	57,71,61	0,6,1	82,46,75	224	74	0.669148	1	0.023,0.018,0.005	0.0,0.041,0.004	0
ENSG00000169057.24	MECP2	SE	4,4,1	57,71,61	0,3,2	82,46,75	242	74	0.685592	1	0.021,0.017,0.005	0.0,0.02,0.008	0.005
ENSG00000169057.24	MECP2	SE	194208194	10,19,9	228174195	11,13,8	198	74	0.521296	1	0.879,0.804,0.89	0.886,0.833,0.901	-0.016
ENSG00000169057.24	MECP2	SE	138137135	1,0,0	146129120	0,0,0	198	74	1	1	0.981,1.0,1.0	1.0,1.0,1.0	-0.006
ENSG00000169057.24	MECP2	SE	137140133	0,0,0	148129121	0,0,1	198	74	1	1	1.0,1.0,1.0	1.0,1.0,0.978	0.007
ENSG00000172534.14	HCFC1	SE	36,37,35	0,1,1	20,11,21	1,0,0	181	74	1	1	1.0,0.938,0.935	0.891,1.0,1.0	-0.006
ENSG00000102030.16	NAA10	SE	184225177	1,1,1	199125184	2,0,0	119	74	1	1	0.991,0.993,0.991	0.984,1.0,1.0	-0.003
ENSG00000102030.16	NAA10	SE	74,83,68	0,0,0	87,41,76	0,2,0	119	74	1	1	1.0,1.0,1.0	1.0,0.927,1.0	0.024
ENSG00000102030.16	NAA10	SE	182229162	1,1,0	157109142	2,0,0	133	74	1	1	0.99,0.992,1.0	0.978,1.0,1.0	0.001
ENSG00000102030.16	NAA10	SE	56,65,48	1,1,0	40,32,39	2,0,0	115	74	1	1	0.973,0.977,1.0	0.928,1.0,1.0	0.007
ENSG00000102030.16	NAA10	SE	261292234	0,0,0	234150193	1,0,0	173	74	1	1	1.0,1.0,1.0	0.99,1.0,1.0	0.003
ENSG00000067840.13	PDZD4	SE	6,2,4	15,7,3	4,4,1	15,10,15	317	74	0.172046	1	0.085,0.063,0.237	0.059,0.085,0.015	0.075
ENSG00000180879.14	SSR4	SE	10,1,4	1239,1682,1446	2,0,6	1165,1302,1223	273	74	1	1	0.002,0.0,0.001	0.0,0.0,0.001	0.001
ENSG00000180879.14	SSR4	SE	2305,2698,2211	21,11,11	2215,1384,2192	16,11,22	149	74	0.131742	1	0.982,0.992,0.99	0.986,0.984,0.98	0.005
ENSG00000198753.12	PLXNB3	SE	12,8,8	0,0,1	7,7,12	1,0,0	1115	74	1	1	1.0,1.0,0.347	0.317,1.0,1.0	0.01
ENSG00000198753.12	PLXNB3	SE	3,1,1	0,2,0	2,3,1	0,1,0	139	74	0.449124	1	1.0,0.21,1.0	1.0,0.615,1.0	-0.135
ENSG00000101986.12	ABCD1	SE	20,45,42	0,0,1	22,18,13	0,0,0	255	74	1	1	1.0,1.0,0.924	1.0,1.0,1.0	-0.025
ENSG00000185825.17	BCAP31	SE	7,6,3	933996904	11,5,3	776499880	355	74	1	1	0.002,0.001,0.001	0.003,0.002,0.001	-0.001
ENSG00000185825.17	BCAP31	SE	70,68,48	503472466	40,49,58	382355478	179	74	0.654698	1	0.054,0.056,0.041	0.041,0.054,0.048	0.003
ENSG00000130829.18	DUSP9	SE	0,0,0	0,2,0	0,0,2	0,0,0	289	74	1	1	NA,0.0,NA	NA,NA,1.0	-1
ENSG00000213401.10	MAGEA12	SE	0,2,0	1,0,0	0,0,0	0,0,3	180	74	1	1	0.0,1.0,NA	NA,NA,0.0	0.5
ENSG00000063601.17	MTMR1	SE	74,68,60	0,0,0	98,71,75	0,0,1	180	74	1	1	1.0,1.0,1.0	1.0,1.0,0.969	0.01
ENSG00000063601.17	MTMR1	SE	2,5,2	40,43,34	5,2,11	55,46,40	98	74	0.173752	1	0.036,0.081,0.043	0.064,0.032,0.172	-0.036
ENSG00000063601.17	MTMR1	SE	112,90,67	2,0,0	128,113,99	3,0,1	150	74	0.511095	1	0.965,1.0,1.0	0.955,1.0,0.98	0.01
ENSG00000063601.17	MTMR1	SE	210143135	0,0,0	311126252	1,0,0	260	74	1	1	1.0,1.0,1.0	0.989,1.0,1.0	0.004
ENSG00000063601.17	MTMR1	SE	40,37,26	1,0,0	79,22,56	1,0,0	188	74	1	1	0.94,1.0,1.0	0.969,1.0,1.0	-0.01
ENSG00000063601.17	MTMR1	SE	35,30,20	0,0,0	57,16,40	0,1,2	188	74	0.839563	1	1.0,1.0,1.0	1.0,0.863,0.887	0.083
ENSG00000063601.17	MTMR1	SE	10,7,4	6,7,6	8,5,17	23,6,16	285	74	0.323372	1	0.302,0.206,0.148	0.083,0.178,0.216	0.06
ENSG00000063601.17	MTMR1	SE	41,35,34	0,0,0	89,21,57	0,1,2	251	74	0.884845	1	1.0,1.0,1.0	1.0,0.861,0.894	0.082
ENSG00000063601.17	MTMR1	SE	46,42,40	1,0,0	111,27,73	1,0,0	251	74	1	1	0.931,1.0,1.0	0.97,1.0,1.0	-0.013
ENSG00000063601.17	MTMR1	SE	72,59,61	0,0,0	112,48,77	0,0,1	247	74	1	1	1.0,1.0,1.0	1.0,1.0,0.958	0.014
ENSG00000171100.16	MTM1	SE	80,49,78	0,0,1	111,52,122	1,0,3	169	74	0.397697	1	1.0,1.0,0.972	0.98,1.0,0.947	0.015
ENSG00000171100.16	MTM1	SE	1,3,1	39,20,31	0,0,2	49,18,47	119	74	0.745416	1	0.016,0.085,0.02	0.0,0.0,0.026	0.032
ENSG00000171100.16	MTM1	SE	0,1,0	39,20,31	2,0,0	49,18,47	327	74	1	1	0.0,0.011,0.0	0.009,0.0,0.0	0.001
ENSG00000171100.16	MTM1	SE	76,63,88	0,0,0	112,38,101	0,0,1	185	74	1	1	1.0,1.0,1.0	1.0,1.0,0.976	0.008
ENSG00000171100.16	MTM1	SE	2,0,0	25,16,22	0,0,1	37,24,52	230	74	1	1	0.025,0.0,0.0	0.0,0.0,0.006	0.006
ENSG00000171100.16	MTM1	SE	70100104	0,1,0	100,94,92	0,0,0	251	74	1	1	1.0,0.967,1.0	1.0,1.0,1.0	-0.011
ENSG00000013619.15	MAMLD1	SE	0,2,2	0,1,0	2,3,0	0,2,0	149	74	1	1	NA,0.498,1.0	1.0,0.427,NA	0.035
ENSG00000197021.9	EOLA2	SE	768643529	0,0,1	796,500,1141	0,0,0	356	74	1	1	1.0,1.0,0.991	1.0,1.0,1.0	-0.003
ENSG00000197021.9	EOLA2	SE	13,6,8	113133102	15,5,33	138101206	266	74	0.0799619	0.777547	0.031,0.012,0.021	0.029,0.014,0.043	-0.007
ENSG00000197021.9	EOLA2	SE	13,9,8	30,40,35	16,5,33	43,57,60	271	74	0.501409	1	0.106,0.058,0.059	0.092,0.023,0.131	-0.008
ENSG00000197021.9	EOLA2	SE	19,7,9	113133102	19,7,37	138101206	271	74	0.131946	1	0.044,0.014,0.024	0.036,0.019,0.047	-0.007
ENSG00000197021.9	EOLA2	SE	116135122	0,2,0	151128217	1,0,1	141	74	1	1	1.0,0.973,1.0	0.988,1.0,0.991	-0.002
ENSG00000197021.9	EOLA2	SE	173203167	0,2,0	230152327	1,0,1	122	74	1	1	1.0,0.984,1.0	0.993,1.0,0.995	-0.001
ENSG00000197620.11	EOLA1	SE	68,73,80	0,1,0	83,74,112	0,0,0	141	74	1	1	1.0,0.975,1.0	1.0,1.0,1.0	-0.008
ENSG00000241489.8	ENSG00000241489	SE	109143115	2,0,1	112102138	0,0,4	248	74	0.843307	1	0.942,1.0,0.972	1.0,1.0,0.911	0.001
ENSG00000241489.8	ENSG00000241489	SE	79,102,80	0,0,0	107,89,142	0,0,1	245	74	1	1	1.0,1.0,1.0	1.0,1.0,0.977	0.008
ENSG00000241489.8	ENSG00000241489	SE	203233189	0,1,0	189162238	0,0,1	275	74	1	1	1.0,0.984,1.0	1.0,1.0,0.985	0
ENSG00000241489.8	ENSG00000241489	SE	19,13,15	4,6,9	3,2,1	2,0,0	613	74	0.347175	1	0.364,0.207,0.167	0.153,1.0,1.0	-0.472
ENSG00000241489.8	ENSG00000241489	SE	10,8,12	4,6,9	1,2,1	2,0,0	207	74	0.0286078	0.407413	0.472,0.323,0.323	0.152,1.0,1.0	-0.345
ENSG00000241489.8	ENSG00000241489	SE	5,5,4	13,12,12	1,0,1	2,1,2	114	74	0.0077213	0.171421	0.2,0.213,0.178	0.245,0.0,0.245	0.034
ENSG00000241769.7	EOLA1-DT	SE	32,32,22	14,16,16	2,4,4	6,8,5	257	74	0.000516107	0.0257204	0.397,0.365,0.284	0.088,0.126,0.187	0.215
ENSG00000010404.18	IDS	SE	26,27,29	32,38,26	24,19,33	39,45,61	204	74	0.0285742	0.407089	0.228,0.205,0.288	0.182,0.133,0.164	0.081
ENSG00000010404.18	IDS	SE	139162125	0,0,0	131123170	1,0,0	275	74	1	1	1.0,1.0,1.0	0.972,1.0,1.0	0.009
ENSG00000010404.18	IDS	SE	0,5,1	0,1,0	1,0,1	0,0,1	200	74	1	1	NA,0.649,1.0	1.0,NA,0.27	0.19
ENSG00000010404.18	IDS	SE	1,5,1	65,71,64	1,1,1	59,40,68	200	74	1	1	0.006,0.025,0.006	0.006,0.009,0.005	0.006
ENSG00000010404.18	IDS	SE	38,34,9	30,48,19	20,10,39	32,33,37	177	74	0.413846	1	0.346,0.228,0.165	0.207,0.112,0.306	0.038
ENSG00000010404.18	IDS	SE	112,117,67	2,0,0	130104151	0,1,0	252	74	1	1	0.943,1.0,1.0	1.0,0.968,1.0	-0.008
ENSG00000203930.13	LINC00632	SE	3,1,3	17,35,36	0,3,1	11,14,30	141	74	0.400909	1	0.085,0.015,0.042	0.0,0.101,0.017	0.008
ENSG00000203930.13	LINC00632	SE	2,2,1	17,35,36	1,2,1	11,14,30	136	74	0.810037	1	0.06,0.03,0.015	0.047,0.072,0.018	-0.011
ENSG00000129682.16	FGF13	SE	41,43,19	8,5,6	21,10,23	10,4,6	242	74	0.088393	0.824932	0.61,0.724,0.492	0.391,0.433,0.54	0.154
ENSG00000129682.16	FGF13	SE	0,0,1	12,15,6	0,0,0	8,1,9	184	74	1	1	0.0,0.0,0.063	0.0,0.0,0.0	0.021
ENSG00000234062.9	TM9SF5P	SE	2,1,0	1,5,1	2,0,0	0,4,3	187	74	0.745958	1	0.442,0.073,0.0	1.0,0.0,0.0	-0.162
ENSG00000234062.9	TM9SF5P	SE	2,1,0	1,0,1	2,0,0	2,2,1	187	74	0.420192	1	0.442,1.0,0.0	0.284,0.0,0.0	0.386
ENSG00000234062.9	TM9SF5P	SE	13,9,14	1,5,1	13,5,2	0,4,3	1607	74	0.442775	1	0.374,0.077,0.392	1.0,0.054,0.03	-0.08
ENSG00000234062.9	TM9SF5P	SE	7,5,3	1,5,1	11,1,0	0,4,3	406	74	0.246272	1	0.561,0.154,0.354	1.0,0.044,0.0	0.008
ENSG00000234062.9	TM9SF5P	SE	4,7,1	0,0,0	3,9,8	1,0,0	207	74	1	1	1.0,1.0,1.0	0.517,1.0,1.0	0.161
ENSG00000234062.9	TM9SF5P	SE	4,7,1	2,0,0	3,9,8	1,0,1	207	74	0.664614	1	0.417,1.0,1.0	0.517,1.0,0.741	0.053
ENSG00000234062.9	TM9SF5P	SE	7,7,1	1,0,1	3,9,10	2,2,1	207	74	0.0133723	0.246845	0.714,1.0,0.263	0.349,0.617,0.781	0.077
ENSG00000234062.9	TM9SF5P	SE	0,0,0	2,0,0	1,0,1	1,0,1	234	74	1	1	0.0,NA,NA	0.24,NA,0.24	-0.24
ENSG00000234062.9	TM9SF5P	SE	4,1,0	1,0,1	7,0,2	2,2,1	223	74	0.399026	1	0.57,1.0,0.0	0.537,0.0,0.399	0.211
ENSG00000234062.9	TM9SF5P	SE	2,1,0	3,0,0	6,0,1	0,0,2	223	74	1	1	0.181,1.0,NA	1.0,NA,0.142	0.02
ENSG00000234062.9	TM9SF5P	SE	1,0,0	1,0,1	0,0,0	2,2,1	243	74	1	1	0.233,NA,0.0	0.0,0.0,0.0	0.117
ENSG00000234062.9	TM9SF5P	SE	1,0,0	3,0,0	0,0,1	0,0,2	243	74	1	1	0.092,NA,NA	NA,NA,0.132	-0.04
ENSG00000234062.9	TM9SF5P	SE	0,1,0	0,0,0	0,0,0	1,0,1	129	74	1	1	NA,1.0,NA	0.0,NA,0.0	1
ENSG00000147274.14	RBMX	SE	1148,1009,843	0,1,0	1386,760,1219	0,0,0	157	74	1	1	1.0,0.998,1.0	1.0,1.0,1.0	-0.001
ENSG00000147274.14	RBMX	SE	1867,1784,1365	1,3,4	2349,1544,1867	9,2,9	189	74	1	1	0.999,0.996,0.993	0.99,0.997,0.988	0.004
ENSG00000147274.14	RBMX	SE	2796,2785,2107	0,0,1	3300,2000,2728	0,0,0	227	74	1	1	1.0,1.0,0.999	1.0,1.0,1.0	0
ENSG00000147274.14	RBMX	SE	630647491	6,6,4	792496663	6,2,8	124	74	0.849715	1	0.984,0.985,0.987	0.987,0.993,0.98	-0.001
ENSG00000147274.14	RBMX	SE	1352,1209,854	0,0,0	1592,948,1381	0,2,0	246	74	1	1	1.0,1.0,1.0	1.0,0.993,1.0	0.002
ENSG00000147274.14	RBMX	SE	3055,2825,2025	6,6,4	3645,2159,3141	6,2,8	246	74	1	1	0.994,0.993,0.993	0.995,0.997,0.992	-0.001
ENSG00000147274.14	RBMX	SE	520436332	0,0,0	594355525	0,2,0	181	74	1	1	1.0,1.0,1.0	1.0,0.986,1.0	0.005
ENSG00000147274.14	RBMX	SE	1814,1403,1242	1,0,0	2047,1388,1625	0,0,0	209	74	1	1	0.998,1.0,1.0	1.0,1.0,1.0	-0.001
ENSG00000102241.12	HTATSF1	SE	550516374	1,3,0	553261627	1,2,0	122	74	1	1	0.997,0.991,1.0	0.997,0.988,1.0	0.001
ENSG00000102241.12	HTATSF1	SE	1162,1057,942	0,0,0	1068,636,1145	2,0,3	174	74	1	1	1.0,1.0,1.0	0.996,1.0,0.994	0.003
ENSG00000169446.6	MMGT1	SE	56,54,39	0,2,0	91,45,132	0,0,0	178	74	1	1	1.0,0.918,1.0	1.0,1.0,1.0	-0.027
ENSG00000169446.6	MMGT1	SE	52,55,30	0,1,0	89,56,74	1,2,2	127	74	0.282573	1	1.0,0.97,1.0	0.981,0.942,0.956	0.03
ENSG00000169446.6	MMGT1	SE	76,85,47	0,0,1	142,88,98	0,0,0	300	74	1	1	1.0,1.0,0.921	1.0,1.0,1.0	-0.026
ENSG00000101928.13	MOSPD1	SE	137136118	32,24,17	124,86,208	16,11,18	236	74	0.0155534	0.274015	0.573,0.64,0.685	0.708,0.71,0.784	-0.101
ENSG00000101928.13	MOSPD1	SE	190163133	15,4,5	145,96,205	12,5,20	150	74	0.0565979	0.624958	0.862,0.953,0.929	0.856,0.905,0.835	0.049
ENSG00000101928.13	MOSPD1	SE	390335275	1,1,1	281214354	2,2,3	329	74	0.175498	1	0.989,0.987,0.984	0.969,0.96,0.964	0.022
ENSG00000156504.17	PABIR2	SE	31,18,19	0,3,0	25,33,29	0,0,0	215	74	0.578785	1	1.0,0.674,1.0	1.0,1.0,1.0	-0.109
ENSG00000156504.17	PABIR2	SE	9,7,6	13,5,5	13,0,9	16,1,4	131	74	0.919285	1	0.281,0.442,0.404	0.315,0.0,0.56	0.084
ENSG00000156504.17	PABIR2	SE	41,33,23	0,0,0	17,5,26	1,0,0	322	74	1	1	1.0,1.0,1.0	0.796,1.0,1.0	0.068
ENSG00000170965.10	PLAC1	SE	21,11,14	0,0,0	12,6,15	0,0,2	146	74	1	1	1.0,1.0,1.0	1.0,1.0,0.792	0.069
ENSG00000223749.11	MIR503HG	SE	4,8,3	2,3,0	6,6,10	2,3,5	279	74	0.607423	1	0.347,0.414,1.0	0.443,0.347,0.347	0.208
ENSG00000165704.15	HPRT1	SE	139,115,77	0,0,0	163,69,172	0,0,1	151	74	1	1	1.0,1.0,1.0	1.0,1.0,0.988	0.004
ENSG00000156531.18	PHF6	SE	139,92,82	1,0,2	139,92,191	5,2,2	176	74	0.040658	0.509839	0.983,1.0,0.945	0.921,0.951,0.976	0.027
ENSG00000156531.18	PHF6	SE	1,0,2	78,53,39	1,0,0	66,53,102	278	74	1	1	0.003,0.0,0.013	0.004,0.0,0.0	0.004
ENSG00000156531.18	PHF6	SE	294175187	0,1,0	265186409	0,0,0	208	74	1	1	1.0,0.984,1.0	1.0,1.0,1.0	-0.005
ENSG00000203952.10	CCDC160	SE	6,4,1	1,3,2	2,0,3	0,0,1	165	74	1	1	0.729,0.374,0.183	1.0,NA,0.574	-0.358
ENSG00000203952.10	CCDC160	SE	3,2,1	1,3,2	1,0,2	0,0,1	136	74	1	1	0.62,0.266,0.214	1.0,NA,0.521	-0.394
ENSG00000171004.19	HS6ST2	SE	1,1,0	12,16,20	0,0,0	12,14,8	107	74	1	1	0.054,0.041,0.0	0.0,0.0,0.0	0.032
ENSG00000171004.19	HS6ST2	SE	4,3,1	12,16,20	4,0,1	12,14,8	151	74	0.503123	1	0.14,0.084,0.024	0.14,0.0,0.058	0.017
ENSG00000123728.10	RAP2C	SE	1554,1529,1467	1,2,5	1820,1840,3553	0,2,1	885	74	0.739249	1	0.992,0.985,0.961	1.0,0.987,0.997	-0.015
ENSG00000123728.10	RAP2C	SE	26,25,26	1,0,0	18,20,18	0,0,0	171	74	1	1	0.918,1.0,1.0	1.0,1.0,1.0	-0.027
ENSG00000123728.10	RAP2C	SE	8,3,3	2,1,17	5,6,17	2,7,5	184	74	0.296109	1	0.617,0.547,0.066	0.501,0.256,0.578	-0.035
ENSG00000134602.16	STK26	SE	1085,1236,1118	3,2,0	1284,1136,1747	6,5,3	226	74	1	1	0.992,0.995,1.0	0.986,0.987,0.995	0.006
ENSG00000134602.16	STK26	SE	1109,1105,950	26,33,23	1313,985,2086	34,36,60	305	74	0.362963	1	0.912,0.89,0.909	0.904,0.869,0.894	0.015
ENSG00000134602.16	STK26	SE	902880761	0,0,0	1073,782,1692	1,1,0	305	74	1	1	1.0,1.0,1.0	0.996,0.995,1.0	0.003
ENSG00000134602.16	STK26	SE	6,8,2	209227189	10,3,5	243203399	140	74	0.905757	1	0.015,0.018,0.006	0.021,0.008,0.007	0.001
ENSG00000134602.16	STK26	SE	258283246	0,0,0	318348528	1,1,0	131	74	1	1	1.0,1.0,1.0	0.994,0.995,1.0	0.004
ENSG00000134602.16	STK26	SE	440469413	2,2,0	523514863	3,0,5	131	74	1	1	0.992,0.993,1.0	0.99,1.0,0.99	0.002
ENSG00000134602.16	STK26	SE	999,1009,870	4,8,9	1186,958,2044	19,12,38	260	74	0.000559497	0.0273557	0.986,0.973,0.965	0.947,0.958,0.939	0.027
ENSG00000134602.16	STK26	SE	1178,1222,1119	5,2,6	1289,1264,2083	5,3,5	168	74	1	1	0.99,0.996,0.988	0.991,0.995,0.995	-0.002
ENSG00000134602.16	STK26	SE	515493492	0,0,0	568542857	0,2,0	137	74	1	1	1.0,1.0,1.0	1.0,0.993,1.0	0.002
ENSG00000134602.16	STK26	SE	364372321	5,2,2	399397636	7,0,5	137	74	0.87023	1	0.975,0.99,0.989	0.969,1.0,0.986	0
ENSG00000134597.17	RBMX2	SE	702713573	0,1,0	778,479,1003	0,0,3	204	74	1	1	1.0,0.996,1.0	1.0,1.0,0.992	0.001
ENSG00000102078.16	SLC25A14	SE	14,23,20	37,53,50	18,12,19	37,41,71	312	74	0.384192	1	0.082,0.093,0.087	0.103,0.065,0.06	0.011
ENSG00000102078.16	SLC25A14	SE	18,26,21	37,53,50	20,14,18	37,41,71	321	74	0.225038	1	0.101,0.102,0.088	0.111,0.073,0.055	0.017
ENSG00000102078.16	SLC25A14	SE	144172120	3,6,4	138102182	6,3,8	222	74	0.39372	1	0.941,0.905,0.909	0.885,0.919,0.883	0.023
ENSG00000102078.16	SLC25A14	SE	38,18,16	16,13,4	24,16,36	14,15,12	118	74	0.580437	1	0.598,0.465,0.715	0.518,0.401,0.653	0.069
ENSG00000102078.16	SLC25A14	SE	18,11,8	17,17,10	9,6,16	25,15,27	118	74	0.0646593	0.680943	0.399,0.289,0.334	0.184,0.201,0.271	0.122
ENSG00000102078.16	SLC25A14	SE	54,57,35	17,17,10	64,38,59	25,15,27	160	74	0.164487	1	0.595,0.608,0.618	0.542,0.54,0.503	0.079
ENSG00000102078.16	SLC25A14	SE	59,54,40	0,0,1	65,34,70	0,1,0	160	74	1	1	1.0,1.0,0.949	1.0,0.94,1.0	0.003
ENSG00000102078.16	SLC25A14	SE	3,3,5	43,26,39	6,3,8	52,27,56	167	74	0.493766	1	0.03,0.049,0.054	0.049,0.047,0.06	-0.008
ENSG00000102034.18	ELF4	SE	52,63,60	3,2,3	45,19,29	0,1,1	358	74	0.00514647	0.12974	0.782,0.867,0.805	1.0,0.797,0.857	-0.067
ENSG00000102034.18	ELF4	SE	54,57,49	0,0,0	40,16,25	1,0,0	358	74	1	1	1.0,1.0,1.0	0.892,1.0,1.0	0.036
ENSG00000085185.16	BCORL1	SE	1,0,1	0,1,2	0,0,3	0,0,0	230	74	1	1	1.0,0.0,0.139	NA,NA,1.0	-0.62
ENSG00000188706.13	ZDHHC9	SE	33,27,37	0,0,0	44,19,15	2,0,0	178	74	1	1	1.0,1.0,1.0	0.901,1.0,1.0	0.033
ENSG00000188706.13	ZDHHC9	SE	26,29,35	0,2,0	63,22,28	0,0,0	235	74	1	1	1.0,0.82,1.0	1.0,1.0,1.0	-0.06
ENSG00000188706.13	ZDHHC9	SE	41,39,37	0,0,0	53,21,32	0,0,1	142	74	1	1	1.0,1.0,1.0	1.0,1.0,0.943	0.019
ENSG00000101972.20	STAG2	SE	141177166	4,9,7	149174325	15,20,6	145	74	0.0843045	0.803902	0.947,0.909,0.924	0.835,0.816,0.965	0.055
ENSG00000101972.20	STAG2	SE	2,1,4	141177169	7,6,8	151175324	102	74	0.0358341	0.470243	0.01,0.004,0.017	0.033,0.024,0.018	-0.015
ENSG00000101972.20	STAG2	SE	29,21,19	45,45,31	17,13,15	55,34,44	139	74	0.0271004	0.394445	0.255,0.199,0.246	0.141,0.169,0.154	0.079
ENSG00000101972.20	STAG2	SE	23,18,21	12,7,12	14,13,14	14,7,10	139	74	0.217091	1	0.505,0.578,0.482	0.347,0.497,0.427	0.098
ENSG00000101972.20	STAG2	SE	28,28,29	4,9,7	25,17,20	15,20,6	139	74	0.0124163	0.235247	0.788,0.624,0.688	0.47,0.312,0.64	0.226
ENSG00000101972.20	STAG2	SE	37,29,38	141177169	18,21,21	151175324	139	74	1.0039e-05	0.00140343	0.123,0.08,0.107	0.06,0.06,0.033	0.052
ENSG00000101972.20	STAG2	SE	24,18,19	4,4,4	13,15,15	9,8,16	139	74	0.000315921	0.0180888	0.762,0.706,0.717	0.435,0.5,0.333	0.306
ENSG00000101972.20	STAG2	SE	263331290	0,1,0	309300569	0,0,0	215	74	1	1	1.0,0.991,1.0	1.0,1.0,1.0	-0.003
ENSG00000101972.20	STAG2	SE	455435349	3,0,0	447279851	2,0,0	153	74	1	1	0.987,1.0,1.0	0.991,1.0,1.0	-0.001
ENSG00000101972.20	STAG2	SE	22,18,18	322320255	12,2,15	304202550	197	74	0.00030523	0.0177054	0.025,0.021,0.026	0.015,0.004,0.01	0.014
ENSG00000101972.20	STAG2	SE	560460445	0,0,0	542294962	0,0,3	151	74	1	1	1.0,1.0,1.0	1.0,1.0,0.994	0.002
ENSG00000101972.20	STAG2	SE	695734544	12,4,5	769,444,1149	7,9,17	182	74	0.289437	1	0.959,0.987,0.978	0.978,0.953,0.965	0.009
ENSG00000101972.20	STAG2	SE	1224,1181,956	0,0,0	1280,1012,1989	0,1,0	192	74	1	1	1.0,1.0,1.0	1.0,0.997,1.0	0.001
ENSG00000101972.20	STAG2	SE	678481473	0,0,0	670,473,1208	1,0,0	164	74	1	1	1.0,1.0,1.0	0.997,1.0,1.0	0.001
ENSG00000101972.20	STAG2	SE	875764686	1,0,0	924,590,1749	1,0,0	249	74	1	1	0.996,1.0,1.0	0.996,1.0,1.0	0
ENSG00000101972.20	STAG2	SE	357369289	0,0,0	427203741	1,0,0	214	74	1	1	1.0,1.0,1.0	0.993,1.0,1.0	0.002
ENSG00000101972.20	STAG2	SE	206190178	0,2,0	199139358	0,0,1	176	74	1	1	1.0,0.976,1.0	1.0,1.0,0.993	-0.006
ENSG00000101972.20	STAG2	SE	130129113	0,0,2	124,91,221	0,0,0	176	74	1	1	1.0,1.0,0.96	1.0,1.0,1.0	-0.013
ENSG00000101972.20	STAG2	SE	277330268	0,0,2	323232561	0,0,0	223	74	1	1	1.0,1.0,0.978	1.0,1.0,1.0	-0.007
ENSG00000101972.20	STAG2	SE	353389333	0,0,0	398281697	0,1,0	223	74	1	1	1.0,1.0,1.0	1.0,0.989,1.0	0.004
ENSG00000101972.20	STAG2	SE	612740621	2,0,0	669,492,1106	0,0,0	203	74	1	1	0.991,1.0,1.0	1.0,1.0,1.0	-0.003
ENSG00000101972.20	STAG2	SE	199160195	442349357	221139322	440252639	185	74	0.54596	1	0.153,0.155,0.179	0.167,0.181,0.168	-0.01
ENSG00000101972.20	STAG2	SE	1452,1340,1237	0,0,0	1454,938,2121	0,0,1	201	74	1	1	1.0,1.0,1.0	1.0,1.0,0.999	0
ENSG00000101972.20	STAG2	SE	842882708	0,0,0	845,547,1354	1,0,0	152	74	1	1	1.0,1.0,1.0	0.998,1.0,1.0	0.001
ENSG00000125676.20	THOC2	SE	340350269	0,1,0	438208434	0,0,0	232	74	1	1	1.0,0.991,1.0	1.0,1.0,1.0	-0.003
ENSG00000125676.20	THOC2	SE	529527415	14,19,14	682316676	12,10,15	232	74	0.118826	0.995182	0.923,0.898,0.904	0.948,0.91,0.935	-0.023
ENSG00000125676.20	THOC2	SE	247284191	0,0,0	271184234	0,0,2	144	74	1	1	1.0,1.0,1.0	1.0,1.0,0.984	0.005
ENSG00000125676.20	THOC2	SE	261300204	11,13,12	283194248	9,7,18	144	74	0.911126	1	0.924,0.922,0.897	0.942,0.934,0.876	-0.003
ENSG00000125676.20	THOC2	SE	524475387	1,0,0	529360562	0,0,0	177	74	1	1	0.995,1.0,1.0	1.0,1.0,1.0	-0.002
ENSG00000125676.20	THOC2	SE	53,31,24	126117103	47,32,40	128,79,142	140	74	0.559747	1	0.182,0.123,0.11	0.163,0.176,0.13	-0.018
ENSG00000125676.20	THOC2	SE	299293249	0,0,0	369176363	0,1,0	232	74	1	1	1.0,1.0,1.0	1.0,0.982,1.0	0.006
ENSG00000125676.20	THOC2	SE	811688559	3,4,4	774531898	9,5,8	254	74	0.0585483	0.638725	0.987,0.98,0.976	0.962,0.969,0.97	0.014
ENSG00000125676.20	THOC2	SE	392354350	0,1,1	454339448	0,0,0	159	74	1	1	1.0,0.994,0.994	1.0,1.0,1.0	-0.004
ENSG00000125676.20	THOC2	SE	485443459	0,2,0	561357672	1,0,0	230	74	1	1	1.0,0.986,1.0	0.994,1.0,1.0	-0.003
ENSG00000125676.20	THOC2	SE	159135114	1,0,0	182,74,256	1,0,1	241	74	1	1	0.98,1.0,1.0	0.982,1.0,0.987	0.004
ENSG00000125676.20	THOC2	SE	159135114	0,0,0	181,74,254	0,0,1	241	74	1	1	1.0,1.0,1.0	1.0,1.0,0.987	0.004
ENSG00000125676.20	THOC2	SE	255243209	0,0,0	252137235	0,0,2	208	74	1	1	1.0,1.0,1.0	1.0,1.0,0.977	0.008
ENSG00000125676.20	THOC2	SE	97,92,94	0,0,0	85,65,95	2,0,2	189	74	0.386193	1	1.0,1.0,1.0	0.943,1.0,0.949	0.036
ENSG00000125676.20	THOC2	SE	2,0,0	0,0,0	2,0,0	0,2,0	145	74	1	1	1.0,NA,NA	1.0,0.0,NA	0.5
ENSG00000125676.20	THOC2	SE	30,21,16	1,0,0	33,11,36	1,0,1	126	74	1	1	0.946,1.0,1.0	0.951,1.0,0.955	0.013
ENSG00000125676.20	THOC2	SE	1,0,0	0,0,0	0,0,1	0,0,1	126	74	1	1	1.0,NA,NA	NA,NA,0.37	0.63
ENSG00000125676.20	THOC2	SE	91,75,70	0,0,0	99,59,114	2,0,0	126	74	1	1	1.0,1.0,1.0	0.967,1.0,1.0	0.011
ENSG00000125676.20	THOC2	SE	43,44,40	0,0,1	41,32,55	0,0,0	126	74	1	1	1.0,1.0,0.959	1.0,1.0,1.0	-0.014
ENSG00000125676.20	THOC2	SE	96,97,91	1,0,0	99,66,115	0,0,0	170	74	1	1	0.977,1.0,1.0	1.0,1.0,1.0	-0.008
ENSG00000125676.20	THOC2	SE	95,97,91	0,0,0	100,66,114	0,0,1	166	74	1	1	1.0,1.0,1.0	1.0,1.0,0.981	0.006
ENSG00000125676.20	THOC2	SE	94,97,91	0,0,0	101,66,115	1,0,0	166	74	1	1	1.0,1.0,1.0	0.978,1.0,1.0	0.007
ENSG00000125676.20	THOC2	SE	6,2,4	0,1,0	11,1,8	0,0,0	166	74	1	1	1.0,0.471,1.0	1.0,1.0,1.0	-0.176
ENSG00000125676.20	THOC2	SE	94,97,91	0,0,1	101,66,113	0,0,0	166	74	1	1	1.0,1.0,0.976	1.0,1.0,1.0	-0.008
ENSG00000125676.20	THOC2	SE	148128121	1,0,0	161,99,176	0,0,0	166	74	1	1	0.985,1.0,1.0	1.0,1.0,1.0	-0.005
ENSG00000125676.20	THOC2	SE	138139112	0,1,0	126110140	0,0,0	133	74	1	1	1.0,0.987,1.0	1.0,1.0,1.0	-0.004
ENSG00000125676.20	THOC2	SE	227232198	1,0,0	215174247	0,0,0	133	74	1	1	0.992,1.0,1.0	1.0,1.0,1.0	-0.003
ENSG00000286163.1	ENSG00000286163	SE	1,0,1	0,0,1	2,0,3	0,0,0	188	74	1	1	1.0,NA,0.282	1.0,NA,1.0	-0.359
ENSG00000171155.8	C1GALT1C1	SE	6,0,2	265240211	2,0,1	138106193	246	74	1	1	0.007,0.0,0.003	0.004,0.0,0.002	0.001
ENSG00000232119.8	MCTS1	SE	1094,1091,919	0,0,2	1055,682,1526	0,0,0	227	74	1	1	1.0,1.0,0.993	1.0,1.0,1.0	-0.002
ENSG00000232119.8	MCTS1	SE	563550465	0,0,0	603,439,1019	1,0,0	172	74	1	1	1.0,1.0,1.0	0.996,1.0,1.0	0.001
ENSG00000232119.8	MCTS1	SE	988912722	0,0,1	972,729,1404	0,0,0	208	74	1	1	1.0,1.0,0.996	1.0,1.0,1.0	-0.001
ENSG00000232119.8	MCTS1	SE	579535434	0,0,1	619443867	0,0,0	313	74	1	1	1.0,1.0,0.99	1.0,1.0,1.0	-0.003
ENSG00000232119.8	MCTS1	SE	579535434	5,3,2	621444867	0,0,3	313	74	0.147561	1	0.965,0.977,0.981	1.0,1.0,0.986	-0.021
ENSG00000232119.8	MCTS1	SE	623475399	5,3,2	600438809	0,0,3	142	74	0.815065	1	0.985,0.988,0.99	1.0,1.0,0.993	-0.01
ENSG00000232119.8	MCTS1	SE	623475398	0,0,0	600438809	2,1,0	142	74	1	1	1.0,1.0,1.0	0.994,0.996,1.0	0.003
ENSG00000158290.19	CUL4B	SE	0,0,0	23,14,19	2,0,0	20,12,32	250	74	1	1	0.0,0.0,0.0	0.029,0.0,0.0	-0.01
ENSG00000005893.16	LAMP2	SE	377321279	357332298	488297620	472298571	292	74	0.593371	1	0.211,0.197,0.192	0.208,0.202,0.216	-0.009
ENSG00000005893.16	LAMP2	SE	792694601	1,1,0	1043,673,1291	0,1,0	138	74	1	1	0.998,0.997,1.0	1.0,0.997,1.0	-0.001
ENSG00000177485.7	ZBTB33	SE	15,19,20	61,93,79	14,12,17	76,42,77	176	74	0.811239	1	0.094,0.079,0.096	0.072,0.107,0.085	0.002
ENSG00000233382.8	NKAPP1	SE	11,13,10	0,0,0	2,4,13	0,0,1	203	74	1	1	1.0,1.0,1.0	1.0,1.0,0.826	0.058
ENSG00000233382.8	NKAPP1	SE	11,13,12	1,0,0	1,4,11	0,0,1	203	74	1	1	0.8,1.0,1.0	1.0,1.0,0.8	0
ENSG00000233382.8	NKAPP1	SE	2,0,1	6,10,7	2,0,0	1,1,3	129	74	0.386301	1	0.161,0.0,0.076	0.534,0.0,0.0	-0.099
ENSG00000233382.8	NKAPP1	SE	1,0,1	1,1,0	1,0,1	0,0,8	129	74	1	1	0.365,0.0,1.0	1.0,NA,0.067	-0.078
ENSG00000125356.7	NDUFA1	SE	4676,5275,4791	1,0,4	3766,2834,5435	4,3,0	164	74	1	1	1.0,1.0,0.998	0.998,0.998,1.0	0.001
ENSG00000125351.13	UPF3B	SE	335265272	0,0,1	604367613	0,0,0	369	74	1	1	1.0,1.0,0.982	1.0,1.0,1.0	-0.006
ENSG00000125351.13	UPF3B	SE	7,5,7	51,32,27	16,5,17	94,62,76	165	74	0.798679	1	0.058,0.065,0.104	0.071,0.035,0.091	0.01
ENSG00000125351.13	UPF3B	SE	25,12,13	51,32,27	43,14,43	94,62,76	113	74	0.817841	1	0.243,0.197,0.24	0.231,0.129,0.27	0.017
ENSG00000125351.13	UPF3B	SE	74,58,41	1,0,1	101,51,164	0,0,0	118	74	1	1	0.979,1.0,0.963	1.0,1.0,1.0	-0.019
ENSG00000125351.13	UPF3B	SE	91,44,63	1,0,0	129,47,262	1,0,3	185	74	0.537339	1	0.973,1.0,1.0	0.981,1.0,0.972	0.007
ENSG00000125351.13	UPF3B	SE	37,29,25	3,0,0	84,42,106	0,0,0	181	74	0.772649	1	0.835,1.0,1.0	1.0,1.0,1.0	-0.055
ENSG00000018610.15	STEEP1	SE	499487398	0,0,0	468361578	1,0,0	164	74	1	1	1.0,1.0,1.0	0.995,1.0,1.0	0.002
ENSG00000018610.15	STEEP1	SE	1008819757	0,3,0	856,801,1193	1,1,3	213	74	1	1	1.0,0.99,1.0	0.997,0.996,0.993	0.001
ENSG00000018610.15	STEEP1	SE	669523504	0,0,0	561516781	2,0,0	213	74	1	1	1.0,1.0,1.0	0.99,1.0,1.0	0.003
ENSG00000018610.15	STEEP1	SE	153154116	0,0,0	127108179	2,0,0	116	74	1	1	1.0,1.0,1.0	0.976,1.0,1.0	0.008
ENSG00000018610.15	STEEP1	SE	471421354	2,2,1	403372570	0,1,0	116	74	1	1	0.993,0.993,0.996	1.0,0.996,1.0	-0.005
ENSG00000077721.17	UBE2A	SE	1,1,2	65,93,69	1,1,0	58,43,35	196	74	1	1	0.006,0.004,0.011	0.006,0.009,0.0	0.002
ENSG00000077721.17	UBE2A	SE	157181129	0,0,1	132,91,77	13,9,7	164	74	1.61937e-12	1.41885e-09	1.0,1.0,0.983	0.821,0.82,0.832	0.17
ENSG00000005022.6	SLC25A5	SE	20170,16845,13375	0,1,1	25763,15942,20973	0,0,0	561	74	1	1	1.0,1.0,0.999	1.0,1.0,1.0	0
ENSG00000005022.6	SLC25A5	SE	8680,7185,5769	0,0,0	10819,7242,8840	0,0,2	215	74	1	1	1.0,1.0,1.0	1.0,1.0,0.999	0
ENSG00000077713.19	SLC25A43	SE	388325325	5,3,2	422277375	10,5,12	316	74	0.00352036	0.0994611	0.948,0.962,0.974	0.908,0.928,0.88	0.056
ENSG00000077713.19	SLC25A43	SE	269226236	0,1,0	298173253	2,0,0	316	74	1	1	1.0,0.981,1.0	0.972,1.0,1.0	0.003
ENSG00000077713.19	SLC25A43	SE	268226236	0,0,0	299174253	2,0,0	316	74	1	1	1.0,1.0,1.0	0.972,1.0,1.0	0.009
ENSG00000077713.19	SLC25A43	SE	198163171	0,1,0	217156236	2,0,0	247	74	1	1	1.0,0.98,1.0	0.97,1.0,1.0	0.003
ENSG00000077713.19	SLC25A43	SE	196152165	0,0,0	212151220	2,0,0	247	74	1	1	1.0,1.0,1.0	0.969,1.0,1.0	0.01
ENSG00000077713.19	SLC25A43	SE	292238234	7,7,3	299219301	9,4,10	247	74	0.436216	1	0.926,0.911,0.959	0.909,0.943,0.9	0.015
ENSG00000077713.19	SLC25A43	SE	313259258	1,0,0	331255346	0,0,0	247	74	1	1	0.989,1.0,1.0	1.0,1.0,1.0	-0.004
ENSG00000077713.19	SLC25A43	SE	311248252	0,0,0	326250330	1,1,0	247	74	1	1	1.0,1.0,1.0	0.99,0.987,1.0	0.008
ENSG00000077713.19	SLC25A43	SE	407334321	1,3,0	413318411	3,1,4	247	74	0.414348	1	0.992,0.971,1.0	0.976,0.99,0.969	0.009
ENSG00000077713.19	SLC25A43	SE	13,26,25	0,0,0	22,8,19	2,0,0	247	74	1	1	1.0,1.0,1.0	0.767,1.0,1.0	0.078
ENSG00000077713.19	SLC25A43	SE	25,42,38	7,7,3	21,12,23	9,4,10	247	74	0.0180722	0.302613	0.517,0.643,0.791	0.411,0.473,0.408	0.22
ENSG00000077713.19	SLC25A43	SE	14,25,25	0,0,0	20,8,19	1,1,0	247	74	1	1	1.0,1.0,1.0	0.857,0.706,1.0	0.146
ENSG00000077713.19	SLC25A43	SE	26,41,38	1,3,0	19,12,23	3,1,4	247	74	0.0118383	0.228549	0.886,0.804,1.0	0.655,0.782,0.633	0.207
ENSG00000077713.19	SLC25A43	SE	15,38,34	0,2,3	28,14,39	3,1,4	247	74	0.232447	1	1.0,0.851,0.772	0.737,0.807,0.745	0.111
ENSG00000077713.19	SLC25A43	SE	27,54,47	96,88,72	27,18,43	90,69,85	247	74	0.0729361	0.733454	0.078,0.155,0.164	0.082,0.072,0.132	0.037
ENSG00000101856.10	PGRMC1	SE	2868,2486,1946	5,1,4	2983,1884,3051	4,1,0	230	74	1	1	0.995,0.999,0.994	0.996,0.998,1.0	-0.002
ENSG00000147251.16	DOCK11	SE	0,0,1	2,0,0	0,0,0	1,0,0	113	74	1	1	0.0,NA,1.0	0.0,NA,NA	0.5
ENSG00000131725.14	WDR44	SE	11,7,10	0,0,1	3,7,14	0,2,2	108	74	0.129246	1	1.0,1.0,0.873	1.0,0.706,0.827	0.113
ENSG00000131725.14	WDR44	SE	11,16,11	0,0,0	5,7,15	0,0,2	149	74	1	1	1.0,1.0,1.0	1.0,1.0,0.788	0.071
ENSG00000131725.14	WDR44	SE	8,5,5	0,0,0	4,4,11	0,0,1	149	74	1	1	1.0,1.0,1.0	1.0,1.0,0.845	0.052
ENSG00000131725.14	WDR44	SE	69,79,37	0,0,0	79,61,86	0,0,1	714	74	1	1	1.0,1.0,1.0	1.0,1.0,0.899	0.034
ENSG00000131725.14	WDR44	SE	73,90,43	1,0,0	81,64,88	1,0,0	714	74	1	1	0.883,1.0,1.0	0.894,1.0,1.0	-0.004
ENSG00000131725.14	WDR44	SE	16,23,23	0,0,0	16,19,26	0,0,1	176	74	1	1	1.0,1.0,1.0	1.0,1.0,0.916	0.028
ENSG00000131725.14	WDR44	SE	0,0,1	8,13,11	2,0,0	5,3,17	129	74	1	1	0.0,0.0,0.05	0.187,0.0,0.0	-0.046
ENSG00000268104.3	SLC6A14	SE	2063,2325,1580	0,1,1	1623,1263,2045	1,0,0	240	74	1	1	1.0,0.999,0.998	0.998,1.0,1.0	0
ENSG00000268104.3	SLC6A14	SE	1673,1607,1192	10,7,0	1494,992,1848	2,1,0	206	74	0.869603	1	0.984,0.988,1.0	0.996,0.997,1.0	-0.007
ENSG00000268104.3	SLC6A14	SE	768723479	0,0,0	669357937	2,0,0	236	74	1	1	1.0,1.0,1.0	0.991,1.0,1.0	0.003
ENSG00000268104.3	SLC6A14	SE	2379,1933,1384	1,1,0	1809,976,2518	0,0,0	207	74	1	1	0.999,0.999,1.0	1.0,1.0,1.0	-0.001
ENSG00000268104.3	SLC6A14	SE	1746,1624,1234	2,5,0	1470,896,2072	3,0,4	303	74	1	1	0.995,0.988,1.0	0.992,1.0,0.992	0
ENSG00000268104.3	SLC6A14	SE	1531,1604,1039	0,0,0	1231,796,1529	1,0,0	200	74	1	1	1.0,1.0,1.0	0.998,1.0,1.0	0.001
ENSG00000268104.3	SLC6A14	SE	978,1055,625	0,0,0	829461947	2,0,0	193	74	1	1	1.0,1.0,1.0	0.994,1.0,1.0	0.002
ENSG00000268104.3	SLC6A14	SE	2423,2510,1606	2,2,3	1964,1106,2385	0,1,0	174	74	1	1	0.998,0.998,0.996	1.0,0.998,1.0	-0.002
ENSG00000268104.3	SLC6A14	SE	1726,1672,1108	90,79,71	1420,901,1917	101,64,102	242	74	0.159538	1	0.854,0.866,0.827	0.811,0.811,0.852	0.024
ENSG00000235244.5	DANT2	SE	2,1,1	2,0,1	0,1,3	1,2,3	234	74	0.837149	1	0.24,1.0,0.24	0.0,0.137,0.24	0.368
ENSG00000235244.5	DANT2	SE	9,9,10	0,0,0	7,3,2	0,0,1	145	74	1	1	1.0,1.0,1.0	1.0,1.0,0.505	0.165
ENSG00000235244.5	DANT2	SE	0,1,0	9,8,10	3,4,0	7,3,2	163	74	0.00131417	0.0506001	0.0,0.054,0.0	0.163,0.377,0.0	-0.162
ENSG00000101901.12	ALG13	SE	35,30,19	393367313	44,15,36	408355540	112	74	0.710094	1	0.056,0.051,0.039	0.067,0.027,0.042	0.003
ENSG00000101901.12	ALG13	SE	2,0,5	3,1,0	0,1,4	1,3,3	185	74	0.414248	1	0.211,0.0,1.0	0.0,0.118,0.348	0.248
ENSG00000101901.12	ALG13	SE	13,13,12	0,0,2	12,10,17	0,0,2	441	74	0.922614	1	1.0,1.0,0.502	1.0,1.0,0.588	-0.029
ENSG00000101901.12	ALG13	SE	0,1,1	1,4,0	0,0,1	2,1,3	126	74	1	1	0.0,0.128,1.0	0.0,0.0,0.164	0.321
ENSG00000101901.12	ALG13	SE	8,11,11	0,0,0	7,4,4	0,0,3	183	74	0.204492	1	1.0,1.0,1.0	1.0,1.0,0.35	0.217
ENSG00000101901.12	ALG13	SE	8,10,7	2,0,0	5,4,3	0,0,0	183	74	1	1	0.618,1.0,1.0	1.0,1.0,1.0	-0.127
ENSG00000101901.12	ALG13	SE	8,9,8	0,0,0	5,3,3	1,0,0	183	74	1	1	1.0,1.0,1.0	0.669,1.0,1.0	0.11
ENSG00000101901.12	ALG13	SE	0,0,10	2,0,0	1,1,2	0,0,0	139	74	1	1	0.0,NA,1.0	1.0,1.0,1.0	-0.5
ENSG00000101901.12	ALG13	SE	0,2,14	0,1,0	3,2,2	0,1,0	139	74	1	1	NA,0.516,1.0	1.0,0.516,1.0	-0.081
ENSG00000101901.12	ALG13	SE	6,1,6	0,0,0	1,8,3	1,0,0	175	74	1	1	1.0,1.0,1.0	0.297,1.0,1.0	0.234
ENSG00000101901.12	ALG13	SE	0,1,3	0,0,3	1,2,3	2,0,1	311	74	1	1	NA,1.0,0.192	0.106,1.0,0.417	0.088
ENSG00000077264.16	PAK3	SE	0,0,0	1,0,2	1,0,0	0,0,0	269	74	1	1	0.0,NA,0.0	1.0,NA,NA	-1
ENSG00000101935.12	AMMECR1	SE	1,1,0	10,21,9	1,0,0	29,22,25	148	74	1	1	0.048,0.023,0.0	0.017,0.0,0.0	0.018
ENSG00000101935.12	AMMECR1	SE	41,48,57	2,1,1	59,45,59	0,1,3	185	74	0.701506	1	0.891,0.95,0.958	1.0,0.947,0.887	-0.012
ENSG00000101844.18	ATG4A	SE	59,38,28	48,51,47	58,24,63	68,36,74	376	74	0.834963	1	0.195,0.128,0.105	0.144,0.116,0.144	0.008
ENSG00000101844.18	ATG4A	SE	111124114	0,6,2	137,97,161	0,0,0	146	74	0.0511018	0.586657	1.0,0.913,0.967	1.0,1.0,1.0	-0.04
ENSG00000101844.18	ATG4A	SE	119120118	2,1,0	130,86,167	0,0,0	153	74	1	1	0.966,0.983,1.0	1.0,1.0,1.0	-0.017
ENSG00000101843.19	PSMD10	SE	876930686	1,1,1	963,777,1337	4,7,4	173	74	0.924181	1	0.997,0.997,0.997	0.99,0.979,0.993	0.01
ENSG00000080561.14	MID2	SE	1573,1458,1086	2,1,0	1380,838,1355	0,0,1	790	74	1	1	0.987,0.993,1.0	1.0,1.0,0.992	-0.004
ENSG00000080561.14	MID2	SE	357264220	0,1,1	273178280	0,0,0	170	74	1	1	1.0,0.991,0.99	1.0,1.0,1.0	-0.006
ENSG00000147224.13	PRPS1	SE	659483365	1,1,0	668443603	1,0,0	258	74	1	1	0.995,0.993,1.0	0.995,1.0,1.0	-0.002
ENSG00000147224.13	PRPS1	SE	496359270	3,0,1	500331473	0,0,0	258	74	1	1	0.979,1.0,0.987	1.0,1.0,1.0	-0.011
ENSG00000147224.13	PRPS1	SE	82,42,50	3,0,1	77,48,50	0,0,0	173	74	0.423407	1	0.921,1.0,0.955	1.0,1.0,1.0	-0.041
ENSG00000147224.13	PRPS1	SE	356231200	2,0,2	371224286	1,0,0	173	74	1	1	0.987,1.0,0.977	0.994,1.0,1.0	-0.01
ENSG00000147224.13	PRPS1	SE	244166145	0,1,0	244160180	0,0,0	173	74	1	1	1.0,0.986,1.0	1.0,1.0,1.0	-0.005
ENSG00000147224.13	PRPS1	SE	185100103	2,0,2	198108152	1,0,0	171	74	0.506951	1	0.976,1.0,0.957	0.988,1.0,1.0	-0.018
ENSG00000147224.13	PRPS1	SE	309247188	0,1,0	395232287	0,0,0	199	74	1	1	1.0,0.989,1.0	1.0,1.0,1.0	-0.004
ENSG00000147224.13	PRPS1	SE	0,0,2	191123103	1,0,0	210121165	172	74	1	1	0.0,0.0,0.008	0.002,0.0,0.0	0.002
ENSG00000133138.20	TBC1D8B	SE	2,4,2	0,0,0	4,0,1	1,0,0	224	74	1	1	1.0,1.0,1.0	0.569,NA,1.0	0.216
ENSG00000133138.20	TBC1D8B	SE	1,1,0	0,0,0	3,0,0	1,0,0	206	74	1	1	1.0,1.0,NA	0.519,NA,NA	0.481
ENSG00000231728.5	TMSB15B-AS1	SE	1,1,3	0,0,0	3,1,5	0,0,1	213	74	1	1	1.0,1.0,1.0	1.0,1.0,0.635	0.122
ENSG00000231728.5	TMSB15B-AS1	SE	0,1,3	1,0,0	3,2,5	0,0,0	213	74	1	1	0.0,1.0,1.0	1.0,1.0,1.0	-0.333
ENSG00000123562.18	MORF4L2	SE	4511,4285,3617	7,3,8	4103,2714,4816	8,9,13	176	74	1	1	0.996,0.998,0.995	0.995,0.992,0.994	0.003
ENSG00000123562.18	MORF4L2	SE	5171,4939,4185	47,48,34	4700,3196,5601	106,82,180	176	74	0	0	0.979,0.977,0.981	0.949,0.942,0.929	0.039
ENSG00000123562.18	MORF4L2	SE	4543,4239,3607	7,3,8	4148,2634,4828	8,9,13	196	74	1	1	0.996,0.998,0.994	0.995,0.991,0.993	0.003
ENSG00000123562.18	MORF4L2	SE	4594,4340,3718	47,48,34	4257,2696,4953	106,82,180	196	74	0	0	0.974,0.972,0.976	0.938,0.925,0.912	0.049
ENSG00000123562.18	MORF4L2	SE	5286,4869,4135	7,3,8	4976,3155,5710	8,9,13	227	74	1	1	0.996,0.998,0.994	0.995,0.991,0.993	0.003
ENSG00000123562.18	MORF4L2	SE	5625,5181,4390	47,48,34	5390,3505,6185	106,82,180	227	74	3.33067e-16	4.64758e-13	0.975,0.972,0.977	0.943,0.933,0.918	0.043
ENSG00000123562.18	MORF4L2	SE	880937713	47,48,34	746536874	106,82,180	123	74	0	0	0.918,0.922,0.927	0.809,0.797,0.745	0.139
ENSG00000123562.18	MORF4L2	SE	1142,1210,932	938938804	967,744,1166	838,716,1109	123	74	0.172651	1	0.423,0.437,0.411	0.41,0.385,0.387	0.03
ENSG00000123562.18	MORF4L2	SE	942987763	123153169	787576937	159113201	123	74	0.0675208	0.69906	0.822,0.795,0.731	0.749,0.754,0.737	0.036
ENSG00000123562.18	MORF4L2	SE	1128,1166,887	603549441	1012,701,1166	696537789	123	74	0.000167989	0.011414	0.53,0.561,0.548	0.467,0.44,0.471	0.087
ENSG00000123562.18	MORF4L2	SE	4270,4377,3643	0,2,2	4148,3832,5029	5,2,4	164	74	1	1	1.0,0.999,0.999	0.997,0.999,0.998	0.001
ENSG00000172465.14	TCEAL1	SE	246335253	2,0,1	126,95,179	0,0,0	142	74	1	1	0.985,1.0,0.992	1.0,1.0,1.0	-0.008
ENSG00000172465.14	TCEAL1	SE	381503369	3,1,2	202162284	4,1,0	142	74	0.888984	1	0.985,0.996,0.99	0.963,0.988,1.0	0.007
ENSG00000172465.14	TCEAL1	SE	264315229	3,1,2	137108192	4,1,0	154	74	0.633759	1	0.977,0.993,0.982	0.943,0.981,1.0	0.009
ENSG00000196507.11	TCEAL3	SE	499516408	0,0,2	427235419	0,0,0	144	74	1	1	1.0,1.0,0.991	1.0,1.0,1.0	-0.003
ENSG00000196507.11	TCEAL3	SE	725763615	5,0,0	673344608	5,1,1	144	74	1	1	0.987,1.0,1.0	0.986,0.994,0.997	0.003
ENSG00000196507.11	TCEAL3	SE	359374288	0,0,1	336170286	3,1,0	144	74	1	1	1.0,1.0,0.993	0.983,0.989,1.0	0.007
ENSG00000133142.19	TCEAL4	SE	86,71,52	678585473	91,48,93	676320978	323	74	0.972132	1	0.028,0.027,0.025	0.03,0.033,0.021	-0.001
ENSG00000133142.19	TCEAL4	SE	1282,1200,987	9,7,6	1216,580,1684	8,4,5	507	74	0.415352	1	0.954,0.962,0.96	0.957,0.955,0.98	-0.005
ENSG00000133142.19	TCEAL4	SE	1270,1189,980	2,0,0	1205,567,1663	0,0,0	507	74	1	1	0.989,1.0,1.0	1.0,1.0,1.0	-0.004
ENSG00000133142.19	TCEAL4	SE	1220,1142,950	2,0,0	1147,541,1617	0,0,0	396	74	1	1	0.991,1.0,1.0	1.0,1.0,1.0	-0.003
ENSG00000133142.19	TCEAL4	SE	1220,1142,950	9,7,6	1147,541,1618	8,4,5	396	74	0.41664	1	0.962,0.968,0.967	0.964,0.962,0.984	-0.004
ENSG00000133142.19	TCEAL4	SE	179153128	0,1,3	169,85,197	1,0,0	230	74	0.447808	1	1.0,0.98,0.932	0.982,1.0,1.0	-0.023
ENSG00000133142.19	TCEAL4	SE	1166,1108,928	2,0,0	1107,522,1572	0,0,0	147	74	1	1	0.997,1.0,1.0	1.0,1.0,1.0	-0.001
ENSG00000133142.19	TCEAL4	SE	1828,1676,1381	9,7,6	1750,834,2531	8,4,5	147	74	1	1	0.99,0.992,0.991	0.991,0.991,0.996	-0.002
ENSG00000133142.19	TCEAL4	SE	822712581	0,1,3	815,391,1147	1,0,0	147	74	1	1	1.0,0.997,0.99	0.998,1.0,1.0	-0.004
ENSG00000166681.14	BEX3	SE	2579,2156,1312	45,28,29	2468,1424,1848	37,28,24	153	74	0.609315	1	0.965,0.974,0.956	0.97,0.961,0.974	-0.003
ENSG00000166681.14	BEX3	SE	3420,2926,1821	57,45,23	3340,1898,2549	49,31,33	153	74	0.788133	1	0.967,0.969,0.975	0.971,0.967,0.974	0
ENSG00000102409.10	BEX4	SE	68,64,66	6,4,2	41,35,56	2,1,0	157	74	0.0094586	0.196124	0.842,0.883,0.94	0.906,0.943,1.0	-0.061
ENSG00000239407.5	ENSG00000239407	SE	51,42,42	0,1,1	36,36,58	0,0,0	185	74	1	1	1.0,0.944,0.944	1.0,1.0,1.0	-0.037
ENSG00000158301.20	GPRASP2	SE	44,43,22	2,0,0	43,22,45	0,1,0	201	74	1	1	0.89,1.0,1.0	1.0,0.89,1.0	0
ENSG00000158301.20	GPRASP2	SE	40,55,36	2,0,0	46,27,53	0,1,0	162	74	1	1	0.901,1.0,1.0	1.0,0.925,1.0	-0.008
ENSG00000158301.20	GPRASP2	SE	63,73,46	0,2,1	73,40,61	0,1,0	142	74	0.518994	1	1.0,0.95,0.96	1.0,0.954,1.0	-0.015
ENSG00000271147.8	ARMCX5-GPRASP2	SE	94,136,94	56,36,37	132,83,133	46,25,54	187	74	0.614577	1	0.399,0.599,0.501	0.532,0.568,0.494	-0.032
ENSG00000271147.8	ARMCX5-GPRASP2	SE	68,107,65	10,5,3	103,52,80	9,3,9	187	74	0.60644	1	0.729,0.894,0.896	0.819,0.873,0.779	0.016
ENSG00000271147.8	ARMCX5-GPRASP2	SE	109,96,83	0,0,0	112,69,120	0,0,1	120	74	1	1	1.0,1.0,1.0	1.0,1.0,0.987	0.004
ENSG00000271147.8	ARMCX5-GPRASP2	SE	58,42,32	27,25,43	57,26,60	22,25,35	120	74	0.52773	1	0.57,0.509,0.315	0.615,0.391,0.514	-0.042
ENSG00000271147.8	ARMCX5-GPRASP2	SE	42,28,19	1,1,0	37,18,39	0,0,0	120	74	1	1	0.963,0.945,1.0	1.0,1.0,1.0	-0.031
ENSG00000271147.8	ARMCX5-GPRASP2	SE	13,18,7	5,2,0	21,7,19	5,0,1	120	74	0.570125	1	0.616,0.847,1.0	0.721,1.0,0.921	-0.06
ENSG00000271147.8	ARMCX5-GPRASP2	SE	53,63,48	27,25,43	71,34,58	22,25,35	172	74	0.700543	1	0.458,0.52,0.324	0.581,0.369,0.416	-0.021
ENSG00000271147.8	ARMCX5-GPRASP2	SE	137149128	18,18,14	175,96,152	23,11,22	172	74	0.679149	1	0.766,0.781,0.797	0.766,0.79,0.748	0.013
ENSG00000271147.8	ARMCX5-GPRASP2	SE	217178206	1,1,0	192127212	0,0,0	246	74	1	1	0.985,0.982,1.0	1.0,1.0,1.0	-0.011
ENSG00000271147.8	ARMCX5-GPRASP2	SE	208171177	0,1,0	193113199	0,0,0	246	74	1	1	1.0,0.981,1.0	1.0,1.0,1.0	-0.006
ENSG00000271147.8	ARMCX5-GPRASP2	SE	0,0,1	56,49,54	0,0,1	45,23,63	124	74	1	1	0.0,0.0,0.011	0.0,0.0,0.009	0.001
ENSG00000271147.8	ARMCX5-GPRASP2	SE	110106101	4,3,5	83,55,124	6,2,5	208	74	0.527711	1	0.907,0.926,0.878	0.831,0.907,0.898	0.025
ENSG00000271147.8	ARMCX5-GPRASP2	SE	107,103,96	27,26,34	81,53,119	11,18,22	208	74	0.20437	1	0.585,0.585,0.501	0.724,0.512,0.658	-0.074
ENSG00000271147.8	ARMCX5-GPRASP2	SE	62,72,66	0,0,0	56,41,56	1,0,0	142	74	1	1	1.0,1.0,1.0	0.967,1.0,1.0	0.011
ENSG00000166432.16	ZMAT1	SE	2,18,3	1,2,3	5,1,9	0,2,1	525	74	0.810816	1	0.22,0.559,0.124	1.0,0.066,0.559	-0.241
ENSG00000166432.16	ZMAT1	SE	2,5,2	0,0,0	0,3,1	1,0,0	140	74	1	1	1.0,1.0,1.0	0.0,1.0,1.0	0.333
ENSG00000166432.16	ZMAT1	SE	4,8,4	0,0,0	0,7,5	1,0,0	143	74	1	1	1.0,1.0,1.0	0.0,1.0,1.0	0.333
ENSG00000257529.5	RPL36A-HNRNPH2	SE	14117,15933,13830	0,2,6	13050,11899,18570	2,2,1	197	74	1	1	1.0,1.0,0.999	1.0,1.0,1.0	0
ENSG00000241343.10	RPL36A	SE	22,14,27	10095,10974,9528	23,10,26	9391,8119,13148	120	74	1	1	0.001,0.001,0.002	0.002,0.001,0.001	0
ENSG00000241343.10	RPL36A	SE	24578,27806,23999	25,18,32	22730,20679,33068	19,15,23	197	74	1	1	0.997,0.998,0.996	0.998,0.998,0.998	-0.001
ENSG00000126953.8	TIMM8A	SE	133,108,80	158118104	136116137	150,95,161	415	74	0.300761	1	0.131,0.14,0.121	0.139,0.179,0.132	-0.019
ENSG00000102387.16	TAF7L	SE	1,1,2	1,0,0	4,0,4	0,0,1	296	74	1	1	0.2,1.0,1.0	1.0,NA,0.5	-0.017
ENSG00000102362.16	SYTL4	SE	285207162	0,0,1	352266463	0,0,0	253	74	1	1	1.0,1.0,0.979	1.0,1.0,1.0	-0.007
ENSG00000102362.16	SYTL4	SE	163,134,84	2,0,0	242146269	0,3,0	176	74	1	1	0.972,1.0,1.0	1.0,0.953,1.0	0.006
ENSG00000102362.16	SYTL4	SE	55,50,35	22,15,7	78,40,127	13,15,14	167	74	0.127244	1	0.526,0.596,0.689	0.727,0.542,0.801	-0.086
ENSG00000102362.16	SYTL4	SE	39,32,21	1,0,0	48,27,88	2,0,1	167	74	0.709777	1	0.945,1.0,1.0	0.914,1.0,0.975	0.019
ENSG00000102362.16	SYTL4	SE	49,44,24	7,5,1	56,36,101	3,6,9	167	74	0.852346	1	0.756,0.796,0.914	0.892,0.727,0.833	0.005
ENSG00000102362.16	SYTL4	SE	29,25,15	1,0,0	34,18,32	2,0,1	150	74	0.455354	1	0.935,1.0,1.0	0.893,1.0,0.94	0.034
ENSG00000102362.16	SYTL4	SE	45,33,23	7,5,1	35,24,52	3,6,9	150	74	0.500682	1	0.76,0.765,0.919	0.852,0.664,0.74	0.063
ENSG00000102362.16	SYTL4	SE	27,28,22	4,0,0	51,16,59	0,0,2	150	74	0.688077	1	0.769,1.0,1.0	1.0,1.0,0.936	-0.056
ENSG00000102362.16	SYTL4	SE	43,36,30	14,12,3	52,22,79	8,9,15	150	74	0.713797	1	0.602,0.597,0.831	0.762,0.547,0.722	0
ENSG00000102362.16	SYTL4	SE	2,0,0	4,0,0	1,0,0	0,0,2	217	74	1	1	0.146,NA,NA	1.0,NA,0.0	-0.354
ENSG00000102362.16	SYTL4	SE	15,18,9	14,12,3	23,17,28	8,9,15	162	74	0.339223	1	0.329,0.407,0.578	0.568,0.463,0.46	-0.059
ENSG00000102362.16	SYTL4	SE	17,27,17	22,17,16	42,20,43	20,9,37	162	74	0.167657	1	0.261,0.42,0.327	0.49,0.504,0.347	-0.111
ENSG00000234161.1	PABPC5-AS1	SE	1,7,7	0,0,0	1,6,7	0,0,1	143	74	1	1	1.0,1.0,1.0	1.0,1.0,0.784	0.072
ENSG00000188419.14	CHM	SE	30,54,22	0,0,0	35,29,68	1,0,1	235	74	1	1	1.0,1.0,1.0	0.917,1.0,0.955	0.043
ENSG00000188419.14	CHM	SE	26,48,20	0,2,0	27,25,55	1,0,0	235	74	1	1	1.0,0.883,1.0	0.895,1.0,1.0	-0.004
ENSG00000188419.14	CHM	SE	17,9,12	0,2,0	13,10,23	1,0,0	173	74	1	1	1.0,0.658,1.0	0.848,1.0,1.0	-0.063
ENSG00000188419.14	CHM	SE	22,15,14	1,0,0	20,14,35	0,0,0	173	74	1	1	0.904,1.0,1.0	1.0,1.0,1.0	-0.032
ENSG00000188419.14	CHM	SE	42,60,32	0,0,0	38,36,61	1,1,0	138	74	1	1	1.0,1.0,1.0	0.953,0.951,1.0	0.032
[truncated: 81,696 more rows]
[truncated: 2 more columns]
