# Supplementary material for: CircCDYL Association With hnRNPL Modulates CDYL Isoform Switching in Breast Cancer Cells
Source: Cancer Sci. 2025 Jul 23;116(10):2750–62. doi: 10.1111/cas.70152 (PMC12485669; doi:10.1111/cas.70152)
Supplement: Supplementary file 5 — Table S3: Analysis of circCDYL sequence and circCDYL‐hnRNPL alternative splicing overlap. Related to Figure 3. [file CAS-116-2750-s003.xlsx]

## Sheet: A_RBP_motifs_on_circCDYL
Table S3. A) RBP motif analysis on circCDYL sequence. B) Annotation of AS events in hnRNPL-silenced cells. For each AS event, the analysis significance and exon details are reported. C) Overlap of AS events between circCDYL and hnRNPL-silenced cells. D) Isoform switch analysis in circCDYL-silenced cells. For each switch event, the significance and isoform fraction is reported. E) Overlap of isofo…
ID	Genomic Coordinate	Motif	K-mer	Z-score	P-value	RBP
27	chr6:4891739	uaauua	aaauaa	1.852	0.032	A1CF
95	chr6:4891807	agacgww	agccgga	1.913	0.0279	ANKHD1
145	chr6:4891857	agacgww	agacgcc	3.667	0.000123	ANKHD1
152	chr6:4891864	agacgww	acacgga	3.13	0.000874	ANKHD1
158	chr6:4891870	agacgww	agaagca	3.217	0.000648	ANKHD1
164	chr6:4891876	agacgww	agaagga	2.884	0.00196	ANKHD1
326	chr6:4892038	agacgww	agaaguu	2.29	0.011	ANKHD1
361	chr6:4892073	agacgww	agccgga	2.304	0.0106	ANKHD1
375	chr6:4892087	agacgww	ggaccua	2.29	0.011	ANKHD1
16	chr6:4891728	gacaga	gacaaa	2.804	0.00252	CNOT4
17	chr6:4891729	acacag	acaaaa	2.397	0.00826	CNOT4
41	chr6:4891753	acacag	agacag	2.923	0.00173	CNOT4
42	chr6:4891754	gacaga	gacaga	3.293	0.000496	CNOT4
43	chr6:4891755	acacag	acagag	2.577	0.00498	CNOT4
73	chr6:4891785	gacaga	gacagc	2.054	0.02	CNOT4
85	chr6:4891797	gacaga	gacacu	2.207	0.0137	CNOT4
126	chr6:4891838	acacag	auacau	2.372	0.00885	CNOT4
142	chr6:4891854	gacaga	aacaga	2.957	0.00155	CNOT4
143	chr6:4891855	acacag	acagac	3.064	0.00109	CNOT4
149	chr6:4891861	gacaga	gccaca	2.674	0.00375	CNOT4
150	chr6:4891862	acacag	ccacac	2.987	0.00141	CNOT4
152	chr6:4891864	acacag	acacgg	2.962	0.00153	CNOT4
153	chr6:4891865	gacaga	cacgga	2.685	0.00363	CNOT4
173	chr6:4891885	acacag	gcacau	2.987	0.00141	CNOT4
186	chr6:4891898	gacaga	aacaaa	2.25	0.0122	CNOT4
187	chr6:4891899	acacag	acaaac	2.833	0.00231	CNOT4
189	chr6:4891901	acacag	aaacag	2.821	0.00239	CNOT4
216	chr6:4891928	gacaga	gaaaca	2.033	0.021	CNOT4
217	chr6:4891929	acacag	aaacaa	2.141	0.0161	CNOT4
218	chr6:4891930	gacaga	aacaaa	2.033	0.021	CNOT4
219	chr6:4891931	acacag	acaaau	2.218	0.0133	CNOT4
300	chr6:4892012	acacag	aaacag	1.808	0.0353	CNOT4
323	chr6:4892035	gacaga	gccaga	2.848	0.0022	CNOT4
340	chr6:4892052	gacaga	aacaca	2.652	0.004	CNOT4
341	chr6:4892053	acacag	acacag	1.769	0.0384	CNOT4
342	chr6:4892054	gacaga	cacagc	2.511	0.00602	CNOT4
466	chr6:4892178	gacaga	gagaaa	2.033	0.021	CNOT4
500	chr6:4892212	acacag	acacag	1.769	0.0384	CNOT4
11	chr6:4891723	uuuuu	uuguu	1.739	0.041	CPEB1
247	chr6:4891959	uuuuu	uuuuc	1.71	0.0436	CPEB1
244	chr6:4891956	chuuuuu	aacuuuu	1.837	0.0331	CPEB2
246	chr6:4891958	chuuuuu	cuuuucu	2.092	0.0182	CPEB2
10	chr6:4891722	uuuuuu	auuguu	1.965	0.0247	CPEB4
245	chr6:4891957	uuuuuu	acuuuu	1.687	0.0458	CPEB4
246	chr6:4891958	uuuuuu	cuuuuc	1.722	0.0425	CPEB4
11	chr6:4891723	uuguuu	uuguug	2.125	0.0168	DAZ3
245	chr6:4891957	acguuu	acuuuu	1.95	0.0256	DAZ3
310	chr6:4892022	acguuu	cuguuu	1.725	0.0423	DAZ3
419	chr6:4892131	acguuu	ccguua	1.95	0.0256	DAZ3
654	chr6:4892366	aguuuu	uguuaa	1.84	0.0329	DAZ3
26	chr6:4891738	uauauag	aaaauaa	1.778	0.0377	DAZAP1
28	chr6:4891740	uauauag	aauaaaa	1.778	0.0377	DAZAP1
77	chr6:4891789	gcgag	gcgag	1.813	0.0349	EIF4G2
305	chr6:4892017	gcgag	gccag	1.813	0.0349	EIF4G2
319	chr6:4892031	gcgag	gccag	1.813	0.0349	EIF4G2
323	chr6:4892035	gcgag	gccag	1.813	0.0349	EIF4G2
455	chr6:4892167	gcgag	gcgag	1.813	0.0349	EIF4G2
457	chr6:4892169	gcgag	gagag	2.28	0.0113	EIF4G2
504	chr6:4892216	gguugc	aguggc	2.143	0.0161	EIF4G2
516	chr6:4892228	gguugc	aguggc	2.247	0.0123	EIF4G2
534	chr6:4892246	gguugc	ggucgg	2.169	0.015	EIF4G2
552	chr6:4892264	cgccg	ccccg	2.067	0.0194	EIF4G2
560	chr6:4892272	gcgag	ccgag	2.28	0.0113	EIF4G2
562	chr6:4892274	gcgag	gagag	2.28	0.0113	EIF4G2
568	chr6:4892280	gcgag	gccag	2.28	0.0113	EIF4G2
577	chr6:4892289	gcgag	gggag	2.28	0.0113	EIF4G2
11	chr6:4891723	uuauu	uuguu	2.257	0.012	ELAVL4
40	chr6:4891752	hrkacag	aagacag	2.844	0.00223	ENOX1
71	chr6:4891783	hrkacag	augacag	2.375	0.00877	ENOX1
83	chr6:4891795	hrkacag	acgacac	2.563	0.00519	ENOX1
140	chr6:4891852	hrkacag	ucaacag	2.375	0.00877	ENOX1
151	chr6:4891863	hrkacag	cacacgg	2.438	0.00738	ENOX1
167	chr6:4891879	hrkacag	aggagag	2.813	0.00245	ENOX1
188	chr6:4891900	hrkacag	caaacag	2.344	0.00954	ENOX1
299	chr6:4892011	hrkacag	aaaacag	3.375	0.000369	ENOX1
303	chr6:4892015	hrkacag	cagccag	3.266	0.000545	ENOX1
321	chr6:4892033	hrkacag	cagccag	3.469	0.000261	ENOX1
340	chr6:4892052	hrkacag	aacacag	2.578	0.00497	ENOX1
497	chr6:4892209	hrkacag	aggacac	1.906	0.0283	ENOX1
499	chr6:4892211	hrkacag	gacacag	2.062	0.0196	ENOX1
555	chr6:4892267	gggugg	cggugc	2.148	0.0159	ESRP1
572	chr6:4892284	gggugg	ggaugg	2.114	0.0173	ESRP1
278	chr6:4891990	ugggrad	uugggaa	2.118	0.0171	ESRP2
279	chr6:4891991	ugggrad	ugggaaa	2.289	0.011	ESRP2
660	chr6:4892372	ugggrad	cgggaaa	1.671	0.0474	ESRP2
572	chr6:4892284	gggggggg	ggaugggg	2.282	0.0112	EWSR1
577	chr6:4892289	gggggggg	gggagcag	2.338	0.00969	EWSR1
3	chr6:4891715	kgacarg	ugaaagg	2.5	0.00621	FMR1
15	chr6:4891727	kgacarg	ugacaaa	2.764	0.00285	FMR1
41	chr6:4891753	kgacarg	agacaga	2.069	0.0193	FMR1
62	chr6:4891774	kgacarg	ggaaagg	3	0.00135	FMR1
72	chr6:4891784	kgacarg	ugacagc	2.597	0.0047	FMR1
81	chr6:4891793	kgacarg	ggacgac	2.875	0.00202	FMR1
156	chr6:4891868	kgacarg	ggagaag	2.236	0.0127	FMR1
179	chr6:4891891	kgacarg	ugaccag	2.917	0.00177	FMR1
189	chr6:4891901	kgacarg	aaacagg	2.194	0.0141	FMR1
561	chr6:4892273	kgacarg	cgagagg	2.611	0.00451	FMR1
567	chr6:4892279	kgacarg	ggccagg	2.847	0.00221	FMR1
12	chr6:4891724	uauuu	uguug	1.704	0.0442	FUBP1
49	chr6:4891761	uauau	uauuu	1.816	0.0347	FUBP3
13	chr6:4891725	aygacr	guugac	2.171	0.015	FXR1
21	chr6:4891733	aygacr	aaggaa	2.257	0.012	FXR1
39	chr6:4891751	aygacr	gaagac	1.929	0.0269	FXR1
64	chr6:4891776	aygacr	aaaggc	3.114	0.000923	FXR1
70	chr6:4891782	aygacr	uaugac	3.6	0.000159	FXR1
79	chr6:4891791	aygacr	gaggac	3.143	0.000836	FXR1
82	chr6:4891794	aygacr	gacgac	3.471	0.000259	FXR1
133	chr6:4891845	aygacr	cacgac	2.243	0.0124	FXR1
177	chr6:4891889	aygacr	auugac	2.3	0.0107	FXR1
283	chr6:4891995	aygacr	aaagac	2.829	0.00233	FXR1
429	chr6:4892141	aygacr	caggac	1.843	0.0327	FXR1
496	chr6:4892208	aygacr	gaggac	1.686	0.0459	FXR1
15	chr6:4891727	dgacrrr	ugacaaa	1.843	0.0327	FXR2
62	chr6:4891774	dgacrrr	ggaaagg	2.629	0.00428	FXR2
72	chr6:4891784	dgacrrr	ugacagc	2	0.0227	FXR2
81	chr6:4891793	dgacrrr	ggacgac	2.757	0.00292	FXR2
156	chr6:4891868	dgacrrr	ggagaag	1.814	0.0348	FXR2
179	chr6:4891891	dgacrrr	ugaccag	1.9	0.0287	FXR2
490	chr6:4892202	dgacrrr	ggucagg	1.786	0.037	FXR2
498	chr6:4892210	dgacrrr	ggacaca	1.8	0.0359	FXR2
567	chr6:4892279	dgacrrr	ggccagg	2.714	0.00332	FXR2
572	chr6:4892284	dgacrrr	ggauggg	2.814	0.00245	FXR2
7	chr6:4891719	aggaudr	aggauug	2.88	0.00199	G3BP2
22	chr6:4891734	aggaudr	aggaaaa	3.293	0.000496	G3BP2
37	chr6:4891749	aggaudr	gggaaga	1.667	0.0478	G3BP2
66	chr6:4891778	aggaudr	aggcuau	1.76	0.0392	G3BP2
488	chr6:4892200	aggaudr	aggguca	1.96	0.025	G3BP2
494	chr6:4892206	aggaudr	aggagga	2.187	0.0144	G3BP2
571	chr6:4892283	aggaudr	aggaugg	2.16	0.0154	G3BP2
589	chr6:4892301	aggaudr	aggauac	1.96	0.025	G3BP2
648	chr6:4892360	auuagu	cuuagc	2.513	0.00599	HNRNPA0
655	chr6:4892367	auuagu	guuaac	2.41	0.00798	HNRNPA0
34	chr6:4891746	duagggw	aaaggga	1.946	0.0258	HNRNPA1
37	chr6:4891749	rgnyag	gggaag	2.545	0.00546	HNRNPA1
41	chr6:4891753	rgnyag	agacag	2.764	0.00285	HNRNPA1
62	chr6:4891774	rgnyag	ggaaag	3.055	0.00113	HNRNPA1
76	chr6:4891788	rgnyag	agcgag	2.182	0.0146	HNRNPA1
156	chr6:4891868	guaguagu	ggagaagc	2.279	0.0113	HNRNPA1
159	chr6:4891871	guaguagu	gaagcaga	2.344	0.00954	HNRNPA1
162	chr6:4891874	guaguagu	gcagaagg	2.377	0.00873	HNRNPA1
165	chr6:4891877	guaguagu	gaaggaga	2.213	0.0134	HNRNPA1
263	chr6:4891975	duagggw	cuaaggc	2.243	0.0124	HNRNPA1
277	chr6:4891989	duagggw	auuggga	2.568	0.00511	HNRNPA1
304	chr6:4892016	rgnyag	agccag	2.855	0.00215	HNRNPA1
322	chr6:4892034	rgnyag	agccag	2.873	0.00203	HNRNPA1
334	chr6:4892046	rgnyag	aggaag	2	0.0227	HNRNPA1
379	chr6:4892091	duagggw	cuagcga	1.865	0.0311	HNRNPA1
563	chr6:4892275	duagggw	agagggc	2.014	0.022	HNRNPA1
662	chr6:4892374	rgnyag	ggaaag	2.6	0.00466	HNRNPA1
263	chr6:4891975	duagggw	cuaaggc	2.085	0.0185	HNRNPA1L2
277	chr6:4891989	duagggw	auuggga	2.31	0.0104	HNRNPA1L2
563	chr6:4892275	duagggw	agagggc	1.718	0.0429	HNRNPA1L2
7	chr6:4891719	aggwuhgr	aggauugu	2.564	0.00517	HNRNPA2B1
34	chr6:4891746	duagggw	aaaggga	2.24	0.0125	HNRNPA2B1
36	chr6:4891748	aggwuhgr	agggaaga	2.764	0.00285	HNRNPA2B1
40	chr6:4891752	aggwuhgr	aagacaga	2.782	0.0027	HNRNPA2B1
46	chr6:4891758	gggua	gagua	1.8	0.0359	HNRNPA2B1
53	chr6:4891765	aggwuhgr	ugguucgg	2.782	0.0027	HNRNPA2B1
66	chr6:4891778	aggwuhgr	aggcuaug	2.036	0.0209	HNRNPA2B1
155	chr6:4891867	gguaguag	cggagaag	2.215	0.0134	HNRNPA2B1
158	chr6:4891870	gguaguag	agaagcag	2.4	0.0082	HNRNPA2B1
161	chr6:4891873	gguaguag	agcagaag	2.369	0.00892	HNRNPA2B1
164	chr6:4891876	gguaguag	agaaggag	2.4	0.0082	HNRNPA2B1
277	chr6:4891989	duagggw	auuggga	2.507	0.00609	HNRNPA2B1
379	chr6:4892091	duagggw	cuagcga	1.88	0.0301	HNRNPA2B1
513	chr6:4892225	gguaguag	cgaagugg	2.646	0.00407	HNRNPA2B1
516	chr6:4892228	gguaguag	aguggcag	2.492	0.00635	HNRNPA2B1
534	chr6:4892246	gguaguag	ggucggag	2.462	0.00691	HNRNPA2B1
563	chr6:4892275	duagggw	agagggc	2.107	0.0176	HNRNPA2B1
564	chr6:4892276	ggggg	gaggg	1.953	0.0254	HNRNPA2B1
571	chr6:4892283	aggwuhgr	aggauggg	1.818	0.0345	HNRNPA2B1
575	chr6:4892287	ggggg	ugggg	2.101	0.0178	HNRNPA2B1
576	chr6:4892288	ggggg	gggga	1.953	0.0254	HNRNPA2B1
577	chr6:4892289	ggggg	gggag	1.953	0.0254	HNRNPA2B1
589	chr6:4892301	aggwuhgr	aggauaca	1.691	0.0454	HNRNPA2B1
10	chr6:4891722	huuuuuk	auuguug	2.045	0.0204	HNRNPC
11	chr6:4891723	uuuuu	uuguu	1.781	0.0375	HNRNPC
245	chr6:4891957	huuuuuk	acuuuuc	1.92	0.0274	HNRNPC
246	chr6:4891958	huuuuuk	cuuuucu	1.92	0.0274	HNRNPC
247	chr6:4891959	huuuuuk	uuuucua	1.687	0.0458	HNRNPC
10	chr6:4891722	huuuuuk	auuguug	2	0.0227	HNRNPCL1
11	chr6:4891723	uuuuu	uuguu	2.015	0.022	HNRNPCL1
245	chr6:4891957	huuuuuk	acuuuuc	1.886	0.0296	HNRNPCL1
246	chr6:4891958	huuuuuk	cuuuucu	1.904	0.0285	HNRNPCL1
247	chr6:4891959	uuuuu	uuuuc	1.925	0.0271	HNRNPCL1
248	chr6:4891960	uuuuu	uuucu	1.872	0.0306	HNRNPCL1
49	chr6:4891761	uauuaa	uauuug	1.951	0.0255	HNRNPD
3	chr6:4891715	uaaaa	ugaaa	2.066	0.0194	HNRNPDL
18	chr6:4891730	uaaaa	caaaa	2.843	0.00223	HNRNPDL
24	chr6:4891736	uaaaa	gaaaa	2.843	0.00223	HNRNPDL
25	chr6:4891737	uaaaa	aaaaa	2.843	0.00223	HNRNPDL
30	chr6:4891742	uaaaa	uaaaa	3.198	0.000692	HNRNPDL
31	chr6:4891743	uaaaa	aaaaa	2.793	0.00261	HNRNPDL
32	chr6:4891744	uaaaa	aaaaa	2.793	0.00261	HNRNPDL
49	chr6:4891761	uaauu	uauuu	1.781	0.0375	HNRNPDL
411	chr6:4892123	uaaaa	uaaaa	1.653	0.0492	HNRNPDL
36	chr6:4891748	agggu	aggga	2.48	0.00657	HNRNPF
46	chr6:4891758	gugkau	gaguau	2.089	0.0184	HNRNPF
60	chr6:4891772	gugkau	guggaa	2.893	0.00191	HNRNPF
496	chr6:4892208	gugkau	gaggac	2.268	0.0117	HNRNPF
517	chr6:4892229	gukgykg	guggcag	2.475	0.00666	HNRNPF
548	chr6:4892260	agggu	ugggc	1.847	0.0324	HNRNPF
562	chr6:4892274	gggagggg	gagagggc	1.833	0.0334	HNRNPF
565	chr6:4892277	agggu	agggc	2.694	0.00353	HNRNPF
572	chr6:4892284	gggagggg	ggaugggg	2.045	0.0204	HNRNPF
575	chr6:4892287	agggu	ugggg	2.49	0.00639	HNRNPF
576	chr6:4892288	agggu	gggga	2.306	0.0106	HNRNPF
660	chr6:4892372	agggu	cggga	2.429	0.00757	HNRNPF
39	chr6:4891751	gargag	gaagac	2.31	0.0104	HNRNPH1
79	chr6:4891791	gargag	gaggac	2.21	0.0136	HNRNPH1
100	chr6:4891812	gargag	gaacag	2.69	0.00357	HNRNPH1
121	chr6:4891833	gargag	gaggaa	1.92	0.0274	HNRNPH1
157	chr6:4891869	gargag	gagaag	2.57	0.00508	HNRNPH1
165	chr6:4891877	gargag	gaagga	2.48	0.00657	HNRNPH1
166	chr6:4891878	gargag	aaggag	2.56	0.00523	HNRNPH1
168	chr6:4891880	gargag	ggagag	2.73	0.00317	HNRNPH1
336	chr6:4892048	gargag	gaagaa	1.97	0.0244	HNRNPH1
366	chr6:4892078	gargag	gaagaa	1.97	0.0244	HNRNPH1
484	chr6:4892196	gargag	gagcag	2	0.0227	HNRNPH1
493	chr6:4892205	gargag	caggag	2.39	0.00842	HNRNPH1
496	chr6:4892208	gargag	gaggac	2.47	0.00676	HNRNPH1
514	chr6:4892226	gargag	gaagug	2.64	0.00415	HNRNPH1
576	chr6:4892288	gargag	ggggag	1.88	0.0301	HNRNPH1
579	chr6:4892291	gargag	gagcag	1.91	0.0281	HNRNPH1
62	chr6:4891774	gggaggg	ggaaagg	1.967	0.0246	HNRNPH2
77	chr6:4891789	gggaggg	gcgagga	2.1	0.0179	HNRNPH2
494	chr6:4892206	gggaggg	aggagga	1.7	0.0446	HNRNPH2
562	chr6:4892274	gggaggg	gagaggg	2.522	0.00583	HNRNPH2
571	chr6:4892283	gggaggg	aggaugg	2.278	0.0114	HNRNPH2
572	chr6:4892284	gggaggg	ggauggg	2.3	0.0107	HNRNPH2
574	chr6:4892286	gggggg	augggg	2.604	0.00461	HNRNPH2
576	chr6:4892288	gggggg	ggggag	2.44	0.00734	HNRNPH2
577	chr6:4892289	gggaggg	gggagca	2.311	0.0104	HNRNPH2
133	chr6:4891845	cacgc	cacga	2.433	0.00749	HNRNPK
146	chr6:4891858	cacgc	gacgc	2.433	0.00749	HNRNPK
151	chr6:4891863	cacgc	cacac	2.433	0.00749	HNRNPK
153	chr6:4891865	cacgc	cacgg	2.433	0.00749	HNRNPK
180	chr6:4891892	gccca	gacca	1.655	0.049	HNRNPK
182	chr6:4891894	ccawmcc	ccagaac	2.13	0.0166	HNRNPK
203	chr6:4891915	ccawmcc	ccaacaa	2.391	0.0084	HNRNPK
227	chr6:4891939	ccawmcc	ccagauc	2.29	0.011	HNRNPK
236	chr6:4891948	ccawmcc	ccaacag	2.13	0.0166	HNRNPK
291	chr6:4892003	ccawmcc	cgaaucc	1.696	0.0449	HNRNPK
320	chr6:4892032	ccawmcc	ccagcca	1.652	0.0493	HNRNPK
551	chr6:4892263	gccca	gcccc	1.655	0.049	HNRNPK
559	chr6:4892271	gccca	gccga	1.655	0.049	HNRNPK
567	chr6:4892279	gccca	ggcca	2.564	0.00517	HNRNPK
585	chr6:4892297	gccca	gccca	2.564	0.00517	HNRNPK
596	chr6:4892308	gccca	accca	2.564	0.00517	HNRNPK
615	chr6:4892327	gccca	gcccg	2.109	0.0175	HNRNPK
620	chr6:4892332	gccca	gcccu	2.109	0.0175	HNRNPK
639	chr6:4892351	gccca	ggcca	1.655	0.049	HNRNPK
16	chr6:4891728	uacaca	gacaaa	1.789	0.0368	HNRNPL
17	chr6:4891729	acacrav	acaaaag	2.028	0.0213	HNRNPL
27	chr6:4891739	amayama	aaauaaa	2.56	0.00523	HNRNPL
29	chr6:4891741	amayama	auaaaaa	2.427	0.00761	HNRNPL
40	chr6:4891752	uacaca	aagaca	2.263	0.0118	HNRNPL
41	chr6:4891753	amayama	agacaga	2.52	0.00587	HNRNPL
42	chr6:4891754	uacaca	gacaga	1.789	0.0368	HNRNPL
125	chr6:4891837	uacaca	aauaca	2.368	0.00894	HNRNPL
127	chr6:4891839	uacaca	uacauc	2.618	0.00442	HNRNPL
128	chr6:4891840	amayama	acaucca	2.72	0.00326	HNRNPL
132	chr6:4891844	acacrav	ccacgac	2.93	0.00169	HNRNPL
142	chr6:4891854	uacaca	aacaga	2.737	0.0031	HNRNPL
143	chr6:4891855	amayama	acagacg	2.72	0.00326	HNRNPL
147	chr6:4891859	acacrav	acgccac	2.718	0.00328	HNRNPL
149	chr6:4891861	uacaca	gccaca	2.776	0.00275	HNRNPL
150	chr6:4891862	amayama	ccacacg	2.693	0.00354	HNRNPL
151	chr6:4891863	uacaca	cacacg	2.855	0.00215	HNRNPL
152	chr6:4891864	acacrav	acacgga	3.113	0.000926	HNRNPL
172	chr6:4891884	uacaca	agcaca	2.711	0.00335	HNRNPL
174	chr6:4891886	uacaca	cacauu	2.579	0.00495	HNRNPL
185	chr6:4891897	amayama	gaacaaa	1.853	0.0319	HNRNPL
186	chr6:4891898	uacaca	aacaaa	2.382	0.00861	HNRNPL
187	chr6:4891899	amayama	acaaaca	2.347	0.00946	HNRNPL
188	chr6:4891900	uacaca	caaaca	2.329	0.00993	HNRNPL
191	chr6:4891903	acacrav	acaggac	1.93	0.0268	HNRNPL
217	chr6:4891929	acacrav	aaacaaa	2.676	0.00373	HNRNPL
233	chr6:4891945	acacrav	ccaccaa	2.465	0.00685	HNRNPL
235	chr6:4891947	amayama	accaaca	1.787	0.037	HNRNPL
239	chr6:4891951	acacrav	acagcaa	2.535	0.00562	HNRNPL
285	chr6:4891997	acacrav	agaccac	2.211	0.0135	HNRNPL
288	chr6:4892000	acacrav	ccacgaa	2.394	0.00833	HNRNPL
296	chr6:4892008	amayama	ccaaaaa	2.373	0.00882	HNRNPL
298	chr6:4892010	amayama	aaaaaca	2.64	0.00415	HNRNPL
302	chr6:4892014	amayama	acagcca	2.413	0.00791	HNRNPL
591	chr6:4892303	uacaca	gauaca	1.947	0.0258	HNRNPL
592	chr6:4892304	amayama	auacacc	2.68	0.00368	HNRNPL
593	chr6:4892305	uacaca	uacacc	2.105	0.0176	HNRNPL
594	chr6:4892306	amayama	acaccca	2.773	0.00278	HNRNPL
595	chr6:4892307	uacaca	caccca	1.816	0.0347	HNRNPL
598	chr6:4892310	acacrav	ccacuag	1.648	0.0497	HNRNPL
8	chr6:4891720	gguugguu	ggauuguu	2.048	0.0203	HNRNPM
9	chr6:4891721	gguugguu	gauuguug	1.778	0.0377	HNRNPM
50	chr6:4891762	gguugguu	auuugguu	2.476	0.00664	HNRNPM
54	chr6:4891766	gguugguu	gguucggu	2.444	0.00726	HNRNPM
55	chr6:4891767	gguugguu	guucggug	2.032	0.0211	HNRNPM
7	chr6:4891719	uguauug	aggauug	1.703	0.0443	HNRNPU
124	chr6:4891836	rcahaca	gaauaca	1.987	0.0235	HNRPLL
128	chr6:4891840	rcahaca	acaucca	3.101	0.000964	HNRPLL
143	chr6:4891855	rcahaca	acagacg	3.063	0.0011	HNRPLL
150	chr6:4891862	rcahaca	ccacacg	2.937	0.00166	HNRPLL
152	chr6:4891864	rcahaca	acacgga	2.975	0.00146	HNRPLL
158	chr6:4891870	rcahaca	agaagca	2.38	0.00866	HNRPLL
187	chr6:4891899	rcahaca	acaaaca	2.696	0.00351	HNRPLL
215	chr6:4891927	rcahaca	ggaaaca	2.418	0.0078	HNRPLL
235	chr6:4891947	rcahaca	accaaca	2.367	0.00897	HNRPLL
298	chr6:4892010	rcahaca	aaaaaca	2.861	0.00211	HNRPLL
302	chr6:4892014	rcahaca	acagcca	2.911	0.0018	HNRPLL
320	chr6:4892032	rcahaca	ccagcca	2.722	0.00324	HNRPLL
339	chr6:4892051	rcahaca	gaacaca	1.848	0.0323	HNRPLL
590	chr6:4892302	rcahaca	ggauaca	2.456	0.00702	HNRPLL
594	chr6:4892306	rcahaca	acaccca	2.873	0.00203	HNRPLL
126	chr6:4891838	auaca	auaca	1.761	0.0391	IGF2BP1
15	chr6:4891727	caacaca	ugacaaa	2.614	0.00447	IGF2BP2
25	chr6:4891737	vmahwca	aaaaaua	2.589	0.00481	IGF2BP2
26	chr6:4891738	vmahwca	aaaauaa	2.411	0.00795	IGF2BP2
27	chr6:4891739	caacaca	aaauaaa	2.614	0.00447	IGF2BP2
29	chr6:4891741	vmahwca	auaaaaa	2.384	0.00856	IGF2BP2
39	chr6:4891751	caacaca	gaagaca	2.829	0.00233	IGF2BP2
41	chr6:4891753	caacaca	agacaga	2.5	0.00621	IGF2BP2
84	chr6:4891796	caacaca	cgacacu	1.729	0.0419	IGF2BP2
124	chr6:4891836	caacaca	gaauaca	3.314	0.00046	IGF2BP2
128	chr6:4891840	vmahwca	acaucca	2.068	0.0193	IGF2BP2
141	chr6:4891853	caacaca	caacaga	3.229	0.000621	IGF2BP2
148	chr6:4891860	caacaca	cgccaca	2.943	0.00163	IGF2BP2
150	chr6:4891862	caacaca	ccacacg	2.829	0.00233	IGF2BP2
158	chr6:4891870	vmahwca	agaagca	1.849	0.0322	IGF2BP2
171	chr6:4891883	caacaca	gagcaca	2.843	0.00223	IGF2BP2
185	chr6:4891897	caacaca	gaacaaa	2.829	0.00233	IGF2BP2
187	chr6:4891899	vmahwca	acaaaca	2.932	0.00168	IGF2BP2
204	chr6:4891916	caacaca	caacaau	2.786	0.00267	IGF2BP2
215	chr6:4891927	vmahwca	ggaaaca	2.575	0.00501	IGF2BP2
217	chr6:4891929	caacaca	aaacaaa	2.486	0.00646	IGF2BP2
229	chr6:4891941	vmahwca	agaucca	2.123	0.0169	IGF2BP2
235	chr6:4891947	vmahwca	accaaca	2.315	0.0103	IGF2BP2
237	chr6:4891949	caacaca	caacagc	2.243	0.0124	IGF2BP2
292	chr6:4892004	vmahwca	gaaucca	2.452	0.0071	IGF2BP2
296	chr6:4892008	vmahwca	ccaaaaa	2.753	0.00295	IGF2BP2
298	chr6:4892010	vmahwca	aaaaaca	3.288	0.000505	IGF2BP2
302	chr6:4892014	vmahwca	acagcca	2.863	0.0021	IGF2BP2
337	chr6:4892049	vmahwca	aagaaca	1.726	0.0422	IGF2BP2
339	chr6:4892051	vmahwca	gaacaca	1.836	0.0332	IGF2BP2
590	chr6:4892302	caacaca	ggauaca	1.914	0.0278	IGF2BP2
592	chr6:4892304	caacaca	auacacc	1.757	0.0395	IGF2BP2
25	chr6:4891737	amahwca	aaaaaua	2.478	0.00661	IGF2BP3
26	chr6:4891738	amahwca	aaaauaa	2.403	0.00813	IGF2BP3
27	chr6:4891739	amahwca	aaauaaa	2.522	0.00583	IGF2BP3
29	chr6:4891741	amahwca	auaaaaa	2.388	0.00847	IGF2BP3
124	chr6:4891836	amahwca	gaauaca	1.806	0.0355	IGF2BP3
128	chr6:4891840	amahwca	acaucca	1.955	0.0253	IGF2BP3
187	chr6:4891899	amahwca	acaaaca	2.388	0.00847	IGF2BP3
217	chr6:4891929	amahwca	aaacaaa	2.552	0.00536	IGF2BP3
229	chr6:4891941	amahwca	agaucca	2.104	0.0177	IGF2BP3
235	chr6:4891947	amahwca	accaaca	2.373	0.00882	IGF2BP3
298	chr6:4892010	amahwca	aaaaaca	2.91	0.00181	IGF2BP3
302	chr6:4892014	amahwca	acagcca	2.522	0.00583	IGF2BP3
594	chr6:4892306	amahwca	acaccca	1.746	0.0404	IGF2BP3
46	chr6:4891758	gggua	gagua	1.8	0.0359	ILF2
562	chr6:4892274	gggugggg	gagagggc	2.219	0.0132	ILF2
572	chr6:4892284	gggugggg	ggaugggg	2.469	0.00677	ILF2
2	chr6:4891714	auaaaav	uugaaag	2.454	0.00706	KHDRBS1
17	chr6:4891729	auaaaav	acaaaag	3.402	0.000334	KHDRBS1
29	chr6:4891741	auaaaav	auaaaaa	3.68	0.000117	KHDRBS1
30	chr6:4891742	auaaaav	uaaaaaa	2.866	0.00208	KHDRBS1
31	chr6:4891743	auaaaav	aaaaaag	3.371	0.000374	KHDRBS1
32	chr6:4891744	auaaaav	aaaaagg	2.814	0.00245	KHDRBS1
299	chr6:4892011	auaaaav	aaaacag	1.711	0.0435	KHDRBS1
410	chr6:4892122	auaaaav	cuaaaag	2.093	0.0182	KHDRBS1
16	chr6:4891728	rauaaam	gacaaaa	3.424	0.000309	KHDRBS2
24	chr6:4891736	rauaaam	gaaaaau	3.106	0.000948	KHDRBS2
27	chr6:4891739	rauaaam	aaauaaa	2.835	0.00229	KHDRBS2
28	chr6:4891740	rauaaam	aauaaaa	3.671	0.000121	KHDRBS2
30	chr6:4891742	rauaaam	uaaaaaa	3.094	0.000987	KHDRBS2
31	chr6:4891743	rauaaam	aaaaaag	2.929	0.0017	KHDRBS2
409	chr6:4892121	aauaaa	ccuaaa	1.851	0.0321	KHDRBS2
16	chr6:4891728	auaaav	gacaaa	3.255	0.000567	KHDRBS3
24	chr6:4891736	auaaav	gaaaaa	3.245	0.000587	KHDRBS3
28	chr6:4891740	auaaav	aauaaa	3.472	0.000258	KHDRBS3
30	chr6:4891742	auaaav	uaaaaa	2.943	0.00163	KHDRBS3
31	chr6:4891743	auaaav	aaaaaa	3	0.00135	KHDRBS3
409	chr6:4892121	aauaaa	ccuaaa	1.833	0.0334	KHDRBS3
11	chr6:4891723	uuuuu	uuguu	1.939	0.0263	KHSRP
44	chr6:4891756	hggagwa	cagagua	2.27	0.0116	LIN28A
58	chr6:4891770	hggagwa	cggugga	1.905	0.0284	LIN28A
155	chr6:4891867	hggagwa	cggagaa	4.095	2.11e-05	LIN28A
161	chr6:4891873	hggagwa	agcagaa	3.581	0.000171	LIN28A
167	chr6:4891879	hggagwa	aggagag	3.784	7.72e-05	LIN28A
464	chr6:4892176	hggagwa	cugagaa	1.905	0.0284	LIN28A
494	chr6:4892206	hggagwa	aggagga	2	0.0227	LIN28A
537	chr6:4892249	hggagwa	cggagcu	1.878	0.0302	LIN28A
560	chr6:4892272	hggagwa	ccgagag	2.27	0.0116	LIN28A
577	chr6:4892289	hggagwa	gggagca	2.419	0.00778	LIN28A
506	chr6:4892218	gcgcagc	uggcacc	2	0.0227	MBNL1
518	chr6:4892230	gcgcagc	uggcagc	2.264	0.0118	MBNL1
536	chr6:4892248	gcgcagc	ucggagc	2.361	0.00911	MBNL1
576	chr6:4892288	gcgcagc	ggggagc	1.708	0.0438	MBNL1
579	chr6:4892291	gcgcagc	gagcagg	2.333	0.00982	MBNL1
49	chr6:4891761	uaguwrg	uauuugg	2.348	0.00944	MSI1
53	chr6:4891765	uaguwrg	ugguucg	2.152	0.0157	MSI1
160	chr6:4891872	uagca	aagca	1.817	0.0346	MSI1
163	chr6:4891875	uagca	cagaa	1.817	0.0346	MSI1
171	chr6:4891883	uagca	gagca	1.817	0.0346	MSI1
4	chr6:4891716	caaagg	gaaagg	3.58	0.000172	NUPL2
18	chr6:4891730	caaagg	caaaag	3.659	0.000127	NUPL2
19	chr6:4891731	caaagg	aaaagg	3.943	4.02e-05	NUPL2
20	chr6:4891732	aaaauaa	aaaggaa	2.909	0.00181	NUPL2
24	chr6:4891736	aaaauaa	gaaaaau	2.805	0.00252	NUPL2
25	chr6:4891737	aaaauaa	aaaaaua	3.247	0.000583	NUPL2
26	chr6:4891738	aaaauaa	aaaauaa	3.545	0.000196	NUPL2
27	chr6:4891739	aaaauaa	aaauaaa	2.909	0.00181	NUPL2
28	chr6:4891740	aaaauaa	aauaaaa	2.909	0.00181	NUPL2
29	chr6:4891741	aaaauaa	auaaaaa	3.091	0.000997	NUPL2
30	chr6:4891742	aaaauaa	uaaaaaa	3.156	0.0008	NUPL2
31	chr6:4891743	aaaauaa	aaaaaag	3.286	0.000508	NUPL2
32	chr6:4891744	caaagg	aaaaag	3.216	0.00065	NUPL2
33	chr6:4891745	caaagg	aaaagg	3.727	9.69e-05	NUPL2
34	chr6:4891746	caaagg	aaaggg	2.92	0.00175	NUPL2
184	chr6:4891896	aaaauaa	agaacaa	1.831	0.0336	NUPL2
282	chr6:4891994	aaaauaa	gaaagac	2	0.0227	NUPL2
297	chr6:4892009	aaaauaa	caaaaac	2	0.0227	NUPL2
298	chr6:4892010	aaaauaa	aaaaaca	2.338	0.00969	NUPL2
299	chr6:4892011	aaaauaa	aaaacag	2.351	0.00936	NUPL2
642	chr6:4892354	caaagg	cacagg	2.148	0.0159	NUPL2
657	chr6:4892369	caaagg	uaacgg	1.92	0.0274	NUPL2
17	chr6:4891729	araaaam	acaaaag	3.02	0.00126	PABPC1
22	chr6:4891734	araaaam	aggaaaa	3.098	0.000974	PABPC1
23	chr6:4891735	araaaam	ggaaaaa	3.265	0.000547	PABPC1
24	chr6:4891736	araaaam	gaaaaau	2.755	0.00293	PABPC1
25	chr6:4891737	araaaam	aaaaaua	3.098	0.000974	PABPC1
26	chr6:4891738	araaaam	aaaauaa	2.961	0.00153	PABPC1
27	chr6:4891739	araaaam	aaauaaa	2.961	0.00153	PABPC1
28	chr6:4891740	araaaam	aauaaaa	2.961	0.00153	PABPC1
29	chr6:4891741	araaaam	auaaaaa	3.324	0.000444	PABPC1
30	chr6:4891742	araaaam	uaaaaaa	3.157	0.000797	PABPC1
31	chr6:4891743	araaaam	aaaaaag	3.157	0.000797	PABPC1
32	chr6:4891744	araaaam	aaaaagg	2.696	0.00351	PABPC1
184	chr6:4891896	araaaam	agaacaa	2.422	0.00772	PABPC1
187	chr6:4891899	araaaam	acaaaca	2.392	0.00838	PABPC1
214	chr6:4891926	araaaam	aggaaac	2.186	0.0144	PABPC1
215	chr6:4891927	araaaam	ggaaaca	2.245	0.0124	PABPC1
217	chr6:4891929	araaaam	aaacaaa	2.304	0.0106	PABPC1
281	chr6:4891993	araaaam	ggaaaga	2.343	0.00956	PABPC1
296	chr6:4892008	araaaam	ccaaaaa	2.49	0.00639	PABPC1
297	chr6:4892009	araaaam	caaaaac	2.343	0.00956	PABPC1
298	chr6:4892010	araaaam	aaaaaca	2.569	0.0051	PABPC1
338	chr6:4892050	araaaam	agaacac	1.686	0.0459	PABPC1
18	chr6:4891730	raaaacm	caaaagg	2.58	0.00494	PABPC3
24	chr6:4891736	raaaacm	gaaaaau	3.011	0.0013	PABPC3
25	chr6:4891737	raaaacm	aaaaaua	2.989	0.0014	PABPC3
30	chr6:4891742	raaaacm	uaaaaaa	2.852	0.00217	PABPC3
31	chr6:4891743	raaaacm	aaaaaag	2.784	0.00268	PABPC3
32	chr6:4891744	raaaacm	aaaaagg	2.727	0.0032	PABPC3
39	chr6:4891751	raaaacm	gaagaca	3.023	0.00125	PABPC3
183	chr6:4891895	raaaacm	cagaaca	1.909	0.0281	PABPC3
187	chr6:4891899	raaaacm	acaaaca	1.977	0.024	PABPC3
215	chr6:4891927	raaaacm	ggaaaca	2.125	0.0168	PABPC3
282	chr6:4891994	raaaacm	gaaagac	2.693	0.00354	PABPC3
283	chr6:4891995	raaaacm	aaagacc	2.977	0.00146	PABPC3
297	chr6:4892009	raaaacm	caaaaac	3.023	0.00125	PABPC3
298	chr6:4892010	raaaacm	aaaaaca	3.295	0.000492	PABPC3
336	chr6:4892048	raaaacm	gaagaac	1.727	0.0421	PABPC3
337	chr6:4892049	raaaacm	aagaaca	1.83	0.0336	PABPC3
339	chr6:4892051	raaaacm	gaacaca	1.955	0.0253	PABPC3
16	chr6:4891728	aaaaaar	gacaaaa	2.791	0.00263	PABPC4
17	chr6:4891729	aaaaaar	acaaaag	3.091	0.000997	PABPC4
18	chr6:4891730	aaaaaar	caaaagg	2.727	0.0032	PABPC4
19	chr6:4891731	aaaaaar	aaaagga	2.845	0.00222	PABPC4
22	chr6:4891734	aaaaaar	aggaaaa	2.773	0.00278	PABPC4
23	chr6:4891735	aaaaaar	ggaaaaa	2.964	0.00152	PABPC4
24	chr6:4891736	aaaaaar	gaaaaau	2.982	0.00143	PABPC4
25	chr6:4891737	aaaaaar	aaaaaua	3.427	0.000305	PABPC4
26	chr6:4891738	aaaaaar	aaaauaa	3.218	0.000645	PABPC4
27	chr6:4891739	aaaaaar	aaauaaa	3.218	0.000645	PABPC4
28	chr6:4891740	aaaaaar	aauaaaa	3.218	0.000645	PABPC4
29	chr6:4891741	aaaaaar	auaaaaa	3.336	0.000425	PABPC4
30	chr6:4891742	aaaaaar	uaaaaaa	3.336	0.000425	PABPC4
31	chr6:4891743	aaaaaar	aaaaaag	3.464	0.000266	PABPC4
32	chr6:4891744	aaaaaar	aaaaagg	3.164	0.000778	PABPC4
184	chr6:4891896	aaaaaar	agaacaa	2.118	0.0171	PABPC4
185	chr6:4891897	aaaaaar	gaacaaa	2.136	0.0163	PABPC4
186	chr6:4891898	aaaaaar	aacaaac	2.182	0.0146	PABPC4
187	chr6:4891899	aaaaaar	acaaaca	2.273	0.0115	PABPC4
216	chr6:4891928	aaaaaar	gaaacaa	2.2	0.0139	PABPC4
217	chr6:4891929	aaaaaar	aaacaaa	2.418	0.0078	PABPC4
218	chr6:4891930	aaaaaar	aacaaau	2.2	0.0139	PABPC4
296	chr6:4892008	aaaaaar	ccaaaaa	2.527	0.00575	PABPC4
297	chr6:4892009	aaaaaar	caaaaac	2.582	0.00491	PABPC4
298	chr6:4892010	aaaaaar	aaaaaca	2.8	0.00256	PABPC4
299	chr6:4892011	aaaaaar	aaaacag	2.482	0.00653	PABPC4
17	chr6:4891729	agaaadu	acaaaag	2.511	0.00602	PABPC5
22	chr6:4891734	agaaadu	aggaaaa	2.375	0.00877	PABPC5
23	chr6:4891735	agaaadu	ggaaaaa	2.591	0.00478	PABPC5
24	chr6:4891736	agaaadu	gaaaaau	2.625	0.00433	PABPC5
25	chr6:4891737	agaaadu	aaaaaua	2.534	0.00564	PABPC5
29	chr6:4891741	agaaadu	auaaaaa	2.58	0.00494	PABPC5
31	chr6:4891743	agaaadu	aaaaaag	2.625	0.00433	PABPC5
32	chr6:4891744	agaaadu	aaaaagg	2.42	0.00776	PABPC5
214	chr6:4891926	agaaadu	aggaaac	1.83	0.0336	PABPC5
218	chr6:4891930	agaaadu	aacaaau	2.091	0.0183	PABPC5
219	chr6:4891931	agaaadu	acaaauc	2.114	0.0173	PABPC5
5	chr6:4891717	araaga	aaagga	2.343	0.00956	PABPN1
17	chr6:4891729	araaga	acaaaa	2.63	0.00427	PABPN1
19	chr6:4891731	araaga	aaaagg	2.491	0.00637	PABPN1
20	chr6:4891732	araaga	aaagga	2.491	0.00637	PABPN1
22	chr6:4891734	araaga	aggaaa	2.417	0.00782	PABPN1
23	chr6:4891735	araaga	ggaaaa	2.417	0.00782	PABPN1
26	chr6:4891738	araaga	aaaaua	2.685	0.00363	PABPN1
29	chr6:4891741	araaga	auaaaa	2.63	0.00427	PABPN1
31	chr6:4891743	araaga	aaaaaa	2.787	0.00266	PABPN1
33	chr6:4891745	araaga	aaaagg	2.491	0.00637	PABPN1
38	chr6:4891750	araaga	ggaaga	2.769	0.00281	PABPN1
142	chr6:4891854	araaga	aacaga	2.398	0.00824	PABPN1
158	chr6:4891870	araaga	agaagc	2.769	0.00281	PABPN1
161	chr6:4891873	araaga	agcaga	2.944	0.00162	PABPN1
164	chr6:4891876	araaga	agaagg	2.944	0.00162	PABPN1
167	chr6:4891879	araaga	aggaga	2.944	0.00162	PABPN1
184	chr6:4891896	araaga	agaaca	3.028	0.00123	PABPN1
299	chr6:4892011	araaga	aaaaca	1.676	0.0469	PABPN1
326	chr6:4892038	araaga	agaagu	2.139	0.0162	PABPN1
335	chr6:4892047	araaga	ggaaga	2.139	0.0162	PABPN1
338	chr6:4892050	araaga	agaaca	2.278	0.0114	PABPN1
412	chr6:4892124	araaga	aaaagc	1.667	0.0478	PABPN1
17	chr6:4891729	aaaaa	acaaa	2.623	0.00436	PABPN1L
18	chr6:4891730	aaaaa	caaaa	2.623	0.00436	PABPN1L
19	chr6:4891731	aaaaa	aaaag	3.036	0.0012	PABPN1L
24	chr6:4891736	aaaaa	gaaaa	2.623	0.00436	PABPN1L
25	chr6:4891737	aaaaa	aaaaa	3.304	0.000477	PABPN1L
26	chr6:4891738	aaaaa	aaaau	3.065	0.00109	PABPN1L
27	chr6:4891739	aaaaa	aaaua	2.623	0.00436	PABPN1L
28	chr6:4891740	aaaaa	aauaa	2.623	0.00436	PABPN1L
29	chr6:4891741	aaaaa	auaaa	2.623	0.00436	PABPN1L
30	chr6:4891742	aaaaa	uaaaa	2.623	0.00436	PABPN1L
31	chr6:4891743	aaaaa	aaaaa	3.304	0.000477	PABPN1L
32	chr6:4891744	aaaaa	aaaaa	3.304	0.000477	PABPN1L
33	chr6:4891745	aaaaa	aaaag	3.036	0.0012	PABPN1L
186	chr6:4891898	aaaaa	aacaa	1.761	0.0391	PABPN1L
187	chr6:4891899	aaaaa	acaaa	1.761	0.0391	PABPN1L
189	chr6:4891901	aaaaa	aaaca	1.761	0.0391	PABPN1L
205	chr6:4891917	aaaaa	aacaa	1.928	0.0269	PABPN1L
217	chr6:4891929	aaaaa	aaaca	1.833	0.0334	PABPN1L
218	chr6:4891930	aaaaa	aacaa	1.833	0.0334	PABPN1L
219	chr6:4891931	aaaaa	acaaa	1.833	0.0334	PABPN1L
283	chr6:4891995	aaaaa	aaaga	2.217	0.0133	PABPN1L
297	chr6:4892009	aaaaa	caaaa	2.217	0.0133	PABPN1L
298	chr6:4892010	aaaaa	aaaaa	2.652	0.004	PABPN1L
299	chr6:4892011	aaaaa	aaaac	2.435	0.00745	PABPN1L
300	chr6:4892012	aaaaa	aaaca	2.217	0.0133	PABPN1L
412	chr6:4892124	aaaaa	aaaag	1.645	0.05	PABPN1L
460	chr6:4892172	agcccc	agcccu	2.333	0.00982	PCBP1
475	chr6:4892187	agcccc	gacccc	2.344	0.00954	PCBP1
583	chr6:4892295	agcccc	aggccc	1.922	0.0273	PCBP1
584	chr6:4892296	agcccc	ggccca	2.078	0.0189	PCBP1
595	chr6:4892307	agcccc	caccca	2.467	0.00681	PCBP1
614	chr6:4892326	agcccc	ugcccg	2.522	0.00583	PCBP1
619	chr6:4892331	agcccc	ggcccu	2.467	0.00681	PCBP1
197	chr6:4891909	ccyycch	ccucucc	1.9	0.0287	PCBP2
198	chr6:4891910	ccyycch	cucuccc	1.875	0.0304	PCBP2
460	chr6:4892172	aaccc	agccc	1.752	0.0399	PCBP2
475	chr6:4892187	aaccc	gaccc	1.752	0.0399	PCBP2
476	chr6:4892188	aaccc	acccc	1.752	0.0399	PCBP2
595	chr6:4892307	uuccc	caccc	1.798	0.0361	PCBP2
614	chr6:4892326	uuccc	ugccc	1.78	0.0375	PCBP2
223	chr6:4891935	uuuycc	aucucc	2.297	0.0108	PCBP3
246	chr6:4891958	uuuycc	cuuuuc	2.676	0.00373	PCBP3
258	chr6:4891970	uuuycc	cucucc	1.973	0.0242	PCBP3
200	chr6:4891912	auccccc	cucccaa	1.833	0.0334	PCBP4
223	chr6:4891935	auccccc	aucucca	2.319	0.0102	PCBP4
535	chr6:4892247	gucgg	gucgg	1.971	0.0244	PCBP4
2	chr6:4891714	augaa	uugaa	2.036	0.0209	PRR3
18	chr6:4891730	uauaag	caaaag	2.238	0.0126	PRR3
28	chr6:4891740	uauaag	aauaaa	2.643	0.00411	PRR3
29	chr6:4891741	auuac	auaaa	1.685	0.046	PRR3
32	chr6:4891744	uauaag	aaaaag	2.25	0.0122	PRR3
411	chr6:4892123	uauaag	uaaaag	1.893	0.0292	PRR3
247	chr6:4891959	cuuucu	uuuucu	2.086	0.0185	PTB3
258	chr6:4891970	cuuucu	cucucc	1.704	0.0442	PTB3
351	chr6:4892063	cuuucu	aucucu	2.222	0.0131	PTB3
353	chr6:4892065	cuuucu	cucucu	2.42	0.00776	PTB3
355	chr6:4892067	cuuucu	cucucc	2.123	0.0169	PTB3
247	chr6:4891959	cuuucu	uuuucu	2.113	0.0173	PTBP3
258	chr6:4891970	cuuucu	cucucc	1.725	0.0423	PTBP3
351	chr6:4892063	cuuucu	aucucu	2.25	0.0122	PTBP3
353	chr6:4892065	cuuucu	cucucu	2.45	0.00714	PTBP3
355	chr6:4892067	cuuucu	cucucc	2.15	0.0158	PTBP3
246	chr6:4891958	uuuuu	cuuuu	1.647	0.0498	PUF60
248	chr6:4891960	uuuuu	uuucu	1.916	0.0277	PUF60
352	chr6:4892064	ucucu	ucucu	2.759	0.0029	PUF60
354	chr6:4892066	ucucu	ucucu	2.759	0.0029	PUF60
356	chr6:4892068	ucucu	ucucc	2.112	0.0173	PUF60
177	chr6:4891889	acuaay	auugac	1.978	0.024	QKI
187	chr6:4891899	acuaay	acaaac	2.043	0.0205	QKI
219	chr6:4891931	acuaay	acaaau	1.989	0.0234	QKI
235	chr6:4891947	acuaay	accaac	2.326	0.01	QKI
241	chr6:4891953	acuaay	agcaac	2.272	0.0115	QKI
10	chr6:4891722	uuuuuub	auuguug	2.179	0.0147	RALY
11	chr6:4891723	uuuuu	uuguu	2.13	0.0166	RALY
246	chr6:4891958	uuuuu	cuuuu	1.67	0.0475	RALY
543	chr6:4892255	uuuuuub	uuuauug	1.821	0.0343	RALY
580	chr6:4892292	wgcaugm	agcaggc	2.105	0.0176	RBFOX1
2	chr6:4891714	uuuaa	uugaa	1.653	0.0492	RBM15B
510	chr6:4892222	accgg	acccg	2.306	0.0106	RBM22
522	chr6:4892234	accgg	agcgg	2.306	0.0106	RBM22
531	chr6:4892243	accgg	gccgg	2.98	0.00144	RBM22
643	chr6:4892355	accgg	acagg	2.204	0.0138	RBM22
658	chr6:4892370	accgg	aacgg	2.204	0.0138	RBM22
659	chr6:4892371	accgg	acggg	2.204	0.0138	RBM22
564	chr6:4892276	ggggg	gaggg	1.908	0.0282	RBM24
575	chr6:4892287	ggggg	ugggg	1.908	0.0282	RBM24
576	chr6:4892288	ggggg	gggga	1.908	0.0282	RBM24
577	chr6:4892289	ggggg	gggag	1.908	0.0282	RBM24
157	chr6:4891869	gwguagd	gagaagc	2.208	0.0136	RBM28
579	chr6:4892291	gwguagd	gagcagg	1.778	0.0377	RBM28
4	chr6:4891716	radacka	gaaagga	2.298	0.0108	RBM3
127	chr6:4891839	uacuu	uacau	2.298	0.0108	RBM41
27	chr6:4891739	aacuamg	aaauaaa	1.743	0.0407	RBM42
186	chr6:4891898	aacuamg	aacaaac	2.041	0.0206	RBM42
205	chr6:4891917	aacuamg	aacaaug	2.73	0.00317	RBM42
218	chr6:4891930	aacuamg	aacaaau	2.486	0.00646	RBM42
244	chr6:4891956	aacuamg	aacuuuu	2.081	0.0187	RBM42
249	chr6:4891961	aacuamg	uucuaag	2.297	0.0108	RBM42
261	chr6:4891973	aacuamg	uccuaag	2.351	0.00936	RBM42
385	chr6:4892097	aacuamg	aagucag	1.865	0.0311	RBM42
16	chr6:4891728	gacgamv	gacaaaa	2.267	0.0117	RBM45
70	chr6:4891782	gacgamv	uaugaca	3.267	0.000543	RBM45
71	chr6:4891783	acgac	augac	2.52	0.00587	RBM45
79	chr6:4891791	gacgamv	gaggacg	3.717	0.000101	RBM45
80	chr6:4891792	acgac	aggac	2.8	0.00256	RBM45
82	chr6:4891794	gacgamv	gacgaca	4.217	1.24e-05	RBM45
83	chr6:4891795	acgac	acgac	3.35	0.000404	RBM45
86	chr6:4891798	acacc	acacu	2.215	0.0134	RBM45
102	chr6:4891814	acacc	acagc	1.748	0.0402	RBM45
105	chr6:4891817	acacc	gcacc	2.215	0.0134	RBM45
121	chr6:4891833	gacgamv	gaggaau	3	0.00135	RBM45
124	chr6:4891836	gacgamv	gaauaca	3.05	0.00114	RBM45
125	chr6:4891837	acgac	aauac	2.77	0.0028	RBM45
128	chr6:4891840	acacc	acauc	2.215	0.0134	RBM45
133	chr6:4891845	gacgamv	cacgacu	3.35	0.000404	RBM45
134	chr6:4891846	acgac	acgac	3.38	0.000362	RBM45
137	chr6:4891849	acgac	acuuc	2.75	0.00298	RBM45
146	chr6:4891858	gacgamv	gacgcca	3.65	0.000131	RBM45
147	chr6:4891859	acgca	acgcc	3.53	0.000208	RBM45
152	chr6:4891864	acgca	acacg	3.06	0.00111	RBM45
154	chr6:4891866	acgca	acgga	3.205	0.000675	RBM45
160	chr6:4891872	acgca	aagca	2.867	0.00207	RBM45
171	chr6:4891883	gacgamv	gagcaca	2.55	0.00539	RBM45
178	chr6:4891890	cuuac	uugac	1.842	0.0327	RBM45
188	chr6:4891900	cuuac	caaac	1.822	0.0342	RBM45
193	chr6:4891905	acgac	aggac	1.93	0.0268	RBM45
203	chr6:4891915	cuuac	ccaac	1.822	0.0342	RBM45
233	chr6:4891945	acacc	ccacc	1.748	0.0402	RBM45
239	chr6:4891951	acacc	acagc	1.748	0.0402	RBM45
253	chr6:4891965	acgac	aagac	1.91	0.0281	RBM45
254	chr6:4891966	acacc	agacc	1.748	0.0402	RBM45
266	chr6:4891978	acgca	aggca	2.036	0.0209	RBM45
283	chr6:4891995	gacgamv	aaagacc	1.8	0.0359	RBM45
284	chr6:4891996	acgac	aagac	2.42	0.00776	RBM45
286	chr6:4891998	gacgamv	gaccacg	1.983	0.0237	RBM45
287	chr6:4891999	acgac	accac	2.62	0.0044	RBM45
290	chr6:4892002	acgac	acgaa	2.42	0.00776	RBM45
429	chr6:4892141	gacgamv	caggacc	2.467	0.00681	RBM45
432	chr6:4892144	gacgamv	gaccgca	2.483	0.00651	RBM45
434	chr6:4892146	acgca	ccgca	1.711	0.0435	RBM45
442	chr6:4892154	gacgamv	gacggcu	2.783	0.00269	RBM45
500	chr6:4892212	acgca	acaca	2.145	0.016	RBM45
594	chr6:4892306	acgca	acacc	1.892	0.0292	RBM45
596	chr6:4892308	acgca	accca	2.012	0.0221	RBM45
21	chr6:4891733	rausawd	aaggaaa	2.184	0.0145	RBM46
28	chr6:4891740	rausawd	aauaaaa	2.461	0.00693	RBM46
217	chr6:4891929	rausawd	aaacaaa	1.974	0.0242	RBM46
27	chr6:4891739	uaauua	aaauaa	1.839	0.033	RBM47
90	chr6:4891802	acggga	uuggga	2.182	0.0146	RBM4B
97	chr6:4891809	acggga	ccggaa	2.169	0.015	RBM4B
110	chr6:4891822	acggga	ucguga	2.182	0.0146	RBM4B
471	chr6:4892183	acggga	acugga	2.169	0.015	RBM4B
492	chr6:4892204	acggga	ucagga	1.701	0.0445	RBM4B
523	chr6:4892235	acggga	gcggaa	2.169	0.015	RBM4B
532	chr6:4892244	acggga	ccgguc	2.429	0.00757	RBM4B
536	chr6:4892248	acggga	ucggag	2.545	0.00546	RBM4B
554	chr6:4892266	acggga	ccggug	2.623	0.00436	RBM4B
575	chr6:4892287	acggga	ugggga	2.442	0.0073	RBM4B
659	chr6:4892371	acggga	acggga	2.831	0.00232	RBM4B
4	chr6:4891716	garggwr	gaaagga	1.936	0.0264	RBM5
5	chr6:4891717	garggwr	aaaggau	2.192	0.0142	RBM5
20	chr6:4891732	garggwr	aaaggaa	3.321	0.000448	RBM5
34	chr6:4891746	garggwr	aaaggga	2.872	0.00204	RBM5
35	chr6:4891747	garggwr	aagggaa	2.923	0.00173	RBM5
39	chr6:4891751	garggwr	gaagaca	2.756	0.00293	RBM5
59	chr6:4891771	garggwr	gguggaa	2.359	0.00916	RBM5
159	chr6:4891871	garggwr	gaagcag	2.09	0.0183	RBM5
165	chr6:4891877	garggwr	gaaggag	2.513	0.00599	RBM5
336	chr6:4892048	garggwr	gaagaac	1.872	0.0306	RBM5
362	chr6:4892074	garggwr	gccggaa	1.923	0.0272	RBM5
366	chr6:4892078	garggwr	gaagaac	1.974	0.0242	RBM5
384	chr6:4892096	garggwr	gaaguca	1.936	0.0264	RBM5
129	chr6:4891841	hauccar	cauccac	1.704	0.0442	RBM6
224	chr6:4891936	cgucca	ucucca	2.418	0.0078	RBM6
230	chr6:4891942	cgucca	gaucca	1.886	0.0296	RBM6
233	chr6:4891945	ccacc	ccacc	1.658	0.0487	RBM6
293	chr6:4892005	hauccar	aauccaa	3.662	0.000125	RBM6
303	chr6:4892015	hauccar	cagccag	3.662	0.000125	RBM6
306	chr6:4892018	ccacc	ccagc	1.658	0.0487	RBM6
321	chr6:4892033	hauccar	cagccag	3.296	0.00049	RBM6
346	chr6:4892058	hauccar	gcuccau	2.676	0.00373	RBM6
356	chr6:4892068	hauccar	ucuccag	2.042	0.0206	RBM6
393	chr6:4892105	hauccar	uaucaag	1.901	0.0287	RBM6
125	chr6:4891837	kauauas	aauacau	2	0.0227	RBMS1
127	chr6:4891839	kauauas	uacaucc	2.055	0.0199	RBMS1
27	chr6:4891739	auauaa	aaauaa	1.679	0.0466	RBMS2
29	chr6:4891741	auauaa	auaaaa	1.655	0.049	RBMS2
48	chr6:4891760	auauaa	guauuu	1.929	0.0269	RBMS2
26	chr6:4891738	hauaua	aaaaua	2	0.0227	RBMS3
28	chr6:4891740	hauaua	aauaaa	2.083	0.0186	RBMS3
48	chr6:4891760	auauau	guauuu	1.818	0.0345	RBMS3
471	chr6:4892183	gckgghm	acuggac	1.951	0.0255	SAMD4A
486	chr6:4892198	gckgghm	gcagggu	1.802	0.0358	SAMD4A
17	chr6:4891729	araaaam	acaaaag	3.029	0.00123	SART3
22	chr6:4891734	araaaam	aggaaaa	3.098	0.000974	SART3
23	chr6:4891735	araaaam	ggaaaaa	3.265	0.000547	SART3
24	chr6:4891736	araaaam	gaaaaau	2.765	0.00285	SART3
25	chr6:4891737	araaaam	aaaaaua	3.108	0.000942	SART3
26	chr6:4891738	araaaam	aaaauaa	2.971	0.00148	SART3
27	chr6:4891739	araaaam	aaauaaa	2.971	0.00148	SART3
28	chr6:4891740	araaaam	aauaaaa	2.971	0.00148	SART3
29	chr6:4891741	araaaam	auaaaaa	3.333	0.00043	SART3
30	chr6:4891742	araaaam	uaaaaaa	3.167	0.00077	SART3
31	chr6:4891743	araaaam	aaaaaag	3.167	0.00077	SART3
32	chr6:4891744	araaaam	aaaaagg	2.696	0.00351	SART3
184	chr6:4891896	araaaam	agaacaa	2.422	0.00772	SART3
187	chr6:4891899	araaaam	acaaaca	2.392	0.00838	SART3
214	chr6:4891926	araaaam	aggaaac	2.186	0.0144	SART3
215	chr6:4891927	araaaam	ggaaaca	2.255	0.0121	SART3
217	chr6:4891929	araaaam	aaacaaa	2.314	0.0103	SART3
281	chr6:4891993	araaaam	ggaaaga	2.353	0.00931	SART3
296	chr6:4892008	araaaam	ccaaaaa	2.5	0.00621	SART3
297	chr6:4892009	araaaam	caaaaac	2.353	0.00931	SART3
298	chr6:4892010	araaaam	aaaaaca	2.578	0.00497	SART3
338	chr6:4892050	araaaam	agaacac	1.696	0.0449	SART3
14	chr6:4891726	uuaaca	uugaca	1.78	0.0375	SF1
178	chr6:4891890	uuaaca	uugacc	1.707	0.0439	SF1
410	chr6:4892122	uuaaca	cuaaaa	1.927	0.027	SF1
47	chr6:4891759	uguaag	aguauu	2.217	0.0133	SFPQ
61	chr6:4891773	uguaag	uggaaa	1.892	0.0292	SFPQ
250	chr6:4891962	uguaag	ucuaag	2.072	0.0191	SFPQ
386	chr6:4892098	rwucaag	agucagg	2.63	0.00427	SNRNP70
393	chr6:4892105	rwucaag	uaucaag	3.288	0.000505	SNRNP70
104	chr6:4891816	ugcaca	agcacc	2.75	0.00298	SNRPA
130	chr6:4891842	wugcacr	auccacg	1.676	0.0469	SNRPA
131	chr6:4891843	ugcaca	uccacg	2.197	0.014	SNRPA
149	chr6:4891861	ugcaca	gccaca	2.882	0.00198	SNRPA
160	chr6:4891872	wugcacr	aagcaga	2.634	0.00422	SNRPA
161	chr6:4891873	ugcaca	agcaga	2.855	0.00215	SNRPA
171	chr6:4891883	wugcacr	gagcaca	2.775	0.00276	SNRPA
172	chr6:4891884	ugcaca	agcaca	3.513	0.000222	SNRPA
184	chr6:4891896	ugcaca	agaaca	2.579	0.00495	SNRPA
340	chr6:4892052	ugcaca	aacaca	1.671	0.0474	SNRPA
440	chr6:4892152	ugcaca	uggacg	2.066	0.0194	SNRPA
497	chr6:4892209	ugcaca	aggaca	2.592	0.00477	SNRPA
499	chr6:4892211	ugcaca	gacaca	2.329	0.00993	SNRPA
507	chr6:4892219	ugcaca	ggcacc	2.645	0.00408	SNRPA
593	chr6:4892305	ugcaca	uacacc	2.329	0.00993	SNRPA
614	chr6:4892326	ugcaca	ugcccg	2.079	0.0188	SNRPA
20	chr6:4891732	gragga	aaagga	2.086	0.0185	SRSF1
38	chr6:4891750	gragga	ggaaga	2.172	0.0149	SRSF1
59	chr6:4891771	gragga	ggugga	2.785	0.00268	SRSF1
78	chr6:4891790	gragga	cgagga	2.634	0.00422	SRSF1
81	chr6:4891793	gragga	ggacga	2.742	0.00305	SRSF1
156	chr6:4891868	gragga	ggagaa	2.516	0.00593	SRSF1
165	chr6:4891877	gragga	gaagga	2.742	0.00305	SRSF1
335	chr6:4892047	gragga	ggaaga	1.839	0.033	SRSF1
365	chr6:4892077	gragga	ggaaga	1.839	0.033	SRSF1
486	chr6:4892198	gragga	gcaggg	2.032	0.0211	SRSF1
495	chr6:4892207	gragga	ggagga	2.591	0.00478	SRSF1
572	chr6:4892284	gragga	ggaugg	2.387	0.00849	SRSF1
578	chr6:4892290	gragga	ggagca	2.484	0.0065	SRSF1
23	chr6:4891735	agagavm	ggaaaaa	2.446	0.00722	SRSF10
36	chr6:4891748	agagavm	agggaag	2.578	0.00497	SRSF10
41	chr6:4891753	agagavm	agacaga	2.627	0.00431	SRSF10
45	chr6:4891757	agagavm	agaguau	2.578	0.00497	SRSF10
94	chr6:4891806	cagcag	gagccg	1.663	0.0482	SRSF10
100	chr6:4891812	cagcag	gaacag	1.663	0.0482	SRSF10
103	chr6:4891815	cagcag	cagcac	1.838	0.033	SRSF10
141	chr6:4891853	cagcag	caacag	2.637	0.00418	SRSF10
156	chr6:4891868	agagavm	ggagaag	2.386	0.00852	SRSF10
157	chr6:4891869	cagcag	gagaag	2.9	0.00187	SRSF10
160	chr6:4891872	cagcag	aagcag	3.425	0.000307	SRSF10
163	chr6:4891875	cagcag	cagaag	2.9	0.00187	SRSF10
168	chr6:4891880	agagavm	ggagagc	2.434	0.00747	SRSF10
170	chr6:4891882	agagavm	agagcac	2.446	0.00722	SRSF10
171	chr6:4891883	cagcag	gagcac	3.137	0.000853	SRSF10
180	chr6:4891892	cagcag	gaccag	2.887	0.00194	SRSF10
426	chr6:4892138	cagcag	gagcag	1.962	0.0249	SRSF10
434	chr6:4892146	cagcag	ccgcag	1.813	0.0349	SRSF10
452	chr6:4892164	agagavm	agagcga	2.88	0.00199	SRSF10
454	chr6:4892166	agagavm	agcgaga	2.759	0.0029	SRSF10
456	chr6:4892168	agagavm	cgagagc	2.699	0.00348	SRSF10
458	chr6:4892170	agagavm	agagccc	2.699	0.00348	SRSF10
465	chr6:4892177	agagavm	ugagaaa	3.048	0.00115	SRSF10
493	chr6:4892205	cagcag	caggag	2.125	0.0168	SRSF10
518	chr6:4892230	cagcag	uggcag	2.337	0.00972	SRSF10
521	chr6:4892233	cagcag	cagcgg	1.663	0.0482	SRSF10
494	chr6:4892206	agggg	aggag	2.104	0.0177	SRSF11
504	chr6:4892216	agggg	agugg	2.189	0.0143	SRSF11
516	chr6:4892228	agggg	agugg	1.981	0.0238	SRSF11
563	chr6:4892275	agggg	agagg	2.009	0.0223	SRSF11
565	chr6:4892277	agggg	agggc	1.896	0.029	SRSF11
22	chr6:4891734	ggagwd	aggaaa	1.713	0.0434	SRSF2
101	chr6:4891813	agcagc	aacagc	2.239	0.0126	SRSF2
104	chr6:4891816	agcagc	agcacc	2.239	0.0126	SRSF2
155	chr6:4891867	ggagwd	cggaga	3.471	0.000259	SRSF2
158	chr6:4891870	agcagc	agaagc	2.989	0.0014	SRSF2
161	chr6:4891873	agcagc	agcaga	3.33	0.000434	SRSF2
167	chr6:4891879	ggagwd	aggaga	3.701	0.000107	SRSF2
301	chr6:4892013	agcagc	aacagc	2.455	0.00704	SRSF2
305	chr6:4892017	uccag	gccag	1.936	0.0264	SRSF2
319	chr6:4892031	uccag	gccag	2.164	0.0152	SRSF2
323	chr6:4892035	uccag	gccag	2.164	0.0152	SRSF2
331	chr6:4892043	uccag	uucag	1.936	0.0264	SRSF2
348	chr6:4892060	uccag	uccau	2.391	0.0084	SRSF2
427	chr6:4892139	agcagc	agcagg	1.727	0.0421	SRSF2
485	chr6:4892197	agcagc	agcagg	2.318	0.0102	SRSF2
494	chr6:4892206	ggagwd	aggagg	2.287	0.0111	SRSF2
497	chr6:4892209	ggagwd	aggaca	2.069	0.0193	SRSF2
519	chr6:4892231	agcagc	ggcagc	2.932	0.00168	SRSF2
577	chr6:4892289	ggagwd	gggagc	2.494	0.00632	SRSF2
589	chr6:4892301	ggagwd	aggaua	2.563	0.00519	SRSF2
142	chr6:4891854	agcag	aacag	2.5	0.00621	SRSF4
158	chr6:4891870	agcag	agaag	2.667	0.00383	SRSF4
161	chr6:4891873	agcag	agcag	3.105	0.000951	SRSF4
164	chr6:4891876	agcag	agaag	2.667	0.00383	SRSF4
167	chr6:4891879	agcag	aggag	2.693	0.00354	SRSF4
172	chr6:4891884	agcag	agcac	2.667	0.00383	SRSF4
181	chr6:4891893	agcag	accag	2.667	0.00383	SRSF4
190	chr6:4891902	agcag	aacag	1.842	0.0327	SRSF4
494	chr6:4892206	agcag	aggag	1.842	0.0327	SRSF4
519	chr6:4892231	agcag	ggcag	1.842	0.0327	SRSF4
93	chr6:4891805	gcagc	ggagc	1.886	0.0296	SRSF5
302	chr6:4892014	gcagc	acagc	1.886	0.0296	SRSF5
306	chr6:4892018	gcagc	ccagc	1.886	0.0296	SRSF5
316	chr6:4892028	gcagc	gcugc	1.886	0.0296	SRSF5
320	chr6:4892032	gcagc	ccagc	2.105	0.0176	SRSF5
508	chr6:4892220	gcagc	gcacc	1.886	0.0296	SRSF5
520	chr6:4892232	gcagc	gcagc	2.325	0.01	SRSF5
550	chr6:4892262	gcccc	ggccc	2.2	0.0139	SRSF5
551	chr6:4892263	gcccc	gcccc	2.635	0.00421	SRSF5
584	chr6:4892296	gcccc	ggccc	1.774	0.038	SRSF5
585	chr6:4892297	gcccc	gccca	1.774	0.038	SRSF5
606	chr6:4892318	gcccc	gccuc	1.948	0.0257	SRSF5
615	chr6:4892327	gcccc	gcccg	1.922	0.0273	SRSF5
619	chr6:4892331	gcccc	ggccc	1.922	0.0273	SRSF5
620	chr6:4892332	gcccc	gcccu	1.922	0.0273	SRSF5
70	chr6:4891782	acgacg	uaugac	2.974	0.00147	SRSF7
79	chr6:4891791	acgacg	gaggac	3.308	0.00047	SRSF7
82	chr6:4891794	acgacg	gacgac	3.821	6.65e-05	SRSF7
133	chr6:4891845	acgacg	cacgac	2.359	0.00916	SRSF7
146	chr6:4891858	acgacg	gacgcc	2.064	0.0195	SRSF7
283	chr6:4891995	acgacg	aaagac	2.423	0.0077	SRSF7
286	chr6:4891998	acgacg	gaccac	2.603	0.00462	SRSF7
289	chr6:4892001	acgacg	cacgaa	2.359	0.00916	SRSF7
429	chr6:4892141	acgacg	caggac	2.269	0.0116	SRSF7
439	chr6:4892151	acgacg	guggac	2.051	0.0201	SRSF7
442	chr6:4892154	acgacg	gacggc	2.487	0.00644	SRSF7
101	chr6:4891813	agcagc	aacagc	1.963	0.0248	SRSF8
104	chr6:4891816	agcagc	agcacc	1.963	0.0248	SRSF8
301	chr6:4892013	agcagc	aacagc	2.451	0.00712	SRSF8
308	chr6:4892020	agcagc	agcugu	2.549	0.0054	SRSF8
315	chr6:4892027	agcagc	ugcugc	2.695	0.00352	SRSF8
519	chr6:4892231	agcagc	ggcagc	2.963	0.00152	SRSF8
580	chr6:4892292	agcagc	agcagg	1.902	0.0286	SRSF8
630	chr6:4892342	agcagc	ugcagc	1.659	0.0486	SRSF8
22	chr6:4891734	aggag	aggaa	2.248	0.0123	SRSF9
23	chr6:4891735	gggaa	ggaaa	1.939	0.0263	SRSF9
37	chr6:4891749	gggaa	gggaa	3.035	0.0012	SRSF9
38	chr6:4891750	kgrwgsm	ggaagac	2.169	0.015	SRSF9
58	chr6:4891770	kgrwgsm	cggugga	2.549	0.0054	SRSF9
61	chr6:4891773	gggaa	uggaa	1.939	0.0263	SRSF9
62	chr6:4891774	gggaa	ggaaa	1.939	0.0263	SRSF9
77	chr6:4891789	kgrwgsm	gcgagga	2.239	0.0126	SRSF9
80	chr6:4891792	aggag	aggac	2.465	0.00685	SRSF9
92	chr6:4891804	aggag	gggag	2.089	0.0184	SRSF9
98	chr6:4891810	akgavmr	cggaaca	2.708	0.00338	SRSF9
112	chr6:4891824	gggaa	gugaa	1.939	0.0263	SRSF9
122	chr6:4891834	akgavmr	aggaaua	1.923	0.0272	SRSF9
155	chr6:4891867	akgavmr	cggagaa	2.892	0.00191	SRSF9
158	chr6:4891870	akgavmr	agaagca	3.262	0.000553	SRSF9
161	chr6:4891873	akgavmr	agcagaa	2.954	0.00157	SRSF9
164	chr6:4891876	kgrwgsm	agaagga	2.028	0.0213	SRSF9
167	chr6:4891879	akgavmr	aggagag	3.277	0.000525	SRSF9
193	chr6:4891905	akgavmr	aggaccu	2.492	0.00635	SRSF9
214	chr6:4891926	akgavmr	aggaaac	1.785	0.0371	SRSF9
424	chr6:4892136	akgavmr	aagagca	2.538	0.00557	SRSF9
430	chr6:4892142	akgavmr	aggaccg	2.446	0.00722	SRSF9
488	chr6:4892200	akgavmr	aggguca	2.846	0.00221	SRSF9
494	chr6:4892206	akgavmr	aggagga	3.2	0.000687	SRSF9
497	chr6:4892209	akgavmr	aggacac	2.846	0.00221	SRSF9
565	chr6:4892277	akgavmr	agggcca	2.938	0.00165	SRSF9
571	chr6:4892283	aggag	aggau	2.485	0.00648	SRSF9
577	chr6:4892289	akgavmr	gggagca	3	0.00135	SRSF9
583	chr6:4892295	akgavmr	aggccca	2.862	0.0021	SRSF9
589	chr6:4892301	aggag	aggau	2.683	0.00365	SRSF9
661	chr6:4892373	gggaa	gggaa	2.377	0.00873	SRSF9
662	chr6:4892374	gggaa	ggaaa	1.939	0.0263	SRSF9
46	chr6:4891758	gggua	gagua	1.8	0.0359	TAF15
573	chr6:4892285	ggggggg	gaugggg	2.341	0.00962	TAF15
575	chr6:4892287	ggggggg	uggggag	2.094	0.0181	TAF15
10	chr6:4891722	uuuuubk	auuguug	2.098	0.018	TIA1
11	chr6:4891723	uuuuu	uuguu	1.939	0.0263	TIA1
246	chr6:4891958	uuuuu	cuuuu	1.871	0.0307	TIA1
247	chr6:4891959	uuuuu	uuuuc	1.939	0.0263	TIA1
248	chr6:4891960	uuuuu	uuucu	1.773	0.0381	TIA1
543	chr6:4892255	uuuuubk	uuuauug	1.794	0.0364	TIA1
544	chr6:4892256	uuuuubk	uuauugg	1.667	0.0478	TIA1
22	chr6:4891734	cugaaga	aggaaaa	2.104	0.0177	TRA2A
98	chr6:4891810	cugaaga	cggaaca	2.687	0.0036	TRA2A
122	chr6:4891834	cugaaga	aggaaua	1.955	0.0253	TRA2A
157	chr6:4891869	cugaaga	gagaagc	2.582	0.00491	TRA2A
163	chr6:4891875	cugaaga	cagaagg	2.985	0.00142	TRA2A
183	chr6:4891895	cugaaga	cagaaca	2.582	0.00491	TRA2A
325	chr6:4892037	cugaaga	cagaagu	2.328	0.00996	TRA2A
334	chr6:4892046	cugaaga	aggaaga	2.537	0.00559	TRA2A
337	chr6:4892049	cugaaga	aagaaca	2.284	0.0112	TRA2A
364	chr6:4892076	cugaaga	cggaaga	2.627	0.00431	TRA2A
367	chr6:4892079	cugaaga	aagaaca	2.299	0.0108	TRA2A
382	chr6:4892094	cugaaga	gcgaagu	2.687	0.0036	TRA2A
512	chr6:4892224	cugaaga	ccgaagu	2.03	0.0212	TRA2A
207	chr6:4891919	mrauacu	caaugcu	1.738	0.0411	TUT1
101	chr6:4891813	aacaucd	aacagca	2.532	0.00567	YBX1
104	chr6:4891816	aacaucd	agcaccu	2.714	0.00332	YBX1
127	chr6:4891839	aacaucd	uacaucc	2.506	0.00611	YBX1
190	chr6:4891902	aacaucd	aacagga	1.909	0.0281	YBX1
235	chr6:4891947	aacaucd	accaaca	3.338	0.000422	YBX1
238	chr6:4891950	aacaucd	aacagca	3.584	0.000169	YBX1
241	chr6:4891953	aacaucd	agcaacu	2.922	0.00174	YBX1
284	chr6:4891996	aacaucd	aagacca	2.558	0.00526	YBX1
298	chr6:4892010	aacaucd	aaaaaca	2.429	0.00757	YBX1
301	chr6:4892013	aacaucd	aacagcc	2.688	0.00359	YBX1
328	chr6:4892040	aacaucd	aaguuca	2.234	0.0127	YBX1
337	chr6:4892049	aacaucd	aagaaca	2.364	0.00904	YBX1
340	chr6:4892052	aacaucd	aacacag	2.273	0.0115	YBX1
348	chr6:4892060	aacaucd	uccaucu	2.805	0.00252	YBX1
367	chr6:4892079	aacaucd	aagaaca	2.377	0.00873	YBX1
370	chr6:4892082	aacaucd	aacaugg	2.143	0.0161	YBX1
101	chr6:4891813	aacawcd	aacagca	2.554	0.00532	YBX2
104	chr6:4891816	aacawcd	agcaccu	2.689	0.00358	YBX2
127	chr6:4891839	aacawcd	uacaucc	2.27	0.0116	YBX2
186	chr6:4891898	aacawcd	aacaaac	2.811	0.00247	YBX2
190	chr6:4891902	aacawcd	aacagga	2.689	0.00358	YBX2
205	chr6:4891917	aacawcd	aacaaug	3.122	0.000898	YBX2
218	chr6:4891930	aacawcd	aacaaau	3.568	0.00018	YBX2
235	chr6:4891947	aacawcd	accaaca	3.541	0.000199	YBX2
238	chr6:4891950	aacawcd	aacagca	3.784	7.72e-05	YBX2
241	chr6:4891953	aacawcd	agcaacu	3.581	0.000171	YBX2
253	chr6:4891965	aacawcd	aagaccu	2.892	0.00191	YBX2
284	chr6:4891996	aacawcd	aagacca	2.257	0.012	YBX2
298	chr6:4892010	aacawcd	aaaaaca	2.541	0.00553	YBX2
301	chr6:4892013	aacawcd	aacagcc	2.662	0.00388	YBX2
337	chr6:4892049	aacawcd	aagaaca	2.243	0.0124	YBX2
340	chr6:4892052	aacawcd	aacacag	1.851	0.0321	YBX2
342	chr6:4892054	aacawcd	cacagcu	2.635	0.00421	YBX2
367	chr6:4892079	aacawcd	aagaaca	2.378	0.0087	YBX2
412	chr6:4892124	aacawcd	aaaagcc	1.73	0.0418	YBX2
320	chr6:4892032	ssagcgm	ccagcca	2.055	0.0199	ZC3H10
343	chr6:4892055	ssagcgm	acagcuc	1.685	0.046	ZC3H10
431	chr6:4892143	ssagcgm	ggaccgc	2.74	0.00307	ZC3H10
436	chr6:4892148	ssagcgm	gcagugg	2.699	0.00348	ZC3H10
450	chr6:4892162	ssagcgm	ucagagc	2.671	0.00378	ZC3H10
452	chr6:4892164	ssagcgm	agagcga	2.836	0.00228	ZC3H10
10	chr6:4891722	uuuduuu	auuguug	1.866	0.031	ZC3H14
2	chr6:4891714	auuaau	uugaaa	1.906	0.0283	ZCRB1
408	chr6:4892120	grhuuaa	gccuaaa	1.866	0.031	ZCRB1
409	chr6:4892121	auuaau	ccuaaa	1.917	0.0276	ZCRB1
410	chr6:4892122	auuaau	cuaaaa	1.917	0.0276	ZCRB1
421	chr6:4892133	auuaau	guuaag	1.854	0.0319	ZCRB1
48	chr6:4891760	cuauaa	guauuu	2.519	0.00588	ZNF326

## Sheet: B_AS_events_si_hnRNPL
ANNOTATION			EVENT							STATISTICS
ID	GeneID	geneSymbol	ASE	IJC_SAMPLE_1	SJC_SAMPLE_1	IJC_SAMPLE_2	SJC_SAMPLE_2	IncFormLen	SkipFormLen	PValue	FDR	IncLevel1	IncLevel2	IncLevelDifference
115	ENSG00000168939.13	SPRY3	SE	0,1,0	0,0,0	0,0,0	0,0,1	233	74	1	1	NA,1.0,NA	NA,NA,0.0	1
116	ENSG00000185973.12	TMLHE	SE	41,49,49	0,1,2	84,80,144	0,2,1	213	74	1	1	1.0,0.945,0.895	1.0,0.933,0.98	-0.024
117	ENSG00000185973.12	TMLHE	SE	206194210	2,0,1	243151369	2,1,3	251	74	0.652578	1	0.968,1.0,0.984	0.973,0.978,0.973	0.009
118	ENSG00000185973.12	TMLHE	SE	195258207	1,2,3	231149352	5,1,1	256	74	1	1	0.983,0.974,0.952	0.93,0.977,0.99	0.004
119	ENSG00000214827.11	MTCP1	SE	84,61,57	0,0,0	64,39,60	0,0,2	245	74	1	1	1.0,1.0,1.0	1.0,1.0,0.901	0.033
120	ENSG00000214827.11	MTCP1	SE	58,44,27	13,5,3	40,24,31	3,3,3	226	74	0.162519	1	0.594,0.742,0.747	0.814,0.724,0.772	-0.076
124	ENSG00000185010.15	F8	SE	2,1,0	0,2,2	0,0,0	1,1,2	161	74	0.328796	1	1.0,0.187,0.0	0.0,0.0,0.0	0.396
125	ENSG00000130826.19	DKC1	SE	685644615	1,1,1	777441807	6,1,2	285	74	0.760631	1	0.994,0.994,0.994	0.971,0.991,0.991	0.01
126	ENSG00000130826.19	DKC1	SE	1178,1154,1093	1,1,1	1314,877,1380	6,1,2	161	74	1	1	0.998,0.998,0.998	0.99,0.998,0.997	0.003
127	ENSG00000130826.19	DKC1	SE	804862697	13,8,10	912516868	14,14,14	139	74	0.167487	1	0.971,0.983,0.974	0.972,0.952,0.971	0.011
128	ENSG00000130826.19	DKC1	SE	61,54,50	0,1,0	77,55,50	1,2,1	85	74	0.466902	1	1.0,0.979,1.0	0.985,0.96,0.978	0.019
129	ENSG00000130826.19	DKC1	SE	1390,1500,1294	0,1,0	1596,977,1628	1,2,1	205	74	1	1	1.0,0.998,1.0	0.998,0.994,0.998	0.003
130	ENSG00000130826.19	DKC1	SE	1004,1067,922	0,1,0	1127,639,1123	1,2,1	575	74	1	1	1.0,0.993,1.0	0.993,0.976,0.993	0.01
132	ENSG00000130826.19	DKC1	SE	1278,1176,1033	0,0,1	1417,863,1424	0,0,0	195	74	1	1	1.0,1.0,0.997	1.0,1.0,1.0	-0.001
133	ENSG00000130826.19	DKC1	SE	0,5,2	459525450	0,0,2	514315522	133	74	1	1	0.0,0.005,0.002	0.0,0.0,0.002	0.002
134	ENSG00000160211.20	G6PD	SE	2447,3512,3192	6,4,4	2557,2169,2892	4,3,8	261	74	1	1	0.991,0.996,0.996	0.995,0.995,0.99	0.001
135	ENSG00000160211.20	G6PD	SE	1975,2740,2484	6,4,4	2041,1697,2260	4,3,8	624	74	0.544188	1	0.975,0.988,0.987	0.984,0.985,0.971	0.003
136	ENSG00000160211.20	G6PD	SE	2602,3460,3303	0,0,0	2648,2610,3149	1,0,1	233	74	1	1	1.0,1.0,1.0	0.999,1.0,0.999	0.001
137	ENSG00000160211.20	G6PD	SE	1951,2562,2447	0,0,0	1966,1911,2353	1,0,1	236	74	1	1	1.0,1.0,1.0	0.998,1.0,0.999	0.001
138	ENSG00000160211.20	G6PD	SE	1935,2508,2639	0,0,1	2020,1711,2267	0,0,0	183	74	1	1	1.0,1.0,0.999	1.0,1.0,1.0	0
139	ENSG00000160211.20	G6PD	SE	978,1298,1405	0,0,1	1027,972,1138	0,0,0	166	74	1	1	1.0,1.0,0.998	1.0,1.0,1.0	-0.001
141	ENSG00000071859.15	FAM50A	SE	1296,1559,1446	0,1,3	1079,1017,1228	0,1,0	136	74	1	1	1.0,0.999,0.996	1.0,0.998,1.0	-0.001
142	ENSG00000071859.15	FAM50A	SE	853916940	0,0,2	740547857	0,0,0	123	74	1	1	1.0,1.0,0.996	1.0,1.0,1.0	-0.001
143	ENSG00000203879.12	GDI1	SE	1,1,0	116123129	3,0,0	156,89,106	245	74	1	1	0.003,0.002,0.0	0.006,0.0,0.0	0
144	ENSG00000203879.12	GDI1	SE	464409348	0,0,0	465272415	1,0,0	209	74	1	1	1.0,1.0,1.0	0.994,1.0,1.0	0.002
145	ENSG00000203879.12	GDI1	SE	4,2,4	164130113	2,3,2	165103154	162	74	1	1	0.011,0.007,0.016	0.006,0.013,0.006	0.003
146	ENSG00000203879.12	GDI1	SE	414348292	0,0,0	454213329	4,2,0	219	74	0.594755	1	1.0,1.0,1.0	0.975,0.973,1.0	0.017
147	ENSG00000147403.18	RPL10	SE	8517,10667,8717	0,4,0	9392,8224,13711	0,0,3	120	74	1	1	1.0,0.999,1.0	1.0,1.0,1.0	0
148	ENSG00000147403.18	RPL10	SE	16474,20484,17095	0,0,0	17630,14541,25721	0,0,2	133	74	1	1	1.0,1.0,1.0	1.0,1.0,1.0	0
149	ENSG00000147403.18	RPL10	SE	23284,27331,23240	0,0,0	24895,19330,34662	2,1,0	182	74	1	1	1.0,1.0,1.0	1.0,1.0,1.0	0
150	ENSG00000147403.18	RPL10	SE	20465,23840,20090	0,5,0	23041,18837,31576	0,0,0	213	74	1	1	1.0,0.999,1.0	1.0,1.0,1.0	0
151	ENSG00000147403.18	RPL10	SE	14906,17143,14501	0,0,0	16668,13773,22854	0,0,1	213	74	1	1	1.0,1.0,1.0	1.0,1.0,1.0	0
152	ENSG00000147403.18	RPL10	SE	30909,37832,31073	0,0,0	34237,29931,47040	0,0,1	898	74	1	1	1.0,1.0,1.0	1.0,1.0,1.0	0
153	ENSG00000147403.18	RPL10	SE	13854,16452,14251	0,0,0	15532,13464,20931	0,0,1	237	74	1	1	1.0,1.0,1.0	1.0,1.0,1.0	0
154	ENSG00000147403.18	RPL10	SE	19515,23228,19932	102,84,92	22001,18588,29769	96,60,116	237	74	0.244908	1	0.984,0.989,0.985	0.986,0.99,0.988	-0.002
155	ENSG00000147403.18	RPL10	SE	14028,16407,14245	15,12,9	15658,12720,21697	9,14,19	237	74	1	1	0.997,0.998,0.998	0.998,0.996,0.997	0.001
156	ENSG00000196924.19	FLNA	SE	1435,1914,1971	0,0,1	1234,681,1155	0,0,0	207	74	1	1	1.0,1.0,0.999	1.0,1.0,1.0	0
157	ENSG00000196924.19	FLNA	SE	811,1105,1144	0,0,1	751391652	0,0,0	207	74	1	1	1.0,1.0,0.998	1.0,1.0,1.0	-0.001
158	ENSG00000196924.19	FLNA	SE	2362,3060,3075	0,0,1	1862,1062,1737	0,0,0	862	74	1	1	1.0,1.0,0.996	1.0,1.0,1.0	-0.001
159	ENSG00000196924.19	FLNA	SE	1255,1590,1600	0,0,1	874543897	0,0,0	190	74	1	1	1.0,1.0,0.998	1.0,1.0,1.0	-0.001
160	ENSG00000196924.19	FLNA	SE	1879,2403,2430	0,4,4	1357,833,1400	0,0,0	190	74	1	1	1.0,0.996,0.996	1.0,1.0,1.0	-0.003
161	ENSG00000196924.19	FLNA	SE	2270,3089,3274	0,0,0	1678,884,1692	0,0,1	341	74	1	1	1.0,1.0,1.0	1.0,1.0,0.997	0.001
162	ENSG00000196924.19	FLNA	SE	1311,1816,1879	23,29,51	1081,618,1054	22,11,21	197	74	0.745704	1	0.955,0.959,0.933	0.949,0.955,0.95	-0.002
163	ENSG00000196924.19	FLNA	SE	2174,2699,2935	17,14,17	1570,944,1637	7,5,8	248	74	0.258199	1	0.974,0.983,0.981	0.985,0.983,0.984	-0.005
164	ENSG00000196924.19	FLNA	SE	1544,2023,2132	13,11,18	1180,644,1233	18,13,9	170	74	0.0202066	0.326714	0.981,0.988,0.981	0.966,0.956,0.984	0.015
165	ENSG00000196924.19	FLNA	SE	398532548	346470437	345211406	224180229	98	74	0.0451561	0.544497	0.465,0.461,0.486	0.538,0.47,0.572	-0.056
166	ENSG00000196924.19	FLNA	SE	1824,2360,2623	0,0,0	1480,896,1479	2,0,0	235	74	1	1	1.0,1.0,1.0	0.996,1.0,1.0	0.001
167	ENSG00000196924.19	FLNA	SE	4525,6431,6980	1,0,0	3877,2172,3551	0,0,0	672	74	1	1	0.998,1.0,1.0	1.0,1.0,1.0	-0.001
168	ENSG00000196924.19	FLNA	SE	2142,3126,3266	0,0,0	1826,1054,1616	1,0,0	337	74	1	1	1.0,1.0,1.0	0.998,1.0,1.0	0.001
169	ENSG00000196924.19	FLNA	SE	2269,3160,3413	0,1,10	1827,1072,1857	3,0,1	235	74	1	1	1.0,0.999,0.991	0.995,1.0,0.998	-0.001
170	ENSG00000196924.19	FLNA	SE	1780,2511,2560	0,4,2	1427,699,1195	0,0,0	212	74	1	1	1.0,0.995,0.998	1.0,1.0,1.0	-0.002
171	ENSG00000196924.19	FLNA	SE	1317,1847,1891	3,0,1	1030510877	2,3,3	212	74	1	1	0.994,1.0,0.998	0.994,0.983,0.99	0.008
172	ENSG00000196924.19	FLNA	SE	2,2,0	497720736	2,0,0	441211352	131	74	1	1	0.002,0.002,0.0	0.003,0.0,0.0	0
173	ENSG00000196924.19	FLNA	SE	1631,2223,2319	34,56,67	1418,847,1249	44,22,34	554	74	0.489373	1	0.865,0.841,0.822	0.811,0.837,0.831	0.016
174	ENSG00000196924.19	FLNA	SE	1529,2100,2211	3,0,1	1300,796,1193	2,3,3	275	74	1	1	0.993,1.0,0.998	0.994,0.986,0.991	0.007
175	ENSG00000196924.19	FLNA	SE	2026,2816,2945	34,56,67	1741,1007,1545	44,22,34	275	74	0.378894	1	0.941,0.931,0.922	0.914,0.925,0.924	0.01
176	ENSG00000196924.19	FLNA	SE	2340,3197,3404	3,0,2	1690,1035,1731	3,0,0	193	74	1	1	0.997,1.0,0.998	0.995,1.0,1.0	0
177	ENSG00000196924.19	FLNA	SE	1873,2432,2709	1,0,0	1365,809,1360	0,0,0	222	74	1	1	0.998,1.0,1.0	1.0,1.0,1.0	-0.001
178	ENSG00000196924.19	FLNA	SE	1826,2673,2777	0,0,0	1365,803,1331	0,0,1	172	74	1	1	1.0,1.0,1.0	1.0,1.0,0.998	0.001
179	ENSG00000196924.19	FLNA	SE	991,1382,1437	0,0,0	732435692	2,0,1	172	74	1	1	1.0,1.0,1.0	0.994,1.0,0.997	0.003
180	ENSG00000196924.19	FLNA	SE	1911,2798,3120	0,0,0	1552,1002,1555	2,0,1	323	74	1	1	1.0,1.0,1.0	0.994,1.0,0.997	0.003
181	ENSG00000196924.19	FLNA	SE	2746,4089,4462	0,0,2	2185,1370,2193	0,0,0	323	74	1	1	1.0,1.0,0.998	1.0,1.0,1.0	-0.001
182	ENSG00000196924.19	FLNA	SE	2772,4117,4748	0,1,0	2192,1263,2156	0,0,0	563	74	1	1	1.0,0.998,1.0	1.0,1.0,1.0	-0.001
183	ENSG00000169057.24	MECP2	SE	0,0,0	10,19,9	1,0,0	11,13,8	271	74	1	1	0.0,0.0,0.0	0.024,0.0,0.0	-0.008
184	ENSG00000169057.24	MECP2	SE	2,4,2	0,1,1	1,2,3	1,0,0	186	74	1	1	1.0,0.614,0.443	0.285,1.0,1.0	-0.076
185	ENSG00000169057.24	MECP2	SE	3,4,4	57,71,61	1,3,3	82,46,75	186	74	0.244388	1	0.021,0.022,0.025	0.005,0.025,0.016	0.007
186	ENSG00000169057.24	MECP2	SE	3,4,2	10,19,9	1,2,3	11,13,8	186	74	0.475902	1	0.107,0.077,0.081	0.035,0.058,0.13	0.014
188	ENSG00000169057.24	MECP2	SE	7,7,8	0,2,0	3,2,0	0,0,0	313	74	1	1	1.0,0.453,1.0	1.0,1.0,NA	-0.182
189	ENSG00000169057.24	MECP2	SE	5,5,9	57,71,61	3,2,0	82,46,75	313	74	0.0247425	0.371685	0.02,0.016,0.034	0.009,0.01,0.0	0.017
190	ENSG00000169057.24	MECP2	SE	8,7,9	0,2,0	5,5,0	0,0,0	388	74	1	1	1.0,0.4,1.0	1.0,1.0,NA	-0.2
191	ENSG00000169057.24	MECP2	SE	8,6,9	57,71,61	5,3,0	82,46,75	388	74	0.0164647	0.285136	0.026,0.016,0.027	0.011,0.012,0.0	0.015
193	ENSG00000169057.24	MECP2	SE	4,4,1	57,71,61	0,6,1	82,46,75	224	74	0.669148	1	0.023,0.018,0.005	0.0,0.041,0.004	0
194	ENSG00000169057.24	MECP2	SE	4,4,1	57,71,61	0,3,2	82,46,75	242	74	0.685592	1	0.021,0.017,0.005	0.0,0.02,0.008	0.005
197	ENSG00000169057.24	MECP2	SE	194208194	10,19,9	228174195	11,13,8	198	74	0.521296	1	0.879,0.804,0.89	0.886,0.833,0.901	-0.016
198	ENSG00000169057.24	MECP2	SE	138137135	1,0,0	146129120	0,0,0	198	74	1	1	0.981,1.0,1.0	1.0,1.0,1.0	-0.006
199	ENSG00000169057.24	MECP2	SE	137140133	0,0,0	148129121	0,0,1	198	74	1	1	1.0,1.0,1.0	1.0,1.0,0.978	0.007
200	ENSG00000172534.14	HCFC1	SE	36,37,35	0,1,1	20,11,21	1,0,0	181	74	1	1	1.0,0.938,0.935	0.891,1.0,1.0	-0.006
201	ENSG00000102030.16	NAA10	SE	184225177	1,1,1	199125184	2,0,0	119	74	1	1	0.991,0.993,0.991	0.984,1.0,1.0	-0.003
202	ENSG00000102030.16	NAA10	SE	74,83,68	0,0,0	87,41,76	0,2,0	119	74	1	1	1.0,1.0,1.0	1.0,0.927,1.0	0.024
203	ENSG00000102030.16	NAA10	SE	182229162	1,1,0	157109142	2,0,0	133	74	1	1	0.99,0.992,1.0	0.978,1.0,1.0	0.001
204	ENSG00000102030.16	NAA10	SE	56,65,48	1,1,0	40,32,39	2,0,0	115	74	1	1	0.973,0.977,1.0	0.928,1.0,1.0	0.007
205	ENSG00000102030.16	NAA10	SE	261292234	0,0,0	234150193	1,0,0	173	74	1	1	1.0,1.0,1.0	0.99,1.0,1.0	0.003
208	ENSG00000067840.13	PDZD4	SE	6,2,4	15,7,3	4,4,1	15,10,15	317	74	0.172046	1	0.085,0.063,0.237	0.059,0.085,0.015	0.075
209	ENSG00000180879.14	SSR4	SE	10,1,4	1239,1682,1446	2,0,6	1165,1302,1223	273	74	1	1	0.002,0.0,0.001	0.0,0.0,0.001	0.001
210	ENSG00000180879.14	SSR4	SE	2305,2698,2211	21,11,11	2215,1384,2192	16,11,22	149	74	0.131742	1	0.982,0.992,0.99	0.986,0.984,0.98	0.005
212	ENSG00000198753.12	PLXNB3	SE	12,8,8	0,0,1	7,7,12	1,0,0	1115	74	1	1	1.0,1.0,0.347	0.317,1.0,1.0	0.01
213	ENSG00000198753.12	PLXNB3	SE	3,1,1	0,2,0	2,3,1	0,1,0	139	74	0.449124	1	1.0,0.21,1.0	1.0,0.615,1.0	-0.135
214	ENSG00000101986.12	ABCD1	SE	20,45,42	0,0,1	22,18,13	0,0,0	255	74	1	1	1.0,1.0,0.924	1.0,1.0,1.0	-0.025
215	ENSG00000185825.17	BCAP31	SE	7,6,3	933996904	11,5,3	776499880	355	74	1	1	0.002,0.001,0.001	0.003,0.002,0.001	-0.001
216	ENSG00000185825.17	BCAP31	SE	70,68,48	503472466	40,49,58	382355478	179	74	0.654698	1	0.054,0.056,0.041	0.041,0.054,0.048	0.003
217	ENSG00000130829.18	DUSP9	SE	0,0,0	0,2,0	0,0,2	0,0,0	289	74	1	1	NA,0.0,NA	NA,NA,1.0	-1
220	ENSG00000213401.10	MAGEA12	SE	0,2,0	1,0,0	0,0,0	0,0,3	180	74	1	1	0.0,1.0,NA	NA,NA,0.0	0.5
237	ENSG00000063601.17	MTMR1	SE	74,68,60	0,0,0	98,71,75	0,0,1	180	74	1	1	1.0,1.0,1.0	1.0,1.0,0.969	0.01
239	ENSG00000063601.17	MTMR1	SE	2,5,2	40,43,34	5,2,11	55,46,40	98	74	0.173752	1	0.036,0.081,0.043	0.064,0.032,0.172	-0.036
247	ENSG00000063601.17	MTMR1	SE	112,90,67	2,0,0	128,113,99	3,0,1	150	74	0.511095	1	0.965,1.0,1.0	0.955,1.0,0.98	0.01
248	ENSG00000063601.17	MTMR1	SE	210143135	0,0,0	311126252	1,0,0	260	74	1	1	1.0,1.0,1.0	0.989,1.0,1.0	0.004
249	ENSG00000063601.17	MTMR1	SE	40,37,26	1,0,0	79,22,56	1,0,0	188	74	1	1	0.94,1.0,1.0	0.969,1.0,1.0	-0.01
250	ENSG00000063601.17	MTMR1	SE	35,30,20	0,0,0	57,16,40	0,1,2	188	74	0.839563	1	1.0,1.0,1.0	1.0,0.863,0.887	0.083
251	ENSG00000063601.17	MTMR1	SE	10,7,4	6,7,6	8,5,17	23,6,16	285	74	0.323372	1	0.302,0.206,0.148	0.083,0.178,0.216	0.06
252	ENSG00000063601.17	MTMR1	SE	41,35,34	0,0,0	89,21,57	0,1,2	251	74	0.884845	1	1.0,1.0,1.0	1.0,0.861,0.894	0.082
253	ENSG00000063601.17	MTMR1	SE	46,42,40	1,0,0	111,27,73	1,0,0	251	74	1	1	0.931,1.0,1.0	0.97,1.0,1.0	-0.013
254	ENSG00000063601.17	MTMR1	SE	72,59,61	0,0,0	112,48,77	0,0,1	247	74	1	1	1.0,1.0,1.0	1.0,1.0,0.958	0.014
255	ENSG00000171100.16	MTM1	SE	80,49,78	0,0,1	111,52,122	1,0,3	169	74	0.397697	1	1.0,1.0,0.972	0.98,1.0,0.947	0.015
257	ENSG00000171100.16	MTM1	SE	1,3,1	39,20,31	0,0,2	49,18,47	119	74	0.745416	1	0.016,0.085,0.02	0.0,0.0,0.026	0.032
258	ENSG00000171100.16	MTM1	SE	0,1,0	39,20,31	2,0,0	49,18,47	327	74	1	1	0.0,0.011,0.0	0.009,0.0,0.0	0.001
259	ENSG00000171100.16	MTM1	SE	76,63,88	0,0,0	112,38,101	0,0,1	185	74	1	1	1.0,1.0,1.0	1.0,1.0,0.976	0.008
262	ENSG00000171100.16	MTM1	SE	2,0,0	25,16,22	0,0,1	37,24,52	230	74	1	1	0.025,0.0,0.0	0.0,0.0,0.006	0.006
267	ENSG00000171100.16	MTM1	SE	70100104	0,1,0	100,94,92	0,0,0	251	74	1	1	1.0,0.967,1.0	1.0,1.0,1.0	-0.011
270	ENSG00000013619.15	MAMLD1	SE	0,2,2	0,1,0	2,3,0	0,2,0	149	74	1	1	NA,0.498,1.0	1.0,0.427,NA	0.035
273	ENSG00000197021.9	EOLA2	SE	768643529	0,0,1	796,500,1141	0,0,0	356	74	1	1	1.0,1.0,0.991	1.0,1.0,1.0	-0.003
274	ENSG00000197021.9	EOLA2	SE	13,6,8	113133102	15,5,33	138101206	266	74	0.0799619	0.777547	0.031,0.012,0.021	0.029,0.014,0.043	-0.007
275	ENSG00000197021.9	EOLA2	SE	13,9,8	30,40,35	16,5,33	43,57,60	271	74	0.501409	1	0.106,0.058,0.059	0.092,0.023,0.131	-0.008
276	ENSG00000197021.9	EOLA2	SE	19,7,9	113133102	19,7,37	138101206	271	74	0.131946	1	0.044,0.014,0.024	0.036,0.019,0.047	-0.007
277	ENSG00000197021.9	EOLA2	SE	116135122	0,2,0	151128217	1,0,1	141	74	1	1	1.0,0.973,1.0	0.988,1.0,0.991	-0.002
278	ENSG00000197021.9	EOLA2	SE	173203167	0,2,0	230152327	1,0,1	122	74	1	1	1.0,0.984,1.0	0.993,1.0,0.995	-0.001
279	ENSG00000197620.11	EOLA1	SE	68,73,80	0,1,0	83,74,112	0,0,0	141	74	1	1	1.0,0.975,1.0	1.0,1.0,1.0	-0.008
280	ENSG00000241489.8	ENSG00000241489	SE	109143115	2,0,1	112102138	0,0,4	248	74	0.843307	1	0.942,1.0,0.972	1.0,1.0,0.911	0.001
281	ENSG00000241489.8	ENSG00000241489	SE	79,102,80	0,0,0	107,89,142	0,0,1	245	74	1	1	1.0,1.0,1.0	1.0,1.0,0.977	0.008
282	ENSG00000241489.8	ENSG00000241489	SE	203233189	0,1,0	189162238	0,0,1	275	74	1	1	1.0,0.984,1.0	1.0,1.0,0.985	0
283	ENSG00000241489.8	ENSG00000241489	SE	19,13,15	4,6,9	3,2,1	2,0,0	613	74	0.347175	1	0.364,0.207,0.167	0.153,1.0,1.0	-0.472
284	ENSG00000241489.8	ENSG00000241489	SE	10,8,12	4,6,9	1,2,1	2,0,0	207	74	0.0286078	0.407413	0.472,0.323,0.323	0.152,1.0,1.0	-0.345
285	ENSG00000241489.8	ENSG00000241489	SE	5,5,4	13,12,12	1,0,1	2,1,2	114	74	0.0077213	0.171421	0.2,0.213,0.178	0.245,0.0,0.245	0.034
286	ENSG00000241769.7	EOLA1-DT	SE	32,32,22	14,16,16	2,4,4	6,8,5	257	74	0.000516107	0.0257204	0.397,0.365,0.284	0.088,0.126,0.187	0.215
287	ENSG00000010404.18	IDS	SE	26,27,29	32,38,26	24,19,33	39,45,61	204	74	0.0285742	0.407089	0.228,0.205,0.288	0.182,0.133,0.164	0.081
288	ENSG00000010404.18	IDS	SE	139162125	0,0,0	131123170	1,0,0	275	74	1	1	1.0,1.0,1.0	0.972,1.0,1.0	0.009
289	ENSG00000010404.18	IDS	SE	0,5,1	0,1,0	1,0,1	0,0,1	200	74	1	1	NA,0.649,1.0	1.0,NA,0.27	0.19
290	ENSG00000010404.18	IDS	SE	1,5,1	65,71,64	1,1,1	59,40,68	200	74	1	1	0.006,0.025,0.006	0.006,0.009,0.005	0.006
291	ENSG00000010404.18	IDS	SE	38,34,9	30,48,19	20,10,39	32,33,37	177	74	0.413846	1	0.346,0.228,0.165	0.207,0.112,0.306	0.038
292	ENSG00000010404.18	IDS	SE	112,117,67	2,0,0	130104151	0,1,0	252	74	1	1	0.943,1.0,1.0	1.0,0.968,1.0	-0.008
309	ENSG00000203930.13	LINC00632	SE	3,1,3	17,35,36	0,3,1	11,14,30	141	74	0.400909	1	0.085,0.015,0.042	0.0,0.101,0.017	0.008
310	ENSG00000203930.13	LINC00632	SE	2,2,1	17,35,36	1,2,1	11,14,30	136	74	0.810037	1	0.06,0.03,0.015	0.047,0.072,0.018	-0.011
315	ENSG00000129682.16	FGF13	SE	41,43,19	8,5,6	21,10,23	10,4,6	242	74	0.088393	0.824932	0.61,0.724,0.492	0.391,0.433,0.54	0.154
317	ENSG00000129682.16	FGF13	SE	0,0,1	12,15,6	0,0,0	8,1,9	184	74	1	1	0.0,0.0,0.063	0.0,0.0,0.0	0.021
318	ENSG00000234062.9	TM9SF5P	SE	2,1,0	1,5,1	2,0,0	0,4,3	187	74	0.745958	1	0.442,0.073,0.0	1.0,0.0,0.0	-0.162
319	ENSG00000234062.9	TM9SF5P	SE	2,1,0	1,0,1	2,0,0	2,2,1	187	74	0.420192	1	0.442,1.0,0.0	0.284,0.0,0.0	0.386
320	ENSG00000234062.9	TM9SF5P	SE	13,9,14	1,5,1	13,5,2	0,4,3	1607	74	0.442775	1	0.374,0.077,0.392	1.0,0.054,0.03	-0.08
321	ENSG00000234062.9	TM9SF5P	SE	7,5,3	1,5,1	11,1,0	0,4,3	406	74	0.246272	1	0.561,0.154,0.354	1.0,0.044,0.0	0.008
322	ENSG00000234062.9	TM9SF5P	SE	4,7,1	0,0,0	3,9,8	1,0,0	207	74	1	1	1.0,1.0,1.0	0.517,1.0,1.0	0.161
323	ENSG00000234062.9	TM9SF5P	SE	4,7,1	2,0,0	3,9,8	1,0,1	207	74	0.664614	1	0.417,1.0,1.0	0.517,1.0,0.741	0.053
325	ENSG00000234062.9	TM9SF5P	SE	7,7,1	1,0,1	3,9,10	2,2,1	207	74	0.0133723	0.246845	0.714,1.0,0.263	0.349,0.617,0.781	0.077
327	ENSG00000234062.9	TM9SF5P	SE	0,0,0	2,0,0	1,0,1	1,0,1	234	74	1	1	0.0,NA,NA	0.24,NA,0.24	-0.24
328	ENSG00000234062.9	TM9SF5P	SE	4,1,0	1,0,1	7,0,2	2,2,1	223	74	0.399026	1	0.57,1.0,0.0	0.537,0.0,0.399	0.211
329	ENSG00000234062.9	TM9SF5P	SE	2,1,0	3,0,0	6,0,1	0,0,2	223	74	1	1	0.181,1.0,NA	1.0,NA,0.142	0.02
330	ENSG00000234062.9	TM9SF5P	SE	1,0,0	1,0,1	0,0,0	2,2,1	243	74	1	1	0.233,NA,0.0	0.0,0.0,0.0	0.117
331	ENSG00000234062.9	TM9SF5P	SE	1,0,0	3,0,0	0,0,1	0,0,2	243	74	1	1	0.092,NA,NA	NA,NA,0.132	-0.04
332	ENSG00000234062.9	TM9SF5P	SE	0,1,0	0,0,0	0,0,0	1,0,1	129	74	1	1	NA,1.0,NA	0.0,NA,0.0	1
333	ENSG00000147274.14	RBMX	SE	1148,1009,843	0,1,0	1386,760,1219	0,0,0	157	74	1	1	1.0,0.998,1.0	1.0,1.0,1.0	-0.001
334	ENSG00000147274.14	RBMX	SE	1867,1784,1365	1,3,4	2349,1544,1867	9,2,9	189	74	1	1	0.999,0.996,0.993	0.99,0.997,0.988	0.004
335	ENSG00000147274.14	RBMX	SE	2796,2785,2107	0,0,1	3300,2000,2728	0,0,0	227	74	1	1	1.0,1.0,0.999	1.0,1.0,1.0	0
337	ENSG00000147274.14	RBMX	SE	630647491	6,6,4	792496663	6,2,8	124	74	0.849715	1	0.984,0.985,0.987	0.987,0.993,0.98	-0.001
339	ENSG00000147274.14	RBMX	SE	1352,1209,854	0,0,0	1592,948,1381	0,2,0	246	74	1	1	1.0,1.0,1.0	1.0,0.993,1.0	0.002
340	ENSG00000147274.14	RBMX	SE	3055,2825,2025	6,6,4	3645,2159,3141	6,2,8	246	74	1	1	0.994,0.993,0.993	0.995,0.997,0.992	-0.001
341	ENSG00000147274.14	RBMX	SE	520436332	0,0,0	594355525	0,2,0	181	74	1	1	1.0,1.0,1.0	1.0,0.986,1.0	0.005
343	ENSG00000147274.14	RBMX	SE	1814,1403,1242	1,0,0	2047,1388,1625	0,0,0	209	74	1	1	0.998,1.0,1.0	1.0,1.0,1.0	-0.001
346	ENSG00000102241.12	HTATSF1	SE	550516374	1,3,0	553261627	1,2,0	122	74	1	1	0.997,0.991,1.0	0.997,0.988,1.0	0.001
347	ENSG00000102241.12	HTATSF1	SE	1162,1057,942	0,0,0	1068,636,1145	2,0,3	174	74	1	1	1.0,1.0,1.0	0.996,1.0,0.994	0.003
348	ENSG00000169446.6	MMGT1	SE	56,54,39	0,2,0	91,45,132	0,0,0	178	74	1	1	1.0,0.918,1.0	1.0,1.0,1.0	-0.027
349	ENSG00000169446.6	MMGT1	SE	52,55,30	0,1,0	89,56,74	1,2,2	127	74	0.282573	1	1.0,0.97,1.0	0.981,0.942,0.956	0.03
350	ENSG00000169446.6	MMGT1	SE	76,85,47	0,0,1	142,88,98	0,0,0	300	74	1	1	1.0,1.0,0.921	1.0,1.0,1.0	-0.026
351	ENSG00000101928.13	MOSPD1	SE	137136118	32,24,17	124,86,208	16,11,18	236	74	0.0155534	0.274015	0.573,0.64,0.685	0.708,0.71,0.784	-0.101
352	ENSG00000101928.13	MOSPD1	SE	190163133	15,4,5	145,96,205	12,5,20	150	74	0.0565979	0.624958	0.862,0.953,0.929	0.856,0.905,0.835	0.049
353	ENSG00000101928.13	MOSPD1	SE	390335275	1,1,1	281214354	2,2,3	329	74	0.175498	1	0.989,0.987,0.984	0.969,0.96,0.964	0.022
355	ENSG00000156504.17	PABIR2	SE	31,18,19	0,3,0	25,33,29	0,0,0	215	74	0.578785	1	1.0,0.674,1.0	1.0,1.0,1.0	-0.109
356	ENSG00000156504.17	PABIR2	SE	9,7,6	13,5,5	13,0,9	16,1,4	131	74	0.919285	1	0.281,0.442,0.404	0.315,0.0,0.56	0.084
357	ENSG00000156504.17	PABIR2	SE	41,33,23	0,0,0	17,5,26	1,0,0	322	74	1	1	1.0,1.0,1.0	0.796,1.0,1.0	0.068
358	ENSG00000170965.10	PLAC1	SE	21,11,14	0,0,0	12,6,15	0,0,2	146	74	1	1	1.0,1.0,1.0	1.0,1.0,0.792	0.069
360	ENSG00000223749.11	MIR503HG	SE	4,8,3	2,3,0	6,6,10	2,3,5	279	74	0.607423	1	0.347,0.414,1.0	0.443,0.347,0.347	0.208
361	ENSG00000165704.15	HPRT1	SE	139,115,77	0,0,0	163,69,172	0,0,1	151	74	1	1	1.0,1.0,1.0	1.0,1.0,0.988	0.004
362	ENSG00000156531.18	PHF6	SE	139,92,82	1,0,2	139,92,191	5,2,2	176	74	0.040658	0.509839	0.983,1.0,0.945	0.921,0.951,0.976	0.027
363	ENSG00000156531.18	PHF6	SE	1,0,2	78,53,39	1,0,0	66,53,102	278	74	1	1	0.003,0.0,0.013	0.004,0.0,0.0	0.004
364	ENSG00000156531.18	PHF6	SE	294175187	0,1,0	265186409	0,0,0	208	74	1	1	1.0,0.984,1.0	1.0,1.0,1.0	-0.005
366	ENSG00000203952.10	CCDC160	SE	6,4,1	1,3,2	2,0,3	0,0,1	165	74	1	1	0.729,0.374,0.183	1.0,NA,0.574	-0.358
367	ENSG00000203952.10	CCDC160	SE	3,2,1	1,3,2	1,0,2	0,0,1	136	74	1	1	0.62,0.266,0.214	1.0,NA,0.521	-0.394
374	ENSG00000171004.19	HS6ST2	SE	1,1,0	12,16,20	0,0,0	12,14,8	107	74	1	1	0.054,0.041,0.0	0.0,0.0,0.0	0.032
375	ENSG00000171004.19	HS6ST2	SE	4,3,1	12,16,20	4,0,1	12,14,8	151	74	0.503123	1	0.14,0.084,0.024	0.14,0.0,0.058	0.017
376	ENSG00000123728.10	RAP2C	SE	1554,1529,1467	1,2,5	1820,1840,3553	0,2,1	885	74	0.739249	1	0.992,0.985,0.961	1.0,0.987,0.997	-0.015
377	ENSG00000123728.10	RAP2C	SE	26,25,26	1,0,0	18,20,18	0,0,0	171	74	1	1	0.918,1.0,1.0	1.0,1.0,1.0	-0.027
378	ENSG00000123728.10	RAP2C	SE	8,3,3	2,1,17	5,6,17	2,7,5	184	74	0.296109	1	0.617,0.547,0.066	0.501,0.256,0.578	-0.035
379	ENSG00000134602.16	STK26	SE	1085,1236,1118	3,2,0	1284,1136,1747	6,5,3	226	74	1	1	0.992,0.995,1.0	0.986,0.987,0.995	0.006
380	ENSG00000134602.16	STK26	SE	1109,1105,950	26,33,23	1313,985,2086	34,36,60	305	74	0.362963	1	0.912,0.89,0.909	0.904,0.869,0.894	0.015
381	ENSG00000134602.16	STK26	SE	902880761	0,0,0	1073,782,1692	1,1,0	305	74	1	1	1.0,1.0,1.0	0.996,0.995,1.0	0.003
382	ENSG00000134602.16	STK26	SE	6,8,2	209227189	10,3,5	243203399	140	74	0.905757	1	0.015,0.018,0.006	0.021,0.008,0.007	0.001
383	ENSG00000134602.16	STK26	SE	258283246	0,0,0	318348528	1,1,0	131	74	1	1	1.0,1.0,1.0	0.994,0.995,1.0	0.004
384	ENSG00000134602.16	STK26	SE	440469413	2,2,0	523514863	3,0,5	131	74	1	1	0.992,0.993,1.0	0.99,1.0,0.99	0.002
385	ENSG00000134602.16	STK26	SE	999,1009,870	4,8,9	1186,958,2044	19,12,38	260	74	0.000559497	0.0273557	0.986,0.973,0.965	0.947,0.958,0.939	0.027
386	ENSG00000134602.16	STK26	SE	1178,1222,1119	5,2,6	1289,1264,2083	5,3,5	168	74	1	1	0.99,0.996,0.988	0.991,0.995,0.995	-0.002
387	ENSG00000134602.16	STK26	SE	515493492	0,0,0	568542857	0,2,0	137	74	1	1	1.0,1.0,1.0	1.0,0.993,1.0	0.002
388	ENSG00000134602.16	STK26	SE	364372321	5,2,2	399397636	7,0,5	137	74	0.87023	1	0.975,0.99,0.989	0.969,1.0,0.986	0
389	ENSG00000134597.17	RBMX2	SE	702713573	0,1,0	778,479,1003	0,0,3	204	74	1	1	1.0,0.996,1.0	1.0,1.0,0.992	0.001
390	ENSG00000102078.16	SLC25A14	SE	14,23,20	37,53,50	18,12,19	37,41,71	312	74	0.384192	1	0.082,0.093,0.087	0.103,0.065,0.06	0.011
391	ENSG00000102078.16	SLC25A14	SE	18,26,21	37,53,50	20,14,18	37,41,71	321	74	0.225038	1	0.101,0.102,0.088	0.111,0.073,0.055	0.017
392	ENSG00000102078.16	SLC25A14	SE	144172120	3,6,4	138102182	6,3,8	222	74	0.39372	1	0.941,0.905,0.909	0.885,0.919,0.883	0.023
393	ENSG00000102078.16	SLC25A14	SE	38,18,16	16,13,4	24,16,36	14,15,12	118	74	0.580437	1	0.598,0.465,0.715	0.518,0.401,0.653	0.069
394	ENSG00000102078.16	SLC25A14	SE	18,11,8	17,17,10	9,6,16	25,15,27	118	74	0.0646593	0.680943	0.399,0.289,0.334	0.184,0.201,0.271	0.122
395	ENSG00000102078.16	SLC25A14	SE	54,57,35	17,17,10	64,38,59	25,15,27	160	74	0.164487	1	0.595,0.608,0.618	0.542,0.54,0.503	0.079
396	ENSG00000102078.16	SLC25A14	SE	59,54,40	0,0,1	65,34,70	0,1,0	160	74	1	1	1.0,1.0,0.949	1.0,0.94,1.0	0.003
397	ENSG00000102078.16	SLC25A14	SE	3,3,5	43,26,39	6,3,8	52,27,56	167	74	0.493766	1	0.03,0.049,0.054	0.049,0.047,0.06	-0.008
398	ENSG00000102034.18	ELF4	SE	52,63,60	3,2,3	45,19,29	0,1,1	358	74	0.00514647	0.12974	0.782,0.867,0.805	1.0,0.797,0.857	-0.067
399	ENSG00000102034.18	ELF4	SE	54,57,49	0,0,0	40,16,25	1,0,0	358	74	1	1	1.0,1.0,1.0	0.892,1.0,1.0	0.036
400	ENSG00000085185.16	BCORL1	SE	1,0,1	0,1,2	0,0,3	0,0,0	230	74	1	1	1.0,0.0,0.139	NA,NA,1.0	-0.62
403	ENSG00000188706.13	ZDHHC9	SE	33,27,37	0,0,0	44,19,15	2,0,0	178	74	1	1	1.0,1.0,1.0	0.901,1.0,1.0	0.033
405	ENSG00000188706.13	ZDHHC9	SE	26,29,35	0,2,0	63,22,28	0,0,0	235	74	1	1	1.0,0.82,1.0	1.0,1.0,1.0	-0.06
406	ENSG00000188706.13	ZDHHC9	SE	41,39,37	0,0,0	53,21,32	0,0,1	142	74	1	1	1.0,1.0,1.0	1.0,1.0,0.943	0.019
408	ENSG00000101972.20	STAG2	SE	141177166	4,9,7	149174325	15,20,6	145	74	0.0843045	0.803902	0.947,0.909,0.924	0.835,0.816,0.965	0.055
409	ENSG00000101972.20	STAG2	SE	2,1,4	141177169	7,6,8	151175324	102	74	0.0358341	0.470243	0.01,0.004,0.017	0.033,0.024,0.018	-0.015
411	ENSG00000101972.20	STAG2	SE	29,21,19	45,45,31	17,13,15	55,34,44	139	74	0.0271004	0.394445	0.255,0.199,0.246	0.141,0.169,0.154	0.079
412	ENSG00000101972.20	STAG2	SE	23,18,21	12,7,12	14,13,14	14,7,10	139	74	0.217091	1	0.505,0.578,0.482	0.347,0.497,0.427	0.098
413	ENSG00000101972.20	STAG2	SE	28,28,29	4,9,7	25,17,20	15,20,6	139	74	0.0124163	0.235247	0.788,0.624,0.688	0.47,0.312,0.64	0.226
414	ENSG00000101972.20	STAG2	SE	37,29,38	141177169	18,21,21	151175324	139	74	1.0039e-05	0.00140343	0.123,0.08,0.107	0.06,0.06,0.033	0.052
415	ENSG00000101972.20	STAG2	SE	24,18,19	4,4,4	13,15,15	9,8,16	139	74	0.000315921	0.0180888	0.762,0.706,0.717	0.435,0.5,0.333	0.306
416	ENSG00000101972.20	STAG2	SE	263331290	0,1,0	309300569	0,0,0	215	74	1	1	1.0,0.991,1.0	1.0,1.0,1.0	-0.003
417	ENSG00000101972.20	STAG2	SE	455435349	3,0,0	447279851	2,0,0	153	74	1	1	0.987,1.0,1.0	0.991,1.0,1.0	-0.001
418	ENSG00000101972.20	STAG2	SE	22,18,18	322320255	12,2,15	304202550	197	74	0.00030523	0.0177054	0.025,0.021,0.026	0.015,0.004,0.01	0.014
419	ENSG00000101972.20	STAG2	SE	560460445	0,0,0	542294962	0,0,3	151	74	1	1	1.0,1.0,1.0	1.0,1.0,0.994	0.002
421	ENSG00000101972.20	STAG2	SE	695734544	12,4,5	769,444,1149	7,9,17	182	74	0.289437	1	0.959,0.987,0.978	0.978,0.953,0.965	0.009
422	ENSG00000101972.20	STAG2	SE	1224,1181,956	0,0,0	1280,1012,1989	0,1,0	192	74	1	1	1.0,1.0,1.0	1.0,0.997,1.0	0.001
423	ENSG00000101972.20	STAG2	SE	678481473	0,0,0	670,473,1208	1,0,0	164	74	1	1	1.0,1.0,1.0	0.997,1.0,1.0	0.001
424	ENSG00000101972.20	STAG2	SE	875764686	1,0,0	924,590,1749	1,0,0	249	74	1	1	0.996,1.0,1.0	0.996,1.0,1.0	0
425	ENSG00000101972.20	STAG2	SE	357369289	0,0,0	427203741	1,0,0	214	74	1	1	1.0,1.0,1.0	0.993,1.0,1.0	0.002
426	ENSG00000101972.20	STAG2	SE	206190178	0,2,0	199139358	0,0,1	176	74	1	1	1.0,0.976,1.0	1.0,1.0,0.993	-0.006
427	ENSG00000101972.20	STAG2	SE	130129113	0,0,2	124,91,221	0,0,0	176	74	1	1	1.0,1.0,0.96	1.0,1.0,1.0	-0.013
428	ENSG00000101972.20	STAG2	SE	277330268	0,0,2	323232561	0,0,0	223	74	1	1	1.0,1.0,0.978	1.0,1.0,1.0	-0.007
429	ENSG00000101972.20	STAG2	SE	353389333	0,0,0	398281697	0,1,0	223	74	1	1	1.0,1.0,1.0	1.0,0.989,1.0	0.004
430	ENSG00000101972.20	STAG2	SE	612740621	2,0,0	669,492,1106	0,0,0	203	74	1	1	0.991,1.0,1.0	1.0,1.0,1.0	-0.003
431	ENSG00000101972.20	STAG2	SE	199160195	442349357	221139322	440252639	185	74	0.54596	1	0.153,0.155,0.179	0.167,0.181,0.168	-0.01
432	ENSG00000101972.20	STAG2	SE	1452,1340,1237	0,0,0	1454,938,2121	0,0,1	201	74	1	1	1.0,1.0,1.0	1.0,1.0,0.999	0
433	ENSG00000101972.20	STAG2	SE	842882708	0,0,0	845,547,1354	1,0,0	152	74	1	1	1.0,1.0,1.0	0.998,1.0,1.0	0.001
434	ENSG00000125676.20	THOC2	SE	340350269	0,1,0	438208434	0,0,0	232	74	1	1	1.0,0.991,1.0	1.0,1.0,1.0	-0.003
435	ENSG00000125676.20	THOC2	SE	529527415	14,19,14	682316676	12,10,15	232	74	0.118826	0.995182	0.923,0.898,0.904	0.948,0.91,0.935	-0.023
436	ENSG00000125676.20	THOC2	SE	247284191	0,0,0	271184234	0,0,2	144	74	1	1	1.0,1.0,1.0	1.0,1.0,0.984	0.005
437	ENSG00000125676.20	THOC2	SE	261300204	11,13,12	283194248	9,7,18	144	74	0.911126	1	0.924,0.922,0.897	0.942,0.934,0.876	-0.003
438	ENSG00000125676.20	THOC2	SE	524475387	1,0,0	529360562	0,0,0	177	74	1	1	0.995,1.0,1.0	1.0,1.0,1.0	-0.002
439	ENSG00000125676.20	THOC2	SE	53,31,24	126117103	47,32,40	128,79,142	140	74	0.559747	1	0.182,0.123,0.11	0.163,0.176,0.13	-0.018
440	ENSG00000125676.20	THOC2	SE	299293249	0,0,0	369176363	0,1,0	232	74	1	1	1.0,1.0,1.0	1.0,0.982,1.0	0.006
441	ENSG00000125676.20	THOC2	SE	811688559	3,4,4	774531898	9,5,8	254	74	0.0585483	0.638725	0.987,0.98,0.976	0.962,0.969,0.97	0.014
442	ENSG00000125676.20	THOC2	SE	392354350	0,1,1	454339448	0,0,0	159	74	1	1	1.0,0.994,0.994	1.0,1.0,1.0	-0.004
443	ENSG00000125676.20	THOC2	SE	485443459	0,2,0	561357672	1,0,0	230	74	1	1	1.0,0.986,1.0	0.994,1.0,1.0	-0.003
444	ENSG00000125676.20	THOC2	SE	159135114	1,0,0	182,74,256	1,0,1	241	74	1	1	0.98,1.0,1.0	0.982,1.0,0.987	0.004
445	ENSG00000125676.20	THOC2	SE	159135114	0,0,0	181,74,254	0,0,1	241	74	1	1	1.0,1.0,1.0	1.0,1.0,0.987	0.004
446	ENSG00000125676.20	THOC2	SE	255243209	0,0,0	252137235	0,0,2	208	74	1	1	1.0,1.0,1.0	1.0,1.0,0.977	0.008
447	ENSG00000125676.20	THOC2	SE	97,92,94	0,0,0	85,65,95	2,0,2	189	74	0.386193	1	1.0,1.0,1.0	0.943,1.0,0.949	0.036
448	ENSG00000125676.20	THOC2	SE	2,0,0	0,0,0	2,0,0	0,2,0	145	74	1	1	1.0,NA,NA	1.0,0.0,NA	0.5
449	ENSG00000125676.20	THOC2	SE	30,21,16	1,0,0	33,11,36	1,0,1	126	74	1	1	0.946,1.0,1.0	0.951,1.0,0.955	0.013
450	ENSG00000125676.20	THOC2	SE	1,0,0	0,0,0	0,0,1	0,0,1	126	74	1	1	1.0,NA,NA	NA,NA,0.37	0.63
451	ENSG00000125676.20	THOC2	SE	91,75,70	0,0,0	99,59,114	2,0,0	126	74	1	1	1.0,1.0,1.0	0.967,1.0,1.0	0.011
452	ENSG00000125676.20	THOC2	SE	43,44,40	0,0,1	41,32,55	0,0,0	126	74	1	1	1.0,1.0,0.959	1.0,1.0,1.0	-0.014
453	ENSG00000125676.20	THOC2	SE	96,97,91	1,0,0	99,66,115	0,0,0	170	74	1	1	0.977,1.0,1.0	1.0,1.0,1.0	-0.008
454	ENSG00000125676.20	THOC2	SE	95,97,91	0,0,0	100,66,114	0,0,1	166	74	1	1	1.0,1.0,1.0	1.0,1.0,0.981	0.006
455	ENSG00000125676.20	THOC2	SE	94,97,91	0,0,0	101,66,115	1,0,0	166	74	1	1	1.0,1.0,1.0	0.978,1.0,1.0	0.007
456	ENSG00000125676.20	THOC2	SE	6,2,4	0,1,0	11,1,8	0,0,0	166	74	1	1	1.0,0.471,1.0	1.0,1.0,1.0	-0.176
457	ENSG00000125676.20	THOC2	SE	94,97,91	0,0,1	101,66,113	0,0,0	166	74	1	1	1.0,1.0,0.976	1.0,1.0,1.0	-0.008
458	ENSG00000125676.20	THOC2	SE	148128121	1,0,0	161,99,176	0,0,0	166	74	1	1	0.985,1.0,1.0	1.0,1.0,1.0	-0.005
459	ENSG00000125676.20	THOC2	SE	138139112	0,1,0	126110140	0,0,0	133	74	1	1	1.0,0.987,1.0	1.0,1.0,1.0	-0.004
460	ENSG00000125676.20	THOC2	SE	227232198	1,0,0	215174247	0,0,0	133	74	1	1	0.992,1.0,1.0	1.0,1.0,1.0	-0.003
465	ENSG00000286163.1	ENSG00000286163	SE	1,0,1	0,0,1	2,0,3	0,0,0	188	74	1	1	1.0,NA,0.282	1.0,NA,1.0	-0.359
466	ENSG00000171155.8	C1GALT1C1	SE	6,0,2	265240211	2,0,1	138106193	246	74	1	1	0.007,0.0,0.003	0.004,0.0,0.002	0.001
467	ENSG00000232119.8	MCTS1	SE	1094,1091,919	0,0,2	1055,682,1526	0,0,0	227	74	1	1	1.0,1.0,0.993	1.0,1.0,1.0	-0.002
468	ENSG00000232119.8	MCTS1	SE	563550465	0,0,0	603,439,1019	1,0,0	172	74	1	1	1.0,1.0,1.0	0.996,1.0,1.0	0.001
469	ENSG00000232119.8	MCTS1	SE	988912722	0,0,1	972,729,1404	0,0,0	208	74	1	1	1.0,1.0,0.996	1.0,1.0,1.0	-0.001
470	ENSG00000232119.8	MCTS1	SE	579535434	0,0,1	619443867	0,0,0	313	74	1	1	1.0,1.0,0.99	1.0,1.0,1.0	-0.003
471	ENSG00000232119.8	MCTS1	SE	579535434	5,3,2	621444867	0,0,3	313	74	0.147561	1	0.965,0.977,0.981	1.0,1.0,0.986	-0.021
472	ENSG00000232119.8	MCTS1	SE	623475399	5,3,2	600438809	0,0,3	142	74	0.815065	1	0.985,0.988,0.99	1.0,1.0,0.993	-0.01
473	ENSG00000232119.8	MCTS1	SE	623475398	0,0,0	600438809	2,1,0	142	74	1	1	1.0,1.0,1.0	0.994,0.996,1.0	0.003
477	ENSG00000158290.19	CUL4B	SE	0,0,0	23,14,19	2,0,0	20,12,32	250	74	1	1	0.0,0.0,0.0	0.029,0.0,0.0	-0.01
484	ENSG00000005893.16	LAMP2	SE	377321279	357332298	488297620	472298571	292	74	0.593371	1	0.211,0.197,0.192	0.208,0.202,0.216	-0.009
485	ENSG00000005893.16	LAMP2	SE	792694601	1,1,0	1043,673,1291	0,1,0	138	74	1	1	0.998,0.997,1.0	1.0,0.997,1.0	-0.001
488	ENSG00000177485.7	ZBTB33	SE	15,19,20	61,93,79	14,12,17	76,42,77	176	74	0.811239	1	0.094,0.079,0.096	0.072,0.107,0.085	0.002
489	ENSG00000233382.8	NKAPP1	SE	11,13,10	0,0,0	2,4,13	0,0,1	203	74	1	1	1.0,1.0,1.0	1.0,1.0,0.826	0.058
490	ENSG00000233382.8	NKAPP1	SE	11,13,12	1,0,0	1,4,11	0,0,1	203	74	1	1	0.8,1.0,1.0	1.0,1.0,0.8	0
492	ENSG00000233382.8	NKAPP1	SE	2,0,1	6,10,7	2,0,0	1,1,3	129	74	0.386301	1	0.161,0.0,0.076	0.534,0.0,0.0	-0.099
493	ENSG00000233382.8	NKAPP1	SE	1,0,1	1,1,0	1,0,1	0,0,8	129	74	1	1	0.365,0.0,1.0	1.0,NA,0.067	-0.078
495	ENSG00000125356.7	NDUFA1	SE	4676,5275,4791	1,0,4	3766,2834,5435	4,3,0	164	74	1	1	1.0,1.0,0.998	0.998,0.998,1.0	0.001
496	ENSG00000125351.13	UPF3B	SE	335265272	0,0,1	604367613	0,0,0	369	74	1	1	1.0,1.0,0.982	1.0,1.0,1.0	-0.006
497	ENSG00000125351.13	UPF3B	SE	7,5,7	51,32,27	16,5,17	94,62,76	165	74	0.798679	1	0.058,0.065,0.104	0.071,0.035,0.091	0.01
498	ENSG00000125351.13	UPF3B	SE	25,12,13	51,32,27	43,14,43	94,62,76	113	74	0.817841	1	0.243,0.197,0.24	0.231,0.129,0.27	0.017
499	ENSG00000125351.13	UPF3B	SE	74,58,41	1,0,1	101,51,164	0,0,0	118	74	1	1	0.979,1.0,0.963	1.0,1.0,1.0	-0.019
500	ENSG00000125351.13	UPF3B	SE	91,44,63	1,0,0	129,47,262	1,0,3	185	74	0.537339	1	0.973,1.0,1.0	0.981,1.0,0.972	0.007
501	ENSG00000125351.13	UPF3B	SE	37,29,25	3,0,0	84,42,106	0,0,0	181	74	0.772649	1	0.835,1.0,1.0	1.0,1.0,1.0	-0.055
502	ENSG00000018610.15	STEEP1	SE	499487398	0,0,0	468361578	1,0,0	164	74	1	1	1.0,1.0,1.0	0.995,1.0,1.0	0.002
503	ENSG00000018610.15	STEEP1	SE	1008819757	0,3,0	856,801,1193	1,1,3	213	74	1	1	1.0,0.99,1.0	0.997,0.996,0.993	0.001
504	ENSG00000018610.15	STEEP1	SE	669523504	0,0,0	561516781	2,0,0	213	74	1	1	1.0,1.0,1.0	0.99,1.0,1.0	0.003
505	ENSG00000018610.15	STEEP1	SE	153154116	0,0,0	127108179	2,0,0	116	74	1	1	1.0,1.0,1.0	0.976,1.0,1.0	0.008
506	ENSG00000018610.15	STEEP1	SE	471421354	2,2,1	403372570	0,1,0	116	74	1	1	0.993,0.993,0.996	1.0,0.996,1.0	-0.005
507	ENSG00000077721.17	UBE2A	SE	1,1,2	65,93,69	1,1,0	58,43,35	196	74	1	1	0.006,0.004,0.011	0.006,0.009,0.0	0.002
508	ENSG00000077721.17	UBE2A	SE	157181129	0,0,1	132,91,77	13,9,7	164	74	1.61937e-12	1.41885e-09	1.0,1.0,0.983	0.821,0.82,0.832	0.17
509	ENSG00000005022.6	SLC25A5	SE	20170,16845,13375	0,1,1	25763,15942,20973	0,0,0	561	74	1	1	1.0,1.0,0.999	1.0,1.0,1.0	0
510	ENSG00000005022.6	SLC25A5	SE	8680,7185,5769	0,0,0	10819,7242,8840	0,0,2	215	74	1	1	1.0,1.0,1.0	1.0,1.0,0.999	0
511	ENSG00000077713.19	SLC25A43	SE	388325325	5,3,2	422277375	10,5,12	316	74	0.00352036	0.0994611	0.948,0.962,0.974	0.908,0.928,0.88	0.056
512	ENSG00000077713.19	SLC25A43	SE	269226236	0,1,0	298173253	2,0,0	316	74	1	1	1.0,0.981,1.0	0.972,1.0,1.0	0.003
513	ENSG00000077713.19	SLC25A43	SE	268226236	0,0,0	299174253	2,0,0	316	74	1	1	1.0,1.0,1.0	0.972,1.0,1.0	0.009
514	ENSG00000077713.19	SLC25A43	SE	198163171	0,1,0	217156236	2,0,0	247	74	1	1	1.0,0.98,1.0	0.97,1.0,1.0	0.003
515	ENSG00000077713.19	SLC25A43	SE	196152165	0,0,0	212151220	2,0,0	247	74	1	1	1.0,1.0,1.0	0.969,1.0,1.0	0.01
516	ENSG00000077713.19	SLC25A43	SE	292238234	7,7,3	299219301	9,4,10	247	74	0.436216	1	0.926,0.911,0.959	0.909,0.943,0.9	0.015
517	ENSG00000077713.19	SLC25A43	SE	313259258	1,0,0	331255346	0,0,0	247	74	1	1	0.989,1.0,1.0	1.0,1.0,1.0	-0.004
518	ENSG00000077713.19	SLC25A43	SE	311248252	0,0,0	326250330	1,1,0	247	74	1	1	1.0,1.0,1.0	0.99,0.987,1.0	0.008
519	ENSG00000077713.19	SLC25A43	SE	407334321	1,3,0	413318411	3,1,4	247	74	0.414348	1	0.992,0.971,1.0	0.976,0.99,0.969	0.009
520	ENSG00000077713.19	SLC25A43	SE	13,26,25	0,0,0	22,8,19	2,0,0	247	74	1	1	1.0,1.0,1.0	0.767,1.0,1.0	0.078
521	ENSG00000077713.19	SLC25A43	SE	25,42,38	7,7,3	21,12,23	9,4,10	247	74	0.0180722	0.302613	0.517,0.643,0.791	0.411,0.473,0.408	0.22
522	ENSG00000077713.19	SLC25A43	SE	14,25,25	0,0,0	20,8,19	1,1,0	247	74	1	1	1.0,1.0,1.0	0.857,0.706,1.0	0.146
523	ENSG00000077713.19	SLC25A43	SE	26,41,38	1,3,0	19,12,23	3,1,4	247	74	0.0118383	0.228549	0.886,0.804,1.0	0.655,0.782,0.633	0.207
524	ENSG00000077713.19	SLC25A43	SE	15,38,34	0,2,3	28,14,39	3,1,4	247	74	0.232447	1	1.0,0.851,0.772	0.737,0.807,0.745	0.111
525	ENSG00000077713.19	SLC25A43	SE	27,54,47	96,88,72	27,18,43	90,69,85	247	74	0.0729361	0.733454	0.078,0.155,0.164	0.082,0.072,0.132	0.037
526	ENSG00000101856.10	PGRMC1	SE	2868,2486,1946	5,1,4	2983,1884,3051	4,1,0	230	74	1	1	0.995,0.999,0.994	0.996,0.998,1.0	-0.002
529	ENSG00000147251.16	DOCK11	SE	0,0,1	2,0,0	0,0,0	1,0,0	113	74	1	1	0.0,NA,1.0	0.0,NA,NA	0.5
531	ENSG00000131725.14	WDR44	SE	11,7,10	0,0,1	3,7,14	0,2,2	108	74	0.129246	1	1.0,1.0,0.873	1.0,0.706,0.827	0.113
532	ENSG00000131725.14	WDR44	SE	11,16,11	0,0,0	5,7,15	0,0,2	149	74	1	1	1.0,1.0,1.0	1.0,1.0,0.788	0.071
533	ENSG00000131725.14	WDR44	SE	8,5,5	0,0,0	4,4,11	0,0,1	149	74	1	1	1.0,1.0,1.0	1.0,1.0,0.845	0.052
534	ENSG00000131725.14	WDR44	SE	69,79,37	0,0,0	79,61,86	0,0,1	714	74	1	1	1.0,1.0,1.0	1.0,1.0,0.899	0.034
535	ENSG00000131725.14	WDR44	SE	73,90,43	1,0,0	81,64,88	1,0,0	714	74	1	1	0.883,1.0,1.0	0.894,1.0,1.0	-0.004
537	ENSG00000131725.14	WDR44	SE	16,23,23	0,0,0	16,19,26	0,0,1	176	74	1	1	1.0,1.0,1.0	1.0,1.0,0.916	0.028
538	ENSG00000131725.14	WDR44	SE	0,0,1	8,13,11	2,0,0	5,3,17	129	74	1	1	0.0,0.0,0.05	0.187,0.0,0.0	-0.046
539	ENSG00000268104.3	SLC6A14	SE	2063,2325,1580	0,1,1	1623,1263,2045	1,0,0	240	74	1	1	1.0,0.999,0.998	0.998,1.0,1.0	0
540	ENSG00000268104.3	SLC6A14	SE	1673,1607,1192	10,7,0	1494,992,1848	2,1,0	206	74	0.869603	1	0.984,0.988,1.0	0.996,0.997,1.0	-0.007
541	ENSG00000268104.3	SLC6A14	SE	768723479	0,0,0	669357937	2,0,0	236	74	1	1	1.0,1.0,1.0	0.991,1.0,1.0	0.003
542	ENSG00000268104.3	SLC6A14	SE	2379,1933,1384	1,1,0	1809,976,2518	0,0,0	207	74	1	1	0.999,0.999,1.0	1.0,1.0,1.0	-0.001
543	ENSG00000268104.3	SLC6A14	SE	1746,1624,1234	2,5,0	1470,896,2072	3,0,4	303	74	1	1	0.995,0.988,1.0	0.992,1.0,0.992	0
544	ENSG00000268104.3	SLC6A14	SE	1531,1604,1039	0,0,0	1231,796,1529	1,0,0	200	74	1	1	1.0,1.0,1.0	0.998,1.0,1.0	0.001
545	ENSG00000268104.3	SLC6A14	SE	978,1055,625	0,0,0	829461947	2,0,0	193	74	1	1	1.0,1.0,1.0	0.994,1.0,1.0	0.002
546	ENSG00000268104.3	SLC6A14	SE	2423,2510,1606	2,2,3	1964,1106,2385	0,1,0	174	74	1	1	0.998,0.998,0.996	1.0,0.998,1.0	-0.002
547	ENSG00000268104.3	SLC6A14	SE	1726,1672,1108	90,79,71	1420,901,1917	101,64,102	242	74	0.159538	1	0.854,0.866,0.827	0.811,0.811,0.852	0.024
548	ENSG00000235244.5	DANT2	SE	2,1,1	2,0,1	0,1,3	1,2,3	234	74	0.837149	1	0.24,1.0,0.24	0.0,0.137,0.24	0.368
549	ENSG00000235244.5	DANT2	SE	9,9,10	0,0,0	7,3,2	0,0,1	145	74	1	1	1.0,1.0,1.0	1.0,1.0,0.505	0.165
550	ENSG00000235244.5	DANT2	SE	0,1,0	9,8,10	3,4,0	7,3,2	163	74	0.00131417	0.0506001	0.0,0.054,0.0	0.163,0.377,0.0	-0.162
555	ENSG00000101901.12	ALG13	SE	35,30,19	393367313	44,15,36	408355540	112	74	0.710094	1	0.056,0.051,0.039	0.067,0.027,0.042	0.003
556	ENSG00000101901.12	ALG13	SE	2,0,5	3,1,0	0,1,4	1,3,3	185	74	0.414248	1	0.211,0.0,1.0	0.0,0.118,0.348	0.248
558	ENSG00000101901.12	ALG13	SE	13,13,12	0,0,2	12,10,17	0,0,2	441	74	0.922614	1	1.0,1.0,0.502	1.0,1.0,0.588	-0.029
562	ENSG00000101901.12	ALG13	SE	0,1,1	1,4,0	0,0,1	2,1,3	126	74	1	1	0.0,0.128,1.0	0.0,0.0,0.164	0.321
563	ENSG00000101901.12	ALG13	SE	8,11,11	0,0,0	7,4,4	0,0,3	183	74	0.204492	1	1.0,1.0,1.0	1.0,1.0,0.35	0.217
564	ENSG00000101901.12	ALG13	SE	8,10,7	2,0,0	5,4,3	0,0,0	183	74	1	1	0.618,1.0,1.0	1.0,1.0,1.0	-0.127
565	ENSG00000101901.12	ALG13	SE	8,9,8	0,0,0	5,3,3	1,0,0	183	74	1	1	1.0,1.0,1.0	0.669,1.0,1.0	0.11
566	ENSG00000101901.12	ALG13	SE	0,0,10	2,0,0	1,1,2	0,0,0	139	74	1	1	0.0,NA,1.0	1.0,1.0,1.0	-0.5
567	ENSG00000101901.12	ALG13	SE	0,2,14	0,1,0	3,2,2	0,1,0	139	74	1	1	NA,0.516,1.0	1.0,0.516,1.0	-0.081
568	ENSG00000101901.12	ALG13	SE	6,1,6	0,0,0	1,8,3	1,0,0	175	74	1	1	1.0,1.0,1.0	0.297,1.0,1.0	0.234
570	ENSG00000101901.12	ALG13	SE	0,1,3	0,0,3	1,2,3	2,0,1	311	74	1	1	NA,1.0,0.192	0.106,1.0,0.417	0.088
574	ENSG00000077264.16	PAK3	SE	0,0,0	1,0,2	1,0,0	0,0,0	269	74	1	1	0.0,NA,0.0	1.0,NA,NA	-1
580	ENSG00000101935.12	AMMECR1	SE	1,1,0	10,21,9	1,0,0	29,22,25	148	74	1	1	0.048,0.023,0.0	0.017,0.0,0.0	0.018
581	ENSG00000101935.12	AMMECR1	SE	41,48,57	2,1,1	59,45,59	0,1,3	185	74	0.701506	1	0.891,0.95,0.958	1.0,0.947,0.887	-0.012
583	ENSG00000101844.18	ATG4A	SE	59,38,28	48,51,47	58,24,63	68,36,74	376	74	0.834963	1	0.195,0.128,0.105	0.144,0.116,0.144	0.008
584	ENSG00000101844.18	ATG4A	SE	111124114	0,6,2	137,97,161	0,0,0	146	74	0.0511018	0.586657	1.0,0.913,0.967	1.0,1.0,1.0	-0.04
585	ENSG00000101844.18	ATG4A	SE	119120118	2,1,0	130,86,167	0,0,0	153	74	1	1	0.966,0.983,1.0	1.0,1.0,1.0	-0.017
587	ENSG00000101843.19	PSMD10	SE	876930686	1,1,1	963,777,1337	4,7,4	173	74	0.924181	1	0.997,0.997,0.997	0.99,0.979,0.993	0.01
589	ENSG00000080561.14	MID2	SE	1573,1458,1086	2,1,0	1380,838,1355	0,0,1	790	74	1	1	0.987,0.993,1.0	1.0,1.0,0.992	-0.004
590	ENSG00000080561.14	MID2	SE	357264220	0,1,1	273178280	0,0,0	170	74	1	1	1.0,0.991,0.99	1.0,1.0,1.0	-0.006
594	ENSG00000147224.13	PRPS1	SE	659483365	1,1,0	668443603	1,0,0	258	74	1	1	0.995,0.993,1.0	0.995,1.0,1.0	-0.002
595	ENSG00000147224.13	PRPS1	SE	496359270	3,0,1	500331473	0,0,0	258	74	1	1	0.979,1.0,0.987	1.0,1.0,1.0	-0.011
596	ENSG00000147224.13	PRPS1	SE	82,42,50	3,0,1	77,48,50	0,0,0	173	74	0.423407	1	0.921,1.0,0.955	1.0,1.0,1.0	-0.041
597	ENSG00000147224.13	PRPS1	SE	356231200	2,0,2	371224286	1,0,0	173	74	1	1	0.987,1.0,0.977	0.994,1.0,1.0	-0.01
598	ENSG00000147224.13	PRPS1	SE	244166145	0,1,0	244160180	0,0,0	173	74	1	1	1.0,0.986,1.0	1.0,1.0,1.0	-0.005
599	ENSG00000147224.13	PRPS1	SE	185100103	2,0,2	198108152	1,0,0	171	74	0.506951	1	0.976,1.0,0.957	0.988,1.0,1.0	-0.018
600	ENSG00000147224.13	PRPS1	SE	309247188	0,1,0	395232287	0,0,0	199	74	1	1	1.0,0.989,1.0	1.0,1.0,1.0	-0.004
606	ENSG00000147224.13	PRPS1	SE	0,0,2	191123103	1,0,0	210121165	172	74	1	1	0.0,0.0,0.008	0.002,0.0,0.0	0.002
608	ENSG00000133138.20	TBC1D8B	SE	2,4,2	0,0,0	4,0,1	1,0,0	224	74	1	1	1.0,1.0,1.0	0.569,NA,1.0	0.216
609	ENSG00000133138.20	TBC1D8B	SE	1,1,0	0,0,0	3,0,0	1,0,0	206	74	1	1	1.0,1.0,NA	0.519,NA,NA	0.481
615	ENSG00000231728.5	TMSB15B-AS1	SE	1,1,3	0,0,0	3,1,5	0,0,1	213	74	1	1	1.0,1.0,1.0	1.0,1.0,0.635	0.122
616	ENSG00000231728.5	TMSB15B-AS1	SE	0,1,3	1,0,0	3,2,5	0,0,0	213	74	1	1	0.0,1.0,1.0	1.0,1.0,1.0	-0.333
620	ENSG00000123562.18	MORF4L2	SE	4511,4285,3617	7,3,8	4103,2714,4816	8,9,13	176	74	1	1	0.996,0.998,0.995	0.995,0.992,0.994	0.003
621	ENSG00000123562.18	MORF4L2	SE	5171,4939,4185	47,48,34	4700,3196,5601	106,82,180	176	74	0	0	0.979,0.977,0.981	0.949,0.942,0.929	0.039
622	ENSG00000123562.18	MORF4L2	SE	4543,4239,3607	7,3,8	4148,2634,4828	8,9,13	196	74	1	1	0.996,0.998,0.994	0.995,0.991,0.993	0.003
623	ENSG00000123562.18	MORF4L2	SE	4594,4340,3718	47,48,34	4257,2696,4953	106,82,180	196	74	0	0	0.974,0.972,0.976	0.938,0.925,0.912	0.049
624	ENSG00000123562.18	MORF4L2	SE	5286,4869,4135	7,3,8	4976,3155,5710	8,9,13	227	74	1	1	0.996,0.998,0.994	0.995,0.991,0.993	0.003
625	ENSG00000123562.18	MORF4L2	SE	5625,5181,4390	47,48,34	5390,3505,6185	106,82,180	227	74	3.33067e-16	4.64758e-13	0.975,0.972,0.977	0.943,0.933,0.918	0.043
626	ENSG00000123562.18	MORF4L2	SE	880937713	47,48,34	746536874	106,82,180	123	74	0	0	0.918,0.922,0.927	0.809,0.797,0.745	0.139
627	ENSG00000123562.18	MORF4L2	SE	1142,1210,932	938938804	967,744,1166	838,716,1109	123	74	0.172651	1	0.423,0.437,0.411	0.41,0.385,0.387	0.03
628	ENSG00000123562.18	MORF4L2	SE	942987763	123153169	787576937	159113201	123	74	0.0675208	0.69906	0.822,0.795,0.731	0.749,0.754,0.737	0.036
629	ENSG00000123562.18	MORF4L2	SE	1128,1166,887	603549441	1012,701,1166	696537789	123	74	0.000167989	0.011414	0.53,0.561,0.548	0.467,0.44,0.471	0.087
630	ENSG00000123562.18	MORF4L2	SE	4270,4377,3643	0,2,2	4148,3832,5029	5,2,4	164	74	1	1	1.0,0.999,0.999	0.997,0.999,0.998	0.001
631	ENSG00000172465.14	TCEAL1	SE	246335253	2,0,1	126,95,179	0,0,0	142	74	1	1	0.985,1.0,0.992	1.0,1.0,1.0	-0.008
632	ENSG00000172465.14	TCEAL1	SE	381503369	3,1,2	202162284	4,1,0	142	74	0.888984	1	0.985,0.996,0.99	0.963,0.988,1.0	0.007
633	ENSG00000172465.14	TCEAL1	SE	264315229	3,1,2	137108192	4,1,0	154	74	0.633759	1	0.977,0.993,0.982	0.943,0.981,1.0	0.009
634	ENSG00000196507.11	TCEAL3	SE	499516408	0,0,2	427235419	0,0,0	144	74	1	1	1.0,1.0,0.991	1.0,1.0,1.0	-0.003
635	ENSG00000196507.11	TCEAL3	SE	725763615	5,0,0	673344608	5,1,1	144	74	1	1	0.987,1.0,1.0	0.986,0.994,0.997	0.003
636	ENSG00000196507.11	TCEAL3	SE	359374288	0,0,1	336170286	3,1,0	144	74	1	1	1.0,1.0,0.993	0.983,0.989,1.0	0.007
637	ENSG00000133142.19	TCEAL4	SE	86,71,52	678585473	91,48,93	676320978	323	74	0.972132	1	0.028,0.027,0.025	0.03,0.033,0.021	-0.001
638	ENSG00000133142.19	TCEAL4	SE	1282,1200,987	9,7,6	1216,580,1684	8,4,5	507	74	0.415352	1	0.954,0.962,0.96	0.957,0.955,0.98	-0.005
639	ENSG00000133142.19	TCEAL4	SE	1270,1189,980	2,0,0	1205,567,1663	0,0,0	507	74	1	1	0.989,1.0,1.0	1.0,1.0,1.0	-0.004
640	ENSG00000133142.19	TCEAL4	SE	1220,1142,950	2,0,0	1147,541,1617	0,0,0	396	74	1	1	0.991,1.0,1.0	1.0,1.0,1.0	-0.003
641	ENSG00000133142.19	TCEAL4	SE	1220,1142,950	9,7,6	1147,541,1618	8,4,5	396	74	0.41664	1	0.962,0.968,0.967	0.964,0.962,0.984	-0.004
642	ENSG00000133142.19	TCEAL4	SE	179153128	0,1,3	169,85,197	1,0,0	230	74	0.447808	1	1.0,0.98,0.932	0.982,1.0,1.0	-0.023
643	ENSG00000133142.19	TCEAL4	SE	1166,1108,928	2,0,0	1107,522,1572	0,0,0	147	74	1	1	0.997,1.0,1.0	1.0,1.0,1.0	-0.001
644	ENSG00000133142.19	TCEAL4	SE	1828,1676,1381	9,7,6	1750,834,2531	8,4,5	147	74	1	1	0.99,0.992,0.991	0.991,0.991,0.996	-0.002
645	ENSG00000133142.19	TCEAL4	SE	822712581	0,1,3	815,391,1147	1,0,0	147	74	1	1	1.0,0.997,0.99	0.998,1.0,1.0	-0.004
646	ENSG00000166681.14	BEX3	SE	2579,2156,1312	45,28,29	2468,1424,1848	37,28,24	153	74	0.609315	1	0.965,0.974,0.956	0.97,0.961,0.974	-0.003
647	ENSG00000166681.14	BEX3	SE	3420,2926,1821	57,45,23	3340,1898,2549	49,31,33	153	74	0.788133	1	0.967,0.969,0.975	0.971,0.967,0.974	0
648	ENSG00000102409.10	BEX4	SE	68,64,66	6,4,2	41,35,56	2,1,0	157	74	0.0094586	0.196124	0.842,0.883,0.94	0.906,0.943,1.0	-0.061
649	ENSG00000239407.5	ENSG00000239407	SE	51,42,42	0,1,1	36,36,58	0,0,0	185	74	1	1	1.0,0.944,0.944	1.0,1.0,1.0	-0.037
650	ENSG00000158301.20	GPRASP2	SE	44,43,22	2,0,0	43,22,45	0,1,0	201	74	1	1	0.89,1.0,1.0	1.0,0.89,1.0	0
651	ENSG00000158301.20	GPRASP2	SE	40,55,36	2,0,0	46,27,53	0,1,0	162	74	1	1	0.901,1.0,1.0	1.0,0.925,1.0	-0.008
652	ENSG00000158301.20	GPRASP2	SE	63,73,46	0,2,1	73,40,61	0,1,0	142	74	0.518994	1	1.0,0.95,0.96	1.0,0.954,1.0	-0.015
653	ENSG00000271147.8	ARMCX5-GPRASP2	SE	94,136,94	56,36,37	132,83,133	46,25,54	187	74	0.614577	1	0.399,0.599,0.501	0.532,0.568,0.494	-0.032
654	ENSG00000271147.8	ARMCX5-GPRASP2	SE	68,107,65	10,5,3	103,52,80	9,3,9	187	74	0.60644	1	0.729,0.894,0.896	0.819,0.873,0.779	0.016
655	ENSG00000271147.8	ARMCX5-GPRASP2	SE	109,96,83	0,0,0	112,69,120	0,0,1	120	74	1	1	1.0,1.0,1.0	1.0,1.0,0.987	0.004
656	ENSG00000271147.8	ARMCX5-GPRASP2	SE	58,42,32	27,25,43	57,26,60	22,25,35	120	74	0.52773	1	0.57,0.509,0.315	0.615,0.391,0.514	-0.042
657	ENSG00000271147.8	ARMCX5-GPRASP2	SE	42,28,19	1,1,0	37,18,39	0,0,0	120	74	1	1	0.963,0.945,1.0	1.0,1.0,1.0	-0.031
658	ENSG00000271147.8	ARMCX5-GPRASP2	SE	13,18,7	5,2,0	21,7,19	5,0,1	120	74	0.570125	1	0.616,0.847,1.0	0.721,1.0,0.921	-0.06
659	ENSG00000271147.8	ARMCX5-GPRASP2	SE	53,63,48	27,25,43	71,34,58	22,25,35	172	74	0.700543	1	0.458,0.52,0.324	0.581,0.369,0.416	-0.021
660	ENSG00000271147.8	ARMCX5-GPRASP2	SE	137149128	18,18,14	175,96,152	23,11,22	172	74	0.679149	1	0.766,0.781,0.797	0.766,0.79,0.748	0.013
661	ENSG00000271147.8	ARMCX5-GPRASP2	SE	217178206	1,1,0	192127212	0,0,0	246	74	1	1	0.985,0.982,1.0	1.0,1.0,1.0	-0.011
662	ENSG00000271147.8	ARMCX5-GPRASP2	SE	208171177	0,1,0	193113199	0,0,0	246	74	1	1	1.0,0.981,1.0	1.0,1.0,1.0	-0.006
663	ENSG00000271147.8	ARMCX5-GPRASP2	SE	0,0,1	56,49,54	0,0,1	45,23,63	124	74	1	1	0.0,0.0,0.011	0.0,0.0,0.009	0.001
664	ENSG00000271147.8	ARMCX5-GPRASP2	SE	110106101	4,3,5	83,55,124	6,2,5	208	74	0.527711	1	0.907,0.926,0.878	0.831,0.907,0.898	0.025
665	ENSG00000271147.8	ARMCX5-GPRASP2	SE	107,103,96	27,26,34	81,53,119	11,18,22	208	74	0.20437	1	0.585,0.585,0.501	0.724,0.512,0.658	-0.074
666	ENSG00000271147.8	ARMCX5-GPRASP2	SE	62,72,66	0,0,0	56,41,56	1,0,0	142	74	1	1	1.0,1.0,1.0	0.967,1.0,1.0	0.011
669	ENSG00000166432.16	ZMAT1	SE	2,18,3	1,2,3	5,1,9	0,2,1	525	74	0.810816	1	0.22,0.559,0.124	1.0,0.066,0.559	-0.241
670	ENSG00000166432.16	ZMAT1	SE	2,5,2	0,0,0	0,3,1	1,0,0	140	74	1	1	1.0,1.0,1.0	0.0,1.0,1.0	0.333
671	ENSG00000166432.16	ZMAT1	SE	4,8,4	0,0,0	0,7,5	1,0,0	143	74	1	1	1.0,1.0,1.0	0.0,1.0,1.0	0.333
673	ENSG00000257529.5	RPL36A-HNRNPH2	SE	14117,15933,13830	0,2,6	13050,11899,18570	2,2,1	197	74	1	1	1.0,1.0,0.999	1.0,1.0,1.0	0
674	ENSG00000241343.10	RPL36A	SE	22,14,27	10095,10974,9528	23,10,26	9391,8119,13148	120	74	1	1	0.001,0.001,0.002	0.002,0.001,0.001	0
675	ENSG00000241343.10	RPL36A	SE	24578,27806,23999	25,18,32	22730,20679,33068	19,15,23	197	74	1	1	0.997,0.998,0.996	0.998,0.998,0.998	-0.001
690	ENSG00000126953.8	TIMM8A	SE	133,108,80	158118104	136116137	150,95,161	415	74	0.300761	1	0.131,0.14,0.121	0.139,0.179,0.132	-0.019
691	ENSG00000102387.16	TAF7L	SE	1,1,2	1,0,0	4,0,4	0,0,1	296	74	1	1	0.2,1.0,1.0	1.0,NA,0.5	-0.017
694	ENSG00000102362.16	SYTL4	SE	285207162	0,0,1	352266463	0,0,0	253	74	1	1	1.0,1.0,0.979	1.0,1.0,1.0	-0.007
695	ENSG00000102362.16	SYTL4	SE	163,134,84	2,0,0	242146269	0,3,0	176	74	1	1	0.972,1.0,1.0	1.0,0.953,1.0	0.006
696	ENSG00000102362.16	SYTL4	SE	55,50,35	22,15,7	78,40,127	13,15,14	167	74	0.127244	1	0.526,0.596,0.689	0.727,0.542,0.801	-0.086
697	ENSG00000102362.16	SYTL4	SE	39,32,21	1,0,0	48,27,88	2,0,1	167	74	0.709777	1	0.945,1.0,1.0	0.914,1.0,0.975	0.019
698	ENSG00000102362.16	SYTL4	SE	49,44,24	7,5,1	56,36,101	3,6,9	167	74	0.852346	1	0.756,0.796,0.914	0.892,0.727,0.833	0.005
699	ENSG00000102362.16	SYTL4	SE	29,25,15	1,0,0	34,18,32	2,0,1	150	74	0.455354	1	0.935,1.0,1.0	0.893,1.0,0.94	0.034
700	ENSG00000102362.16	SYTL4	SE	45,33,23	7,5,1	35,24,52	3,6,9	150	74	0.500682	1	0.76,0.765,0.919	0.852,0.664,0.74	0.063
701	ENSG00000102362.16	SYTL4	SE	27,28,22	4,0,0	51,16,59	0,0,2	150	74	0.688077	1	0.769,1.0,1.0	1.0,1.0,0.936	-0.056
702	ENSG00000102362.16	SYTL4	SE	43,36,30	14,12,3	52,22,79	8,9,15	150	74	0.713797	1	0.602,0.597,0.831	0.762,0.547,0.722	0
703	ENSG00000102362.16	SYTL4	SE	2,0,0	4,0,0	1,0,0	0,0,2	217	74	1	1	0.146,NA,NA	1.0,NA,0.0	-0.354
704	ENSG00000102362.16	SYTL4	SE	15,18,9	14,12,3	23,17,28	8,9,15	162	74	0.339223	1	0.329,0.407,0.578	0.568,0.463,0.46	-0.059
705	ENSG00000102362.16	SYTL4	SE	17,27,17	22,17,16	42,20,43	20,9,37	162	74	0.167657	1	0.261,0.42,0.327	0.49,0.504,0.347	-0.111
711	ENSG00000234161.1	PABPC5-AS1	SE	1,7,7	0,0,0	1,6,7	0,0,1	143	74	1	1	1.0,1.0,1.0	1.0,1.0,0.784	0.072
712	ENSG00000188419.14	CHM	SE	30,54,22	0,0,0	35,29,68	1,0,1	235	74	1	1	1.0,1.0,1.0	0.917,1.0,0.955	0.043
713	ENSG00000188419.14	CHM	SE	26,48,20	0,2,0	27,25,55	1,0,0	235	74	1	1	1.0,0.883,1.0	0.895,1.0,1.0	-0.004
714	ENSG00000188419.14	CHM	SE	17,9,12	0,2,0	13,10,23	1,0,0	173	74	1	1	1.0,0.658,1.0	0.848,1.0,1.0	-0.063
715	ENSG00000188419.14	CHM	SE	22,15,14	1,0,0	20,14,35	0,0,0	173	74	1	1	0.904,1.0,1.0	1.0,1.0,1.0	-0.032
716	ENSG00000188419.14	CHM	SE	42,60,32	0,0,0	38,36,61	1,1,0	138	74	1	1	1.0,1.0,1.0	0.953,0.951,1.0	0.032
717	ENSG00000188419.14	CHM	SE	24,25,18	0,0,3	30,25,36	0,0,0	199	74	0.603235	1	1.0,1.0,0.691	1.0,1.0,1.0	-0.103
718	ENSG00000188419.14	CHM	SE	45,45,43	0,0,0	43,36,59	0,0,3	199	74	0.827219	1	1.0,1.0,1.0	1.0,1.0,0.88	0.04
719	ENSG00000188419.14	CHM	SE	57,86,58	1,0,1	58,66,92	2,3,1	147	74	1	1	0.966,1.0,0.967	0.936,0.917,0.979	0.034
720	ENSG00000188419.14	CHM	SE	49,63,56	0,0,0	68,63,64	0,0,1	141	74	1	1	1.0,1.0,1.0	1.0,1.0,0.971	0.01
721	ENSG00000155008.16	APOOL	SE	40,57,34	3,1,3	72,41,72	2,0,0	179	74	0.00589513	0.142236	0.846,0.959,0.824	0.937,1.0,1.0	-0.103
722	ENSG00000155008.16	APOOL	SE	37,29,28	1,0,0	43,23,74	0,0,3	173	74	0.533617	1	0.941,1.0,1.0	1.0,1.0,0.913	0.009
723	ENSG00000155008.16	APOOL	SE	90,86,80	1,0,0	144,94,151	0,0,0	192	74	1	1	0.972,1.0,1.0	1.0,1.0,1.0	-0.009
724	ENSG00000165259.14	HDX	SE	5,25,16	0,2,2	6,5,10	0,0,1	128	74	0.24958	1	1.0,0.878,0.822	1.0,1.0,0.853	-0.051
725	ENSG00000165259.14	HDX	SE	31,44,43	0,1,1	11,8,23	2,0,0	221	74	1	1	1.0,0.936,0.935	0.648,1.0,1.0	0.074
726	ENSG00000165259.14	HDX	SE	39,46,52	0,0,6	11,7,30	0,0,1	221	74	0.0186115	0.308962	1.0,1.0,0.744	1.0,1.0,0.909	-0.055
727	ENSG00000165259.14	HDX	SE	4,17,24	0,0,6	3,2,3	0,0,1	183	74	0.0124912	0.236021	1.0,1.0,0.618	1.0,1.0,0.548	0.023
728	ENSG00000165259.14	HDX	SE	5,11,14	0,0,0	2,2,4	1,0,0	183	74	1	1	1.0,1.0,1.0	0.447,1.0,1.0	0.184
729	ENSG00000165259.14	HDX	SE	6,20,27	10,6,13	2,3,4	1,0,8	183	74	0.906429	1	0.195,0.574,0.456	0.447,1.0,0.168	-0.13
730	ENSG00000165259.14	HDX	SE	6,2,0	10,6,13	3,0,0	1,0,8	157	74	1	1	0.22,0.136,0.0	0.586,NA,0.0	-0.174
731	ENSG00000165259.14	HDX	SE	6,2,0	1,9,13	2,0,2	0,1,2	157	74	0.762563	1	0.739,0.095,0.0	1.0,0.0,0.32	-0.162
732	ENSG00000072133.11	RPS6KA6	SE	46,43,45	0,0,0	50,48,116	2,0,0	215	74	1	1	1.0,1.0,1.0	0.896,1.0,1.0	0.035
733	ENSG00000072133.11	RPS6KA6	SE	21,10,26	2,0,0	30,36,104	0,0,2	236	74	1	1	0.767,1.0,1.0	1.0,1.0,0.942	-0.058
734	ENSG00000072133.11	RPS6KA6	SE	10,6,6	0,2,1	16,11,51	0,0,1	163	74	0.61855	1	1.0,0.577,0.731	1.0,1.0,0.959	-0.217
735	ENSG00000072133.11	RPS6KA6	SE	17,31,18	0,1,0	41,39,90	0,0,0	217	74	1	1	1.0,0.914,1.0	1.0,1.0,1.0	-0.029
736	ENSG00000072133.11	RPS6KA6	SE	19,28,27	0,0,0	34,28,107	0,0,2	154	74	1	1	1.0,1.0,1.0	1.0,1.0,0.963	0.012
737	ENSG00000072133.11	RPS6KA6	SE	25,19,32	0,0,0	30,23,61	1,0,8	156	74	9.7045e-05	0.00755417	1.0,1.0,1.0	0.934,1.0,0.783	0.094
739	ENSG00000072133.11	RPS6KA6	SE	0,1,1	0,11,11	1,2,3	9,5,16	186	74	1	1	NA,0.035,0.035	0.042,0.137,0.069	-0.048
740	ENSG00000072133.11	RPS6KA6	SE	2,0,0	0,1,0	1,4,1	0,0,2	170	74	1	1	1.0,0.0,NA	1.0,1.0,0.179	-0.226
742	ENSG00000289132.1	ENSG00000289132	SE	0,2,2	0,6,3	1,6,0	0,0,0	187	74	1	1	NA,0.117,0.209	1.0,1.0,NA	-0.837
743	ENSG00000289132.1	ENSG00000289132	SE	0,2,2	0,0,4	1,5,0	0,1,1	177	74	1	1	NA,1.0,0.173	1.0,0.676,0.0	0.028
745	ENSG00000187325.5	TAF9B	SE	90,62,67	0,0,0	128,88,129	0,0,2	209	74	1	1	1.0,1.0,1.0	1.0,1.0,0.958	0.014
746	ENSG00000248503.3	ENSG00000248503	SE	6,9,2	7,8,3	3,4,4	3,3,4	118	74	0.704149	1	0.35,0.414,0.295	0.385,0.455,0.385	-0.055
747	ENSG00000131174.7	COX7B	SE	27,36,39	2488,2720,2223	40,27,42	1970,1773,2727	198	74	1	1	0.004,0.005,0.007	0.008,0.006,0.006	-0.001
748	ENSG00000131174.7	COX7B	SE	18,18,22	35,28,22	30,22,28	35,19,27	198	74	0.133535	1	0.161,0.194,0.272	0.243,0.302,0.279	-0.066
749	ENSG00000131174.7	COX7B	SE	6644,6795,5754	12,13,9	5335,4469,6985	11,10,19	199	74	1	1	0.995,0.995,0.996	0.994,0.994,0.993	0.002
750	ENSG00000131174.7	COX7B	SE	4109,4037,3484	12,13,9	3316,2653,4214	11,10,19	192	74	1	1	0.992,0.992,0.993	0.991,0.99,0.988	0.003
751	ENSG00000102158.22	MAGT1	SE	372345299	1,7,3	412266540	0,1,5	165	74	0.164754	1	0.994,0.957,0.978	1.0,0.992,0.98	-0.014
752	ENSG00000102158.22	MAGT1	SE	168123106	2,0,1	149,79,225	0,1,0	165	74	1	1	0.974,1.0,0.979	1.0,0.973,1.0	-0.007
753	ENSG00000102158.22	MAGT1	SE	255248226	0,2,0	307213379	0,0,0	165	74	1	1	1.0,0.982,1.0	1.0,1.0,1.0	-0.006
754	ENSG00000102158.22	MAGT1	SE	1,9,4	2,0,1	0,2,5	0,1,0	149	74	1	1	0.199,1.0,0.665	NA,0.498,1.0	-0.128
755	ENSG00000102158.22	MAGT1	SE	205226196	1,2,1	268190323	5,2,8	149	74	0.010702	0.21373	0.99,0.982,0.99	0.964,0.979,0.952	0.022
756	ENSG00000102158.22	MAGT1	SE	548564380	0,0,1	626424687	0,1,0	138	74	1	1	1.0,1.0,0.995	1.0,0.996,1.0	0
757	ENSG00000102158.22	MAGT1	SE	542559396	0,4,1	623423723	4,2,1	164	74	1	1	1.0,0.984,0.994	0.986,0.99,0.997	0.002
758	ENSG00000102158.22	MAGT1	SE	596579451	0,1,0	617475872	0,1,0	215	74	1	1	1.0,0.995,1.0	1.0,0.994,1.0	0
759	ENSG00000102158.22	MAGT1	SE	574495397	0,0,0	629365794	0,0,2	215	74	1	1	1.0,1.0,1.0	1.0,1.0,0.993	0.002
760	ENSG00000102158.22	MAGT1	SE	1349,1357,1116	3,0,1	1393,1106,1601	0,0,0	244	74	1	1	0.993,1.0,0.997	1.0,1.0,1.0	-0.003
761	ENSG00000102158.22	MAGT1	SE	4,4,0	8,6,11	2,2,4	5,2,4	119	74	0.262813	1	0.237,0.293,0.0	0.199,0.383,0.383	-0.145
762	ENSG00000102158.22	MAGT1	SE	3,6,3	399395329	3,6,3	395305421	119	74	1	1	0.005,0.009,0.006	0.005,0.012,0.004	0
763	ENSG00000102158.22	MAGT1	SE	21,16,18	399395329	11,4,7	395305421	170	74	0.000682688	0.0316561	0.022,0.017,0.023	0.012,0.006,0.007	0.012
764	ENSG00000102158.22	MAGT1	SE	14,10,7	0,2,3	6,2,5	1,4,1	170	74	0.158597	1	1.0,0.685,0.504	0.723,0.179,0.685	0.201
769	ENSG00000102390.11	PBDC1	SE	258225230	0,0,0	353199317	0,0,1	134	74	1	1	1.0,1.0,1.0	1.0,1.0,0.994	0.002
770	ENSG00000102390.11	PBDC1	SE	467392323	7,14,6	480288551	13,4,15	186	74	0.862603	1	0.964,0.918,0.955	0.936,0.966,0.936	0
771	ENSG00000225470.8	JPX	SE	139,111,88	3,0,0	123,77,150	0,0,2	153	74	1	1	0.957,1.0,1.0	1.0,1.0,0.973	-0.005
772	ENSG00000225470.8	JPX	SE	110,87,65	0,0,0	102,64,122	1,0,0	153	74	1	1	1.0,1.0,1.0	0.98,1.0,1.0	0.007
774	ENSG00000225470.8	JPX	SE	110,87,58	0,0,0	98,73,145	0,0,3	172	74	1	1	1.0,1.0,1.0	1.0,1.0,0.954	0.015
775	ENSG00000225470.8	JPX	SE	239190146	1,2,2	212150279	3,0,5	450	74	0.499953	1	0.975,0.94,0.923	0.921,1.0,0.902	0.005
776	ENSG00000225470.8	JPX	SE	239190147	0,0,0	211150279	0,0,3	450	74	0.618156	1	1.0,1.0,1.0	1.0,1.0,0.939	0.02
777	ENSG00000225470.8	JPX	SE	241192146	4,2,0	213151278	1,2,5	450	74	0.593444	1	0.908,0.94,1.0	0.972,0.925,0.901	0.017
778	ENSG00000225470.8	JPX	SE	242190150	34,28,25	213151278	26,15,32	450	74	0.134121	1	0.539,0.527,0.497	0.574,0.623,0.588	-0.074
779	ENSG00000225470.8	JPX	SE	241190146	5,4,2	212150279	5,2,4	450	74	0.829148	1	0.888,0.887,0.923	0.875,0.925,0.92	-0.007
780	ENSG00000225470.8	JPX	SE	239190146	0,0,0	211150279	1,0,1	450	74	1	1	1.0,1.0,1.0	0.972,1.0,0.979	0.016
781	ENSG00000225470.8	JPX	SE	239190146	0,0,1	211150278	0,0,0	450	74	1	1	1.0,1.0,0.96	1.0,1.0,1.0	-0.013
782	ENSG00000225470.8	JPX	SE	2,6,3	34,28,25	4,7,10	26,15,32	145	74	0.0293734	0.414323	0.029,0.099,0.058	0.073,0.192,0.138	-0.072
783	ENSG00000225470.8	JPX	SE	1,3,2	5,4,2	5,0,8	5,2,4	145	74	0.299933	1	0.093,0.277,0.338	0.338,0.0,0.505	-0.045
784	ENSG00000225470.8	JPX	SE	1,4,1	3,0,4	2,7,6	2,1,0	145	74	0.0256784	0.380762	0.145,1.0,0.113	0.338,0.781,1.0	-0.287
785	ENSG00000225470.8	JPX	SE	0,1,0	2,0,0	3,0,4	1,0,1	145	74	1	1	0.0,1.0,NA	0.605,NA,0.671	-0.138
786	ENSG00000225470.8	JPX	SE	1,4,1	34,28,25	1,6,8	26,15,32	141	74	0.0131534	0.24418	0.015,0.07,0.021	0.02,0.174,0.116	-0.068
787	ENSG00000225470.8	JPX	SE	0,0,0	0,0,1	1,0,3	0,0,0	141	74	1	1	NA,NA,0.0	1.0,NA,1.0	-1
788	ENSG00000225470.8	JPX	SE	0,1,0	5,4,2	2,0,6	5,2,4	141	74	0.000668718	0.0311425	0.0,0.116,0.0	0.174,0.0,0.44	-0.166
790	ENSG00000225470.8	JPX	SE	1,4,1	3,0,4	1,6,6	2,1,0	141	74	0.0592992	0.644491	0.149,1.0,0.116	0.208,0.759,1.0	-0.234
791	ENSG00000225470.8	JPX	SE	0,1,0	2,0,0	2,0,4	1,0,1	141	74	1	1	0.0,1.0,NA	0.512,NA,0.677	-0.095
793	ENSG00000225470.8	JPX	SE	0,0,1	1,4,1	1,0,0	1,7,5	218	74	1	1	0.0,0.0,0.253	0.253,0.0,0.0	0
794	ENSG00000225470.8	JPX	SE	5,6,2	34,28,25	2,7,6	26,15,32	172	74	0.459275	1	0.06,0.084,0.033	0.032,0.167,0.075	-0.032
795	ENSG00000225470.8	JPX	SE	4,4,1	5,4,2	4,5,6	5,2,4	172	74	0.323215	1	0.256,0.301,0.177	0.256,0.518,0.392	-0.144
796	ENSG00000225470.8	JPX	SE	3,6,2	3,0,4	3,6,1	2,1,0	172	74	0.224995	1	0.301,1.0,0.177	0.392,0.721,1.0	-0.212
797	ENSG00000225470.8	JPX	SE	2,4,1	2,0,0	5,4,1	1,0,1	172	74	0.534933	1	0.301,1.0,1.0	0.683,1.0,0.301	0.106
798	ENSG00000225470.8	JPX	SE	95,81,59	5,4,2	62,54,106	5,2,4	196	74	0.89554	1	0.878,0.884,0.918	0.824,0.911,0.909	0.012
799	ENSG00000225470.8	JPX	SE	69,55,45	0,0,0	47,40,79	1,0,0	196	74	1	1	1.0,1.0,1.0	0.947,1.0,1.0	0.018
800	ENSG00000225470.8	JPX	SE	69,54,42	0,0,0	49,41,78	1,0,1	196	74	1	1	1.0,1.0,1.0	0.949,1.0,0.967	0.028
801	ENSG00000225470.8	JPX	SE	71,56,45	0,0,1	50,40,83	0,0,0	196	74	1	1	1.0,1.0,0.944	1.0,1.0,1.0	-0.019
802	ENSG00000225470.8	JPX	SE	69,56,44	2,0,0	47,40,78	0,0,1	196	74	1	1	0.929,1.0,1.0	1.0,1.0,0.967	-0.013
803	ENSG00000225470.8	JPX	SE	64,53,34	0,0,0	36,39,76	1,0,0	196	74	1	1	1.0,1.0,1.0	0.931,1.0,1.0	0.023
804	ENSG00000225470.8	JPX	SE	39,26,22	0,0,0	23,26,48	1,0,0	196	74	1	1	1.0,1.0,1.0	0.897,1.0,1.0	0.034
805	ENSG00000225470.8	JPX	SE	64,53,38	2,0,0	38,40,74	1,0,1	196	74	1	1	0.924,1.0,1.0	0.935,1.0,0.965	0.008
806	ENSG00000225470.8	JPX	SE	38,26,21	0,0,0	25,27,46	0,0,1	196	74	1	1	1.0,1.0,1.0	1.0,1.0,0.946	0.018
808	ENSG00000225470.8	JPX	SE	62,57,35	0,1,0	37,46,79	2,0,3	196	74	0.149973	1	1.0,0.956,1.0	0.875,1.0,0.909	0.057
810	ENSG00000225470.8	JPX	SE	62,55,36	0,0,1	37,41,74	3,0,0	196	74	0.803465	1	1.0,1.0,0.931	0.823,1.0,1.0	0.036
811	ENSG00000225470.8	JPX	SE	40,39,30	5,4,2	26,24,50	5,2,4	172	74	0.894199	1	0.775,0.807,0.866	0.691,0.838,0.843	0.025
812	ENSG00000225470.8	JPX	SE	40,39,29	0,1,0	27,24,50	2,0,3	172	74	0.0654972	0.687055	1.0,0.944,1.0	0.853,1.0,0.878	0.071
813	ENSG00000225470.8	JPX	SE	3,1,2	2,0,0	15,2,7	1,0,1	200	74	0.593937	1	0.357,1.0,1.0	0.847,1.0,0.721	-0.07
814	ENSG00000225470.8	JPX	SE	4,1,3	26,27,17	14,2,9	15,14,28	200	74	0.00123458	0.0482505	0.054,0.014,0.061	0.257,0.05,0.106	-0.095
815	ENSG00000225470.8	JPX	SE	3,1,2	26,27,17	12,1,8	15,14,28	197	74	0.000879572	0.038399	0.042,0.014,0.042	0.231,0.026,0.097	-0.085
816	ENSG00000225470.8	JPX	SE	25,28,26	0,0,0	18,25,16	1,0,0	151	74	1	1	1.0,1.0,1.0	0.898,1.0,1.0	0.034
817	ENSG00000225470.8	JPX	SE	10,8,4	0,0,0	6,2,7	1,0,1	151	74	1	1	1.0,1.0,1.0	0.746,1.0,0.774	0.16
818	ENSG00000225470.8	JPX	SE	14,15,6	0,0,1	14,8,10	0,0,0	151	74	1	1	1.0,1.0,0.746	1.0,1.0,1.0	-0.085
819	ENSG00000225470.8	JPX	SE	7,4,2	0,0,0	2,0,4	0,0,1	151	74	1	1	1.0,1.0,1.0	1.0,NA,0.662	0.169
822	ENSG00000225470.8	JPX	SE	46,51,41	0,1,3	28,37,40	0,0,1	151	74	0.517193	1	1.0,0.962,0.87	1.0,1.0,0.951	-0.04
823	ENSG00000225470.8	JPX	SE	31,31,19	0,0,0	16,14,31	2,1,0	151	74	0.819245	1	1.0,1.0,1.0	0.797,0.873,1.0	0.11
825	ENSG00000225470.8	JPX	SE	35,38,21	2,2,3	24,20,34	3,0,5	151	74	0.713317	1	0.896,0.903,0.774	0.797,1.0,0.769	0.002
826	ENSG00000225470.8	JPX	SE	536429356	2,2,3	441273553	3,0,5	1803	74	0.695329	1	0.917,0.898,0.83	0.858,1.0,0.819	-0.011
827	ENSG00000225470.8	JPX	SE	505398339	2,2,3	425258523	3,0,5	1617	74	0.663347	1	0.92,0.901,0.838	0.866,1.0,0.827	-0.011
828	ENSG00000225470.8	JPX	SE	524419359	8,9,3	438281533	9,6,5	1617	74	0.888668	1	0.75,0.681,0.846	0.69,0.682,0.83	0.025
829	ENSG00000225470.8	JPX	SE	410332277	0,0,1	352215433	0,0,0	1216	74	1	1	1.0,1.0,0.944	1.0,1.0,1.0	-0.019
831	ENSG00000225470.8	JPX	SE	410332277	2,2,3	353216432	3,0,5	1216	74	0.634042	1	0.926,0.91,0.849	0.877,1.0,0.84	-0.011
832	ENSG00000225470.8	JPX	SE	414334278	8,9,3	352215434	9,6,5	1216	74	0.910788	1	0.759,0.693,0.849	0.704,0.686,0.841	0.023
834	ENSG00000230590.12	FTX	SE	2,1,2	2,0,0	0,0,0	0,1,0	179	74	1	1	0.292,1.0,1.0	NA,0.0,NA	0.764
835	ENSG00000230590.12	FTX	SE	5,18,10	1,2,0	4,6,4	0,1,0	214	74	0.674153	1	0.634,0.757,1.0	1.0,0.675,1.0	-0.095
836	ENSG00000230590.12	FTX	SE	4,4,4	10,11,7	1,2,1	5,3,2	194	74	0.2416	1	0.132,0.122,0.179	0.071,0.203,0.16	0
837	ENSG00000230590.12	FTX	SE	5,1,5	0,1,0	1,1,0	0,0,1	165	74	1	1	1.0,0.31,1.0	1.0,1.0,0.0	0.103
838	ENSG00000230590.12	FTX	SE	6,4,5	10,11,7	2,1,2	5,3,2	167	74	0.350252	1	0.21,0.139,0.24	0.151,0.129,0.307	0.001
839	ENSG00000230590.12	FTX	SE	0,1,0	17,10,6	0,3,2	3,4,7	193	74	0.0801682	0.778648	0.0,0.037,0.0	0.0,0.223,0.099	-0.095
840	ENSG00000230590.12	FTX	SE	3,2,1	1,2,0	2,3,1	0,1,0	104	74	0.498936	1	0.681,0.416,1.0	1.0,0.681,1.0	-0.195
844	ENSG00000230590.12	FTX	SE	25,24,24	1,2,0	8,9,13	0,1,0	143	74	0.599574	1	0.928,0.861,1.0	1.0,0.823,1.0	-0.011
845	ENSG00000230590.12	FTX	SE	32,23,23	0,1,0	6,10,18	0,0,1	143	74	1	1	1.0,0.922,1.0	1.0,1.0,0.903	0.006
846	ENSG00000230590.12	FTX	SE	15,16,22	0,1,0	3,6,11	0,0,1	143	74	1	1	1.0,0.892,1.0	1.0,1.0,0.851	0.014
847	ENSG00000230590.12	FTX	SE	17,12,8	0,1,0	3,4,7	0,0,1	190	74	1	1	1.0,0.824,1.0	1.0,1.0,0.732	0.031
848	ENSG00000230590.12	FTX	SE	3,19,18	1,1,0	8,3,8	2,0,0	276	74	0.801435	1	0.446,0.836,1.0	0.517,1.0,1.0	-0.078
849	ENSG00000230590.12	FTX	SE	3,19,18	24,28,16	8,3,8	14,10,8	276	74	0.918661	1	0.032,0.154,0.232	0.133,0.074,0.211	0
850	ENSG00000230590.12	FTX	SE	3,20,18	21,29,17	8,3,9	6,5,10	276	74	0.388753	1	0.037,0.156,0.221	0.263,0.139,0.194	-0.061
851	ENSG00000230590.12	FTX	SE	5,20,21	2,1,0	10,3,10	0,0,2	280	74	0.527787	1	0.398,0.841,1.0	1.0,1.0,0.569	-0.11
852	ENSG00000230590.12	FTX	SE	3,20,21	1,1,0	9,3,8	2,0,0	280	74	0.844864	1	0.442,0.841,1.0	0.543,1.0,1.0	-0.087
853	ENSG00000230590.12	FTX	SE	4,22,24	24,28,16	9,4,8	14,10,8	280	74	0.766932	1	0.042,0.172,0.284	0.145,0.096,0.209	0.016
854	ENSG00000230590.12	FTX	SE	3,19,23	21,29,17	9,3,8	6,5,10	280	74	0.508237	1	0.036,0.148,0.263	0.284,0.137,0.175	-0.05
855	ENSG00000230590.12	FTX	SE	3,19,21	12,8,8	9,3,12	7,5,12	280	74	0.456183	1	0.062,0.386,0.41	0.254,0.137,0.209	0.086
856	ENSG00000230590.12	FTX	SE	5,3,4	1,1,0	1,0,2	2,0,0	330	74	1	1	0.529,0.402,1.0	0.101,NA,1.0	0.093
857	ENSG00000230590.12	FTX	SE	5,3,5	24,28,16	1,0,2	14,10,8	330	74	0.0328605	0.447591	0.045,0.023,0.065	0.016,0.0,0.053	0.021
858	ENSG00000230590.12	FTX	SE	5,5,4	21,29,17	1,0,2	6,5,10	330	74	0.0673338	0.697988	0.051,0.037,0.05	0.036,0.0,0.043	0.02
859	ENSG00000230590.12	FTX	SE	5,3,4	12,8,8	1,0,3	7,5,12	330	74	0.0270705	0.394239	0.085,0.078,0.101	0.031,0.0,0.053	0.06
860	ENSG00000230590.12	FTX	SE	5,3,4	0,1,0	2,0,2	0,0,0	330	74	1	1	1.0,0.402,1.0	1.0,NA,1.0	-0.199
861	ENSG00000230590.12	FTX	SE	5,3,5	1,3,3	2,0,2	0,1,0	330	74	0.00448735	0.118081	0.529,0.183,0.272	1.0,0.0,1.0	-0.339
862	ENSG00000230590.12	FTX	SE	5,5,4	0,0,2	2,0,2	0,0,0	330	74	1	1	1.0,1.0,0.31	1.0,NA,1.0	-0.23
863	ENSG00000230590.12	FTX	SE	5,3,4	0,0,0	2,0,3	0,0,4	330	74	1	1	1.0,1.0,1.0	1.0,NA,0.144	0.428
864	ENSG00000230590.12	FTX	SE	0,0,0	1,1,0	0,1,0	2,0,0	110	74	1	1	0.0,0.0,NA	0.0,1.0,NA	-0.5
865	ENSG00000230590.12	FTX	SE	0,0,1	24,28,16	0,0,0	14,10,8	110	74	1	1	0.0,0.0,0.04	0.0,0.0,0.0	0.013
866	ENSG00000230590.12	FTX	SE	0,2,0	21,29,17	0,0,0	6,5,10	110	74	1	1	0.0,0.044,0.0	0.0,0.0,0.0	0.015
867	ENSG00000230590.12	FTX	SE	0,0,0	12,8,8	1,0,0	7,5,12	110	74	1	1	0.0,0.0,0.0	0.088,0.0,0.0	-0.029
870	ENSG00000067177.15	PHKA1	SE	34,33,28	0,0,0	43,24,29	0,0,1	275	74	1	1	1.0,1.0,1.0	1.0,1.0,0.886	0.038
872	ENSG00000067177.15	PHKA1	SE	1,0,0	4,9,7	0,0,0	11,9,7	113	74	1	1	0.141,0.0,0.0	0.0,0.0,0.0	0.047
874	ENSG00000067177.15	PHKA1	SE	27,29,18	0,0,1	36,23,40	0,0,0	243	74	1	1	1.0,1.0,0.846	1.0,1.0,1.0	-0.051
875	ENSG00000147099.21	HDAC8	SE	3,0,1	38,40,43	1,1,2	51,30,25	185	74	1	1	0.031,0.0,0.009	0.008,0.013,0.031	-0.004
876	ENSG00000147099.21	HDAC8	SE	4,2,1	38,40,43	2,1,5	51,30,25	152	74	0.617252	1	0.049,0.024,0.011	0.019,0.016,0.089	-0.013
877	ENSG00000147099.21	HDAC8	SE	1,4,2	38,40,43	4,0,3	51,30,25	260	74	0.871134	1	0.007,0.028,0.013	0.022,0.0,0.033	-0.002
879	ENSG00000147099.21	HDAC8	SE	2,4,3	38,40,43	7,1,1	51,30,25	135	74	0.869718	1	0.028,0.052,0.037	0.07,0.018,0.021	0.003
880	ENSG00000147099.21	HDAC8	SE	0,0,2	38,40,43	0,0,0	51,30,25	309	74	1	1	0.0,0.0,0.011	0.0,0.0,0.0	0.004
882	ENSG00000147099.21	HDAC8	SE	4,0,2	40,36,36	0,1,0	33,24,28	214	74	0.583841	1	0.033,0.0,0.019	0.0,0.014,0.0	0.013
883	ENSG00000147099.21	HDAC8	SE	0,1,10	30,25,27	2,0,2	42,32,44	155	74	0.00894947	0.189265	0.0,0.019,0.15	0.022,0.0,0.021	0.042
884	ENSG00000147099.21	HDAC8	SE	47,57,33	2,1,1	62,52,53	1,0,0	183	74	0.114797	0.974548	0.905,0.958,0.93	0.962,1.0,1.0	-0.056
885	ENSG00000147099.21	HDAC8	SE	42,54,31	0,1,0	54,43,42	1,1,1	183	74	0.240072	1	1.0,0.956,1.0	0.956,0.946,0.944	0.037
886	ENSG00000147099.21	HDAC8	SE	36,22,11	0,0,0	44,32,38	2,0,0	183	74	1	1	1.0,1.0,1.0	0.899,1.0,1.0	0.034
888	ENSG00000147099.21	HDAC8	SE	34,36,27	5,3,3	50,27,47	8,9,11	146	74	0.0428776	0.527549	0.775,0.859,0.82	0.76,0.603,0.684	0.136
889	ENSG00000147099.21	HDAC8	SE	34,36,27	0,0,1	49,27,47	0,0,0	146	74	1	1	1.0,1.0,0.932	1.0,1.0,1.0	-0.023
890	ENSG00000147099.21	HDAC8	SE	77,81,61	5,3,3	83,69,111	8,9,11	152	74	0.0195763	0.319402	0.882,0.929,0.908	0.835,0.789,0.831	0.088
891	ENSG00000147099.21	HDAC8	SE	41,43,33	0,0,1	49,31,58	0,0,0	152	74	1	1	1.0,1.0,0.941	1.0,1.0,1.0	-0.02
892	ENSG00000147099.21	HDAC8	SE	23,21,19	36,39,29	11,6,29	34,38,53	260	74	0.0363562	0.473631	0.154,0.133,0.157	0.084,0.043,0.135	0.061
893	ENSG00000147099.21	HDAC8	SE	53,62,42	0,1,1	52,55,82	0,0,0	185	74	1	1	1.0,0.961,0.944	1.0,1.0,1.0	-0.032
894	ENSG00000147099.21	HDAC8	SE	52,60,39	0,1,0	69,60,70	1,1,1	187	74	0.449724	1	1.0,0.96,1.0	0.965,0.96,0.965	0.023
895	ENSG00000147099.21	HDAC8	SE	19,24,14	0,0,0	24,17,30	0,0,3	187	74	0.76697	1	1.0,1.0,1.0	1.0,1.0,0.798	0.067
897	ENSG00000147099.21	HDAC8	SE	55,62,41	0,0,1	76,69,81	0,0,0	187	74	1	1	1.0,1.0,0.942	1.0,1.0,1.0	-0.019
898	ENSG00000147099.21	HDAC8	SE	50,59,38	0,0,0	70,60,70	1,0,0	187	74	1	1	1.0,1.0,1.0	0.965,1.0,1.0	0.012
899	ENSG00000147099.21	HDAC8	SE	86,98,67	0,1,1	102,98,123	0,0,0	187	74	1	1	1.0,0.975,0.964	1.0,1.0,1.0	-0.02
901	ENSG00000147099.21	HDAC8	SE	87,71,59	0,0,0	80,45,97	0,0,3	216	74	0.64185	1	1.0,1.0,1.0	1.0,1.0,0.917	0.028
903	ENSG00000147099.21	HDAC8	SE	120,106,84	0,0,0	127,87,137	3,0,1	216	74	0.392429	1	1.0,1.0,1.0	0.935,1.0,0.979	0.029
904	ENSG00000147099.21	HDAC8	SE	129,120,83	0,0,0	145113144	3,0,1	205	74	0.439987	1	1.0,1.0,1.0	0.946,1.0,0.981	0.024
905	ENSG00000147099.21	HDAC8	SE	221196138	2,0,0	249171239	0,0,0	205	74	1	1	0.976,1.0,1.0	1.0,1.0,1.0	-0.008
907	ENSG00000125931.11	CITED1	SE	0,0,0	2,0,0	0,4,2	0,0,2	195	74	1	1	0.0,NA,NA	NA,1.0,0.275	-0.637
908	ENSG00000125931.11	CITED1	SE	0,0,0	0,0,1	0,4,2	1,3,2	195	74	1	1	NA,NA,0.0	0.0,0.336,0.275	-0.204
910	ENSG00000147174.12	GCNA	SE	19,15,18	0,0,0	20,11,14	1,0,0	213	74	1	1	1.0,1.0,1.0	0.874,1.0,1.0	0.042
911	ENSG00000147162.14	OGT	SE	397412329	0,1,0	332273407	4,2,4	143	74	0.568311	1	1.0,0.995,1.0	0.977,0.986,0.981	0.017
912	ENSG00000147162.14	OGT	SE	650491548	0,0,0	627298668	1,0,1	3531	74	1	1	1.0,1.0,1.0	0.929,1.0,0.933	0.046
913	ENSG00000147162.14	OGT	SE	852692712	5,6,3	799439876	3,2,3	3531	74	0.218496	1	0.781,0.707,0.833	0.848,0.821,0.86	-0.069
914	ENSG00000147162.14	OGT	SE	342224263	5,6,3	285161323	3,2,3	191	74	0.191577	1	0.964,0.935,0.971	0.974,0.969,0.977	-0.017
915	ENSG00000147162.14	OGT	SE	203140149	0,0,0	176,90,196	2,0,0	154	74	1	1	1.0,1.0,1.0	0.977,1.0,1.0	0.008
916	ENSG00000147162.14	OGT	SE	788754644	8,3,5	773546871	3,2,12	270	74	0.708065	1	0.964,0.986,0.972	0.986,0.987,0.952	-0.001
917	ENSG00000147162.14	OGT	SE	464387337	2,0,3	439275531	0,3,1	200	74	1	1	0.988,1.0,0.977	1.0,0.971,0.995	0
918	ENSG00000147162.14	OGT	SE	482373400	0,0,1	416225621	0,0,0	191	74	1	1	1.0,1.0,0.994	1.0,1.0,1.0	-0.002
919	ENSG00000147133.17	TAF1	SE	110,126,96	1,0,0	131,73,213	0,0,0	275	74	1	1	0.967,1.0,1.0	1.0,1.0,1.0	-0.011
920	ENSG00000147133.17	TAF1	SE	171155112	0,0,0	198102230	3,1,1	250	74	0.550781	1	1.0,1.0,1.0	0.951,0.968,0.986	0.032
922	ENSG00000147133.17	TAF1	SE	79,62,76	0,0,1	70,48,108	3,0,0	142	74	1	1	1.0,1.0,0.975	0.924,1.0,1.0	0.017
924	ENSG00000147133.17	TAF1	SE	18,14,13	1,0,0	13,10,25	1,0,0	176	74	1	1	0.883,1.0,1.0	0.845,1.0,1.0	0.013
925	ENSG00000147133.17	TAF1	SE	22,23,21	43,41,36	18,20,39	54,35,47	176	74	0.904715	1	0.177,0.191,0.197	0.123,0.194,0.259	-0.004
939	ENSG00000184634.17	MED12	SE	0,5,2	1,0,0	0,2,1	0,0,1	125	74	1	1	0.0,1.0,1.0	NA,1.0,0.372	-0.019
940	ENSG00000184634.17	MED12	SE	4,9,3	0,0,0	1,2,4	0,1,0	219	74	1	1	1.0,1.0,1.0	1.0,0.403,1.0	0.199
944	ENSG00000184634.17	MED12	SE	8,12,1	0,0,1	7,0,3	0,0,0	210	74	1	1	1.0,1.0,0.261	1.0,NA,1.0	-0.246
949	ENSG00000147164.12	SNX12	SE	430438387	5,6,0	540444628	8,10,3	199	74	0.196272	1	0.97,0.964,1.0	0.962,0.943,0.987	0.014
950	ENSG00000147164.12	SNX12	SE	328369308	1,3,0	426332558	1,1,0	170	74	1	1	0.993,0.982,1.0	0.995,0.993,1.0	-0.004
952	ENSG00000130055.14	GDPD2	SE	0,0,0	0,0,2	0,0,1	0,0,0	178	74	1	1	NA,NA,0.0	NA,NA,1.0	-1
955	ENSG00000120509.12	PDZD11	SE	107,105,91	1,0,1	123100156	0,0,0	205	74	1	1	0.975,1.0,0.97	1.0,1.0,1.0	-0.018
956	ENSG00000120509.12	PDZD11	SE	125,72,83	0,0,0	102,67,102	2,0,0	131	74	1	1	1.0,1.0,1.0	0.966,1.0,1.0	0.011
957	ENSG00000120509.12	PDZD11	SE	19,5,5	62,68,55	12,5,18	86,53,69	146	74	0.763577	1	0.134,0.036,0.044	0.066,0.046,0.117	-0.005
958	ENSG00000120509.12	PDZD11	SE	12,3,3	1,1,0	6,2,11	2,0,0	146	74	1	1	0.859,0.603,1.0	0.603,1.0,1.0	-0.047
959	ENSG00000181704.12	YIPF6	SE	0,11,13	205284218	5,4,10	225180247	172	74	0.599455	1	0.0,0.016,0.025	0.009,0.009,0.017	0.002
960	ENSG00000181704.12	YIPF6	SE	1,2,6	7,7,5	6,3,9	7,0,10	172	74	0.108341	0.940103	0.058,0.109,0.34	0.269,1.0,0.279	-0.347
961	ENSG00000181704.12	YIPF6	SE	424400358	0,1,0	369226564	2,0,2	203	74	1	1	1.0,0.993,1.0	0.985,1.0,0.99	0.006
962	ENSG00000181704.12	YIPF6	SE	622677571	12,4,12	587406801	9,7,14	203	74	0.716039	1	0.95,0.984,0.945	0.96,0.955,0.954	0.003
963	ENSG00000181704.12	YIPF6	SE	220160164	0,1,0	177120278	1,0,0	153	74	1	1	1.0,0.987,1.0	0.988,1.0,1.0	0
964	ENSG00000079482.14	OPHN1	SE	21,28,31	0,1,0	29,20,31	1,1,4	116	74	0.0110728	0.217889	1.0,0.947,1.0	0.949,0.927,0.832	0.08
965	ENSG00000079482.14	OPHN1	SE	90122115	8,1,1	107,84,161	4,2,3	398	74	0.65441	1	0.677,0.958,0.955	0.833,0.886,0.909	-0.013
966	ENSG00000079482.14	OPHN1	SE	36,34,42	0,1,0	41,32,98	0,0,0	159	74	1	1	1.0,0.941,1.0	1.0,1.0,1.0	-0.02
967	ENSG00000079482.14	OPHN1	SE	43,48,58	0,1,0	55,49,68	1,1,1	108	74	1	1	1.0,0.97,1.0	0.974,0.971,0.979	0.015
968	ENSG00000079482.14	OPHN1	SE	46,67,55	0,1,0	66,44,120	0,0,0	204	74	1	1	1.0,0.96,1.0	1.0,1.0,1.0	-0.013
969	ENSG00000079482.14	OPHN1	SE	79,81,81	0,5,0	78,55,141	0,0,1	179	74	0.355583	1	1.0,0.87,1.0	1.0,1.0,0.983	-0.038
970	ENSG00000079482.14	OPHN1	SE	36,53,57	0,0,0	60,30,75	1,1,0	146	74	1	1	1.0,1.0,1.0	0.968,0.938,1.0	0.031
971	ENSG00000131080.15	EDA2R	SE	21,20,43	0,1,0	42,32,38	0,0,0	461	74	1	1	1.0,0.762,1.0	1.0,1.0,1.0	-0.079
972	ENSG00000131080.15	EDA2R	SE	21,20,44	0,1,0	39,35,38	0,0,0	467	74	1	1	1.0,0.76,1.0	1.0,1.0,1.0	-0.08
973	ENSG00000131080.15	EDA2R	SE	0,2,0	0,0,4	0,0,1	0,4,0	131	74	1	1	NA,1.0,0.0	NA,0.0,1.0	0
976	ENSG00000001497.18	LAS1L	SE	323329260	0,2,1	406310417	0,0,3	222	74	1	1	1.0,0.982,0.989	1.0,1.0,0.979	-0.003
978	ENSG00000001497.18	LAS1L	SE	479493387	0,2,1	569476590	0,0,3	225	74	1	1	1.0,0.988,0.992	1.0,1.0,0.985	-0.002
979	ENSG00000001497.18	LAS1L	SE	1193,1123,1060	0,0,0	1420,1066,1455	0,0,3	553	74	1	1	1.0,1.0,1.0	1.0,1.0,0.985	0.005
980	ENSG00000001497.18	LAS1L	SE	1148,1094,1011	0,0,0	1347,985,1413	0,0,3	4373	74	0.852348	1	1.0,1.0,1.0	1.0,1.0,0.889	0.037
981	ENSG00000001497.18	LAS1L	SE	13,16,10	161118122	16,4,17	193134189	190	74	0.239132	1	0.03,0.05,0.031	0.031,0.011,0.034	0.012
982	ENSG00000001497.18	LAS1L	SE	68,47,36	161118122	63,28,82	193134189	1658	74	0.454167	1	0.019,0.017,0.013	0.014,0.009,0.019	0.002
983	ENSG00000001497.18	LAS1L	SE	15,10,3	5,3,2	12,8,19	1,0,2	1212	74	0.0576828	0.632844	0.155,0.169,0.084	0.423,1.0,0.367	-0.461
984	ENSG00000001497.18	LAS1L	SE	0,0,0	0,1,0	2,0,1	0,0,0	137	74	1	1	NA,0.0,NA	1.0,NA,1.0	-1
986	ENSG00000001497.18	LAS1L	SE	7,1,2	131,105,96	7,8,7	136,94,158	125	74	0.0535685	0.604525	0.031,0.006,0.012	0.03,0.048,0.026	-0.018
987	ENSG00000001497.18	LAS1L	SE	2,0,1	88,85,66	0,1,0	93,80,116	167	74	1	1	0.01,0.0,0.007	0.0,0.006,0.0	0.004
988	ENSG00000001497.18	LAS1L	SE	250239245	2,1,3	308246361	2,2,2	184	74	0.803869	1	0.98,0.99,0.97	0.984,0.98,0.986	-0.003
992	ENSG00000001497.18	LAS1L	SE	450360286	5,6,5	496394515	10,3,5	200	74	0.811722	1	0.971,0.957,0.955	0.948,0.98,0.974	-0.006
993	ENSG00000001497.18	LAS1L	SE	315210187	0,0,0	318222313	1,0,0	200	74	1	1	1.0,1.0,1.0	0.992,1.0,1.0	0.003
994	ENSG00000001497.18	LAS1L	SE	204196146	0,0,0	259219258	0,1,0	167	74	1	1	1.0,1.0,1.0	1.0,0.99,1.0	0.003
996	ENSG00000131089.17	ARHGEF9	SE	70,63,66	0,0,0	88,65,125	1,0,0	318	74	1	1	1.0,1.0,1.0	0.953,1.0,1.0	0.016
997	ENSG00000131089.17	ARHGEF9	SE	44,48,55	0,0,0	78,53,103	1,0,0	2645	74	1	1	1.0,1.0,1.0	0.686,1.0,1.0	0.105
998	ENSG00000131089.17	ARHGEF9	SE	2,6,1	30,23,14	6,2,6	20,14,31	1629	74	1	1	0.003,0.012,0.003	0.013,0.006,0.009	-0.003
999	ENSG00000131089.17	ARHGEF9	SE	77,66,43	1,3,2	74,35,82	1,0,0	206	74	0.0226212	0.350913	0.965,0.888,0.885	0.964,1.0,1.0	-0.075
1000	ENSG00000131089.17	ARHGEF9	SE	0,1,0	2,2,2	2,0,0	0,1,2	227	74	0.470302	1	0.0,0.14,0.0	1.0,0.0,0.0	-0.287
1001	ENSG00000131089.17	ARHGEF9	SE	3,5,6	14,19,16	0,2,2	27,12,27	189	74	0.000952706	0.0404788	0.077,0.093,0.128	0.0,0.061,0.028	0.07
1002	ENSG00000131089.17	ARHGEF9	SE	0,0,0	17,9,11	0,0,1	22,10,21	206	74	1	1	0.0,0.0,0.0	0.0,0.0,0.017	-0.006
1003	ENSG00000131089.17	ARHGEF9	SE	0,0,2	3,0,1	0,1,0	0,0,0	257	74	1	1	0.0,NA,0.365	NA,1.0,NA	-0.818
1004	ENSG00000131089.17	ARHGEF9	SE	4,0,3	17,9,11	4,0,4	22,10,21	210	74	0.912017	1	0.077,0.0,0.088	0.06,0.0,0.063	0.014
1005	ENSG00000131089.17	ARHGEF9	SE	34,43,29	0,0,0	42,26,45	0,0,2	254	74	1	1	1.0,1.0,1.0	1.0,1.0,0.868	0.044
1006	ENSG00000131089.17	ARHGEF9	SE	43,43,32	3,0,1	46,32,50	0,0,0	254	74	0.315629	1	0.807,1.0,0.903	1.0,1.0,1.0	-0.097
1012	ENSG00000131089.17	ARHGEF9	SE	1,1,2	9,2,3	2,2,2	5,8,6	303	74	0.474154	1	0.026,0.109,0.14	0.089,0.058,0.075	0.018
1014	ENSG00000131089.17	ARHGEF9	SE	0,3,0	9,2,3	0,0,0	5,8,6	379	74	0.767416	1	0.0,0.227,0.0	0.0,0.0,0.0	0.076
1015	ENSG00000131089.17	ARHGEF9	SE	0,1,1	1,3,1	0,0,0	0,0,5	203	74	1	1	0.0,0.108,0.267	NA,NA,0.0	0.125
1016	ENSG00000131089.17	ARHGEF9	SE	0,1,0	0,2,0	0,0,0	1,2,1	152	74	1	1	NA,0.196,NA	0.0,0.0,0.0	0.196
1017	ENSG00000131089.17	ARHGEF9	SE	0,1,0	9,2,3	0,0,0	5,8,6	152	74	1	1	0.0,0.196,0.0	0.0,0.0,0.0	0.065
1018	ENSG00000131089.17	ARHGEF9	SE	86,70,59	2,1,0	79,28,96	0,0,3	447	74	0.391918	1	0.877,0.921,1.0	1.0,1.0,0.841	-0.014
1025	ENSG00000235437.9	LINC01278	SE	0,1,0	0,0,0	0,0,0	0,0,1	224	74	1	1	NA,1.0,NA	NA,NA,0.0	1
1030	ENSG00000235437.9	LINC01278	SE	3,0,0	0,1,0	0,0,1	0,0,0	158	74	1	1	1.0,0.0,NA	NA,NA,1.0	-0.5
1034	ENSG00000235437.9	LINC01278	SE	43,37,29	0,2,0	27,14,29	0,0,0	202	74	1	1	1.0,0.871,1.0	1.0,1.0,1.0	-0.043
1036	ENSG00000235437.9	LINC01278	SE	4,3,4	0,2,0	0,5,0	0,0,0	210	74	1	1	1.0,0.346,1.0	NA,1.0,NA	-0.218
1037	ENSG00000235437.9	LINC01278	SE	4,3,4	0,1,1	0,5,5	0,1,2	210	74	1	1	1.0,0.514,0.585	NA,0.638,0.468	0.147
1038	ENSG00000235437.9	LINC01278	SE	6,3,5	20,14,10	0,7,3	17,6,14	210	74	0.796231	1	0.096,0.07,0.15	0.0,0.291,0.07	-0.015
1039	ENSG00000235437.9	LINC01278	SE	8,7,15	0,2,0	7,6,7	0,0,0	247	74	0.793164	1	1.0,0.512,1.0	1.0,1.0,1.0	-0.163
1040	ENSG00000235437.9	LINC01278	SE	8,8,16	20,14,10	7,7,9	17,6,14	247	74	0.670174	1	0.107,0.146,0.324	0.11,0.259,0.161	0.016
1041	ENSG00000235437.9	LINC01278	SE	9,8,15	3,1,1	7,7,9	0,3,0	247	74	0.16039	1	0.473,0.706,0.818	1.0,0.411,1.0	-0.138
1042	ENSG00000235437.9	LINC01278	SE	8,6,7	20,14,10	5,6,5	17,6,14	265	74	0.800925	1	0.1,0.107,0.164	0.076,0.218,0.091	-0.005
1043	ENSG00000165591.7	FAAH2	SE	46,87,76	0,0,1	40,23,76	0,1,0	157	74	1	1	1.0,1.0,0.973	1.0,0.916,1.0	0.019
1044	ENSG00000165591.7	FAAH2	SE	68105130	0,0,0	50,58,120	0,1,2	284	74	0.272039	1	1.0,1.0,1.0	1.0,0.938,0.94	0.041
1045	ENSG00000165591.7	FAAH2	SE	52,85,107	1,1,0	39,44,99	0,0,1	284	74	1	1	0.931,0.957,1.0	1.0,1.0,0.963	-0.025
1046	ENSG00000165591.7	FAAH2	SE	27,25,30	1,1,0	9,14,29	0,0,1	194	74	1	1	0.911,0.905,1.0	1.0,1.0,0.917	-0.034
1047	ENSG00000165591.7	FAAH2	SE	43,45,54	0,0,1	20,27,48	0,0,0	194	74	1	1	1.0,1.0,0.954	1.0,1.0,1.0	-0.015
1048	ENSG00000165591.7	FAAH2	SE	16,42,35	0,3,3	24,15,54	0,0,1	194	74	0.00570031	0.139004	1.0,0.842,0.817	1.0,1.0,0.954	-0.098
1049	ENSG00000165591.7	FAAH2	SE	11,27,23	0,0,1	11,9,30	0,0,0	194	74	1	1	1.0,1.0,0.898	1.0,1.0,1.0	-0.034
1050	ENSG00000165591.7	FAAH2	SE	7,12,7	0,0,1	4,5,16	0,0,0	186	74	1	1	1.0,1.0,0.736	1.0,1.0,1.0	-0.088
1051	ENSG00000165591.7	FAAH2	SE	13,24,17	1,0,1	17,12,39	0,1,0	186	74	1	1	0.838,1.0,0.871	1.0,0.827,1.0	-0.039
1052	ENSG00000165591.7	FAAH2	SE	61,60,71	1,2,0	32,24,79	1,3,2	269	74	0.0805471	0.780919	0.944,0.892,1.0	0.898,0.688,0.916	0.111
1053	ENSG00000204271.13	SPIN3	SE	4,1,1	5,2,3	5,3,4	4,3,3	200	74	0.141161	1	0.228,0.156,0.11	0.316,0.27,0.33	-0.141
1054	ENSG00000204271.13	SPIN3	SE	6,1,1	5,2,3	5,3,6	4,3,3	204	74	0.232154	1	0.303,0.154,0.108	0.312,0.266,0.42	-0.144
1055	ENSG00000204271.13	SPIN3	SE	10,1,3	5,2,3	12,7,7	4,3,3	281	74	0.149577	1	0.345,0.116,0.208	0.441,0.381,0.381	-0.178
1056	ENSG00000204271.13	SPIN3	SE	1,1,0	4,9,4	0,0,1	10,2,7	199	74	1	1	0.085,0.04,0.0	0.0,0.0,0.05	0.025
1059	ENSG00000204272.13	NBDY	SE	28,20,8	0,0,1	20,23,43	0,0,0	211	74	1	1	1.0,1.0,0.737	1.0,1.0,1.0	-0.088
1060	ENSG00000204272.13	NBDY	SE	5,1,2	15,4,5	0,4,5	7,6,16	234	74	0.534586	1	0.095,0.073,0.112	0.0,0.174,0.09	0.005
1064	ENSG00000247746.5	USP51	SE	5,5,6	0,0,0	7,8,3	0,2,0	271	74	0.808236	1	1.0,1.0,1.0	1.0,0.522,1.0	0.159
1070	ENSG00000158571.11	PFKFB1	SE	4,0,0	0,1,0	1,0,0	0,0,0	102	74	1	1	1.0,0.0,NA	1.0,NA,NA	-0.5
1071	ENSG00000158571.11	PFKFB1	SE	10,0,0	0,1,0	1,0,0	0,0,0	168	74	1	1	1.0,0.0,NA	1.0,NA,NA	-0.5
1082	ENSG00000130119.17	GNL3L	SE	56,47,51	0,0,0	191,87,150	1,0,0	158	74	1	1	1.0,1.0,1.0	0.989,1.0,1.0	0.004
1083	ENSG00000130119.17	GNL3L	SE	4,1,0	26,14,28	5,5,9	92,51,65	189	74	0.219061	1	0.057,0.027,0.0	0.021,0.037,0.051	-0.008
1084	ENSG00000130119.17	GNL3L	SE	47,42,74	0,1,0	194117181	0,0,1	178	74	1	1	1.0,0.946,1.0	1.0,1.0,0.987	-0.014
1085	ENSG00000130119.17	GNL3L	SE	29,37,39	13,11,4	9,5,5	83,34,50	325	74	0	0	0.337,0.434,0.689	0.024,0.032,0.022	0.461
1086	ENSG00000130119.17	GNL3L	SE	46,42,63	0,0,0	224,95,163	1,0,1	217	74	1	1	1.0,1.0,1.0	0.987,1.0,0.982	0.01
1087	ENSG00000169083.18	AR	SE	2,2,0	6,10,11	3,3,1	13,9,13	261	74	0.335499	1	0.086,0.054,0.0	0.061,0.086,0.021	-0.009
1088	ENSG00000169083.18	AR	SE	5,1,0	13,11,14	0,3,1	7,5,13	358	74	0.529779	1	0.074,0.018,0.0	0.0,0.11,0.016	-0.011
1089	ENSG00000169083.18	AR	SE	21,40,38	0,0,0	20,24,47	0,1,0	191	74	1	1	1.0,1.0,1.0	1.0,0.903,1.0	0.032
1090	ENSG00000172943.21	PHF8	SE	186183132	11,5,4	171124142	13,4,3	377	74	0.786196	1	0.768,0.878,0.866	0.721,0.859,0.903	0.01
1092	ENSG00000172943.21	PHF8	SE	0,1,0	32,40,25	0,0,0	43,26,24	206	74	1	1	0.0,0.009,0.0	0.0,0.0,0.0	0.003
1093	ENSG00000172943.21	PHF8	SE	156,105,80	0,0,0	146,82,104	0,0,1	261	74	1	1	1.0,1.0,1.0	1.0,1.0,0.967	0.011
1094	ENSG00000072501.19	SMC1A	SE	28,32,38	2,0,0	54,24,36	0,0,0	144	74	1	1	0.878,1.0,1.0	1.0,1.0,1.0	-0.041
1095	ENSG00000072501.19	SMC1A	SE	135,76,66	0,1,0	122,76,106	0,0,0	216	74	1	1	1.0,0.963,1.0	1.0,1.0,1.0	-0.012
1096	ENSG00000072501.19	SMC1A	SE	97,50,44	1,1,0	89,48,75	3,0,1	216	74	1	1	0.971,0.945,1.0	0.91,1.0,0.963	0.014
1097	ENSG00000072501.19	SMC1A	SE	5,5,7	45,33,31	9,2,9	47,34,42	220	74	0.887909	1	0.036,0.048,0.071	0.061,0.019,0.067	0.003
1101	ENSG00000124313.18	IQSEC2	SE	0,0,0	0,0,1	0,1,0	0,0,0	170	74	1	1	NA,NA,0.0	NA,1.0,NA	-1
1102	ENSG00000124313.18	IQSEC2	SE	15,39,24	0,0,0	21,6,23	0,0,1	336	74	1	1	1.0,1.0,1.0	1.0,1.0,0.835	0.055
1103	ENSG00000124313.18	IQSEC2	SE	2,10,1	1,3,0	1,4,4	2,0,4	170	74	0.334909	1	0.465,0.592,1.0	0.179,1.0,0.303	0.192
1104	ENSG00000124313.18	IQSEC2	SE	0,3,0	0,0,2	1,1,2	0,0,0	170	74	1	1	NA,1.0,0.0	1.0,1.0,1.0	-0.5
1105	ENSG00000124313.18	IQSEC2	SE	2,10,1	0,1,0	1,3,3	0,0,0	170	74	1	1	1.0,0.813,1.0	1.0,1.0,1.0	-0.062
1106	ENSG00000124313.18	IQSEC2	SE	2,12,3	0,0,1	2,4,4	0,0,0	170	74	1	1	1.0,1.0,0.566	1.0,1.0,1.0	-0.145
1107	ENSG00000124313.18	IQSEC2	SE	0,5,2	0,0,1	2,1,2	0,0,0	287	74	1	1	NA,1.0,0.34	1.0,1.0,1.0	-0.33
1109	ENSG00000126012.13	KDM5C	SE	5,3,0	0,1,3	1,2,0	0,0,0	156	74	1	1	1.0,0.587,0.0	1.0,1.0,NA	-0.471
1111	ENSG00000126012.13	KDM5C	SE	0,0,0	0,1,3	0,0,1	0,0,0	176	74	1	1	NA,0.0,0.0	NA,NA,1.0	-1
1112	ENSG00000126012.13	KDM5C	SE	146,128,98	1,0,0	128,69,115	0,0,0	212	74	1	1	0.981,1.0,1.0	1.0,1.0,1.0	-0.006
1113	ENSG00000126012.13	KDM5C	SE	107,86,88	0,0,0	138,53,126	0,1,0	199	74	1	1	1.0,1.0,1.0	1.0,0.952,1.0	0.016
1114	ENSG00000126012.13	KDM5C	SE	136159118	0,0,0	168,81,144	1,0,0	256	74	1	1	1.0,1.0,1.0	0.98,1.0,1.0	0.007
1115	ENSG00000126012.13	KDM5C	SE	140120123	0,0,1	132,81,153	0,0,0	194	74	1	1	1.0,1.0,0.979	1.0,1.0,1.0	-0.007
1116	ENSG00000126012.13	KDM5C	SE	150162135	0,0,3	149,79,147	0,1,1	197	74	1	1	1.0,1.0,0.944	1.0,0.967,0.982	-0.002
1118	ENSG00000126012.13	KDM5C	SE	7,1,2	62,70,57	3,1,5	40,21,53	223	74	0.559643	1	0.036,0.005,0.012	0.024,0.016,0.03	-0.006
1120	ENSG00000126012.13	KDM5C	SE	111144128	1,4,1	86,48,107	0,0,1	152	74	0.63492	1	0.982,0.946,0.984	1.0,1.0,0.981	-0.023
1121	ENSG00000126012.13	KDM5C	SE	1,4,0	48,71,65	4,2,3	43,25,52	117	74	0.0516453	0.590251	0.013,0.034,0.0	0.056,0.048,0.035	-0.031
1122	ENSG00000232593.7	KANTR	SE	13,17,9	11,2,4	14,8,19	2,5,5	149	74	0.574747	1	0.37,0.808,0.528	0.777,0.443,0.654	-0.056
1123	ENSG00000232593.7	KANTR	SE	2,3,3	0,3,3	7,3,5	2,1,0	149	74	0.0465487	0.553931	1.0,0.332,0.332	0.635,0.598,1.0	-0.19
1124	ENSG00000232593.7	KANTR	SE	2,3,2	0,1,0	7,3,3	0,0,1	149	74	1	1	1.0,0.598,1.0	1.0,1.0,0.598	0
1125	ENSG00000232593.7	KANTR	SE	35,13,18	0,3,3	19,12,33	2,1,0	211	74	0.0708587	0.721621	1.0,0.603,0.678	0.769,0.808,1.0	-0.099
1126	ENSG00000232593.7	KANTR	SE	30,14,13	0,1,0	17,10,45	0,0,1	211	74	1	1	1.0,0.831,1.0	1.0,1.0,0.94	-0.036
1128	ENSG00000232593.7	KANTR	SE	35,25,21	0,0,1	27,12,44	3,0,2	211	74	0.0331668	0.449165	1.0,1.0,0.88	0.759,1.0,0.885	0.079
1129	ENSG00000232593.7	KANTR	SE	30,26,16	0,0,0	25,10,56	3,0,0	211	74	0.68567	1	1.0,1.0,1.0	0.745,1.0,1.0	0.085
1133	ENSG00000268350.8	FAM156A	SE	2,4,5	0,0,0	1,5,3	0,0,2	148	74	0.683116	1	1.0,1.0,1.0	1.0,1.0,0.429	0.19
1134	ENSG00000268350.8	FAM156A	SE	1,0,1	0,0,0	0,1,0	0,0,1	148	74	1	1	1.0,NA,1.0	NA,1.0,0.0	0.5
1136	ENSG00000268350.8	FAM156A	SE	2,0,2	0,0,0	1,1,2	0,0,2	557	74	1	1	1.0,NA,1.0	1.0,1.0,0.117	0.294
1137	ENSG00000268350.8	FAM156A	SE	1,0,2	0,0,0	1,1,4	0,0,1	557	74	1	1	1.0,NA,1.0	1.0,1.0,0.347	0.218
1139	ENSG00000268350.8	FAM156A	SE	0,0,0	1,0,1	0,0,1	0,1,0	225	74	1	1	0.0,NA,0.0	NA,0.0,1.0	-0.5
1140	ENSG00000268350.8	FAM156A	SE	1,0,1	0,0,0	1,1,4	0,0,2	225	74	1	1	1.0,NA,1.0	1.0,1.0,0.397	0.201
1150	ENSG00000171365.17	CLCN5	SE	6,18,23	0,0,1	26,10,21	0,0,0	150	74	1	1	1.0,1.0,0.919	1.0,1.0,1.0	-0.027
1151	ENSG00000171365.17	CLCN5	SE	30,34,39	0,0,1	32,21,40	0,0,0	409	74	1	1	1.0,1.0,0.876	1.0,1.0,1.0	-0.041
1152	ENSG00000171365.17	CLCN5	SE	2,0,0	7,15,12	0,0,0	5,5,5	257	74	1	1	0.076,0.0,0.0	0.0,0.0,0.0	0.025
1154	ENSG00000171365.17	CLCN5	SE	23,30,39	3,0,0	66,49,71	0,0,0	291	74	0.560618	1	0.661,1.0,1.0	1.0,1.0,1.0	-0.113
1157	ENSG00000049769.14	PPP1R3F	SE	144,103,69	9,13,5	270147164	18,2,15	1968	74	0.251041	1	0.376,0.23,0.342	0.361,0.734,0.291	-0.146
1164	ENSG00000101997.13	CCDC22	SE	114124111	0,0,2	107114139	0,0,0	137	74	1	1	1.0,1.0,0.968	1.0,1.0,1.0	-0.011
1169	ENSG00000102007.11	PLP2	SE	61,48,56	0,0,0	116,54,97	0,0,2	227	74	1	1	1.0,1.0,1.0	1.0,1.0,0.941	0.02
1170	ENSG00000102007.11	PLP2	SE	71,54,47	0,0,0	107,66,78	0,0,1	170	74	1	1	1.0,1.0,1.0	1.0,1.0,0.971	0.01
1171	ENSG00000269313.5	MAGIX	SE	23,17,14	7,4,2	16,7,24	6,6,1	302	74	0.796095	1	0.446,0.51,0.632	0.395,0.222,0.855	0.039
1172	ENSG00000269313.5	MAGIX	SE	18,8,15	7,4,2	16,13,21	6,6,1	257	74	0.668638	1	0.425,0.365,0.683	0.434,0.384,0.858	-0.068
1174	ENSG00000147144.13	CCDC120	SE	2,2,2	0,0,1	1,0,0	0,0,0	137	74	1	1	1.0,1.0,0.519	1.0,NA,NA	-0.16
1175	ENSG00000068308.15	OTUD5	SE	64,45,77	0,1,0	59,27,65	0,0,0	223	74	1	1	1.0,0.937,1.0	1.0,1.0,1.0	-0.021
1176	ENSG00000068308.15	OTUD5	SE	2,4,0	21,23,19	0,1,1	17,9,18	242	74	0.772926	1	0.028,0.05,0.0	0.0,0.033,0.017	0.009
1177	ENSG00000068308.15	OTUD5	SE	33,39,43	0,0,0	33,18,30	0,0,1	168	74	1	1	1.0,1.0,1.0	1.0,1.0,0.93	0.023
1181	ENSG00000102100.16	SLC35A2	SE	195229172	2,0,0	180147193	0,1,0	257	74	1	1	0.966,1.0,1.0	1.0,0.977,1.0	-0.004
1182	ENSG00000102100.16	SLC35A2	SE	127128116	2,0,0	113,92,117	0,1,0	218	74	1	1	0.956,1.0,1.0	1.0,0.969,1.0	-0.004
1184	ENSG00000126768.13	TIMM17B	SE	13,21,28	439508379	20,12,14	409293509	177	74	0.322672	1	0.012,0.017,0.03	0.02,0.017,0.011	0.004
1185	ENSG00000126768.13	TIMM17B	SE	35,39,53	439508379	48,19,36	409293509	224	74	0.428712	1	0.026,0.025,0.044	0.037,0.021,0.023	0.005
1186	ENSG00000126768.13	TIMM17B	SE	21,30,41	439508379	35,13,23	409293509	695	74	1	1	0.005,0.006,0.011	0.009,0.005,0.005	0.001
1187	ENSG00000126768.13	TIMM17B	SE	389426333	2,1,1	350292462	1,2,0	195	74	1	1	0.987,0.994,0.992	0.993,0.982,1.0	-0.001
1188	ENSG00000126768.13	TIMM17B	SE	821924707	2,1,1	754580963	1,2,0	174	74	1	1	0.994,0.997,0.997	0.997,0.992,1.0	0
1189	ENSG00000101940.18	WDR13	SE	438455444	1,0,0	461320530	0,0,0	315	74	1	1	0.99,1.0,1.0	1.0,1.0,1.0	-0.003
1190	ENSG00000101940.18	WDR13	SE	332327339	1,0,0	366244398	0,0,0	281	74	1	1	0.989,1.0,1.0	1.0,1.0,1.0	-0.004
1191	ENSG00000102317.18	RBM3	SE	1084959739	3,6,1	1127,530,1168	5,0,6	144	74	1	1	0.995,0.988,0.997	0.991,1.0,0.99	0
1192	ENSG00000102317.18	RBM3	SE	1765,1668,1263	0,0,0	1853,927,1901	0,0,2	181	74	1	1	1.0,1.0,1.0	1.0,1.0,0.997	0.001
1193	ENSG00000102317.18	RBM3	SE	2785,2682,1988	3,6,1	2998,1561,2998	5,0,6	181	74	1	1	0.997,0.995,0.999	0.996,1.0,0.995	0
1194	ENSG00000102317.18	RBM3	SE	2264,2139,1801	3,6,1	2378,1184,2490	5,0,6	597	74	0.811538	1	0.989,0.978,0.996	0.983,1.0,0.981	0
1195	ENSG00000102317.18	RBM3	SE	338323369	3,6,1	371172412	5,0,6	343	74	1	1	0.96,0.921,0.988	0.941,1.0,0.937	-0.003
1196	ENSG00000102317.18	RBM3	SE	355358386	1037,1049,742	394191445	1168,653,1132	343	74	0.160057	1	0.069,0.069,0.101	0.068,0.059,0.078	0.011
1197	ENSG00000102317.18	RBM3	SE	212197226	1037,1049,742	227,97,249	1168,653,1132	236	74	0.0878572	0.821968	0.06,0.056,0.087	0.057,0.045,0.065	0.012
1198	ENSG00000102317.18	RBM3	SE	2076,2181,1722	0,0,0	2282,1286,2438	2,0,0	171	74	1	1	1.0,1.0,1.0	0.998,1.0,1.0	0.001
1201	ENSG00000197779.15	ZNF81	SE	14,13,10	10,7,6	15,5,26	8,7,3	193	74	0.548068	1	0.349,0.416,0.39	0.418,0.215,0.769	-0.082
1202	ENSG00000197779.15	ZNF81	SE	12,11,10	1,0,5	14,5,28	1,1,7	193	74	0.615902	1	0.821,1.0,0.434	0.843,0.657,0.605	0.05
1204	ENSG00000126756.12	UXT	SE	851861644	0,0,0	985,793,1351	1,0,0	138	74	1	1	1.0,1.0,1.0	0.998,1.0,1.0	0.001
1205	ENSG00000126756.12	UXT	SE	1014965695	4,0,2	1133,921,1517	3,3,4	182	74	1	1	0.99,1.0,0.993	0.994,0.992,0.994	0.001
1206	ENSG00000126756.12	UXT	SE	686659480	1,0,0	748,568,1027	1,0,1	182	74	1	1	0.996,1.0,1.0	0.997,1.0,0.998	0
1207	ENSG00000126756.12	UXT	SE	462382316	1,0,0	471400608	1,0,1	142	74	1	1	0.996,1.0,1.0	0.996,1.0,0.997	0.001
1208	ENSG00000126756.12	UXT	SE	791679533	9,5,7	852,748,1098	15,7,16	142	74	0.235753	1	0.979,0.986,0.975	0.967,0.982,0.973	0.006
1209	ENSG00000126759.14	CFP	SE	2,3,0	0,0,0	4,0,0	1,0,0	248	74	1	1	1.0,1.0,NA	0.544,NA,NA	0.456
1212	ENSG00000102225.17	CDK16	SE	5,2,6	39,35,37	13,7,13	49,21,42	156	74	0.00401199	0.108783	0.057,0.026,0.071	0.112,0.137,0.128	-0.074
1213	ENSG00000102225.17	CDK16	SE	9,5,5	9,7,8	15,3,5	7,3,5	194	74	0.188216	1	0.276,0.214,0.193	0.45,0.276,0.276	-0.106
1214	ENSG00000102225.17	CDK16	SE	10,5,5	39,35,37	11,5,7	49,21,42	194	74	0.664789	1	0.089,0.052,0.049	0.079,0.083,0.06	-0.011
1215	ENSG00000102225.17	CDK16	SE	4,2,4	9,7,8	11,4,10	7,3,5	144	74	0.00186916	0.0649046	0.186,0.128,0.204	0.447,0.407,0.507	-0.281
1216	ENSG00000102225.17	CDK16	SE	5,2,4	39,35,37	9,4,10	49,21,42	144	74	0.0358942	0.470595	0.062,0.029,0.053	0.086,0.089,0.109	-0.047
1217	ENSG00000102225.17	CDK16	SE	179188147	0,1,0	249167218	1,0,0	166	74	1	1	1.0,0.988,1.0	0.991,1.0,1.0	-0.001
1218	ENSG00000102225.17	CDK16	SE	404388315	0,1,0	570366543	1,0,0	208	74	1	1	1.0,0.993,1.0	0.995,1.0,1.0	-0.001
1219	ENSG00000102225.17	CDK16	SE	403341303	1,0,0	453245439	0,0,0	131	74	1	1	0.996,1.0,1.0	1.0,1.0,1.0	-0.001
1220	ENSG00000102225.17	CDK16	SE	496476379	0,0,3	627412668	1,0,0	169	74	1	1	1.0,1.0,0.982	0.996,1.0,1.0	-0.005
1221	ENSG00000102225.17	CDK16	SE	596476410	4,8,3	755470779	4,3,2	198	74	0.0510673	0.586492	0.982,0.957,0.981	0.986,0.983,0.993	-0.014
1222	ENSG00000102225.17	CDK16	SE	425345275	0,1,0	496282488	0,1,0	172	74	1	1	1.0,0.993,1.0	1.0,0.992,1.0	0
1223	ENSG00000102225.17	CDK16	SE	347284235	1,0,0	478227495	1,3,1	165	74	1	1	0.994,1.0,1.0	0.995,0.971,0.996	0.011
1224	ENSG00000130985.17	UBA1	SE	0,0,4	73,64,65	1,0,1	82,32,44	263	74	1	1	0.0,0.0,0.017	0.003,0.0,0.006	0.003
1225	ENSG00000130985.17	UBA1	SE	0,0,2	73,64,65	1,0,0	82,32,44	121	74	1	1	0.0,0.0,0.018	0.007,0.0,0.0	0.004
1226	ENSG00000130985.17	UBA1	SE	310362363	4,3,1	399223306	3,0,2	243	74	0.369639	1	0.959,0.974,0.991	0.976,1.0,0.979	-0.01
1227	ENSG00000130985.17	UBA1	SE	155169168	1,0,0	180,87,135	0,0,0	181	74	1	1	0.984,1.0,1.0	1.0,1.0,1.0	-0.005
1228	ENSG00000182872.16	RBM10	SE	722668547	0,0,4	641497622	0,0,1	216	74	1	1	1.0,1.0,0.979	1.0,1.0,0.995	-0.005
1229	ENSG00000182872.16	RBM10	SE	344319267	54,31,24	305249336	28,18,32	305	74	0.149983	1	0.607,0.714,0.73	0.725,0.77,0.718	-0.054
1230	ENSG00000182872.16	RBM10	SE	347345253	4,1,5	280252365	3,0,3	148	74	0.338946	1	0.977,0.994,0.962	0.979,1.0,0.984	-0.01
1231	ENSG00000182872.16	RBM10	SE	411399276	0,0,1	356281438	0,0,1	161	74	1	1	1.0,1.0,0.992	1.0,1.0,0.995	-0.001
1232	ENSG00000182872.16	RBM10	SE	697612509	0,1,0	574488663	0,0,0	251	74	1	1	1.0,0.994,1.0	1.0,1.0,1.0	-0.002
1233	ENSG00000182872.16	RBM10	SE	0,1,3	195206149	0,1,1	159166209	172	74	1	1	0.0,0.002,0.009	0.0,0.003,0.002	0.002
1234	ENSG00000182872.16	RBM10	SE	581555416	0,0,0	520418613	0,2,0	232	74	1	1	1.0,1.0,1.0	1.0,0.985,1.0	0.005
1235	ENSG00000182872.16	RBM10	SE	565514427	0,0,0	485430598	0,2,0	235	74	1	1	1.0,1.0,1.0	1.0,0.985,1.0	0.005
1236	ENSG00000182872.16	RBM10	SE	64,36,27	0,1,2	46,19,41	5,1,0	172	74	0.0825278	0.793379	1.0,0.939,0.853	0.798,0.891,1.0	0.034
1237	ENSG00000182872.16	RBM10	SE	278215165	0,2,0	241163255	0,0,0	172	74	1	1	1.0,0.979,1.0	1.0,1.0,1.0	-0.007
1238	ENSG00000182872.16	RBM10	SE	435375288	0,0,0	389251394	0,0,1	162	74	1	1	1.0,1.0,1.0	1.0,1.0,0.994	0.002
1239	ENSG00000182872.16	RBM10	SE	560541431	0,0,2	518403603	0,1,0	192	74	1	1	1.0,1.0,0.988	1.0,0.994,1.0	-0.002
1242	ENSG00000147050.17	KDM6A	SE	33,41,47	1,0,0	26,27,36	0,0,0	183	74	1	1	0.93,1.0,1.0	1.0,1.0,1.0	-0.023
1243	ENSG00000147050.17	KDM6A	SE	24,27,36	0,0,0	15,20,23	0,0,1	183	74	1	1	1.0,1.0,1.0	1.0,1.0,0.903	0.032
1244	ENSG00000147050.17	KDM6A	SE	11,5,7	0,0,0	3,3,10	0,0,1	124	74	1	1	1.0,1.0,1.0	1.0,1.0,0.856	0.048
1245	ENSG00000147050.17	KDM6A	SE	20,18,17	1,0,0	13,10,21	0,0,0	124	74	1	1	0.923,1.0,1.0	1.0,1.0,1.0	-0.026
1246	ENSG00000147050.17	KDM6A	SE	0,3,0	12,8,12	0,0,0	5,4,14	131	74	0.7639	1	0.0,0.175,0.0	0.0,0.0,0.0	0.058
1247	ENSG00000147050.17	KDM6A	SE	13,14,17	1,0,0	8,9,21	0,0,0	133	74	1	1	0.879,1.0,1.0	1.0,1.0,1.0	-0.04
1248	ENSG00000147050.17	KDM6A	SE	24,17,27	0,3,0	6,10,29	0,0,0	195	74	0.590642	1	1.0,0.683,1.0	1.0,1.0,1.0	-0.106
1250	ENSG00000147050.17	KDM6A	SE	52,61,68	0,0,2	51,44,68	0,0,0	173	74	1	1	1.0,1.0,0.936	1.0,1.0,1.0	-0.021
1251	ENSG00000147050.17	KDM6A	SE	34,41,56	5,4,11	24,17,32	2,2,1	209	74	0.035029	0.464566	0.707,0.784,0.643	0.809,0.751,0.919	-0.115
1252	ENSG00000147050.17	KDM6A	SE	32,28,32	1,0,2	37,21,51	3,1,1	209	74	0.219668	1	0.919,1.0,0.85	0.814,0.881,0.948	0.042
1253	ENSG00000147050.17	KDM6A	SE	68,75,79	1,0,2	30,23,39	3,1,1	230	74	0.111576	0.956922	0.956,1.0,0.927	0.763,0.881,0.926	0.104
1254	ENSG00000147050.17	KDM6A	SE	70,88,98	5,4,6	31,24,43	16,7,24	230	74	5.86939e-11	3.87951e-08	0.818,0.876,0.84	0.384,0.525,0.366	0.42
1255	ENSG00000147050.17	KDM6A	SE	41,47,36	11,15,21	37,25,42	14,13,25	176	74	0.334307	1	0.61,0.568,0.419	0.526,0.447,0.414	0.07
1256	ENSG00000147050.17	KDM6A	SE	1,4,5	44,35,34	0,2,0	20,13,36	537	74	0.920848	1	0.003,0.016,0.02	0.0,0.021,0.0	0.006
1257	ENSG00000147050.17	KDM6A	SE	252232296	0,0,1	190121237	0,0,0	524	74	1	1	1.0,1.0,0.977	1.0,1.0,1.0	-0.008
1258	ENSG00000147050.17	KDM6A	SE	96131131	0,0,1	75,53,91	0,0,0	204	74	1	1	1.0,1.0,0.979	1.0,1.0,1.0	-0.007
1260	ENSG00000147050.17	KDM6A	SE	68,83,77	2,0,2	60,36,74	0,0,2	189	74	1	1	0.93,1.0,0.938	1.0,1.0,0.935	-0.022
1261	ENSG00000147050.17	KDM6A	SE	51,62,54	0,0,1	35,22,62	0,0,0	262	74	1	1	1.0,1.0,0.938	1.0,1.0,1.0	-0.021
1264	ENSG00000147050.17	KDM6A	SE	1,1,1	31,23,24	1,0,3	13,5,11	182	74	0.655769	1	0.013,0.017,0.017	0.03,0.0,0.1	-0.028
1265	ENSG00000147050.17	KDM6A	SE	1,2,3	31,23,24	2,2,1	13,5,11	246	74	0.583141	1	0.01,0.025,0.036	0.044,0.107,0.027	-0.036
1266	ENSG00000069509.6	FUNDC1	SE	244191198	6,0,1	253135382	5,2,5	203	74	0.301776	1	0.937,1.0,0.986	0.949,0.961,0.965	0.016
1267	ENSG00000069509.6	FUNDC1	SE	168130136	0,0,0	180,82,285	2,0,0	203	74	1	1	1.0,1.0,1.0	0.97,1.0,1.0	0.01
1268	ENSG00000069509.6	FUNDC1	SE	101,93,83	0,0,0	114,66,119	2,0,0	150	74	1	1	1.0,1.0,1.0	0.966,1.0,1.0	0.011
1269	ENSG00000069509.6	FUNDC1	SE	173154147	2,0,3	185118211	3,1,0	150	74	0.540126	1	0.977,1.0,0.96	0.968,0.983,1.0	-0.005
1271	ENSG00000069535.14	MAOB	SE	19,29,46	0,0,0	21,28,35	1,0,0	172	74	1	1	1.0,1.0,1.0	0.9,1.0,1.0	0.033
1272	ENSG00000069535.14	MAOB	SE	36,57,46	1,3,1	18,20,48	0,0,0	212	74	0.125852	1	0.926,0.869,0.941	1.0,1.0,1.0	-0.088
1273	ENSG00000069535.14	MAOB	SE	0,0,1	6,14,11	0,0,1	4,4,10	264	74	1	1	0.0,0.0,0.025	0.0,0.0,0.027	-0.001
1274	ENSG00000189221.11	MAOA	SE	0,2,3	21,46,21	0,1,7	20,16,54	182	74	0.350269	1	0.0,0.017,0.055	0.0,0.025,0.05	-0.001
1275	ENSG00000189221.11	MAOA	SE	75,86,85	4,0,0	32,53,150	1,0,0	179	74	0.828028	1	0.886,1.0,1.0	0.93,1.0,1.0	-0.015
1278	ENSG00000147044.23	CASK	SE	201214195	0,1,0	185118277	0,0,0	190	74	1	1	1.0,0.988,1.0	1.0,1.0,1.0	-0.004
1279	ENSG00000147044.23	CASK	SE	20,18,17	13,22,29	11,13,24	25,32,38	110	74	0.0689403	0.708499	0.509,0.355,0.283	0.228,0.215,0.298	0.135
1280	ENSG00000147044.23	CASK	SE	38,29,34	32,28,35	26,26,37	34,20,37	110	74	0.719345	1	0.444,0.411,0.395	0.34,0.467,0.402	0.014
1281	ENSG00000147044.23	CASK	SE	44,54,64	32,28,35	49,54,70	34,20,37	143	74	0.598658	1	0.416,0.499,0.486	0.427,0.583,0.495	-0.035
1282	ENSG00000147044.23	CASK	SE	39,36,43	27,17,25	29,28,45	20,17,24	143	74	0.924515	1	0.428,0.523,0.471	0.429,0.46,0.492	0.014
1283	ENSG00000147044.23	CASK	SE	109130135	0,0,1	126,94,160	0,0,0	143	74	1	1	1.0,1.0,0.986	1.0,1.0,1.0	-0.005
1286	ENSG00000147044.23	CASK	SE	205216207	0,1,0	203228270	0,1,0	158	74	1	1	1.0,0.99,1.0	1.0,0.991,1.0	0
1287	ENSG00000147044.23	CASK	SE	210255232	0,1,1	230197342	0,0,0	177	74	1	1	1.0,0.991,0.99	1.0,1.0,1.0	-0.006
1288	ENSG00000147044.23	CASK	SE	104,102,85	0,0,0	114114184	1,0,0	147	74	1	1	1.0,1.0,1.0	0.983,1.0,1.0	0.006
1289	ENSG00000147044.23	CASK	SE	165167148	1,0,0	177170323	0,0,0	152	74	1	1	0.988,1.0,1.0	1.0,1.0,1.0	-0.004
1290	ENSG00000147044.23	CASK	SE	136170179	0,0,0	178177347	1,0,0	180	74	1	1	1.0,1.0,1.0	0.987,1.0,1.0	0.004
1291	ENSG00000147044.23	CASK	SE	120153139	0,0,0	100110200	0,0,1	187	74	1	1	1.0,1.0,1.0	1.0,1.0,0.988	0.004
1292	ENSG00000215301.11	DDX3X	SE	584660647	0,0,1	596304460	0,0,0	246	74	1	1	1.0,1.0,0.995	1.0,1.0,1.0	-0.002
1295	ENSG00000215301.11	DDX3X	SE	262272262	2,10,8	241125154	1,0,1	132	74	0.000430141	0.0225237	0.987,0.938,0.948	0.993,1.0,0.989	-0.036
1296	ENSG00000215301.11	DDX3X	SE	652612654	2,10,8	715337509	1,0,1	1750	74	3.13564e-06	0.000553178	0.932,0.721,0.776	0.968,1.0,0.956	-0.165
1297	ENSG00000215301.11	DDX3X	SE	194158222	197216183	234112173	272115204	1296	74	0.490204	1	0.053,0.04,0.065	0.047,0.053,0.046	0.004
1298	ENSG00000215301.11	DDX3X	SE	363320380	12,6,11	460209338	3,1,0	1467	74	8.8504e-07	0.000200869	0.604,0.729,0.635	0.886,0.913,1.0	-0.277
1299	ENSG00000215301.11	DDX3X	SE	328352306	12,6,11	467186334	3,1,0	122	74	4.36302e-06	0.000716183	0.943,0.973,0.944	0.99,0.991,1.0	-0.04
1300	ENSG00000215301.11	DDX3X	SE	126135126	12,6,11	198,70,131	3,1,0	119	74	2.17451e-07	6.15984e-05	0.867,0.933,0.877	0.976,0.978,1.0	-0.092
1301	ENSG00000215301.11	DDX3X	SE	4,3,1	222247204	4,0,3	301130217	253	74	1	1	0.005,0.004,0.001	0.004,0.0,0.004	0.001
1302	ENSG00000215301.11	DDX3X	SE	8,5,6	226217267	7,7,2	338187174	172	74	0.88355	1	0.015,0.01,0.01	0.009,0.016,0.005	0.002
1303	ENSG00000215301.11	DDX3X	SE	914828921	0,1,1	1120480764	0,0,0	1466	74	1	1	1.0,0.977,0.979	1.0,1.0,1.0	-0.015
1304	ENSG00000215301.11	DDX3X	SE	460414460	0,0,1	537209407	0,0,0	210	74	1	1	1.0,1.0,0.994	1.0,1.0,1.0	-0.002
1305	ENSG00000215301.11	DDX3X	SE	264218271	0,0,1	315115222	0,0,0	205	74	1	1	1.0,1.0,0.99	1.0,1.0,1.0	-0.003
1306	ENSG00000215301.11	DDX3X	SE	105,67,98	0,0,1	115,50,69	0,0,0	137	74	1	1	1.0,1.0,0.981	1.0,1.0,1.0	-0.006
1307	ENSG00000215301.11	DDX3X	SE	320256295	0,2,3	396143240	0,0,0	160	74	1	1	1.0,0.983,0.978	1.0,1.0,1.0	-0.013
1308	ENSG00000215301.11	DDX3X	SE	293268318	0,1,1	337147258	0,0,0	173	74	1	1	1.0,0.991,0.993	1.0,1.0,1.0	-0.005
1310	ENSG00000215301.11	DDX3X	SE	276293244	2,0,0	461178216	0,0,0	214	74	1	1	0.979,1.0,1.0	1.0,1.0,1.0	-0.007
1311	ENSG00000215301.11	DDX3X	SE	218232208	2,0,0	370153171	0,0,0	211	74	1	1	0.975,1.0,1.0	1.0,1.0,1.0	-0.008
1312	ENSG00000215301.11	DDX3X	SE	121126114	2,0,0	211,81,89	0,0,0	214	74	1	1	0.954,1.0,1.0	1.0,1.0,1.0	-0.015
1320	ENSG00000124486.14	USP9X	SE	78,83,71	0,0,1	69,27,45	0,0,0	328	74	1	1	1.0,1.0,0.941	1.0,1.0,1.0	-0.02
1321	ENSG00000124486.14	USP9X	SE	70,74,97	0,0,0	73,44,76	0,2,1	227	74	0.915031	1	1.0,1.0,1.0	1.0,0.878,0.961	0.054
1322	ENSG00000124486.14	USP9X	SE	45,50,55	1,0,0	65,32,69	3,0,0	211	74	0.828987	1	0.94,1.0,1.0	0.884,1.0,1.0	0.019
1323	ENSG00000124486.14	USP9X	SE	43,43,63	2,3,1	54,18,56	4,0,3	162	74	0.875218	1	0.908,0.868,0.966	0.86,1.0,0.895	-0.004
1324	ENSG00000124486.14	USP9X	SE	104,96,92	1,0,0	104,52,90	0,0,0	417	74	1	1	0.949,1.0,1.0	1.0,1.0,1.0	-0.017
1325	ENSG00000124486.14	USP9X	SE	107159138	1,0,0	133,53,114	0,0,0	295	74	1	1	0.964,1.0,1.0	1.0,1.0,1.0	-0.012
1326	ENSG00000124486.14	USP9X	SE	73,84,92	0,1,0	106,36,93	1,0,0	248	74	1	1	1.0,0.962,1.0	0.969,1.0,1.0	-0.002
1327	ENSG00000124486.14	USP9X	SE	41,45,48	0,0,2	57,22,52	0,0,0	216	74	1	1	1.0,1.0,0.892	1.0,1.0,1.0	-0.036
1328	ENSG00000124486.14	USP9X	SE	51,58,82	0,1,0	77,44,74	1,0,0	204	74	1	1	1.0,0.955,1.0	0.965,1.0,1.0	-0.003
1329	ENSG00000183337.18	BCOR	SE	0,8,5	1,0,1	4,0,3	4,0,1	128	74	1	1	0.0,1.0,0.743	0.366,NA,0.634	0.081
1335	ENSG00000156313.15	RPGR	SE	0,0,0	9,5,6	2,0,0	10,2,12	353	74	1	1	0.0,0.0,0.0	0.04,0.0,0.0	-0.013
1336	ENSG00000156313.15	RPGR	SE	12,9,11	0,1,0	14,6,16	0,0,0	166	74	1	1	1.0,0.8,1.0	1.0,1.0,1.0	-0.067
1337	ENSG00000156313.15	RPGR	SE	51,43,39	0,0,0	38,16,32	0,0,1	132	74	1	1	1.0,1.0,1.0	1.0,1.0,0.947	0.018
1339	ENSG00000156313.15	RPGR	SE	14,9,16	1,0,0	10,5,16	0,0,0	226	74	1	1	0.821,1.0,1.0	1.0,1.0,1.0	-0.06
1340	ENSG00000156313.15	RPGR	SE	15,9,18	9,6,0	11,5,17	5,2,4	226	74	0.721316	1	0.353,0.329,1.0	0.419,0.45,0.582	0.077
1341	ENSG00000156313.15	RPGR	SE	25,13,22	9,6,0	17,5,28	5,2,4	1022	74	0.657204	1	0.167,0.136,1.0	0.198,0.153,0.336	0.205
1342	ENSG00000156313.15	RPGR	SE	14,8,12	2,0,2	7,2,14	1,0,1	255	74	0.12106	1	0.67,1.0,0.635	0.67,1.0,0.802	-0.056
1343	ENSG00000156313.15	RPGR	SE	8,2,6	9,6,0	5,0,8	5,2,4	251	74	0.633669	1	0.208,0.089,1.0	0.228,0.0,0.371	0.233
1344	ENSG00000156313.15	RPGR	SE	8,2,6	2,0,2	5,0,8	1,0,1	251	74	1	1	0.541,1.0,0.469	0.596,NA,0.702	0.021
1345	ENSG00000156313.15	RPGR	SE	39,31,18	0,1,0	22,13,36	0,0,0	166	74	1	1	1.0,0.933,1.0	1.0,1.0,1.0	-0.022
1346	ENSG00000156313.15	RPGR	SE	0,2,6	18,24,11	0,0,1	11,10,21	234	74	0.0469718	0.55703	0.0,0.026,0.147	0.0,0.0,0.015	0.053
1347	ENSG00000156313.15	RPGR	SE	40,39,22	0,0,0	29,24,38	1,0,0	260	74	1	1	1.0,1.0,1.0	0.892,1.0,1.0	0.036
1349	ENSG00000156313.15	RPGR	SE	69,50,40	0,1,0	45,35,64	1,0,1	230	74	1	1	1.0,0.941,1.0	0.935,1.0,0.954	0.017
1350	ENSG00000156313.15	RPGR	SE	0,1,1	24,13,5	2,2,1	23,14,29	157	74	1	1	0.0,0.035,0.086	0.039,0.063,0.016	0.001
1351	ENSG00000156313.15	RPGR	SE	29,40,24	0,0,0	25,11,32	1,0,1	137	74	1	1	1.0,1.0,1.0	0.931,1.0,0.945	0.041
1353	ENSG00000156313.15	RPGR	SE	20,46,27	1,2,0	32,14,44	0,0,0	167	74	0.430575	1	0.899,0.911,1.0	1.0,1.0,1.0	-0.063
1354	ENSG00000156313.15	RPGR	SE	30,23,21	1,2,0	42,12,47	0,0,0	200	74	0.817894	1	0.917,0.81,1.0	1.0,1.0,1.0	-0.091
1355	ENSG00000156313.15	RPGR	SE	40,34,30	0,0,0	58,18,64	1,0,1	200	74	1	1	1.0,1.0,1.0	0.955,1.0,0.959	0.029
1356	ENSG00000147041.12	SYTL5	SE	1888,1979,1563	9,3,0	2410,1539,3348	5,6,16	284	74	0.402985	1	0.982,0.994,1.0	0.992,0.985,0.982	0.006
1357	ENSG00000147041.12	SYTL5	SE	1444,1551,1169	0,0,0	1768,1160,2529	1,0,0	284	74	1	1	1.0,1.0,1.0	0.998,1.0,1.0	0.001
1358	ENSG00000147041.12	SYTL5	SE	1390,1452,1078	0,0,0	1724,1361,2244	0,0,1	183	74	1	1	1.0,1.0,1.0	1.0,1.0,0.999	0
1359	ENSG00000147041.12	SYTL5	SE	1578,1756,1268	0,1,0	2014,1597,2609	0,0,0	209	74	1	1	1.0,0.998,1.0	1.0,1.0,1.0	-0.001
1360	ENSG00000147041.12	SYTL5	SE	23,28,26	411432322	48,26,77	618456769	140	74	0.204985	1	0.029,0.033,0.041	0.039,0.029,0.05	-0.005
1361	ENSG00000147041.12	SYTL5	SE	1271,1364,1112	1,1,3	1866,1192,2476	16,14,20	236	74	5.25626e-06	0.000840901	0.997,0.998,0.991	0.973,0.964,0.975	0.025
1362	ENSG00000147041.12	SYTL5	SE	814855750	0,1,0	1195,748,1649	0,0,0	183	74	1	1	1.0,0.997,1.0	1.0,1.0,1.0	-0.001
1363	ENSG00000147041.12	SYTL5	SE	1541,1527,1319	0,0,0	2064,1379,2766	0,0,1	210	74	1	1	1.0,1.0,1.0	1.0,1.0,0.999	0
1364	ENSG00000147041.12	SYTL5	SE	1048,1054,926	0,0,0	1448,922,1975	0,0,1	210	74	1	1	1.0,1.0,1.0	1.0,1.0,0.999	0
1365	ENSG00000147041.12	SYTL5	SE	1078,1104,866	0,0,0	1470,864,1868	0,0,1	283	74	1	1	1.0,1.0,1.0	1.0,1.0,0.998	0.001
1366	ENSG00000147041.12	SYTL5	SE	1571,1573,1254	5,4,0	2090,1341,2668	15,24,23	283	74	8.92329e-08	2.8133e-05	0.988,0.99,1.0	0.973,0.936,0.968	0.034
1367	ENSG00000259977.1	ENSG00000259977	SE	219193183	15,14,6	244136270	20,12,20	182	74	0.173169	1	0.856,0.849,0.925	0.832,0.822,0.846	0.043
1368	ENSG00000165169.11	DYNLT3	SE	700946964	0,0,0	738,674,1114	0,0,1	116	74	1	1	1.0,1.0,1.0	1.0,1.0,0.999	0
1369	ENSG00000147036.12	LANCL3	SE	3,6,7	0,0,0	4,4,3	1,0,0	282	74	1	1	1.0,1.0,1.0	0.512,1.0,1.0	0.163
1370	ENSG00000147036.12	LANCL3	SE	2,0,2	1,0,1	2,0,0	0,3,0	157	74	1	1	0.485,NA,0.485	1.0,0.0,NA	-0.015
1372	ENSG00000233928.7	ENSG00000233928	SE	1,0,0	2,0,1	0,0,1	0,0,1	123	74	1	1	0.231,NA,0.0	NA,NA,0.376	-0.261
1373	ENSG00000233928.7	ENSG00000233928	SE	4,1,0	0,0,0	0,0,2	0,2,1	99	74	1	1	1.0,1.0,NA	NA,0.0,0.599	0.701
1397	ENSG00000184831.14	APOO	SE	5,5,5	27,24,17	5,4,3	36,24,28	80	74	0.244268	1	0.146,0.162,0.214	0.114,0.134,0.09	0.061
1398	ENSG00000184831.14	APOO	SE	70,54,66	2,0,0	94,55,78	0,0,0	139	74	1	1	0.949,1.0,1.0	1.0,1.0,1.0	-0.017
1399	ENSG00000184831.14	APOO	SE	21,18,21	0,0,1	33,15,24	0,0,0	139	74	1	1	1.0,1.0,0.918	1.0,1.0,1.0	-0.027
1400	ENSG00000184831.14	APOO	SE	82,54,42	0,0,1	96,55,60	0,0,0	155	74	1	1	1.0,1.0,0.952	1.0,1.0,1.0	-0.016
1401	ENSG00000184831.14	APOO	SE	134,95,92	2,2,1	161,97,118	1,0,1	155	74	0.795477	1	0.97,0.958,0.978	0.987,1.0,0.983	-0.021
1402	ENSG00000184831.14	APOO	SE	69,53,53	0,0,0	76,35,92	1,0,0	166	74	1	1	1.0,1.0,1.0	0.971,1.0,1.0	0.01
1403	ENSG00000184831.14	APOO	SE	95,90,88	0,0,0	112,72,147	2,0,0	170	74	1	1	1.0,1.0,1.0	0.961,1.0,1.0	0.013
1404	ENSG00000184831.14	APOO	SE	57,46,45	0,1,0	61,34,90	0,0,1	170	74	1	1	1.0,0.952,1.0	1.0,1.0,0.975	-0.008
1405	ENSG00000184831.14	APOO	SE	64,41,34	0,1,0	61,45,54	0,0,1	129	74	1	1	1.0,0.959,1.0	1.0,1.0,0.969	-0.003
1406	ENSG00000184831.14	APOO	SE	102,83,77	1,1,1	111,82,107	0,0,0	129	74	1	1	0.983,0.979,0.978	1.0,1.0,1.0	-0.02
1407	ENSG00000184831.14	APOO	SE	146123115	9,9,5	130,80,140	7,1,5	182	74	0.135518	1	0.868,0.847,0.903	0.883,0.97,0.919	-0.051
1408	ENSG00000130066.17	SAT1	SE	197226260	3,1,1	171101331	1,0,0	158	74	1	1	0.969,0.991,0.992	0.988,1.0,1.0	-0.012
1409	ENSG00000130066.17	SAT1	SE	112125141	0,0,0	104,59,197	0,0,3	158	74	1	1	1.0,1.0,1.0	1.0,1.0,0.969	0.01
1410	ENSG00000130066.17	SAT1	SE	19,39,41	85101119	19,10,50	67,42,136	184	74	0.925311	1	0.082,0.134,0.122	0.102,0.087,0.129	0.007
1411	ENSG00000130066.17	SAT1	SE	132120186	0,0,0	101,51,194	0,0,3	176	74	1	1	1.0,1.0,1.0	1.0,1.0,0.965	0.012
1412	ENSG00000130066.17	SAT1	SE	214220304	0,0,0	167,93,330	0,0,2	176	74	1	1	1.0,1.0,1.0	1.0,1.0,0.986	0.005
1413	ENSG00000123130.17	ACOT9	SE	212177119	3,9,12	155117189	9,2,10	148	74	0.777612	1	0.972,0.908,0.832	0.896,0.967,0.904	-0.018
1414	ENSG00000123130.17	ACOT9	SE	67,51,58	0,0,0	59,40,52	1,0,0	178	74	1	1	1.0,1.0,1.0	0.961,1.0,1.0	0.013
1415	ENSG00000123130.17	ACOT9	SE	208196199	0,0,0	191125227	0,0,1	158	74	1	1	1.0,1.0,1.0	1.0,1.0,0.991	0.003
1416	ENSG00000123130.17	ACOT9	SE	47,66,58	0,0,0	45,30,67	1,0,0	120	74	1	1	1.0,1.0,1.0	0.965,1.0,1.0	0.012
1417	ENSG00000123130.17	ACOT9	SE	59,68,65	85,75,59	52,20,78	47,34,56	101	74	0.535465	1	0.337,0.399,0.447	0.448,0.301,0.505	-0.024
1418	ENSG00000123130.17	ACOT9	SE	149142127	0,0,1	106,55,145	0,0,0	172	74	1	1	1.0,1.0,0.982	1.0,1.0,1.0	-0.006
1419	ENSG00000123130.17	ACOT9	SE	234217186	13,12,10	153,89,200	8,5,12	172	74	0.951307	1	0.886,0.886,0.889	0.892,0.885,0.878	0.002
1421	ENSG00000102174.10	PHEX	SE	2,2,2	4,7,4	2,0,4	5,10,18	235	74	0.452061	1	0.136,0.083,0.136	0.112,0.0,0.065	0.059
1422	ENSG00000102174.10	PHEX	SE	23,7,11	3,2,0	11,9,50	3,2,5	178	74	0.436638	1	0.761,0.593,1.0	0.604,0.652,0.806	0.097
1424	ENSG00000102172.16	SMS	SE	2096,2157,1734	0,0,0	1996,1264,2220	3,0,0	195	74	1	1	1.0,1.0,1.0	0.996,1.0,1.0	0.001
1425	ENSG00000102172.16	SMS	SE	2258,2097,1710	0,1,3	2163,1269,2449	1,1,0	168	74	1	1	1.0,0.999,0.996	0.999,0.998,1.0	-0.001
1426	ENSG00000102172.16	SMS	SE	630649507	8,5,3	568464682	4,2,8	139	74	0.774512	1	0.977,0.986,0.989	0.987,0.992,0.978	-0.002
1432	ENSG00000173681.17	BCLAF3	SE	0,0,0	8,14,6	1,0,0	6,6,8	102	74	1	1	0.0,0.0,0.0	0.108,0.0,0.0	-0.036
1434	ENSG00000173681.17	BCLAF3	SE	37,45,24	0,0,2	22,20,25	3,0,0	230	74	0.618761	1	1.0,1.0,0.794	0.702,1.0,1.0	0.031
1435	ENSG00000173681.17	BCLAF3	SE	5,7,7	0,1,0	15,3,8	0,0,0	164	74	1	1	1.0,0.76,1.0	1.0,1.0,1.0	-0.08
1436	ENSG00000173681.17	BCLAF3	SE	4,3,2	0,0,0	1,7,2	1,0,0	102	74	1	1	1.0,1.0,1.0	0.42,1.0,1.0	0.193
1437	ENSG00000147010.18	SH3KBP1	SE	34,48,42	0,1,0	34,24,59	0,0,0	138	74	1	1	1.0,0.963,1.0	1.0,1.0,1.0	-0.012
1438	ENSG00000147010.18	SH3KBP1	SE	68,61,64	0,0,0	51,40,58	0,1,2	203	74	0.351603	1	1.0,1.0,1.0	1.0,0.936,0.914	0.05
1441	ENSG00000147010.18	SH3KBP1	SE	108111131	0,2,3	89,94,135	0,0,0	280	74	0.402762	1	1.0,0.936,0.92	1.0,1.0,1.0	-0.048
1443	ENSG00000147010.18	SH3KBP1	SE	0,0,2	27,45,27	0,0,0	28,18,34	131	74	1	1	0.0,0.0,0.04	0.0,0.0,0.0	0.013
1444	ENSG00000147010.18	SH3KBP1	SE	49,38,51	0,0,1	23,22,39	0,0,0	178	74	1	1	1.0,1.0,0.955	1.0,1.0,1.0	-0.015
1447	ENSG00000286724.1	ENSG00000286724	SE	0,4,2	2,0,0	2,7,2	0,0,0	516	74	0.071406	0.724355	0.0,1.0,1.0	1.0,1.0,1.0	-0.333
1448	ENSG00000044446.12	PHKA2	SE	9,13,20	4,2,0	9,14,11	4,2,5	128	74	0.132835	1	0.565,0.79,1.0	0.565,0.802,0.56	0.143
1449	ENSG00000044446.12	PHKA2	SE	14,7,0	4,10,5	9,8,12	7,2,4	104	74	0.0946223	0.862038	0.713,0.332,0.0	0.478,0.74,0.681	-0.285
1450	ENSG00000044446.12	PHKA2	SE	31,37,33	0,0,0	34,21,40	0,2,0	193	74	1	1	1.0,1.0,1.0	1.0,0.801,1.0	0.066
1451	ENSG00000044446.12	PHKA2	SE	3,2,1	13,16,17	1,0,1	14,17,17	193	74	0.150784	1	0.081,0.046,0.022	0.027,0.0,0.022	0.033
1452	ENSG00000044446.12	PHKA2	SE	0,1,0	13,16,17	1,0,0	14,17,17	167	74	1	1	0.0,0.027,0.0	0.031,0.0,0.0	-0.001
1453	ENSG00000044446.12	PHKA2	SE	43,31,37	0,0,1	53,31,62	0,0,0	219	74	1	1	1.0,1.0,0.926	1.0,1.0,1.0	-0.025
1454	ENSG00000044446.12	PHKA2	SE	18,32,28	0,1,0	40,39,54	1,0,0	173	74	1	1	1.0,0.932,1.0	0.945,1.0,1.0	-0.004
1455	ENSG00000044446.12	PHKA2	SE	24,33,26	0,0,0	28,26,45	1,0,0	155	74	1	1	1.0,1.0,1.0	0.93,1.0,1.0	0.023
1456	ENSG00000044446.12	PHKA2	SE	43,58,33	2,1,0	71,62,97	2,0,0	243	74	0.883496	1	0.868,0.946,1.0	0.915,1.0,1.0	-0.034
1457	ENSG00000102098.19	SCML2	SE	30,22,22	0,0,1	35,24,24	3,4,4	226	74	8.3076e-06	0.00122015	1.0,1.0,0.878	0.793,0.663,0.663	0.253
1460	ENSG00000047634.15	SCML1	SE	18,9,7	0,1,0	24,12,16	1,0,2	223	74	0.798501	1	1.0,0.749,1.0	0.888,1.0,0.726	0.045
1461	ENSG00000047634.15	SCML1	SE	16,9,6	49,28,17	27,12,20	36,26,42	223	74	0.0370597	0.479644	0.098,0.096,0.105	0.199,0.133,0.136	-0.056
1462	ENSG00000047634.15	SCML1	SE	20,9,5	45,31,20	25,15,14	56,34,64	223	74	0.959831	1	0.129,0.088,0.077	0.129,0.128,0.068	-0.01
1463	ENSG00000047634.15	SCML1	SE	1,1,2	49,28,17	6,0,2	36,26,42	158	74	0.177919	1	0.009,0.016,0.052	0.072,0.0,0.022	-0.006
1464	ENSG00000047634.15	SCML1	SE	2,2,1	45,31,20	6,1,3	56,34,64	158	74	0.403711	1	0.02,0.029,0.023	0.048,0.014,0.021	-0.004
1465	ENSG00000047634.15	SCML1	SE	3,0,4	0,0,1	7,0,3	5,0,7	158	74	1	1	1.0,NA,0.652	0.396,NA,0.167	0.544
1466	ENSG00000047634.15	SCML1	SE	4,1,3	4,0,0	7,1,4	3,3,1	158	74	0.111221	0.955162	0.319,1.0,1.0	0.522,0.135,0.652	0.337
1467	ENSG00000047634.15	SCML1	SE	103,51,48	1,0,0	108,50,135	1,0,1	158	74	1	1	0.98,1.0,1.0	0.981,1.0,0.984	0.005
1468	ENSG00000047634.15	SCML1	SE	97,54,51	1,0,0	126,57,157	1,0,1	155	74	1	1	0.979,1.0,1.0	0.984,1.0,0.987	0.003
1469	ENSG00000169891.18	REPS2	SE	2,0,0	3,2,5	1,4,2	4,8,3	120	74	0.00837057	0.180467	0.291,0.0,0.0	0.134,0.236,0.291	-0.123
1470	ENSG00000169891.18	REPS2	SE	3,9,2	0,0,0	9,5,6	1,1,0	211	74	1	1	1.0,1.0,1.0	0.759,0.637,1.0	0.201
1471	ENSG00000102054.18	RBBP7	SE	1585,1149,810	0,1,1	1820,1067,1447	0,0,0	132	74	1	1	1.0,0.998,0.998	1.0,1.0,1.0	-0.001
1472	ENSG00000102054.18	RBBP7	SE	750525382	0,0,0	864536684	1,0,0	132	74	1	1	1.0,1.0,1.0	0.998,1.0,1.0	0.001
1473	ENSG00000102054.18	RBBP7	SE	95,47,58	3,0,1	74,49,51	3,0,0	209	74	0.511034	1	0.918,1.0,0.954	0.897,1.0,1.0	-0.008
1474	ENSG00000102054.18	RBBP7	SE	1472,1092,769	3,0,1	1676,995,1578	3,0,0	152	74	1	1	0.996,1.0,0.997	0.996,1.0,1.0	-0.001
1475	ENSG00000102054.18	RBBP7	SE	2796,2244,1599	0,0,0	3249,2319,2776	8,0,0	201	74	1	1	1.0,1.0,1.0	0.993,1.0,1.0	0.002
1476	ENSG00000102054.18	RBBP7	SE	1283862662	0,0,0	1440,758,1116	0,0,1	235	74	1	1	1.0,1.0,1.0	1.0,1.0,0.997	0.001
1477	ENSG00000102054.18	RBBP7	SE	2624,1832,1354	0,0,0	2838,1562,2325	0,4,3	235	74	1	1	1.0,1.0,1.0	1.0,0.992,0.996	0.004
1478	ENSG00000102054.18	RBBP7	SE	2153,1575,1101	0,1,1	2365,1325,1932	8,6,11	220	74	0.582373	1	1.0,0.998,0.997	0.99,0.987,0.983	0.012
1479	ENSG00000102054.18	RBBP7	SE	1286999661	0,0,0	1423,817,1156	0,0,1	220	74	1	1	1.0,1.0,1.0	1.0,1.0,0.997	0.001
1480	ENSG00000102054.18	RBBP7	SE	1658,1283,955	0,0,0	1975,1368,1693	0,0,1	219	74	1	1	1.0,1.0,1.0	1.0,1.0,0.998	0.001
1481	ENSG00000102054.18	RBBP7	SE	2525,1858,1395	0,0,1	2909,1870,2459	0,0,1	219	74	1	1	1.0,1.0,0.998	1.0,1.0,0.999	0
1482	ENSG00000102054.18	RBBP7	SE	1677,1217,924	0,0,1	1971,1214,1694	0,0,1	253	74	1	1	1.0,1.0,0.996	1.0,1.0,0.998	-0.001
1483	ENSG00000086712.13	TXLNG	SE	99,101,65	0,2,0	119,55,150	0,0,0	149	74	1	1	1.0,0.962,1.0	1.0,1.0,1.0	-0.013
1484	ENSG00000086712.13	TXLNG	SE	142139117	0,0,1	165102178	2,0,1	170	74	1	1	1.0,1.0,0.981	0.973,1.0,0.987	0.007
1485	ENSG00000169895.6	SYAP1	SE	884740619	1,0,0	918,590,1330	0,0,0	193	74	1	1	0.997,1.0,1.0	1.0,1.0,1.0	-0.001
1486	ENSG00000169895.6	SYAP1	SE	909788675	1,0,0	997,675,1237	2,0,0	141	74	1	1	0.998,1.0,1.0	0.996,1.0,1.0	0.001
1487	ENSG00000169895.6	SYAP1	SE	374326270	2,0,0	379239508	2,0,0	141	74	1	1	0.99,1.0,1.0	0.99,1.0,1.0	0
1488	ENSG00000169895.6	SYAP1	SE	788679550	2,0,0	787533933	2,0,0	148	74	1	1	0.995,1.0,1.0	0.995,1.0,1.0	0
1489	ENSG00000169895.6	SYAP1	SE	1350,1149,979	0,0,3	1420,987,1688	2,2,1	148	74	1	1	1.0,1.0,0.994	0.997,0.996,0.999	0.001
1490	ENSG00000169895.6	SYAP1	SE	564470429	0,0,0	635454755	2,0,0	148	74	1	1	1.0,1.0,1.0	0.994,1.0,1.0	0.002
1491	ENSG00000169895.6	SYAP1	SE	1362,1319,977	0,0,0	1408,860,1561	2,0,0	214	74	1	1	1.0,1.0,1.0	0.996,1.0,1.0	0.001
1492	ENSG00000169895.6	SYAP1	SE	2150,1998,1524	1,0,0	2194,1393,2496	0,0,0	214	74	1	1	0.999,1.0,1.0	1.0,1.0,1.0	0
1493	ENSG00000169895.6	SYAP1	SE	2329,2295,1739	0,1,5	2316,1529,2619	0,0,0	223	74	1	1	1.0,0.999,0.991	1.0,1.0,1.0	-0.003
1494	ENSG00000169895.6	SYAP1	SE	1536,1557,1164	0,0,1	1584,982,1776	0,0,1	223	74	1	1	1.0,1.0,0.997	1.0,1.0,0.998	0
1495	ENSG00000169895.6	SYAP1	SE	1,1,5	0,0,1	0,1,0	0,0,1	133	74	1	1	1.0,1.0,0.736	NA,1.0,0.0	0.412
1496	ENSG00000169895.6	SYAP1	SE	1387,1200,1045	7,5,6	1347,963,1560	2,1,0	133	74	1	1	0.991,0.993,0.99	0.997,0.998,1.0	-0.007
1497	ENSG00000169895.6	SYAP1	SE	667617473	0,0,0	614482685	3,0,1	133	74	1	1	1.0,1.0,1.0	0.991,1.0,0.997	0.004
1498	ENSG00000169895.6	SYAP1	SE	1838,1615,1262	0,0,0	1806,1154,1958	3,0,1	222	74	1	1	1.0,1.0,1.0	0.995,1.0,0.998	0.002
1499	ENSG00000169895.6	SYAP1	SE	2562,2219,1832	1,0,0	2546,1645,2848	0,1,0	222	74	1	1	0.999,1.0,1.0	1.0,0.998,1.0	0
1500	ENSG00000047230.15	CTPS2	SE	503401335	0,0,0	473352498	2,0,0	185	74	1	1	1.0,1.0,1.0	0.99,1.0,1.0	0.003
1501	ENSG00000047230.15	CTPS2	SE	344232203	0,2,1	335209290	0,0,0	219	74	1	1	1.0,0.975,0.986	1.0,1.0,1.0	-0.013
1502	ENSG00000047230.15	CTPS2	SE	379313223	0,0,0	353223359	0,1,0	171	74	1	1	1.0,1.0,1.0	1.0,0.99,1.0	0.003
1503	ENSG00000047230.15	CTPS2	SE	472411327	2,0,2	519280450	3,0,0	169	74	1	1	0.99,1.0,0.986	0.987,1.0,1.0	-0.004
1504	ENSG00000047230.15	CTPS2	SE	474384316	1,0,0	500273476	0,0,0	163	74	1	1	0.995,1.0,1.0	1.0,1.0,1.0	-0.002
1505	ENSG00000047230.15	CTPS2	SE	321271192	0,0,0	297223362	0,0,1	155	74	1	1	1.0,1.0,1.0	1.0,1.0,0.994	0.002
1506	ENSG00000047230.15	CTPS2	SE	382360220	0,0,0	385241350	1,0,0	175	74	1	1	1.0,1.0,1.0	0.994,1.0,1.0	0.002
1507	ENSG00000047230.15	CTPS2	SE	361316211	0,0,0	391227398	0,0,1	245	74	1	1	1.0,1.0,1.0	1.0,1.0,0.992	0.003
1508	ENSG00000129680.16	MAP7D3	SE	200196148	1,0,0	262136235	1,0,3	273	74	0.515484	1	0.982,1.0,1.0	0.986,1.0,0.955	0.014
1510	ENSG00000129680.16	MAP7D3	SE	111,96,77	0,0,0	154105135	1,0,0	192	74	1	1	1.0,1.0,1.0	0.983,1.0,1.0	0.006
1511	ENSG00000169249.14	ZRSR2	SE	95,89,100	0,0,0	114,59,97	1,0,0	156	74	1	1	1.0,1.0,1.0	0.982,1.0,1.0	0.006
1512	ENSG00000169249.14	ZRSR2	SE	43,45,34	0,0,0	42,26,48	1,0,0	145	74	1	1	1.0,1.0,1.0	0.955,1.0,1.0	0.015
1513	ENSG00000169249.14	ZRSR2	SE	64,57,50	0,1,0	45,45,46	1,0,3	113	74	0.492086	1	1.0,0.974,1.0	0.967,1.0,0.909	0.033
1514	ENSG00000169249.14	ZRSR2	SE	80,50,68	0,0,0	55,36,56	1,0,0	184	74	1	1	1.0,1.0,1.0	0.957,1.0,1.0	0.014
1515	ENSG00000169249.14	ZRSR2	SE	195165138	1,0,0	166,97,123	0,0,0	545	74	1	1	0.964,1.0,1.0	1.0,1.0,1.0	-0.012
1516	ENSG00000169239.13	CA5B	SE	3,9,4	1,0,0	5,4,3	0,0,0	170	74	1	1	0.566,1.0,1.0	1.0,1.0,1.0	-0.145
1517	ENSG00000169239.13	CA5B	SE	3,0,0	3,1,0	2,0,0	4,1,2	154	74	1	1	0.325,0.0,NA	0.194,0.0,0.0	0.098
1518	ENSG00000169239.13	CA5B	SE	5,0,0	7,7,4	2,0,0	7,7,18	154	74	0.110417	0.951184	0.256,0.0,0.0	0.121,0.0,0.0	0.045
1519	ENSG00000169239.13	CA5B	SE	37,38,24	0,6,0	37,22,87	0,2,0	269	74	0.0233443	0.358543	1.0,0.635,1.0	1.0,0.752,1.0	-0.039
1520	ENSG00000169239.13	CA5B	SE	41,44,28	0,0,0	40,28,103	0,0,1	269	74	1	1	1.0,1.0,1.0	1.0,1.0,0.966	0.011
1521	ENSG00000169239.13	CA5B	SE	20,25,21	0,0,0	21,17,38	0,2,0	272	74	1	1	1.0,1.0,1.0	1.0,0.698,1.0	0.101
1522	ENSG00000186312.10	CA5BP1	SE	1,3,11	1,2,1	10,10,8	0,0,1	163	74	0.0204513	0.328998	0.312,0.405,0.833	1.0,1.0,0.784	-0.411
1523	ENSG00000186312.10	CA5BP1	SE	0,2,2	1,2,1	0,1,2	0,0,1	121	74	1	1	0.0,0.379,0.55	NA,1.0,0.55	-0.465
1524	ENSG00000186312.10	CA5BP1	SE	1,1,3	1,2,11	2,2,5	9,8,6	121	74	0.550756	1	0.379,0.234,0.143	0.12,0.133,0.338	0.055
1525	ENSG00000186312.10	CA5BP1	SE	1,2,3	25,16,9	1,1,2	25,7,38	178	74	0.276656	1	0.016,0.049,0.122	0.016,0.056,0.021	0.031
1526	ENSG00000186312.10	CA5BP1	SE	44,33,19	0,0,0	61,14,67	0,0,3	170	74	0.63185	1	1.0,1.0,1.0	1.0,1.0,0.907	0.031
1527	ENSG00000186312.10	CA5BP1	SE	33,20,13	0,0,0	39,8,46	2,0,0	170	74	1	1	1.0,1.0,1.0	0.895,1.0,1.0	0.035
1529	ENSG00000165195.16	PIGA	SE	190212166	0,0,1	178110280	0,0,0	281	74	1	1	1.0,1.0,0.978	1.0,1.0,1.0	-0.007
1531	ENSG00000165195.16	PIGA	SE	2,0,0	18,13,13	1,2,2	21,3,23	380	74	0.855014	1	0.021,0.0,0.0	0.009,0.115,0.017	-0.04
1532	ENSG00000165195.16	PIGA	SE	0,2,5	3,18,20	6,5,1	4,5,20	268	74	0.0487324	0.569661	0.0,0.03,0.065	0.293,0.216,0.014	-0.143
1533	ENSG00000165195.16	PIGA	SE	24,14,19	5,5,1	28,3,33	5,5,9	158	74	0.220874	1	0.692,0.567,0.899	0.724,0.219,0.632	0.194
1534	ENSG00000165195.16	PIGA	SE	510402391	1,0,1	466309523	0,0,4	851	74	0.871226	1	0.978,1.0,0.971	1.0,1.0,0.919	0.01
1535	ENSG00000165195.16	PIGA	SE	316280275	1,0,1	255230304	0,0,4	477	74	0.567318	1	0.98,1.0,0.977	1.0,1.0,0.922	0.012
1536	ENSG00000165195.16	PIGA	SE	132,110,97	1,0,1	100,99,115	0,0,4	247	74	0.911797	1	0.975,1.0,0.967	1.0,1.0,0.896	0.015
1537	ENSG00000165195.16	PIGA	SE	82,60,49	1,0,1	68,63,75	0,0,4	193	74	1	1	0.969,1.0,0.949	1.0,1.0,0.878	0.013
1539	ENSG00000130150.12	MOSPD2	SE	28,43,32	1,0,0	46,34,72	1,0,0	135	74	1	1	0.939,1.0,1.0	0.962,1.0,1.0	-0.008
1541	ENSG00000181544.16	FANCB	SE	32,32,18	0,0,0	42,28,46	1,0,0	244	74	1	1	1.0,1.0,1.0	0.927,1.0,1.0	0.024
1542	ENSG00000181544.16	FANCB	SE	2,0,0	9,9,3	1,3,0	10,9,6	184	74	0.781822	1	0.082,0.0,0.0	0.039,0.118,0.0	-0.025
1543	ENSG00000181544.16	FANCB	SE	0,1,0	0,0,0	2,1,1	1,0,0	155	74	1	1	NA,1.0,NA	0.488,1.0,1.0	0.171
1544	ENSG00000181544.16	FANCB	SE	1,2,0	8,9,1	3,1,4	16,5,18	155	74	0.131705	1	0.056,0.096,0.0	0.082,0.087,0.096	-0.038
1545	ENSG00000181544.16	FANCB	SE	170,94,76	1,3,0	255105251	1,0,0	1095	74	0.164726	1	0.92,0.679,1.0	0.945,1.0,1.0	-0.115
1546	ENSG00000181544.16	FANCB	SE	42,28,22	5,2,2	34,30,44	10,0,4	195	74	0.884709	1	0.761,0.842,0.807	0.563,1.0,0.807	0.013
1547	ENSG00000181544.16	FANCB	SE	25,20,15	0,2,0	22,25,29	0,0,2	195	74	1	1	1.0,0.791,1.0	1.0,1.0,0.846	-0.018
1548	ENSG00000181544.16	FANCB	SE	1,0,1	5,2,2	2,2,0	10,0,4	104	74	0.11716	0.987814	0.125,0.0,0.262	0.125,1.0,0.0	-0.246
1550	ENSG00000046651.16	OFD1	SE	9,9,5	43,23,32	12,4,13	24,39,28	263	74	0.346645	1	0.056,0.099,0.042	0.123,0.028,0.116	-0.023
1551	ENSG00000046651.16	OFD1	SE	37,20,30	7,1,0	23,37,24	0,0,1	142	74	0.000950403	0.0404369	0.734,0.912,1.0	1.0,1.0,0.926	-0.093
1552	ENSG00000046651.16	OFD1	SE	105,81,110	0,0,1	87,91,83	0,0,0	275	74	1	1	1.0,1.0,0.967	1.0,1.0,1.0	-0.011
1553	ENSG00000046651.16	OFD1	SE	8,4,1	0,0,1	3,2,5	0,0,0	97	74	1	1	1.0,1.0,0.433	1.0,1.0,1.0	-0.189
1554	ENSG00000046651.16	OFD1	SE	1,0,3	2,8,2	1,1,2	4,1,7	199	74	0.716881	1	0.157,0.0,0.358	0.085,0.271,0.096	0.021
1556	ENSG00000046651.16	OFD1	SE	3,4,7	13,5,9	9,4,1	8,4,14	302	74	0.806656	1	0.054,0.164,0.16	0.216,0.197,0.017	-0.017
1557	ENSG00000046651.16	OFD1	SE	64,68,56	0,2,0	58,38,67	0,0,0	194	74	1	1	1.0,0.928,1.0	1.0,1.0,1.0	-0.024
1558	ENSG00000046651.16	OFD1	SE	76,77,55	10,8,13	66,40,76	5,2,5	194	74	0.0138027	0.251761	0.744,0.786,0.617	0.834,0.884,0.853	-0.141
1560	ENSG00000046651.16	OFD1	SE	65,40,62	0,0,0	44,36,51	0,0,2	1949	74	0.755962	1	1.0,1.0,1.0	1.0,1.0,0.492	0.169
1561	ENSG00000046651.16	OFD1	SE	58,27,41	0,1,0	54,36,53	0,0,0	186	74	1	1	1.0,0.915,1.0	1.0,1.0,1.0	-0.028
1562	ENSG00000046651.16	OFD1	SE	218216175	1,0,0	236168232	0,0,0	2458	74	1	1	0.868,1.0,1.0	1.0,1.0,1.0	-0.044
1563	ENSG00000046651.16	OFD1	SE	144133101	1,0,0	174104129	0,0,0	680	74	1	1	0.94,1.0,1.0	1.0,1.0,1.0	-0.02
1564	ENSG00000046651.16	OFD1	SE	29,23,20	2,0,0	28,18,21	5,0,0	185	74	0.0663946	0.691964	0.853,1.0,1.0	0.691,1.0,1.0	0.054
1565	ENSG00000046651.16	OFD1	SE	35,31,35	0,0,2	37,26,25	0,0,0	232	74	1	1	1.0,1.0,0.848	1.0,1.0,1.0	-0.051
1566	ENSG00000196459.15	TRAPPC2	SE	233136131	0,0,0	193140222	3,0,0	186	74	1	1	1.0,1.0,1.0	0.962,1.0,1.0	0.013
1567	ENSG00000196459.15	TRAPPC2	SE	12,8,4	17,18,9	6,6,5	18,7,27	144	74	0.230431	1	0.266,0.186,0.186	0.146,0.306,0.087	0.033
1568	ENSG00000196459.15	TRAPPC2	SE	17,8,7	59,31,30	6,8,8	52,29,57	144	74	0.0923027	0.850048	0.129,0.117,0.107	0.056,0.124,0.067	0.035
1569	ENSG00000196459.15	TRAPPC2	SE	50,50,30	59,31,30	51,19,86	52,29,57	216	74	0.918556	1	0.225,0.356,0.255	0.251,0.183,0.341	0.02
1570	ENSG00000196459.15	TRAPPC2	SE	36,37,21	7,5,3	35,13,60	2,3,4	216	74	0.157741	1	0.638,0.717,0.706	0.857,0.598,0.837	-0.077
1571	ENSG00000196459.15	TRAPPC2	SE	30,31,18	59,31,30	33,12,56	52,29,57	210	74	0.788652	1	0.152,0.261,0.175	0.183,0.127,0.257	0.007
1572	ENSG00000176896.9	TCEANC	SE	37,30,36	0,0,1	23,10,33	0,0,0	191	74	1	1	1.0,1.0,0.933	1.0,1.0,1.0	-0.022
1573	ENSG00000176896.9	TCEANC	SE	36,29,34	0,3,0	23,10,39	0,0,0	191	74	0.753303	1	1.0,0.789,1.0	1.0,1.0,1.0	-0.07
1574	ENSG00000176896.9	TCEANC	SE	36,33,40	0,0,0	21,9,33	1,0,0	191	74	1	1	1.0,1.0,1.0	0.891,1.0,1.0	0.036
1575	ENSG00000176896.9	TCEANC	SE	33,28,36	0,0,1	24,11,30	1,0,1	191	74	1	1	1.0,1.0,0.933	0.903,1.0,0.921	0.036
1576	ENSG00000176896.9	TCEANC	SE	20,22,21	0,0,1	23,15,37	1,0,1	331	74	1	1	1.0,1.0,0.824	0.837,1.0,0.892	0.032
1577	ENSG00000176896.9	TCEANC	SE	25,26,22	1,2,2	25,16,41	3,2,1	331	74	0.797017	1	0.848,0.744,0.711	0.651,0.641,0.902	0.036
1578	ENSG00000176896.9	TCEANC	SE	9,19,7	0,0,1	13,10,25	1,0,1	169	74	1	1	1.0,1.0,0.754	0.851,1.0,0.916	-0.004
1579	ENSG00000176896.9	TCEANC	SE	13,19,7	1,2,2	15,11,35	3,2,1	169	74	0.985196	1	0.851,0.806,0.605	0.686,0.707,0.939	-0.023
1580	ENSG00000176896.9	TCEANC	SE	9,16,7	0,0,1	14,10,25	1,0,1	166	74	1	1	1.0,1.0,0.757	0.862,1.0,0.918	-0.008
1581	ENSG00000176896.9	TCEANC	SE	13,23,13	1,2,2	13,10,29	3,2,1	166	74	0.71525	1	0.853,0.837,0.743	0.659,0.69,0.928	0.052
1592	ENSG00000101911.13	PRPS2	SE	546385286	0,0,0	456339462	0,1,0	199	74	1	1	1.0,1.0,1.0	1.0,0.992,1.0	0.003
1600	ENSG00000005302.19	MSL3	SE	35,22,24	0,0,1	41,15,46	2,0,0	157	74	1	1	1.0,1.0,0.919	0.906,1.0,1.0	0.004
1617	ENSG00000047644.20	WWC3	SE	104,98,72	2,4,0	53,47,80	0,0,3	151	74	0.244196	1	0.962,0.923,1.0	1.0,1.0,0.929	-0.015
1618	ENSG00000047644.20	WWC3	SE	167171123	2,3,2	108,66,136	3,2,3	154	74	0.356487	1	0.976,0.965,0.967	0.945,0.941,0.956	0.022
1619	ENSG00000146950.13	SHROOM2	SE	15,12,14	2,0,0	18,14,15	0,0,0	206	74	1	1	0.729,1.0,1.0	1.0,1.0,1.0	-0.09
1620	ENSG00000101850.13	GPR143	SE	170177106	0,0,0	147,76,132	1,0,0	309	74	1	1	1.0,1.0,1.0	0.972,1.0,1.0	0.009
1621	ENSG00000101850.13	GPR143	SE	66,79,57	1,1,0	68,50,68	0,1,1	167	74	1	1	0.967,0.972,1.0	1.0,0.957,0.968	0.005
1622	ENSG00000101850.13	GPR143	SE	79,101,83	0,0,0	48,60,63	1,0,0	184	74	1	1	1.0,1.0,1.0	0.951,1.0,1.0	0.016
1623	ENSG00000101849.18	TBL1X	SE	32,24,20	0,0,1	16,18,45	0,0,0	144	74	1	1	1.0,1.0,0.911	1.0,1.0,1.0	-0.03
1624	ENSG00000101849.18	TBL1X	SE	29,30,32	0,1,0	19,18,47	0,0,0	144	74	1	1	1.0,0.939,1.0	1.0,1.0,1.0	-0.02
1625	ENSG00000101849.18	TBL1X	SE	4,0,1	21,19,19	1,2,3	14,15,30	209	74	0.669777	1	0.063,0.0,0.018	0.025,0.045,0.034	-0.008
1626	ENSG00000101849.18	TBL1X	SE	39,31,25	21,19,19	32,11,37	14,15,30	1711	74	0.481577	1	0.074,0.066,0.054	0.09,0.031,0.051	0.007
1628	ENSG00000101849.18	TBL1X	SE	30,26,34	0,0,1	28,20,42	0,0,0	162	74	1	1	1.0,1.0,0.94	1.0,1.0,1.0	-0.02
1629	ENSG00000101849.18	TBL1X	SE	43,62,65	5,3,7	32,45,98	8,3,3	219	74	0.903054	1	0.744,0.875,0.758	0.575,0.835,0.917	0.017
1630	ENSG00000101849.18	TBL1X	SE	56,55,35	0,0,0	34,30,40	0,0,1	182	74	1	1	1.0,1.0,1.0	1.0,1.0,0.942	0.019
1631	ENSG00000101849.18	TBL1X	SE	91,107,75	0,2,0	72,78,97	0,0,1	220	74	1	1	1.0,0.947,1.0	1.0,1.0,0.97	-0.008
1632	ENSG00000006757.12	PNPLA4	SE	29,42,34	0,1,0	33,26,73	1,0,0	140	74	1	1	1.0,0.957,1.0	0.946,1.0,1.0	0.004
1635	ENSG00000130021.15	PUDP	SE	105,62,74	0,0,0	162,103,88	1,0,0	304	74	1	1	1.0,1.0,1.0	0.975,1.0,1.0	0.008
1636	ENSG00000130021.15	PUDP	SE	0,3,2	8,11,17	1,0,0	14,6,13	143	74	0.226545	1	0.0,0.124,0.057	0.036,0.0,0.0	0.048
1639	ENSG00000183943.6	PRKX	SE	40,48,35	29,12,10	38,25,30	17,8,14	187	74	0.850824	1	0.353,0.613,0.581	0.469,0.553,0.459	0.022
1640	ENSG00000183943.6	PRKX	SE	34,26,17	0,0,0	66,30,53	0,1,0	170	74	1	1	1.0,1.0,1.0	1.0,0.929,1.0	0.024
1641	ENSG00000183943.6	PRKX	SE	59,62,49	2,2,3	129,64,78	8,8,5	194	74	0.0651456	0.684533	0.918,0.922,0.862	0.86,0.753,0.856	0.078
1651	ENSG00000006756.16	ARSD	SE	145159118	0,0,0	105124150	0,0,1	237	74	1	1	1.0,1.0,1.0	1.0,1.0,0.979	0.007
1652	ENSG00000006756.16	ARSD	SE	134143100	1,3,0	106115156	1,0,0	209	74	0.414086	1	0.979,0.944,1.0	0.974,1.0,1.0	-0.017
1653	ENSG00000006756.16	ARSD	SE	101,115,81	6,0,0	88,69,114	3,5,3	211	74	0.104659	0.919022	0.855,1.0,1.0	0.911,0.829,0.93	0.062
1654	ENSG00000006756.16	ARSD	SE	1,2,1	102,110,70	0,1,3	88,81,127	213	74	1	1	0.003,0.006,0.005	0.0,0.004,0.008	0.001
1655	ENSG00000124343.14	XG	SE	8,13,4	2,0,0	6,7,17	0,0,0	116	74	1	1	0.718,1.0,1.0	1.0,1.0,1.0	-0.094
1657	ENSG00000124343.14	XG	SE	1,0,0	6,6,1	0,0,0	5,5,1	119	74	1	1	0.094,0.0,0.0	0.0,0.0,0.0	0.031
1658	ENSG00000002586.20	CD99	SE	141,168,98	1,1,1	167144169	3,1,0	122	74	1	1	0.988,0.99,0.983	0.971,0.989,1.0	0
1659	ENSG00000002586.20	CD99	SE	192202103	2,0,0	258177257	0,0,0	188	74	1	1	0.974,1.0,1.0	1.0,1.0,1.0	-0.009
1661	ENSG00000002586.20	CD99	SE	2,0,0	13,4,0	0,0,2	11,8,13	92	74	1	1	0.11,0.0,NA	0.0,0.0,0.11	0.018
1662	ENSG00000002586.20	CD99	SE	69,42,35	0,0,0	61,49,63	0,0,1	450	74	1	1	1.0,1.0,1.0	1.0,1.0,0.912	0.029
1663	ENSG00000002586.20	CD99	SE	140,110,69	0,0,0	163113153	0,0,1	131	74	1	1	1.0,1.0,1.0	1.0,1.0,0.989	0.004
1664	ENSG00000002586.20	CD99	SE	73,42,33	0,0,0	70,51,71	0,0,1	128	74	1	1	1.0,1.0,1.0	1.0,1.0,0.976	0.008
1665	ENSG00000289007.1	ENSG00000289007	SE	0,2,0	3,2,1	0,0,0	1,0,3	162	74	1	1	0.0,0.314,0.0	0.0,NA,0.0	0.105
1667	ENSG00000289007.1	ENSG00000289007	SE	0,2,0	3,2,1	0,0,0	1,0,3	230	74	1	1	0.0,0.243,0.0	0.0,NA,0.0	0.081
1673	ENSG00000169084.15	DHRSX	SE	258248249	0,0,0	339202315	0,0,1	282	74	1	1	1.0,1.0,1.0	1.0,1.0,0.988	0.004
1674	ENSG00000169084.15	DHRSX	SE	104114103	1,0,0	166117175	0,0,0	176	74	1	1	0.978,1.0,1.0	1.0,1.0,1.0	-0.007
1675	ENSG00000169084.15	DHRSX	SE	14,22,20	34,22,29	3,3,17	59,40,59	195	74	1.61924e-07	4.8036e-05	0.135,0.275,0.207	0.019,0.028,0.099	0.157
1676	ENSG00000169084.15	DHRSX	SE	10,16,10	1,0,1	1,2,7	3,2,2	195	74	5.21045e-06	0.000835345	0.791,1.0,0.791	0.112,0.275,0.57	0.542
1677	ENSG00000169084.15	DHRSX	SE	95,52,75	1,0,1	127,84,121	3,2,2	143	74	0.11066	0.95208	0.98,1.0,0.975	0.956,0.956,0.969	0.025
1678	ENSG00000169084.15	DHRSX	SE	34,21,33	0,0,1	54,38,56	0,0,0	143	74	1	1	1.0,1.0,0.945	1.0,1.0,1.0	-0.018
1679	ENSG00000169084.15	DHRSX	SE	68,38,56	3,2,0	73,46,73	0,0,0	143	74	0.324921	1	0.921,0.908,1.0	1.0,1.0,1.0	-0.057
1680	ENSG00000169084.15	DHRSX	SE	58,50,63	0,0,1	63,48,66	0,0,0	182	74	1	1	1.0,1.0,0.962	1.0,1.0,1.0	-0.013
1681	ENSG00000169084.15	DHRSX	SE	29,21,30	0,2,0	30,13,35	0,0,0	182	74	1	1	1.0,0.81,1.0	1.0,1.0,1.0	-0.063
1682	ENSG00000169084.15	DHRSX	SE	122,82,112	1,0,6	140,93,133	4,0,0	182	74	0.259186	1	0.98,1.0,0.884	0.934,1.0,1.0	-0.023
1683	ENSG00000169084.15	DHRSX	SE	90,54,84	0,1,0	110,59,105	0,0,0	182	74	1	1	1.0,0.956,1.0	1.0,1.0,1.0	-0.015
1686	ENSG00000169100.14	SLC25A6	SE	2993,2867,2300	1,0,0	2877,2344,3377	2,0,2	215	74	1	1	0.999,1.0,1.0	0.998,1.0,0.998	0.001
1687	ENSG00000169100.14	SLC25A6	SE	8123,8082,6019	1,0,0	7509,6347,8935	0,0,0	561	74	1	1	0.999,1.0,1.0	1.0,1.0,1.0	0
1688	ENSG00000169100.14	SLC25A6	SE	36,36,36	1249,1088,867	18,16,58	1079,840,1244	173	74	0.308356	1	0.012,0.014,0.017	0.007,0.008,0.02	0.003
1689	ENSG00000169100.14	SLC25A6	SE	28,30,30	1249,1088,867	18,10,56	1079,840,1244	176	74	0.931811	1	0.009,0.011,0.014	0.007,0.005,0.019	0.001
1691	ENSG00000198223.18	CSF2RA	SE	0,0,2	0,0,1	3,0,1	0,0,0	162	74	1	1	NA,NA,0.477	1.0,NA,1.0	-0.523
1700	ENSG00000178605.13	GTPBP6	SE	576567383	0,1,2	532366573	0,0,0	142	74	1	1	1.0,0.997,0.99	1.0,1.0,1.0	-0.004
1701	ENSG00000182378.15	PLCXD1	SE	3,6,5	0,0,1	11,9,10	2,2,0	277	74	0.0317796	0.436497	1.0,1.0,0.572	0.595,0.546,1.0	0.144
1702	ENSG00000184319.17	RPL23AP82	SE	3,6,1	32,41,38	4,0,4	18,16,24	167	74	0.612816	1	0.04,0.061,0.012	0.09,0.0,0.069	-0.015
1703	ENSG00000184319.17	RPL23AP82	SE	0,7,4	32,41,38	1,5,3	18,16,24	136	74	0.580104	1	0.0,0.085,0.054	0.029,0.145,0.064	-0.033
1704	ENSG00000184319.17	RPL23AP82	SE	0,4,2	7,7,5	1,3,5	6,4,8	136	74	0.345768	1	0.0,0.237,0.179	0.083,0.29,0.254	-0.07
1705	ENSG00000184319.17	RPL23AP82	SE	14,12,18	0,1,0	15,12,11	0,1,2	123	74	0.81845	1	1.0,0.878,1.0	1.0,0.878,0.768	0.077
1706	ENSG00000184319.17	RPL23AP82	SE	13,12,14	1,0,0	18,8,13	1,0,0	123	74	1	1	0.887,1.0,1.0	0.915,1.0,1.0	-0.009
1707	ENSG00000184319.17	RPL23AP82	SE	11,9,12	0,1,0	14,5,11	0,1,2	127	74	0.746758	1	1.0,0.84,1.0	1.0,0.744,0.762	0.111
1708	ENSG00000184319.17	RPL23AP82	SE	11,10,11	1,0,0	12,5,12	1,0,0	127	74	1	1	0.865,1.0,1.0	0.875,1.0,1.0	-0.003
1710	ENSG00000251322.11	SHANK3	SE	0,0,0	2,2,0	2,0,0	0,0,0	273	74	1	1	0.0,0.0,NA	1.0,NA,NA	-1
1712	ENSG00000100299.18	ARSA	SE	22,26,20	0,0,0	15,7,19	2,0,0	177	74	1	1	1.0,1.0,1.0	0.758,1.0,1.0	0.081
1713	ENSG00000100299.18	ARSA	SE	41,56,41	0,0,0	25,10,20	0,2,0	293	74	0.871724	1	1.0,1.0,1.0	1.0,0.558,1.0	0.147
1714	ENSG00000100299.18	ARSA	SE	27,37,17	3,0,1	16,13,15	1,0,1	311	74	0.154123	1	0.682,1.0,0.802	0.792,1.0,0.781	-0.03
1715	ENSG00000100299.18	ARSA	SE	27,36,17	1,0,0	16,12,13	0,0,0	311	74	1	1	0.865,1.0,1.0	1.0,1.0,1.0	-0.045
1716	ENSG00000254413.8	CHKB-CPT1B	SE	24,15,11	1,0,2	16,7,22	3,0,0	185	74	0.685645	1	0.906,1.0,0.688	0.681,1.0,1.0	-0.029
1717	ENSG00000254413.8	CHKB-CPT1B	SE	74,72,52	0,1,0	61,28,55	3,0,1	208	74	0.404504	1	1.0,0.962,1.0	0.879,1.0,0.951	0.044
1718	ENSG00000177989.14	ODF3B	SE	101119105	5,2,8	33,7,60	0,0,5	239	74	0.653844	1	0.862,0.949,0.803	1.0,1.0,0.788	-0.058
1719	ENSG00000177989.14	ODF3B	SE	70,72,73	5,2,8	26,4,41	0,0,5	191	74	0.550654	1	0.844,0.933,0.78	1.0,1.0,0.761	-0.068
1720	ENSG00000177989.14	ODF3B	SE	113120115	5,2,8	33,7,59	0,0,5	215	74	0.881484	1	0.886,0.954,0.832	1.0,1.0,0.802	-0.043
1721	ENSG00000177989.14	ODF3B	SE	15,15,19	12,17,21	6,5,12	2,0,5	207	74	0.0296557	0.416279	0.309,0.24,0.244	0.517,1.0,0.462	-0.395
1722	ENSG00000177989.14	ODF3B	SE	20,22,24	12,17,21	6,9,14	2,0,5	278	74	0.0448067	0.541831	0.307,0.256,0.233	0.444,1.0,0.427	-0.358
1723	ENSG00000025708.14	TYMP	SE	29,59,83	0,3,0	11,2,23	1,0,0	215	74	0.815272	1	1.0,0.871,1.0	0.791,1.0,1.0	0.027
1724	ENSG00000025708.14	TYMP	SE	15,39,54	0,3,0	8,2,15	1,0,0	230	74	0.711876	1	1.0,0.807,1.0	0.72,1.0,1.0	0.029
1725	ENSG00000025708.14	TYMP	SE	53112143	1,3,5	23,15,33	0,0,0	193	74	0.00375352	0.103983	0.953,0.935,0.916	1.0,1.0,1.0	-0.065
1726	ENSG00000025708.14	TYMP	SE	39,75,95	1,3,5	21,8,19	0,0,0	238	74	0.000460945	0.0236598	0.924,0.886,0.855	1.0,1.0,1.0	-0.112
1729	ENSG00000025708.14	TYMP	SE	37,70,120	2,1,1	16,8,26	0,0,0	173	74	0.52185	1	0.888,0.968,0.981	1.0,1.0,1.0	-0.054
1730	ENSG00000025708.14	TYMP	SE	76109146	2,1,1	41,13,38	0,0,0	277	74	0.758072	1	0.91,0.967,0.975	1.0,1.0,1.0	-0.049
1731	ENSG00000025708.14	TYMP	SE	125179243	1,0,0	56,19,56	0,0,0	277	74	1	1	0.971,1.0,1.0	1.0,1.0,1.0	-0.01
1732	ENSG00000025708.14	TYMP	SE	130219317	1,0,5	53,18,85	0,0,0	298	74	0.464236	1	0.97,1.0,0.94	1.0,1.0,1.0	-0.03
1733	ENSG00000025708.14	TYMP	SE	118208296	1,0,5	50,17,86	0,0,0	310	74	0.351302	1	0.966,1.0,0.934	1.0,1.0,1.0	-0.033
1734	ENSG00000025708.14	TYMP	SE	123208294	1,0,5	52,18,84	0,0,0	326	74	0.302507	1	0.965,1.0,0.93	1.0,1.0,1.0	-0.035
1735	ENSG00000025708.14	TYMP	SE	122210296	1,0,5	52,18,85	0,0,0	333	74	0.289656	1	0.964,1.0,0.929	1.0,1.0,1.0	-0.036
1736	ENSG00000025770.19	NCAPH2	SE	0,2,4	141,103,56	5,4,5	144,90,141	129	74	0.164455	1	0.0,0.011,0.039	0.02,0.025,0.02	-0.005
1737	ENSG00000025770.19	NCAPH2	SE	289228137	1,0,0	292175261	0,0,0	176	74	1	1	0.992,1.0,1.0	1.0,1.0,1.0	-0.003
1738	ENSG00000025770.19	NCAPH2	SE	386296198	2,0,1	389209340	1,2,0	158	74	1	1	0.989,1.0,0.989	0.995,0.98,1.0	0.001
1739	ENSG00000025770.19	NCAPH2	SE	441311227	1,0,0	449235350	0,0,0	205	74	1	1	0.994,1.0,1.0	1.0,1.0,1.0	-0.002
1740	ENSG00000025770.19	NCAPH2	SE	242167105	0,0,0	277154190	0,0,3	141	74	1	1	1.0,1.0,1.0	1.0,1.0,0.971	0.01
1741	ENSG00000025770.19	NCAPH2	SE	268175104	0,0,0	270150246	1,0,0	124	74	1	1	1.0,1.0,1.0	0.994,1.0,1.0	0.002
1742	ENSG00000100239.16	PPP6R2	SE	67,65,68	0,0,0	44,24,47	1,0,0	205	74	1	1	1.0,1.0,1.0	0.941,1.0,1.0	0.02
1743	ENSG00000100239.16	PPP6R2	SE	23,27,25	1,2,1	26,18,42	4,0,0	200	74	0.331541	1	0.895,0.833,0.902	0.706,1.0,1.0	-0.025
1744	ENSG00000100239.16	PPP6R2	SE	31,28,21	27,34,28	35,20,42	25,15,31	200	74	0.0709113	0.721783	0.298,0.234,0.217	0.341,0.33,0.334	-0.085
1745	ENSG00000100239.16	PPP6R2	SE	15,14,8	27,34,28	23,21,34	25,15,31	223	74	0.000148156	0.0104529	0.156,0.12,0.087	0.234,0.317,0.267	-0.152
1746	ENSG00000100239.16	PPP6R2	SE	20,20,15	14,9,4	26,23,49	16,4,15	223	74	0.424175	1	0.322,0.424,0.554	0.35,0.656,0.52	-0.075
1747	ENSG00000100239.16	PPP6R2	SE	251280214	0,0,1	256172276	0,0,1	317	74	1	1	1.0,1.0,0.98	1.0,1.0,0.985	-0.002
1748	ENSG00000100239.16	PPP6R2	SE	181189179	1,0,0	184119187	0,0,1	261	74	1	1	0.981,1.0,1.0	1.0,1.0,0.981	0
1749	ENSG00000100239.16	PPP6R2	SE	91,64,70	0,0,0	124,54,108	0,0,1	212	74	1	1	1.0,1.0,1.0	1.0,1.0,0.974	0.009
1750	ENSG00000100239.16	PPP6R2	SE	73,71,69	0,2,0	96,55,93	0,0,0	187	74	1	1	1.0,0.934,1.0	1.0,1.0,1.0	-0.022
1751	ENSG00000100239.16	PPP6R2	SE	135126121	1,1,2	148,82,150	4,0,2	187	74	0.39908	1	0.982,0.98,0.96	0.936,1.0,0.967	0.006
1752	ENSG00000100239.16	PPP6R2	SE	157213153	0,0,0	171122165	0,0,1	190	74	1	1	1.0,1.0,1.0	1.0,1.0,0.985	0.005
1753	ENSG00000100239.16	PPP6R2	SE	91,89,69	21,18,33	78,59,82	15,18,13	155	74	0.264792	1	0.674,0.702,0.5	0.713,0.61,0.751	-0.066
1754	ENSG00000100239.16	PPP6R2	SE	211180171	1,0,0	169151188	0,0,0	238	74	1	1	0.985,1.0,1.0	1.0,1.0,1.0	-0.005
1755	ENSG00000100239.16	PPP6R2	SE	215257178	1,0,0	229175261	0,0,1	326	74	1	1	0.98,1.0,1.0	1.0,1.0,0.983	-0.001
1756	ENSG00000205593.12	DENND6B	SE	0,1,3	1,0,1	0,4,6	0,0,0	154	74	1	1	0.0,1.0,0.59	NA,1.0,1.0	-0.47
1758	ENSG00000205593.12	DENND6B	SE	1,0,0	2,3,3	0,0,0	0,1,1	221	74	1	1	0.143,0.0,0.0	NA,0.0,0.0	0.048
1759	ENSG00000196576.16	PLXNB2	SE	115108100	0,0,1	92,51,61	1,0,0	141	74	1	1	1.0,1.0,0.981	0.98,1.0,1.0	0
1760	ENSG00000196576.16	PLXNB2	SE	190158188	0,1,0	120,81,171	0,0,0	302	74	1	1	1.0,0.975,1.0	1.0,1.0,1.0	-0.008
1762	ENSG00000196576.16	PLXNB2	SE	103,116,93	0,1,0	72,68,76	0,0,0	156	74	1	1	1.0,0.982,1.0	1.0,1.0,1.0	-0.006
1763	ENSG00000196576.16	PLXNB2	SE	54,45,43	0,0,0	31,35,44	0,0,1	156	74	1	1	1.0,1.0,1.0	1.0,1.0,0.954	0.015
1764	ENSG00000196576.16	PLXNB2	SE	56,47,48	0,1,0	40,36,51	0,0,0	187	74	1	1	1.0,0.949,1.0	1.0,1.0,1.0	-0.017
1765	ENSG00000196576.16	PLXNB2	SE	78,71,57	0,0,0	39,26,54	0,0,1	167	74	1	1	1.0,1.0,1.0	1.0,1.0,0.96	0.013
1766	ENSG00000196576.16	PLXNB2	SE	129142107	2,1,0	79,59,86	0,0,0	167	74	1	1	0.966,0.984,1.0	1.0,1.0,1.0	-0.017
1767	ENSG00000196576.16	PLXNB2	SE	0,0,0	63,56,47	0,2,1	27,14,48	143	74	1	1	0.0,0.0,0.0	0.0,0.069,0.011	-0.027
1768	ENSG00000196576.16	PLXNB2	SE	131,118,97	0,0,0	63,42,94	0,1,0	176	74	1	1	1.0,1.0,1.0	1.0,0.946,1.0	0.018
1769	ENSG00000196576.16	PLXNB2	SE	120131104	2,0,6	76,71,77	2,0,1	228	74	0.190236	1	0.951,1.0,0.849	0.925,1.0,0.962	-0.029
1770	ENSG00000196576.16	PLXNB2	SE	89,97,65	0,0,1	50,56,53	0,0,0	228	74	1	1	1.0,1.0,0.955	1.0,1.0,1.0	-0.015
1771	ENSG00000196576.16	PLXNB2	SE	101,105,85	0,0,1	56,27,39	0,0,0	201	74	1	1	1.0,1.0,0.969	1.0,1.0,1.0	-0.01
1772	ENSG00000196576.16	PLXNB2	SE	130139118	0,0,0	80,43,62	0,1,0	201	74	1	1	1.0,1.0,1.0	1.0,0.941,1.0	0.02
1773	ENSG00000196576.16	PLXNB2	SE	35,31,41	7,8,4	16,19,22	4,2,5	134	74	0.925737	1	0.734,0.682,0.85	0.688,0.84,0.708	0.01
1774	ENSG00000196576.16	PLXNB2	SE	16,17,24	7,8,4	13,14,4	4,2,5	127	74	0.888113	1	0.571,0.553,0.778	0.654,0.803,0.318	0.042
1775	ENSG00000185386.15	MAPK11	SE	18,33,18	0,0,0	33,8,24	1,0,0	153	74	1	1	1.0,1.0,1.0	0.941,1.0,1.0	0.02
1776	ENSG00000185386.15	MAPK11	SE	9,13,12	2,1,4	6,8,15	4,0,7	133	74	0.4506	1	0.715,0.879,0.625	0.455,1.0,0.544	0.073
1777	ENSG00000100429.18	HDAC10	SE	7,9,3	0,0,0	3,2,4	2,0,0	159	74	0.660545	1	1.0,1.0,1.0	0.411,1.0,1.0	0.196
1778	ENSG00000100429.18	HDAC10	SE	7,5,6	1,0,0	7,6,5	0,1,0	181	74	1	1	0.741,1.0,1.0	1.0,0.71,1.0	0.01
1779	ENSG00000100429.18	HDAC10	SE	8,3,4	0,1,0	4,4,1	0,0,0	164	74	1	1	1.0,0.575,1.0	1.0,1.0,1.0	-0.142
1780	ENSG00000100429.18	HDAC10	SE	5,2,6	0,1,0	2,3,2	0,1,1	134	74	1	1	1.0,0.525,1.0	1.0,0.624,0.525	0.125
1781	ENSG00000188130.14	MAPK12	SE	73,41,46	2,0,0	44,15,34	1,2,0	146	74	1	1	0.949,1.0,1.0	0.957,0.792,1.0	0.067
1782	ENSG00000188130.14	MAPK12	SE	15,14,16	0,1,4	5,1,16	2,3,1	251	74	0.0635435	0.673238	1.0,0.805,0.541	0.424,0.089,0.825	0.336
1783	ENSG00000188130.14	MAPK12	SE	7,2,3	0,1,1	4,1,6	0,0,3	251	74	0.325935	1	1.0,0.371,0.469	1.0,1.0,0.371	-0.177
1784	ENSG00000188130.14	MAPK12	SE	21,22,22	0,1,4	17,3,13	2,3,1	104	74	0.13833	1	1.0,0.94,0.796	0.858,0.416,0.902	0.187
1785	ENSG00000188130.14	MAPK12	SE	4,5,5	0,1,1	8,1,2	0,0,3	104	74	0.278821	1	1.0,0.781,0.781	1.0,1.0,0.322	0.08
1786	ENSG00000188130.14	MAPK12	SE	32,32,31	0,1,1	25,10,17	0,0,3	186	74	1	1	1.0,0.927,0.925	1.0,1.0,0.693	0.053
1787	ENSG00000188130.14	MAPK12	SE	52,50,46	0,0,0	35,9,31	3,0,0	186	74	0.733553	1	1.0,1.0,1.0	0.823,1.0,1.0	0.059
1788	ENSG00000128159.12	TUBGCP6	SE	44,32,34	1,0,0	40,13,57	0,0,0	269	74	1	1	0.924,1.0,1.0	1.0,1.0,1.0	-0.025
1789	ENSG00000128159.12	TUBGCP6	SE	301251255	0,0,0	292158324	0,2,0	1757	74	1	1	1.0,1.0,1.0	1.0,0.769,1.0	0.077
1790	ENSG00000128159.12	TUBGCP6	SE	298248254	0,0,0	285162320	0,2,0	1698	74	1	1	1.0,1.0,1.0	1.0,0.779,1.0	0.074
1791	ENSG00000128159.12	TUBGCP6	SE	103,90,70	0,0,0	88,44,89	0,2,0	674	74	1	1	1.0,1.0,1.0	1.0,0.707,1.0	0.098
1792	ENSG00000128159.12	TUBGCP6	SE	47,43,58	0,0,0	63,28,49	0,0,1	285	74	1	1	1.0,1.0,1.0	1.0,1.0,0.927	0.024
1793	ENSG00000128159.12	TUBGCP6	SE	40,57,40	0,0,1	48,19,47	2,0,0	238	74	1	1	1.0,1.0,0.926	0.882,1.0,1.0	0.015
1794	ENSG00000170638.10	TRABD	SE	47,42,30	0,2,0	34,22,34	0,0,0	141	74	1	1	1.0,0.917,1.0	1.0,1.0,1.0	-0.028
1795	ENSG00000170638.10	TRABD	SE	25,56,30	3,2,1	27,17,39	0,0,1	245	74	0.0044873	0.118081	0.716,0.894,0.901	1.0,1.0,0.922	-0.137
1796	ENSG00000073150.14	PANX2	SE	3,0,0	0,0,0	0,0,0	2,0,1	125	74	1	1	1.0,NA,NA	0.0,NA,0.0	1
1803	ENSG00000184164.15	CRELD2	SE	278210219	0,0,0	290207235	1,0,2	185	74	1	1	1.0,1.0,1.0	0.991,1.0,0.979	0.01
1804	ENSG00000184164.15	CRELD2	SE	12,4,17	96,93,85	19,14,10	112,59,76	221	74	0.149505	1	0.04,0.014,0.063	0.054,0.074,0.042	-0.018
1805	ENSG00000184164.15	CRELD2	SE	184195192	0,0,1	191150154	2,0,1	158	74	1	1	1.0,1.0,0.989	0.978,1.0,0.986	0.008
1806	ENSG00000184164.15	CRELD2	SE	117124128	0,1,0	115,79,90	0,0,0	158	74	1	1	1.0,0.983,1.0	1.0,1.0,1.0	-0.006
1807	ENSG00000184164.15	CRELD2	SE	156159119	0,1,0	179135149	0,0,0	170	74	1	1	1.0,0.986,1.0	1.0,1.0,1.0	-0.005
1808	ENSG00000184164.15	CRELD2	SE	225232184	2,2,2	254208213	1,2,1	170	74	0.563763	1	0.98,0.981,0.976	0.991,0.978,0.989	-0.007
1809	ENSG00000100425.19	BRD1	SE	19,20,24	0,1,0	37,24,33	0,0,0	210	74	1	1	1.0,0.876,1.0	1.0,1.0,1.0	-0.041
1810	ENSG00000100425.19	BRD1	SE	19,23,25	0,0,1	31,22,42	6,1,1	179	74	0.000541859	0.0266686	1.0,1.0,0.912	0.681,0.901,0.946	0.128
1811	ENSG00000100425.19	BRD1	SE	20,25,24	0,0,1	24,20,32	6,1,1	207	74	0.000224166	0.0141586	1.0,1.0,0.896	0.588,0.877,0.92	0.17
1812	ENSG00000100425.19	BRD1	SE	76,66,67	0,0,1	57,38,63	6,1,1	572	74	5.9109e-05	0.00523746	1.0,1.0,0.897	0.551,0.831,0.891	0.208
1813	ENSG00000100425.19	BRD1	SE	66,60,53	0,0,0	88,43,54	0,0,1	335	74	1	1	1.0,1.0,1.0	1.0,1.0,0.923	0.026
1814	ENSG00000100425.19	BRD1	SE	450367382	0,0,0	422207331	4,0,1	1455	74	0.0877923	0.821968	1.0,1.0,1.0	0.843,1.0,0.944	0.071
1816	ENSG00000286381.1	ENSG00000286381	SE	0,3,0	0,0,0	1,2,0	0,0,2	140	74	1	1	NA,1.0,NA	1.0,1.0,0.0	0.333
1817	ENSG00000286381.1	ENSG00000286381	SE	2,3,0	0,0,0	1,4,0	0,0,2	143	74	1	1	1.0,1.0,NA	1.0,1.0,0.0	0.333
1818	ENSG00000286381.1	ENSG00000286381	SE	0,3,0	0,0,0	2,2,0	0,0,2	226	74	1	1	NA,1.0,NA	1.0,1.0,0.0	0.333
1822	ENSG00000224271.7	ENSG00000224271	SE	5,9,2	16,8,4	0,2,4	12,5,11	264	74	0.0269236	0.392858	0.081,0.24,0.123	0.0,0.101,0.092	0.084
1824	ENSG00000224271.7	ENSG00000224271	SE	45,39,35	0,0,0	35,14,40	1,0,0	248	74	1	1	1.0,1.0,1.0	0.913,1.0,1.0	0.029
1825	ENSG00000224271.7	ENSG00000224271	SE	43,32,29	0,0,0	28,9,37	1,0,0	250	74	1	1	1.0,1.0,1.0	0.892,1.0,1.0	0.036
1826	ENSG00000224271.7	ENSG00000224271	SE	5,3,2	2,7,6	0,1,0	7,5,3	176	74	0.000115498	0.00871162	0.512,0.153,0.123	0.0,0.078,0.0	0.237
1827	ENSG00000224271.7	ENSG00000224271	SE	2,1,0	2,7,6	0,0,0	7,5,3	169	74	0.773827	1	0.305,0.059,0.0	0.0,0.0,0.0	0.121
1828	ENSG00000224271.7	ENSG00000224271	SE	1,2,1	0,2,0	0,0,0	1,0,3	166	74	1	1	1.0,0.308,1.0	0.0,NA,0.0	0.769
1829	ENSG00000224271.7	ENSG00000224271	SE	3,2,9	0,1,0	5,1,3	0,0,0	263	74	1	1	1.0,0.36,1.0	1.0,1.0,1.0	-0.213
1830	ENSG00000224271.7	ENSG00000224271	SE	0,3,2	2,7,6	4,0,0	7,5,3	235	74	0.563204	1	0.0,0.119,0.095	0.152,0.0,0.0	0.021
1831	ENSG00000224271.7	ENSG00000224271	SE	11,14,16	0,1,1	10,5,14	1,3,2	140	74	1	1	1.0,0.881,0.894	0.841,0.468,0.787	0.226
1832	ENSG00000224271.7	ENSG00000224271	SE	7,14,9	0,0,0	8,2,13	1,0,0	140	74	1	1	1.0,1.0,1.0	0.809,1.0,1.0	0.064
1833	ENSG00000224271.7	ENSG00000224271	SE	7,14,10	1,0,0	9,2,12	0,0,0	140	74	1	1	0.787,1.0,1.0	1.0,1.0,1.0	-0.071
1836	ENSG00000224271.7	ENSG00000224271	SE	13,7,4	0,0,0	4,6,9	1,0,0	233	74	1	1	1.0,1.0,1.0	0.56,1.0,1.0	0.147
1837	ENSG00000224271.7	ENSG00000224271	SE	14,7,5	1,0,0	5,6,9	0,0,0	233	74	1	1	0.816,1.0,1.0	1.0,1.0,1.0	-0.061
1839	ENSG00000224271.7	ENSG00000224271	SE	17,6,10	0,0,0	5,6,9	0,0,1	233	74	1	1	1.0,1.0,1.0	1.0,1.0,0.741	0.086
1841	ENSG00000224271.7	ENSG00000224271	SE	17,6,10	0,0,1	5,6,9	3,0,0	233	74	0.195819	1	1.0,1.0,0.761	0.346,1.0,1.0	0.138
1842	ENSG00000224271.7	ENSG00000224271	SE	18,6,11	0,0,1	6,6,9	1,0,0	233	74	1	1	1.0,1.0,0.777	0.656,1.0,1.0	0.04
1843	ENSG00000224271.7	ENSG00000224271	SE	17,6,10	3,0,1	5,6,11	3,2,1	233	74	0.118242	0.992717	0.643,1.0,0.761	0.346,0.488,0.777	0.264
1845	ENSG00000224271.7	ENSG00000224271	SE	0,0,0	1,0,0	1,0,0	0,0,0	123	74	1	1	0.0,NA,NA	1.0,NA,NA	-1
1846	ENSG00000224271.7	ENSG00000224271	SE	0,0,0	0,0,1	0,0,1	1,0,0	123	74	1	1	NA,NA,0.0	0.0,NA,1.0	-0.5
1850	ENSG00000224271.7	ENSG00000224271	SE	0,0,3	0,0,1	6,0,1	1,0,0	241	74	1	1	NA,NA,0.479	0.648,NA,1.0	-0.345
1851	ENSG00000224271.7	ENSG00000224271	SE	0,0,2	1,0,1	3,0,1	1,0,0	241	74	1	1	0.0,NA,0.38	0.479,NA,1.0	-0.55
1854	ENSG00000224271.7	ENSG00000224271	SE	4,2,3	1,0,0	2,0,3	0,0,0	217	74	1	1	0.577,1.0,1.0	1.0,NA,1.0	-0.141
1855	ENSG00000224271.7	ENSG00000224271	SE	4,2,3	0,0,1	2,0,2	0,0,0	217	74	1	1	1.0,1.0,0.506	1.0,NA,1.0	-0.165
1857	ENSG00000224271.7	ENSG00000224271	SE	1,0,0	3,0,1	0,1,1	3,2,1	148	74	1	1	0.143,NA,0.0	0.0,0.2,0.333	-0.106
1860	ENSG00000224271.7	ENSG00000224271	SE	0,1,0	0,0,1	0,0,2	0,0,0	205	74	1	1	NA,1.0,0.0	NA,NA,1.0	-0.5
1862	ENSG00000054611.14	TBC1D22A	SE	1,0,0	14,16,13	0,0,1	15,8,24	132	74	1	1	0.039,0.0,0.0	0.0,0.0,0.023	0.005
1865	ENSG00000054611.14	TBC1D22A	SE	0,2,0	17,24,20	0,0,0	10,15,24	169	74	1	1	0.0,0.035,0.0	0.0,0.0,0.0	0.012
1866	ENSG00000054611.14	TBC1D22A	SE	1,2,0	17,24,20	0,0,0	10,15,24	211	74	1	1	0.02,0.028,0.0	0.0,0.0,0.0	0.016
1867	ENSG00000054611.14	TBC1D22A	SE	91,111,70	0,0,0	61,60,81	0,0,2	415	74	1	1	1.0,1.0,1.0	1.0,1.0,0.878	0.041
1868	ENSG00000054611.14	TBC1D22A	SE	109,80,75	0,0,1	67,51,71	0,0,1	251	74	1	1	1.0,1.0,0.957	1.0,1.0,0.954	0.001
1869	ENSG00000054611.14	TBC1D22A	SE	39,48,41	1,1,3	43,18,44	1,0,1	145	74	1	1	0.952,0.961,0.875	0.956,1.0,0.957	-0.042
1870	ENSG00000054611.14	TBC1D22A	SE	68,87,78	0,0,0	64,42,65	0,1,1	202	74	1	1	1.0,1.0,1.0	1.0,0.939,0.96	0.034
1874	ENSG00000100422.14	CERK	SE	120,131,90	0,0,0	81,49,123	0,0,1	283	74	1	1	1.0,1.0,1.0	1.0,1.0,0.97	0.01
1876	ENSG00000075275.18	CELSR1	SE	36,32,19	0,0,0	37,21,28	1,0,0	195	74	1	1	1.0,1.0,1.0	0.934,1.0,1.0	0.022
1877	ENSG00000075234.17	TTC38	SE	1,4,1	25,30,29	5,2,1	39,22,38	222	74	0.673821	1	0.013,0.043,0.011	0.041,0.029,0.009	-0.004
1878	ENSG00000075234.17	TTC38	SE	1,4,3	16,11,9	3,4,4	29,14,24	255	74	0.841838	1	0.018,0.095,0.088	0.029,0.077,0.046	0.016
1879	ENSG00000075234.17	TTC38	SE	24,22,14	0,0,0	33,13,21	1,0,0	148	74	1	1	1.0,1.0,1.0	0.943,1.0,1.0	0.019
1880	ENSG00000075234.17	TTC38	SE	34,23,23	0,1,0	39,24,34	0,0,0	148	74	1	1	1.0,0.92,1.0	1.0,1.0,1.0	-0.027
1881	ENSG00000075234.17	TTC38	SE	10,9,9	0,1,0	14,6,8	0,0,0	200	74	1	1	1.0,0.769,1.0	1.0,1.0,1.0	-0.077
1882	ENSG00000075234.17	TTC38	SE	14,10,10	14,2,10	16,6,11	9,11,16	200	74	0.342396	1	0.27,0.649,0.27	0.397,0.168,0.203	0.14
1883	ENSG00000205643.11	CDPF1	SE	0,2,0	0,0,0	2,1,2	1,0,2	197	74	1	1	NA,1.0,NA	0.429,1.0,0.273	0.433
1884	ENSG00000205643.11	CDPF1	SE	0,1,0	5,7,7	1,1,3	7,2,9	197	74	0.126201	1	0.0,0.051,0.0	0.051,0.158,0.111	-0.09
1885	ENSG00000205643.11	CDPF1	SE	12,12,8	2,1,0	13,5,15	2,1,1	186	74	0.299911	1	0.705,0.827,1.0	0.721,0.665,0.856	0.097
1886	ENSG00000205643.11	CDPF1	SE	13,14,6	4,2,0	9,6,20	2,0,0	187	74	0.000977568	0.0412897	0.563,0.735,1.0	0.64,1.0,1.0	-0.114
1887	ENSG00000235159.2	ENSG00000235159	SE	3,4,0	5,2,6	1,0,4	2,1,2	193	74	0.964909	1	0.187,0.434,0.0	0.161,0.0,0.434	0.009
1888	ENSG00000197182.15	MIRLET7BHG	SE	7,10,4	0,0,2	11,7,5	0,4,1	132	74	0.0371604	0.479909	1.0,1.0,0.529	1.0,0.495,0.737	0.099
1889	ENSG00000241990.5	PRR34-AS1	SE	7,10,5	61,56,71	1,1,1	50,33,67	209	74	0.0004128	0.021828	0.039,0.059,0.024	0.007,0.011,0.005	0.033
1891	ENSG00000241990.5	PRR34-AS1	SE	149135164	1,0,0	126,74,143	0,0,0	173	74	1	1	0.985,1.0,1.0	1.0,1.0,1.0	-0.005
1892	ENSG00000188064.10	WNT7B	SE	30,34,23	0,0,1	18,24,24	0,0,0	301	74	1	1	1.0,1.0,0.85	1.0,1.0,1.0	-0.05
1893	ENSG00000128408.9	RIBC2	SE	59,27,27	2,0,1	50,21,18	0,0,0	193	74	0.352317	1	0.919,1.0,0.912	1.0,1.0,1.0	-0.056
1894	ENSG00000128408.9	RIBC2	SE	105,45,27	0,1,0	61,35,23	0,0,0	302	74	1	1	1.0,0.917,1.0	1.0,1.0,1.0	-0.028
1895	ENSG00000077935.17	SMC1B	SE	2,0,0	0,0,1	0,0,1	0,0,0	260	74	1	1	1.0,NA,0.0	NA,NA,1.0	-0.5
1896	ENSG00000226328.7	NUP50-DT	SE	96,84,71	0,0,2	59,27,73	0,1,0	167	74	1	1	1.0,1.0,0.94	1.0,0.923,1.0	0.006
1897	ENSG00000226328.7	NUP50-DT	SE	95,81,69	1,0,0	60,26,70	1,0,2	167	74	0.318365	1	0.977,1.0,1.0	0.964,1.0,0.939	0.025
1898	ENSG00000226328.7	NUP50-DT	SE	104,86,77	2,2,2	59,28,75	1,0,0	167	74	0.14035	1	0.958,0.95,0.945	0.963,1.0,1.0	-0.037
1901	ENSG00000241484.10	ARHGAP8	SE	93106102	4,0,0	108,61,86	0,0,1	162	74	0.603048	1	0.914,1.0,1.0	1.0,1.0,0.975	-0.02
1902	ENSG00000248405.10	PRR5-ARHGAP8	SE	155153125	0,0,1	160,76,129	0,1,0	206	74	1	1	1.0,1.0,0.978	1.0,0.965,1.0	0.004
1903	ENSG00000248405.10	PRR5-ARHGAP8	SE	44,40,34	0,0,0	56,16,45	1,0,0	229	74	1	1	1.0,1.0,1.0	0.948,1.0,1.0	0.017
1904	ENSG00000241484.10	ARHGAP8	SE	59,51,40	0,0,0	77,18,57	1,0,0	178	74	1	1	1.0,1.0,1.0	0.97,1.0,1.0	0.01
1907	ENSG00000188677.15	PARVB	SE	8,5,6	0,1,0	1,8,15	0,0,0	136	74	1	1	1.0,0.731,1.0	1.0,1.0,1.0	-0.09
1909	ENSG00000100347.15	SAMM50	SE	216149120	0,0,0	295129266	0,1,0	162	74	1	1	1.0,1.0,1.0	1.0,0.983,1.0	0.006
1914	ENSG00000186976.15	EFCAB6	SE	10,13,8	0,0,0	8,1,10	1,0,0	211	74	1	1	1.0,1.0,1.0	0.737,1.0,1.0	0.088
1915	ENSG00000186976.15	EFCAB6	SE	7,12,8	2,0,0	6,1,8	0,0,0	211	74	0.861869	1	0.551,1.0,1.0	1.0,1.0,1.0	-0.15
1916	ENSG00000186976.15	EFCAB6	SE	9,2,1	0,1,1	8,0,0	1,0,3	286	74	1	1	1.0,0.341,0.206	0.674,NA,0.0	0.179
1917	ENSG00000186976.15	EFCAB6	SE	5,2,5	0,1,0	7,1,10	1,0,0	220	74	1	1	1.0,0.402,1.0	0.702,1.0,1.0	-0.1
1920	ENSG00000186976.15	EFCAB6	SE	3,2,2	3,2,0	8,3,8	1,0,0	211	74	9.69793e-05	0.00755417	0.26,0.26,1.0	0.737,1.0,1.0	-0.406
1923	ENSG00000100300.18	TSPO	SE	245201165	10,6,2	238174260	2,2,3	285	74	0.00779946	0.172598	0.864,0.897,0.955	0.969,0.958,0.957	-0.056
1924	ENSG00000100266.19	PACSIN2	SE	217226175	9,4,0	218196245	6,17,6	197	74	0.0205031	0.329409	0.901,0.955,1.0	0.932,0.812,0.939	0.058
1925	ENSG00000100266.19	PACSIN2	SE	2,0,1	72,80,68	0,0,0	86,80,89	80	74	1	1	0.025,0.0,0.013	0.0,0.0,0.0	0.013
1926	ENSG00000100266.19	PACSIN2	SE	0,2,0	88,60,42	0,0,0	100,74,101	213	74	1	1	0.0,0.011,0.0	0.0,0.0,0.0	0.004
1927	ENSG00000100266.19	PACSIN2	SE	206135105	4,4,3	224171235	1,7,7	211	74	0.714492	1	0.948,0.922,0.925	0.987,0.895,0.922	-0.003
1928	ENSG00000100266.19	PACSIN2	SE	8,5,2	75,40,37	3,0,1	69,50,67	235	74	0.0125024	0.236166	0.032,0.038,0.017	0.014,0.0,0.005	0.023
1929	ENSG00000242247.11	ARFGAP3	SE	114,66,78	2,0,0	79,88,94	0,0,0	198	74	1	1	0.955,1.0,1.0	1.0,1.0,1.0	-0.015
1930	ENSG00000242247.11	ARFGAP3	SE	142,92,109	18,4,2	135,61,121	8,11,10	206	74	0.260575	1	0.739,0.892,0.951	0.858,0.666,0.813	0.082
1939	ENSG00000203650.9	LINC01285	SE	11,8,20	1,0,0	0,1,0	0,0,0	165	74	1	1	0.831,1.0,1.0	NA,1.0,NA	-0.056
1940	ENSG00000128274.17	A4GALT	SE	123153137	0,3,0	100102163	5,4,0	560	74	0.00451517	0.118586	1.0,0.871,1.0	0.725,0.771,1.0	0.125
1941	ENSG00000128274.17	A4GALT	SE	119170133	0,3,0	103115169	5,4,0	215	74	0.0163778	0.284206	1.0,0.951,1.0	0.876,0.908,1.0	0.056
1942	ENSG00000128274.17	A4GALT	SE	15,20,29	0,3,0	12,21,27	5,4,0	131	74	0.00794243	0.174176	1.0,0.79,1.0	0.576,0.748,1.0	0.155
1944	ENSG00000100243.22	CYB5R3	SE	0,0,0	9,6,14	0,1,0	9,5,8	385	74	1	1	0.0,0.0,0.0	0.0,0.037,0.0	-0.012
1952	ENSG00000100243.22	CYB5R3	SE	0,0,1	11,10,6	0,2,0	7,6,10	194	74	1	1	0.0,0.0,0.06	0.0,0.113,0.0	-0.018
1956	ENSG00000100227.19	POLDIP3	SE	47,27,21	0,0,0	51,24,40	1,0,0	141	74	1	1	1.0,1.0,1.0	0.964,1.0,1.0	0.012
1957	ENSG00000100227.19	POLDIP3	SE	58,48,32	0,0,0	33,25,29	0,1,0	204	74	1	1	1.0,1.0,1.0	1.0,0.901,1.0	0.033
1958	ENSG00000100227.19	POLDIP3	SE	4,0,2	26,36,24	3,2,1	34,24,39	139	74	0.966353	1	0.076,0.0,0.042	0.045,0.042,0.013	0.006
1959	ENSG00000100227.19	POLDIP3	SE	52,59,49	0,0,0	70,50,73	1,0,0	170	74	1	1	1.0,1.0,1.0	0.968,1.0,1.0	0.011
1960	ENSG00000100227.19	POLDIP3	SE	52,40,46	2,3,0	53,28,66	6,11,1	161	74	0.00958876	0.197789	0.923,0.86,1.0	0.802,0.539,0.968	0.158
1961	ENSG00000100227.19	POLDIP3	SE	30,24,25	2,3,0	37,18,39	6,11,1	212	74	0.0451467	0.54447	0.84,0.736,1.0	0.683,0.364,0.932	0.199
1963	ENSG00000182841.13	RRP7BP	SE	49,42,45	0,0,1	52,29,30	0,0,0	217	74	1	1	1.0,1.0,0.939	1.0,1.0,1.0	-0.02
1964	ENSG00000189306.11	RRP7A	SE	720737530	0,0,0	554361582	0,0,1	273	74	1	1	1.0,1.0,1.0	1.0,1.0,0.994	0.002
1965	ENSG00000189306.11	RRP7A	SE	968894697	0,0,0	656529751	2,0,0	217	74	1	1	1.0,1.0,1.0	0.991,1.0,1.0	0.003
1966	ENSG00000189306.11	RRP7A	SE	3,5,3	248248195	3,5,3	173159204	190	74	1	1	0.005,0.008,0.006	0.007,0.012,0.006	-0.002
1968	ENSG00000182057.5	OGFRP1	SE	1,2,2	1,0,0	1,0,0	0,0,0	155	74	1	1	0.323,1.0,1.0	1.0,NA,NA	-0.226
1969	ENSG00000182057.5	OGFRP1	SE	2,1,0	1,5,0	1,1,2	0,0,3	240	74	1	1	0.381,0.058,NA	1.0,1.0,0.171	-0.504
1970	ENSG00000100207.21	TCF20	SE	12,8,2	17,20,12	8,5,7	7,17,11	169	74	0.551598	1	0.236,0.149,0.068	0.334,0.114,0.218	-0.071
1971	ENSG00000100207.21	TCF20	SE	8,10,7	17,20,12	7,5,7	7,17,11	202	74	0.8891	1	0.147,0.155,0.176	0.268,0.097,0.189	-0.025
1972	ENSG00000100207.21	TCF20	SE	56,44,47	0,1,0	58,39,37	0,0,0	168	74	1	1	1.0,0.951,1.0	1.0,1.0,1.0	-0.016
1973	ENSG00000100207.21	TCF20	SE	1723,1804,1705	1,0,0	2397,1221,1679	0,0,0	5765	74	1	1	0.957,1.0,1.0	1.0,1.0,1.0	-0.014
1974	ENSG00000100207.21	TCF20	SE	1721,1806,1709	0,0,1	2398,1220,1682	0,0,0	5765	74	1	1	1.0,1.0,0.956	1.0,1.0,1.0	-0.015
1976	ENSG00000237037.9	NDUFA6-DT	SE	3,3,1	2,6,1	2,5,1	4,5,3	188	74	0.956816	1	0.371,0.164,0.282	0.164,0.282,0.116	0.085
1979	ENSG00000237037.9	NDUFA6-DT	SE	0,0,0	2,6,1	0,0,1	4,5,3	170	74	1	1	0.0,0.0,0.0	0.0,0.0,0.127	-0.042
1984	ENSG00000183066.14	WBP2NL	SE	2,5,3	0,1,0	2,4,2	0,0,0	182	74	1	1	1.0,0.67,1.0	1.0,1.0,1.0	-0.11
1986	ENSG00000100147.14	CCDC134	SE	30,23,16	1,0,0	35,35,52	0,1,0	159	74	1	1	0.933,1.0,1.0	1.0,0.942,1.0	-0.003
1987	ENSG00000100147.14	CCDC134	SE	62,46,23	0,0,1	40,34,55	0,0,0	256	74	1	1	1.0,1.0,0.869	1.0,1.0,1.0	-0.044
1988	ENSG00000100138.15	SNU13	SE	1113,1173,1047	2,0,0	1045,658,1015	0,0,0	195	74	1	1	0.995,1.0,1.0	1.0,1.0,1.0	-0.002
1989	ENSG00000100138.15	SNU13	SE	1251,1326,1175	0,0,0	1238,734,1129	0,0,4	195	74	1	1	1.0,1.0,1.0	1.0,1.0,0.991	0.003
1990	ENSG00000100138.15	SNU13	SE	1,0,2	135158151	8,1,1	107,92,142	408	74	1	1	0.001,0.0,0.002	0.013,0.002,0.001	-0.004
1991	ENSG00000100138.15	SNU13	SE	58,44,48	0,0,0	48,34,50	0,0,4	306	74	0.265447	1	1.0,1.0,1.0	1.0,1.0,0.751	0.083
1992	ENSG00000100138.15	SNU13	SE	191202199	273311279	155126192	300168256	306	74	0.703878	1	0.145,0.136,0.147	0.111,0.154,0.154	0.003
1993	ENSG00000100138.15	SNU13	SE	69,68,56	273311279	80,33,110	300168256	680	74	0.0315861	0.434552	0.027,0.023,0.021	0.028,0.021,0.045	-0.008
1994	ENSG00000100138.15	SNU13	SE	30,24,12	273311279	30,13,44	300168256	323	74	0.0185573	0.308269	0.025,0.017,0.01	0.022,0.017,0.038	-0.008
1995	ENSG00000100138.15	SNU13	SE	25,17,6	273311279	24,8,27	300168256	250	74	0.0848972	0.807204	0.026,0.016,0.006	0.023,0.014,0.03	-0.006
1996	ENSG00000100138.15	SNU13	SE	291332284	0,0,0	334181269	0,0,1	262	74	1	1	1.0,1.0,1.0	1.0,1.0,0.987	0.004
1997	ENSG00000100418.8	DESI1	SE	49,41,40	0,2,3	65,56,68	1,0,0	144	74	0.182745	1	1.0,0.913,0.873	0.971,1.0,1.0	-0.062
1998	ENSG00000100418.8	DESI1	SE	42,30,31	2,0,0	84,37,61	0,0,0	96	74	1	1	0.942,1.0,1.0	1.0,1.0,1.0	-0.019
1999	ENSG00000100410.8	PHF5A	SE	144166127	0,0,0	154117189	3,1,7	202	74	0.000650753	0.030637	1.0,1.0,1.0	0.95,0.977,0.908	0.055
2000	ENSG00000100410.8	PHF5A	SE	388361291	0,0,0	336260460	3,1,7	98	74	0.725087	1	1.0,1.0,1.0	0.988,0.995,0.98	0.012
2001	ENSG00000100403.12	ZC3H7B	SE	29,35,19	0,0,0	45,29,24	2,0,0	133	74	1	1	1.0,1.0,1.0	0.926,1.0,1.0	0.025
2002	ENSG00000100403.12	ZC3H7B	SE	18,30,35	0,0,2	20,22,32	0,0,0	131	74	1	1	1.0,1.0,0.908	1.0,1.0,1.0	-0.031
2003	ENSG00000100403.12	ZC3H7B	SE	49,46,39	0,0,1	39,32,46	0,0,0	133	74	1	1	1.0,1.0,0.956	1.0,1.0,1.0	-0.015
2004	ENSG00000100401.20	RANGAP1	SE	498468387	0,0,0	527318374	1,0,0	196	74	1	1	1.0,1.0,1.0	0.995,1.0,1.0	0.002
2005	ENSG00000100401.20	RANGAP1	SE	553527470	2,0,0	544461405	0,0,0	194	74	1	1	0.991,1.0,1.0	1.0,1.0,1.0	-0.003
2006	ENSG00000100401.20	RANGAP1	SE	420407357	0,2,0	456256335	0,0,0	174	74	1	1	1.0,0.989,1.0	1.0,1.0,1.0	-0.004
2007	ENSG00000100401.20	RANGAP1	SE	416378303	4,1,0	441247336	3,2,0	188	74	1	1	0.976,0.993,1.0	0.983,0.98,1.0	0.002
2008	ENSG00000100401.20	RANGAP1	SE	673593512	1,0,0	629386553	0,0,0	233	74	1	1	0.995,1.0,1.0	1.0,1.0,1.0	-0.002
2009	ENSG00000100401.20	RANGAP1	SE	523426394	2,6,4	473294397	2,2,3	209	74	0.285282	1	0.989,0.962,0.972	0.988,0.981,0.979	-0.008
2010	ENSG00000100401.20	RANGAP1	SE	653573494	5,3,2	644380466	4,3,3	254	74	0.796831	1	0.974,0.982,0.986	0.979,0.974,0.978	0.004
2011	ENSG00000100401.20	RANGAP1	SE	372367339	0,0,1	406278287	0,0,1	134	74	1	1	1.0,1.0,0.995	1.0,1.0,0.994	0
2012	ENSG00000100401.20	RANGAP1	SE	628586527	0,1,2	635421501	0,0,0	202	74	1	1	1.0,0.995,0.99	1.0,1.0,1.0	-0.005
2013	ENSG00000100401.20	RANGAP1	SE	23,26,9	1,0,0	34,10,22	4,0,1	327	74	0.00877086	0.186485	0.839,1.0,1.0	0.658,1.0,0.833	0.116
2014	ENSG00000100401.20	RANGAP1	SE	24,26,9	19,1,8	34,11,23	19,4,10	327	74	0.682841	1	0.222,0.855,0.203	0.288,0.384,0.342	0.089
2015	ENSG00000100401.20	RANGAP1	SE	26,31,13	137120128	37,13,22	130,90,86	327	74	0.224049	1	0.041,0.055,0.022	0.061,0.032,0.055	-0.01
2016	ENSG00000100395.15	L3MBTL2	SE	7,2,10	52,50,40	4,0,1	56,26,43	193	74	0.00234226	0.0750707	0.049,0.015,0.087	0.027,0.0,0.009	0.038
2017	ENSG00000100395.15	L3MBTL2	SE	2,0,0	52,50,40	0,0,0	56,26,43	217	74	1	1	0.013,0.0,0.0	0.0,0.0,0.0	0.004
2018	ENSG00000100395.15	L3MBTL2	SE	93,89,75	0,0,0	82,49,75	1,1,0	250	74	1	1	1.0,1.0,1.0	0.96,0.936,1.0	0.035
2019	ENSG00000100395.15	L3MBTL2	SE	127125123	0,0,0	118,70,107	1,1,0	208	74	1	1	1.0,1.0,1.0	0.977,0.961,1.0	0.021
2020	ENSG00000100395.15	L3MBTL2	SE	94,76,70	0,0,0	122,53,86	0,0,1	192	74	1	1	1.0,1.0,1.0	1.0,1.0,0.971	0.01
2022	ENSG00000100395.15	L3MBTL2	SE	90,97,95	1,1,0	104,71,88	0,0,0	191	74	1	1	0.972,0.974,1.0	1.0,1.0,1.0	-0.018
2023	ENSG00000100393.14	EP300	SE	22,19,21	0,1,0	22,17,26	0,0,0	212	74	1	1	1.0,0.869,1.0	1.0,1.0,1.0	-0.044
2025	ENSG00000100393.14	EP300	SE	11,8,8	0,0,1	2,3,7	0,0,0	188	74	1	1	1.0,1.0,0.759	1.0,1.0,1.0	-0.08
2026	ENSG00000100393.14	EP300	SE	18,14,15	0,0,1	7,4,10	0,0,0	240	74	1	1	1.0,1.0,0.822	1.0,1.0,1.0	-0.059
2027	ENSG00000100387.9	RBX1	SE	1142946777	6,4,0	1315,1002,1329	8,4,17	153	74	0.103338	0.911889	0.989,0.991,1.0	0.988,0.992,0.974	0.009
2028	ENSG00000100387.9	RBX1	SE	608499384	21,8,12	662521679	12,20,26	153	74	0.51647	1	0.933,0.968,0.939	0.964,0.926,0.927	0.008
2029	ENSG00000100387.9	RBX1	SE	593488382	0,3,0	656512665	0,0,0	153	74	1	1	1.0,0.987,1.0	1.0,1.0,1.0	-0.004
2030	ENSG00000100387.9	RBX1	SE	704584448	21,8,12	758619853	12,20,26	145	74	0.603779	1	0.945,0.974,0.95	0.97,0.94,0.944	0.005
2031	ENSG00000100387.9	RBX1	SE	16,5,4	0,3,0	13,8,21	0,0,0	145	74	0.307723	1	1.0,0.46,1.0	1.0,1.0,1.0	-0.18
2032	ENSG00000100387.9	RBX1	SE	1244,1030,841	15,11,5	1400,1102,1496	6,9,14	145	74	0.274199	1	0.977,0.98,0.988	0.992,0.984,0.982	-0.004
2033	ENSG00000100387.9	RBX1	SE	556451397	0,0,3	655491664	0,0,0	145	74	1	1	1.0,1.0,0.985	1.0,1.0,1.0	-0.005
2034	ENSG00000100387.9	RBX1	SE	825745504	0,3,0	805,662,1046	0,0,0	160	74	1	1	1.0,0.991,1.0	1.0,1.0,1.0	-0.003
2035	ENSG00000100387.9	RBX1	SE	819748497	0,0,3	799,651,1034	0,0,0	160	74	1	1	1.0,1.0,0.987	1.0,1.0,1.0	-0.004
2036	ENSG00000100387.9	RBX1	SE	1508,1326,944	10,1,4	1555,1260,1862	5,4,4	160	74	1	1	0.986,0.998,0.991	0.993,0.993,0.995	-0.002
2037	ENSG00000100380.15	ST13	SE	296337320	1,0,0	230209354	0,0,0	123	74	1	1	0.994,1.0,1.0	1.0,1.0,1.0	-0.002
2038	ENSG00000100380.15	ST13	SE	5,1,1	197235188	3,4,5	130108225	204	74	1	1	0.009,0.002,0.002	0.008,0.013,0.008	-0.005
2039	ENSG00000100380.15	ST13	SE	424510385	5,1,6	345240516	1,1,4	177	74	0.224101	1	0.973,0.995,0.964	0.993,0.99,0.982	-0.011
2040	ENSG00000100380.15	ST13	SE	154174163	0,0,0	129110181	0,0,2	145	74	1	1	1.0,1.0,1.0	1.0,1.0,0.979	0.007
2041	ENSG00000100380.15	ST13	SE	333423326	1,0,0	276243402	2,0,0	150	74	1	1	0.994,1.0,1.0	0.986,1.0,1.0	0.003
2043	ENSG00000100372.15	SLC25A17	SE	213236192	3,1,2	262182268	5,0,4	157	74	0.444949	1	0.971,0.991,0.978	0.961,1.0,0.969	0.003
2044	ENSG00000100372.15	SLC25A17	SE	0,1,0	83,109,90	0,2,1	138,83,130	193	74	1	1	0.0,0.004,0.0	0.0,0.009,0.003	-0.003
2045	ENSG00000100372.15	SLC25A17	SE	1,1,0	134,106,71	0,0,0	94,90,81	211	74	1	1	0.003,0.003,0.0	0.0,0.0,0.0	0.002
2046	ENSG00000100372.15	SLC25A17	SE	2,1,0	134,106,71	1,0,0	94,90,81	166	74	1	1	0.007,0.004,0.0	0.005,0.0,0.0	0.002
2047	ENSG00000100372.15	SLC25A17	SE	250258183	2,1,1	262225223	1,1,1	226	74	1	1	0.976,0.988,0.984	0.988,0.987,0.986	-0.004
2048	ENSG00000100372.15	SLC25A17	SE	205188126	2,3,3	199157160	8,3,2	226	74	0.219976	1	0.971,0.954,0.932	0.891,0.945,0.963	0.019
2049	ENSG00000100372.15	SLC25A17	SE	205188126	9,8,3	199157160	9,8,16	226	74	0.0726092	0.731832	0.882,0.885,0.932	0.879,0.865,0.766	0.063
2050	ENSG00000100372.15	SLC25A17	SE	51,78,59	2,3,3	81,46,71	8,3,2	141	74	0.291194	1	0.93,0.932,0.912	0.842,0.889,0.949	0.031
2051	ENSG00000100372.15	SLC25A17	SE	1,3,2	9,8,3	2,2,1	9,8,16	141	74	0.508559	1	0.055,0.164,0.259	0.104,0.116,0.032	0.075
2054	ENSG00000100372.15	SLC25A17	SE	1,0,1	55,77,60	2,0,2	84,47,71	157	74	1	1	0.008,0.0,0.008	0.011,0.0,0.013	-0.003
2055	ENSG00000100372.15	SLC25A17	SE	1,0,1	55,77,60	6,0,1	84,47,71	127	74	0.650415	1	0.01,0.0,0.01	0.04,0.0,0.008	-0.009
2057	ENSG00000100372.15	SLC25A17	SE	10,10,9	0,2,1	17,5,10	1,1,0	92	74	0.785075	1	1.0,0.801,0.879	0.932,0.801,1.0	-0.018
2058	ENSG00000100372.15	SLC25A17	SE	95,107,99	9,8,3	105,82,106	9,8,16	135	74	0.067653	0.700237	0.853,0.88,0.948	0.865,0.849,0.784	0.061
2060	ENSG00000100372.15	SLC25A17	SE	145180156	0,2,1	173125170	1,1,0	135	74	1	1	1.0,0.98,0.988	0.99,0.986,1.0	-0.003
2062	ENSG00000100372.15	SLC25A17	SE	3,1,3	98111107	3,0,2	98,82,113	249	74	1	1	0.009,0.003,0.008	0.009,0.0,0.005	0.002
2063	ENSG00000196588.21	MRTFA	SE	0,4,1	0,1,0	0,0,1	1,0,0	224	74	1	1	NA,0.569,1.0	0.0,NA,1.0	0.284
2064	ENSG00000196588.21	MRTFA	SE	14,11,10	0,0,0	22,2,9	1,0,0	140	74	1	1	1.0,1.0,1.0	0.921,1.0,1.0	0.026
2065	ENSG00000196588.21	MRTFA	SE	0,0,1	1,0,1	0,0,2	0,0,0	223	74	1	1	0.0,NA,0.249	NA,NA,1.0	-0.875
2066	ENSG00000196588.21	MRTFA	SE	7,7,12	1,6,2	10,1,4	1,2,1	136	74	0.770883	1	0.792,0.388,0.766	0.845,0.214,0.685	0.067
2067	ENSG00000196588.21	MRTFA	SE	2,5,8	3,0,0	5,0,1	0,0,0	136	74	1	1	0.266,1.0,1.0	1.0,NA,1.0	-0.245
2068	ENSG00000100359.21	SGSM3	SE	120,98,85	16,15,15	97,74,161	17,4,8	157	74	0.0492331	0.573202	0.779,0.755,0.728	0.729,0.897,0.905	-0.09
2069	ENSG00000100359.21	SGSM3	SE	65,55,52	0,0,0	51,40,59	1,0,0	141	74	1	1	1.0,1.0,1.0	0.964,1.0,1.0	0.012
2070	ENSG00000100359.21	SGSM3	SE	152105122	3,4,2	117109168	1,0,1	218	74	0.0058203	0.14085	0.945,0.899,0.954	0.975,1.0,0.983	-0.053
2071	ENSG00000100359.21	SGSM3	SE	192135133	0,0,0	140,79,179	0,1,0	230	74	1	1	1.0,1.0,1.0	1.0,0.962,1.0	0.013
2072	ENSG00000100359.21	SGSM3	SE	87,91,54	0,0,1	59,35,82	1,0,0	129	74	1	1	1.0,1.0,0.969	0.971,1.0,1.0	-0.001
2073	ENSG00000100359.21	SGSM3	SE	188126152	0,2,0	146,84,134	0,0,0	227	74	1	1	1.0,0.954,1.0	1.0,1.0,1.0	-0.015
2074	ENSG00000100359.21	SGSM3	SE	222240225	0,0,2	173172289	0,0,0	514	74	1	1	1.0,1.0,0.942	1.0,1.0,1.0	-0.019
2075	ENSG00000284431.1	ENSG00000284431	SE	2,9,7	297333293	4,0,22	297198350	324	74	0.886265	1	0.002,0.006,0.005	0.003,0.0,0.014	-0.001
2076	ENSG00000284431.1	ENSG00000284431	SE	1012,1069,910	0,0,0	989,674,1260	1,0,0	278	74	1	1	1.0,1.0,1.0	0.996,1.0,1.0	0.001
2077	ENSG00000284431.1	ENSG00000284431	SE	549642504	0,0,0	502429709	0,0,1	144	74	1	1	1.0,1.0,1.0	1.0,1.0,0.997	0.001
2078	ENSG00000239900.14	ADSL	SE	902,1041,861	7,8,8	1015,714,1219	6,3,6	251	74	0.133605	1	0.974,0.975,0.969	0.98,0.986,0.984	-0.011
2079	ENSG00000239900.14	ADSL	SE	1244,1287,1109	1,2,0	1239,844,1630	0,0,0	278	74	1	1	0.997,0.994,1.0	1.0,1.0,1.0	-0.003
2080	ENSG00000239900.14	ADSL	SE	1,1,1	0,0,0	0,0,1	1,0,0	119	74	1	1	1.0,1.0,1.0	0.0,NA,1.0	0.5
2082	ENSG00000239900.14	ADSL	SE	426394355	0,2,2	429291623	8,0,4	119	74	0.813345	1	1.0,0.992,0.991	0.971,1.0,0.99	0.007
2083	ENSG00000239900.14	ADSL	SE	163150125	3,2,1	169108254	1,1,0	119	74	0.56502	1	0.971,0.979,0.987	0.991,0.985,1.0	-0.013
2085	ENSG00000239900.14	ADSL	SE	1,0,0	281268242	0,0,0	274189388	161	74	1	1	0.002,0.0,0.0	0.0,0.0,0.0	0.001
2086	ENSG00000239900.14	ADSL	SE	363409326	3,2,1	384266506	1,1,0	154	74	1	1	0.983,0.99,0.994	0.995,0.992,1.0	-0.007
2087	ENSG00000239900.14	ADSL	SE	644675566	3,0,1	650455890	1,0,1	154	74	1	1	0.99,1.0,0.996	0.997,1.0,0.998	-0.003
2088	ENSG00000239900.14	ADSL	SE	290301275	0,0,0	257214361	0,0,1	329	74	1	1	1.0,1.0,1.0	1.0,1.0,0.988	0.004
2089	ENSG00000239900.14	ADSL	SE	967,1063,867	1,1,1	993,706,1153	2,4,6	1873	74	0.00155558	0.0572058	0.974,0.977,0.972	0.951,0.875,0.884	0.071
2090	ENSG00000239900.14	ADSL	SE	684689611	1,1,1	721460785	2,4,6	1658	74	0.00179224	0.063165	0.968,0.969,0.965	0.941,0.837,0.854	0.09
2091	ENSG00000239900.14	ADSL	SE	238266221	0,0,0	252189293	1,0,1	137	74	1	1	1.0,1.0,1.0	0.993,1.0,0.994	0.004
2101	ENSG00000100316.16	RPL3	SE	10780,11846,9303	23,15,21	12028,11004,17603	33,12,22	170	74	1	1	0.995,0.997,0.995	0.994,0.998,0.997	-0.001
2102	ENSG00000100316.16	RPL3	SE	10095,11380,8798	0,0,0	11272,10019,16306	0,1,0	210	74	1	1	1.0,1.0,1.0	1.0,1.0,1.0	0
2103	ENSG00000100316.16	RPL3	SE	6989,8062,6214	0,0,0	8003,7302,11342	0,1,0	390	74	1	1	1.0,1.0,1.0	1.0,0.999,1.0	0
2107	ENSG00000183741.12	CBX6	SE	23,34,15	1,0,2	36,32,24	0,0,0	118	74	0.874399	1	0.935,1.0,0.825	1.0,1.0,1.0	-0.08
2108	ENSG00000100221.11	JOSD1	SE	333244265	1,0,0	288174257	0,0,0	203	74	1	1	0.992,1.0,1.0	1.0,1.0,1.0	-0.003
2109	ENSG00000100216.6	TOMM22	SE	1285,1346,967	0,0,0	1403,817,1321	1,1,0	193	74	1	1	1.0,1.0,1.0	0.998,0.997,1.0	0.002
2111	ENSG00000184949.18	FAM227A	SE	3,4,4	2,2,0	1,0,2	3,3,2	179	74	0.00102264	0.0424791	0.383,0.453,1.0	0.121,0.0,0.292	0.474
2114	ENSG00000100206.11	DMC1	SE	10,10,5	2,2,1	29,25,31	4,5,4	116	74	0.619521	1	0.761,0.761,0.761	0.822,0.761,0.832	-0.044
2115	ENSG00000100206.11	DMC1	SE	3,1,0	0,0,0	5,5,5	0,2,2	116	74	1	1	1.0,1.0,NA	1.0,0.615,0.615	0.257
2116	ENSG00000100206.11	DMC1	SE	10,14,4	3,0,1	24,17,26	2,1,2	116	74	0.482118	1	0.68,1.0,0.718	0.884,0.916,0.892	-0.098
2117	ENSG00000100206.11	DMC1	SE	23,15,20	0,0,0	29,18,33	0,2,2	127	74	0.486322	1	1.0,1.0,1.0	1.0,0.84,0.906	0.085
2118	ENSG00000100206.11	DMC1	SE	29,25,25	1,0,0	51,35,59	0,0,0	127	74	1	1	0.944,1.0,1.0	1.0,1.0,1.0	-0.019
2119	ENSG00000100201.23	DDX17	SE	2194,1882,1503	1,0,0	2092,1308,1835	0,0,0	4311	74	1	1	0.974,1.0,1.0	1.0,1.0,1.0	-0.009
2120	ENSG00000100201.23	DDX17	SE	51,31,48	313366245	36,16,23	303241293	305	74	0.00598057	0.143654	0.038,0.02,0.045	0.028,0.016,0.019	0.013
2121	ENSG00000100201.23	DDX17	SE	1480,1277,1088	1,0,0	1440,928,1459	2,0,3	216	74	1	1	0.998,1.0,1.0	0.996,1.0,0.994	0.003
2122	ENSG00000100201.23	DDX17	SE	1081979737	1,0,0	1041,703,1074	0,2,0	140	74	1	1	0.998,1.0,1.0	1.0,0.995,1.0	0.001
2123	ENSG00000283900.1	TPTEP2-CSNK1E	SE	780825637	0,0,0	740499721	1,0,1	303	74	1	1	1.0,1.0,1.0	0.994,1.0,0.994	0.004
2124	ENSG00000283900.1	TPTEP2-CSNK1E	SE	3,1,2	1,0,0	4,4,2	0,0,0	236	74	1	1	0.485,1.0,1.0	1.0,1.0,1.0	-0.172
2125	ENSG00000213923.13	CSNK1E	SE	18,13,4	28,33,51	23,15,26	38,12,35	135	74	0.00421963	0.11287	0.261,0.178,0.041	0.249,0.407,0.289	-0.155
2126	ENSG00000213923.13	CSNK1E	SE	74,98,62	26,14,22	57,31,72	8,7,8	184	74	0.0525024	0.59662	0.534,0.738,0.531	0.741,0.64,0.784	-0.121
2128	ENSG00000198792.13	TMEM184B	SE	21,12,20	0,0,0	14,6,11	1,0,0	150	74	1	1	1.0,1.0,1.0	0.874,1.0,1.0	0.042
2130	ENSG00000198792.13	TMEM184B	SE	4,5,5	22,10,21	0,0,1	13,14,7	175	74	0.00013478	0.00978398	0.071,0.175,0.091	0.0,0.0,0.057	0.093
2131	ENSG00000198792.13	TMEM184B	SE	1,1,5	22,10,21	0,0,1	13,14,7	154	74	0.0292204	0.413052	0.021,0.046,0.103	0.0,0.0,0.064	0.035
2133	ENSG00000184381.20	PLA2G6	SE	0,0,0	1,0,0	1,1,0	2,0,1	211	74	1	1	0.0,NA,NA	0.149,1.0,0.0	-0.383
2134	ENSG00000184381.20	PLA2G6	SE	0,0,0	1,0,0	4,1,0	2,0,1	278	74	1	1	0.0,NA,NA	0.347,1.0,0.0	-0.449
2138	ENSG00000184381.20	PLA2G6	SE	1,0,2	0,0,0	1,0,1	0,0,2	236	74	1	1	1.0,NA,1.0	1.0,NA,0.136	0.432
2140	ENSG00000184381.20	PLA2G6	SE	12,13,6	0,0,0	5,1,3	1,0,0	262	74	1	1	1.0,1.0,1.0	0.585,1.0,1.0	0.138
2141	ENSG00000184381.20	PLA2G6	SE	20,7,10	0,0,0	7,0,7	1,0,0	258	74	1	1	1.0,1.0,1.0	0.668,NA,1.0	0.166
2142	ENSG00000184381.20	PLA2G6	SE	3,2,3	10,1,2	1,1,1	3,0,0	157	74	0.158749	1	0.124,0.485,0.414	0.136,1.0,1.0	-0.371
2144	ENSG00000184381.20	PLA2G6	SE	0,0,0	6,1,1	0,0,2	2,1,1	200	74	1	1	0.0,0.0,0.0	0.0,0.0,0.425	-0.142
2145	ENSG00000184381.20	PLA2G6	SE	1,0,0	6,1,1	0,0,0	2,1,1	205	74	1	1	0.057,0.0,0.0	0.0,0.0,0.0	0.019
2151	ENSG00000100142.16	POLR2F	SE	0,16,6	330325253	4,0,7	367258319	172	74	0.695126	1	0.0,0.021,0.01	0.005,0.0,0.009	0.006
2152	ENSG00000100142.16	POLR2F	SE	0,9,4	4,3,8	4,0,4	2,4,15	172	74	0.40125	1	0.0,0.563,0.177	0.462,0.0,0.103	0.058
2153	ENSG00000100142.16	POLR2F	SE	921956728	0,1,0	1012681913	4,0,1	205	74	1	1	1.0,0.997,1.0	0.989,1.0,0.997	0.004
2154	ENSG00000100142.16	POLR2F	SE	595634483	0,0,0	647427609	0,0,1	205	74	1	1	1.0,1.0,1.0	1.0,1.0,0.995	0.002
2155	ENSG00000100142.16	POLR2F	SE	0,0,0	0,1,0	1,1,0	0,0,0	155	74	1	1	NA,0.0,NA	1.0,1.0,NA	-1
2158	ENSG00000100129.18	EIF3L	SE	413404316	2,0,2	515464567	1,0,0	123	74	1	1	0.992,1.0,0.99	0.997,1.0,1.0	-0.005
2159	ENSG00000100129.18	EIF3L	SE	2,3,2	279267212	0,1,1	331290389	125	74	1	1	0.004,0.007,0.006	0.0,0.002,0.002	0.004
2160	ENSG00000100129.18	EIF3L	SE	744712565	2,0,3	873,685,1053	2,2,9	154	74	1	1	0.994,1.0,0.989	0.995,0.994,0.983	0.004
2161	ENSG00000100129.18	EIF3L	SE	2,0,3	0,1,0	1,1,6	1,0,0	136	74	1	1	1.0,0.0,1.0	0.352,1.0,1.0	-0.117
2162	ENSG00000100129.18	EIF3L	SE	598579439	0,2,2	739608974	0,1,0	136	74	1	1	1.0,0.994,0.992	1.0,0.997,1.0	-0.004
2163	ENSG00000100129.18	EIF3L	SE	432457415	0,0,0	589453710	0,1,0	144	74	1	1	1.0,1.0,1.0	1.0,0.996,1.0	0.001
2164	ENSG00000100129.18	EIF3L	SE	1026,1091,879	0,1,0	1363,1119,1419	0,0,0	229	74	1	1	1.0,0.997,1.0	1.0,1.0,1.0	-0.001
2165	ENSG00000100129.18	EIF3L	SE	1042983842	9,9,5	1182,976,1467	11,4,14	155	74	0.919063	1	0.982,0.981,0.988	0.981,0.991,0.98	0
2166	ENSG00000100129.18	EIF3L	SE	3,5,5	517499416	1,3,10	594492743	196	74	1	1	0.002,0.004,0.005	0.001,0.002,0.005	0.001
2167	ENSG00000100116.17	GCAT	SE	183160113	4,2,4	141115153	2,1,5	283	74	0.718789	1	0.923,0.954,0.881	0.949,0.968,0.889	-0.016
2168	ENSG00000100116.17	GCAT	SE	215189128	4,2,4	153140171	2,1,5	205	74	0.741514	1	0.951,0.972,0.92	0.965,0.981,0.925	-0.009
2169	ENSG00000100097.12	LGALS1	SE	2,6,2	1035,1592,1488	0,3,1	996,858,1246	91	74	1	1	0.002,0.003,0.001	0.0,0.003,0.001	0.001
2170	ENSG00000100097.12	LGALS1	SE	2172,3063,3182	60,77,89	2229,1790,2843	49,50,83	353	74	0.887803	1	0.884,0.893,0.882	0.905,0.882,0.878	-0.002
2171	ENSG00000100097.12	LGALS1	SE	3173,4595,4609	60,77,89	3186,2592,4043	49,50,83	246	74	0.975611	1	0.941,0.947,0.94	0.951,0.94,0.936	0
2172	ENSG00000128283.7	CDC42EP1	SE	0,0,0	1,0,2	0,0,1	2,0,1	197	74	1	1	0.0,NA,0.0	0.0,NA,0.273	-0.137
2183	ENSG00000100379.18	KCTD17	SE	30,27,23	5,3,0	28,13,28	0,0,1	174	74	0.000255702	0.0156138	0.718,0.793,1.0	1.0,1.0,0.923	-0.137
2184	ENSG00000100379.18	KCTD17	SE	35,34,27	3,3,0	31,19,33	1,3,7	174	74	0.113895	0.97028	0.832,0.828,1.0	0.929,0.729,0.667	0.112
2185	ENSG00000100379.18	KCTD17	SE	30,27,21	16,8,13	26,11,30	7,7,15	174	74	0.824636	1	0.444,0.589,0.407	0.612,0.401,0.46	-0.011
2186	ENSG00000100379.18	KCTD17	SE	15,6,0	3,3,0	4,5,3	1,3,7	146	74	1	1	0.717,0.503,NA	0.67,0.458,0.178	0.175
2187	ENSG00000100379.18	KCTD17	SE	10,5,2	5,9,6	7,8,2	6,9,5	146	74	0.936668	1	0.503,0.22,0.145	0.372,0.311,0.169	0.005
2188	ENSG00000100379.18	KCTD17	SE	33,21,9	16,8,13	22,17,28	7,7,15	165	74	0.337952	1	0.481,0.541,0.237	0.585,0.521,0.456	-0.101
2189	ENSG00000100379.18	KCTD17	SE	35,27,15	0,2,0	27,23,26	1,1,2	165	74	0.0741473	0.739912	1.0,0.858,1.0	0.924,0.912,0.854	0.056
2190	ENSG00000128309.17	MPST	SE	22,28,21	4,4,1	22,25,37	9,4,2	250	74	0.476424	1	0.619,0.674,0.861	0.42,0.649,0.846	0.08
2191	ENSG00000128309.17	MPST	SE	28,34,27	19,14,22	22,29,46	23,13,11	250	74	0.521537	1	0.304,0.418,0.266	0.221,0.398,0.553	-0.061
2192	ENSG00000128309.17	MPST	SE	2187,1950,1731	1,1,0	1733,1240,2145	2,0,0	693	74	1	1	0.996,0.995,1.0	0.989,1.0,1.0	0.001
2193	ENSG00000128309.17	MPST	SE	3,2,3	373364247	4,6,13	281194406	200	74	1	1	0.003,0.002,0.004	0.005,0.011,0.012	-0.006
2196	ENSG00000100360.15	IFT27	SE	1,0,1	30,33,21	0,0,0	23,18,19	150	74	1	1	0.016,0.0,0.023	0.0,0.0,0.0	0.013
2197	ENSG00000100360.15	IFT27	SE	68,85,40	0,0,0	65,38,63	0,0,1	184	74	1	1	1.0,1.0,1.0	1.0,1.0,0.962	0.013
2198	ENSG00000100360.15	IFT27	SE	55,51,43	0,0,1	51,45,63	0,0,0	134	74	1	1	1.0,1.0,0.96	1.0,1.0,1.0	-0.013
2199	ENSG00000100360.15	IFT27	SE	4,3,0	34,28,25	1,1,5	30,18,17	191	74	0.749343	1	0.044,0.04,0.0	0.013,0.021,0.102	-0.017
2200	ENSG00000100353.18	EIF3D	SE	1687,1803,1444	1,1,0	1777,1273,2394	0,1,0	217	74	1	1	0.998,0.998,1.0	1.0,0.998,1.0	-0.001
2201	ENSG00000100353.18	EIF3D	SE	1975,2133,1699	2,0,0	2052,1609,2770	0,0,1	205	74	1	1	0.997,1.0,1.0	1.0,1.0,0.999	-0.001
2202	ENSG00000100353.18	EIF3D	SE	1263,1326,1085	2,0,0	1289,959,1755	0,0,1	267	74	1	1	0.994,1.0,1.0	1.0,1.0,0.998	-0.001
2203	ENSG00000100353.18	EIF3D	SE	1827,2060,1560	0,0,1	1801,1612,2494	0,0,0	187	74	1	1	1.0,1.0,0.998	1.0,1.0,1.0	-0.001
2204	ENSG00000100353.18	EIF3D	SE	11,5,12	334390327	6,3,8	293243475	160	74	0.694658	1	0.015,0.006,0.017	0.009,0.006,0.008	0.005
2205	ENSG00000100350.16	FOXRED2	SE	11,10,9	0,0,0	8,4,2	0,1,0	316	74	1	1	1.0,1.0,1.0	1.0,0.484,1.0	0.172
2207	ENSG00000100350.16	FOXRED2	SE	13,7,11	1,0,0	12,6,14	1,0,0	326	74	1	1	0.747,1.0,1.0	0.731,1.0,1.0	0.005
2219	ENSG00000100320.24	RBFOX2	SE	10,21,20	3,10,2	34,20,40	2,2,4	114	74	0.0132651	0.245406	0.684,0.577,0.867	0.917,0.867,0.867	-0.174
2223	ENSG00000100320.24	RBFOX2	SE	80,89,49	0,0,0	104,36,76	0,0,2	167	74	1	1	1.0,1.0,1.0	1.0,1.0,0.944	0.019
2224	ENSG00000100320.24	RBFOX2	SE	1,1,1	0,0,0	1,0,0	0,0,2	82	74	1	1	1.0,1.0,1.0	1.0,NA,0.0	0.5
2227	ENSG00000100320.24	RBFOX2	SE	186223149	0,1,0	191109148	0,0,0	299	74	1	1	1.0,0.982,1.0	1.0,1.0,1.0	-0.006
2228	ENSG00000100320.24	RBFOX2	SE	0,1,0	0,4,3	3,0,1	2,1,0	194	74	1	1	NA,0.087,0.0	0.364,0.0,1.0	-0.411
2229	ENSG00000100320.24	RBFOX2	SE	37,51,37	1,0,0	49,23,32	1,0,1	125	74	1	1	0.956,1.0,1.0	0.967,1.0,0.95	0.013
2230	ENSG00000198125.13	MB	SE	215213157	0,0,0	209164309	1,1,0	297	74	1	1	1.0,1.0,1.0	0.981,0.976,1.0	0.014
2231	ENSG00000198125.13	MB	SE	53,64,46	0,0,1	39,41,70	0,0,0	177	74	1	1	1.0,1.0,0.951	1.0,1.0,1.0	-0.016
2232	ENSG00000198125.13	MB	SE	65,82,67	9,13,8	48,49,88	12,3,21	177	74	0.449812	1	0.751,0.725,0.778	0.626,0.872,0.637	0.04
2233	ENSG00000198125.13	MB	SE	55,69,47	2,1,0	43,43,73	1,1,5	177	74	0.0632712	0.671391	0.92,0.966,1.0	0.947,0.947,0.859	0.044
2234	ENSG00000198125.13	MB	SE	3,1,2	9,13,8	2,0,2	12,3,21	205	74	0.278508	1	0.107,0.027,0.083	0.057,0.0,0.033	0.042
2235	ENSG00000198125.13	MB	SE	5,1,1	14,18,21	3,1,2	10,9,18	205	74	0.652623	1	0.114,0.02,0.017	0.098,0.039,0.039	-0.008
2236	ENSG00000100297.16	MCM5	SE	3,0,0	145,120,60	1,1,1	135,91,118	170	74	1	1	0.009,0.0,0.0	0.003,0.005,0.004	-0.001
2237	ENSG00000100297.16	MCM5	SE	2,0,1	145,120,60	9,7,3	135,91,118	223	74	0.152451	1	0.005,0.0,0.006	0.022,0.025,0.008	-0.015
2239	ENSG00000100297.16	MCM5	SE	464261151	0,0,0	498314454	0,0,3	246	74	1	1	1.0,1.0,1.0	1.0,1.0,0.979	0.007
2240	ENSG00000100297.16	MCM5	SE	430301154	0,0,1	434326378	0,0,0	203	74	1	1	1.0,1.0,0.982	1.0,1.0,1.0	-0.006
2241	ENSG00000100284.22	TOM1	SE	121172175	0,0,0	98,95,159	1,0,0	159	74	1	1	1.0,1.0,1.0	0.979,1.0,1.0	0.007
2242	ENSG00000100284.22	TOM1	SE	2,2,2	49,51,71	0,3,1	34,33,68	180	74	1	1	0.017,0.016,0.011	0.0,0.036,0.006	0.001
2243	ENSG00000100284.22	TOM1	SE	41,39,57	2,0,6	28,30,60	1,1,0	135	74	1	1	0.918,1.0,0.839	0.939,0.943,1.0	-0.042
2245	ENSG00000100284.22	TOM1	SE	99,97,121	2,0,6	69,79,117	1,1,0	153	74	0.030721	0.426467	0.96,1.0,0.907	0.971,0.974,1.0	-0.026
2246	ENSG00000100284.22	TOM1	SE	117169195	0,0,0	95,73,158	1,0,0	209	74	1	1	1.0,1.0,1.0	0.971,1.0,1.0	0.01
2247	ENSG00000100284.22	TOM1	SE	52,89,101	0,0,0	50,34,85	1,0,0	186	74	1	1	1.0,1.0,1.0	0.952,1.0,1.0	0.016
2248	ENSG00000100284.22	TOM1	SE	1,1,1	39,43,43	0,4,2	45,20,61	274	74	1	1	0.007,0.006,0.006	0.0,0.051,0.009	-0.014
2249	ENSG00000100284.22	TOM1	SE	61,94,98	2,0,0	72,37,81	0,0,0	397	74	1	1	0.85,1.0,1.0	1.0,1.0,1.0	-0.05
2250	ENSG00000100284.22	TOM1	SE	114134141	2,0,0	121,62,132	0,0,0	168	74	1	1	0.962,1.0,1.0	1.0,1.0,1.0	-0.013
2251	ENSG00000100284.22	TOM1	SE	108129116	0,0,0	88,54,113	1,0,0	195	74	1	1	1.0,1.0,1.0	0.971,1.0,1.0	0.01
2252	ENSG00000100284.22	TOM1	SE	82,84,95	0,0,1	57,39,73	0,0,0	114	74	1	1	1.0,1.0,0.984	1.0,1.0,1.0	-0.005
2253	ENSG00000100284.22	TOM1	SE	67,51,55	0,0,1	31,24,47	0,0,0	117	74	1	1	1.0,1.0,0.972	1.0,1.0,1.0	-0.009
2278	ENSG00000100225.18	FBXO7	SE	1342,1252,1133	5,0,2	1024,608,1185	3,4,3	369	74	0.763778	1	0.982,1.0,0.991	0.986,0.968,0.988	0.01
2279	ENSG00000100225.18	FBXO7	SE	1210,1167,1071	0,5,0	955,560,1096	5,3,2	369	74	0.58565	1	1.0,0.979,1.0	0.975,0.974,0.991	0.013
2280	ENSG00000100225.18	FBXO7	SE	708690603	5,0,2	558319625	3,4,3	217	74	0.542056	1	0.98,1.0,0.99	0.984,0.965,0.986	0.012
2281	ENSG00000100225.18	FBXO7	SE	699693601	0,5,0	545322613	5,3,2	217	74	0.521692	1	1.0,0.979,1.0	0.974,0.973,0.991	0.014
2282	ENSG00000100225.18	FBXO7	SE	473476472	0,0,0	476277589	1,0,1	170	74	1	1	1.0,1.0,1.0	0.995,1.0,0.996	0.003
2283	ENSG00000100225.18	FBXO7	SE	306284233	2,4,4	263144320	6,3,6	112	74	0.169316	1	0.99,0.979,0.975	0.967,0.969,0.972	0.012
2286	ENSG00000128245.15	YWHAH	SE	4,2,3	41,21,26	2,0,3	12,21,19	253	74	0.573521	1	0.028,0.027,0.033	0.046,0.0,0.044	-0.001
2287	ENSG00000128245.15	YWHAH	SE	4,1,1	41,21,26	1,0,2	12,21,19	196	74	0.498886	1	0.036,0.018,0.014	0.031,0.0,0.038	0
2292	ENSG00000100150.20	DEPDC5	SE	39,43,26	1,0,0	84,52,62	0,0,0	192	74	1	1	0.938,1.0,1.0	1.0,1.0,1.0	-0.021
2299	ENSG00000100150.20	DEPDC5	SE	19,17,10	1,0,0	18,12,13	0,0,0	208	74	1	1	0.871,1.0,1.0	1.0,1.0,1.0	-0.043
2300	ENSG00000100150.20	DEPDC5	SE	0,0,0	5,6,5	0,0,2	7,1,1	140	74	0.798704	1	0.0,0.0,0.0	0.0,0.0,0.514	-0.171
2301	ENSG00000100150.20	DEPDC5	SE	7,7,4	0,2,1	11,4,7	3,0,0	253	74	0.763204	1	1.0,0.506,0.539	0.517,1.0,1.0	-0.157
2302	ENSG00000100150.20	DEPDC5	SE	12,9,8	0,2,1	17,9,11	3,0,0	183	74	0.723313	1	1.0,0.645,0.764	0.696,1.0,1.0	-0.096
2303	ENSG00000100150.20	DEPDC5	SE	16,23,16	0,0,0	17,9,8	0,1,0	302	74	1	1	1.0,1.0,1.0	1.0,0.688,1.0	0.104
2304	ENSG00000100150.20	DEPDC5	SE	16,2,1	4,6,8	2,1,0	8,2,6	670	74	0.00243546	0.0772645	0.306,0.036,0.014	0.027,0.052,0.0	0.092
2306	ENSG00000241878.12	PISD	SE	27,43,40	0,0,0	31,30,35	0,1,0	121	74	1	1	1.0,1.0,1.0	1.0,0.948,1.0	0.017
2307	ENSG00000241878.12	PISD	SE	161171157	0,0,0	121,96,182	0,1,0	235	74	1	1	1.0,1.0,1.0	1.0,0.968,1.0	0.011
2308	ENSG00000241878.12	PISD	SE	72,89,51	0,0,0	68,40,88	0,1,0	240	74	1	1	1.0,1.0,1.0	1.0,0.925,1.0	0.025
2309	ENSG00000241878.12	PISD	SE	60,72,37	0,1,1	51,29,69	1,0,1	240	74	1	1	1.0,0.957,0.919	0.94,1.0,0.955	-0.006
2310	ENSG00000241878.12	PISD	SE	95,111,92	0,1,1	93,54,97	1,0,1	328	74	1	1	1.0,0.962,0.954	0.955,1.0,0.956	0.002
2312	ENSG00000241878.12	PISD	SE	113128107	6,0,1	111,66,118	1,2,2	328	74	0.562025	1	0.809,1.0,0.96	0.962,0.882,0.93	-0.002
2313	ENSG00000241878.12	PISD	SE	9,19,2	0,3,1	5,5,11	2,2,5	282	74	0.051021	0.586139	1.0,0.624,0.344	0.396,0.396,0.366	0.27
2314	ENSG00000241878.12	PISD	SE	8,15,1	11,17,21	2,3,9	10,6,11	282	74	0.885642	1	0.16,0.188,0.012	0.05,0.116,0.177	0.006
2315	ENSG00000241878.12	PISD	SE	3,7,1	0,1,0	5,5,10	0,0,0	203	74	1	1	1.0,0.718,1.0	1.0,1.0,1.0	-0.094
2316	ENSG00000241878.12	PISD	SE	3,6,1	0,1,0	4,4,8	0,2,6	203	74	5.9649e-05	0.00525686	1.0,0.686,1.0	1.0,0.422,0.327	0.312
2317	ENSG00000241878.12	PISD	SE	4,8,2	11,17,21	4,4,12	10,6,11	203	74	0.0333247	0.450354	0.117,0.146,0.034	0.127,0.196,0.285	-0.104
2319	ENSG00000241878.12	PISD	SE	1,0,0	0,1,0	0,1,5	0,2,0	183	74	1	1	1.0,0.0,NA	NA,0.168,1.0	-0.084
2320	ENSG00000241878.12	PISD	SE	1,0,0	1,3,1	0,2,5	0,2,4	183	74	1	1	0.288,0.0,0.0	NA,0.288,0.336	-0.216
2322	ENSG00000241878.12	PISD	SE	69,67,64	1,0,3	44,30,43	0,0,2	154	74	0.515061	1	0.971,1.0,0.911	1.0,1.0,0.912	-0.01
2323	ENSG00000198089.16	SFI1	SE	3,1,0	19,16,14	3,0,3	24,17,17	175	74	0.488716	1	0.063,0.026,0.0	0.05,0.0,0.069	-0.01
2324	ENSG00000198089.16	SFI1	SE	1,0,0	11,7,6	0,0,0	11,6,12	160	74	1	1	0.04,0.0,0.0	0.0,0.0,0.0	0.013
2325	ENSG00000198089.16	SFI1	SE	25,28,30	12,11,4	39,20,35	10,5,11	248	74	0.693984	1	0.383,0.432,0.691	0.538,0.544,0.487	-0.021
2326	ENSG00000198089.16	SFI1	SE	21,23,26	0,0,0	32,17,30	1,0,3	248	74	0.190056	1	1.0,1.0,1.0	0.905,1.0,0.749	0.115
2327	ENSG00000198089.16	SFI1	SE	4,0,1	3,3,4	1,0,3	6,2,0	267	74	0.881348	1	0.27,0.0,0.065	0.044,0.0,1.0	-0.236
2328	ENSG00000198089.16	SFI1	SE	6,6,4	4,5,4	11,4,1	9,3,6	146	74	0.423502	1	0.432,0.378,0.336	0.383,0.403,0.078	0.094
2329	ENSG00000198089.16	SFI1	SE	3,3,4	0,0,0	6,2,0	2,0,1	146	74	0.293322	1	1.0,1.0,1.0	0.603,1.0,0.0	0.466
2330	ENSG00000198089.16	SFI1	SE	34,53,39	0,0,0	65,31,40	1,0,3	185	74	0.564579	1	1.0,1.0,1.0	0.963,1.0,0.842	0.065
2331	ENSG00000198089.16	SFI1	SE	18,23,12	1,0,0	29,7,20	0,0,0	185	74	1	1	0.878,1.0,1.0	1.0,1.0,1.0	-0.041
2332	ENSG00000198089.16	SFI1	SE	26,47,39	0,0,0	64,29,35	2,0,1	185	74	0.264612	1	1.0,1.0,1.0	0.928,1.0,0.933	0.046
2334	ENSG00000198089.16	SFI1	SE	55,79,47	0,0,0	73,34,92	1,0,1	177	74	1	1	1.0,1.0,1.0	0.968,1.0,0.975	0.019
2335	ENSG00000198089.16	SFI1	SE	46,31,32	4,3,7	33,34,56	3,4,3	167	74	0.286393	1	0.836,0.821,0.669	0.83,0.79,0.892	-0.062
2336	ENSG00000198089.16	SFI1	SE	25,40,26	1,0,1	27,15,33	0,0,0	156	74	1	1	0.922,1.0,0.925	1.0,1.0,1.0	-0.051
2337	ENSG00000198089.16	SFI1	SE	115,85,55	0,1,0	107,52,135	0,0,0	253	74	1	1	1.0,0.961,1.0	1.0,1.0,1.0	-0.013
2338	ENSG00000198089.16	SFI1	SE	90,71,48	0,0,0	86,47,104	1,0,0	253	74	1	1	1.0,1.0,1.0	0.962,1.0,1.0	0.013
2339	ENSG00000198089.16	SFI1	SE	49,29,24	7,1,5	46,17,58	9,4,4	150	74	0.710988	1	0.775,0.935,0.703	0.716,0.677,0.877	0.048
2340	ENSG00000198089.16	SFI1	SE	25,14,8	0,0,0	23,5,32	1,0,0	150	74	1	1	1.0,1.0,1.0	0.919,1.0,1.0	0.027
2341	ENSG00000198089.16	SFI1	SE	46,28,25	0,0,0	36,25,36	1,0,0	170	74	1	1	1.0,1.0,1.0	0.94,1.0,1.0	0.02
2342	ENSG00000198089.16	SFI1	SE	13,10,10	0,0,0	16,10,13	1,0,0	170	74	1	1	1.0,1.0,1.0	0.874,1.0,1.0	0.042
2344	ENSG00000198089.16	SFI1	SE	25,22,15	0,0,0	24,14,38	1,0,0	151	74	1	1	1.0,1.0,1.0	0.922,1.0,1.0	0.026
2345	ENSG00000198089.16	SFI1	SE	58,40,31	0,0,1	43,29,61	0,0,0	151	74	1	1	1.0,1.0,0.938	1.0,1.0,1.0	-0.021
2348	ENSG00000198089.16	SFI1	SE	63,48,31	0,0,0	49,21,50	2,0,0	251	74	1	1	1.0,1.0,1.0	0.878,1.0,1.0	0.041
2349	ENSG00000198089.16	SFI1	SE	101,65,64	0,2,0	82,38,95	0,0,0	328	74	1	1	1.0,0.88,1.0	1.0,1.0,1.0	-0.04
2350	ENSG00000198089.16	SFI1	SE	74,44,44	0,0,0	62,28,69	3,0,0	328	74	0.75338	1	1.0,1.0,1.0	0.823,1.0,1.0	0.059
2351	ENSG00000198089.16	SFI1	SE	15,18,16	0,0,0	13,4,23	3,0,0	146	74	0.538962	1	1.0,1.0,1.0	0.687,1.0,1.0	0.104
2352	ENSG00000198089.16	SFI1	SE	44,38,36	2,1,0	32,14,50	0,0,1	146	74	0.663162	1	0.918,0.951,1.0	1.0,1.0,0.962	-0.031
2353	ENSG00000184708.18	EIF4ENIF1	SE	10,11,13	0,0,0	13,5,3	0,0,1	159	74	1	1	1.0,1.0,1.0	1.0,1.0,0.583	0.139
2355	ENSG00000184708.18	EIF4ENIF1	SE	17,16,16	0,0,1	26,10,19	0,0,0	146	74	1	1	1.0,1.0,0.89	1.0,1.0,1.0	-0.037
2356	ENSG00000100105.18	PATZ1	SE	10,18,8	9,9,4	20,8,6	10,10,6	147	74	0.523025	1	0.359,0.502,0.502	0.502,0.287,0.335	0.08
2357	ENSG00000100105.18	PATZ1	SE	13,13,6	9,9,4	21,16,7	10,10,6	212	74	0.734742	1	0.335,0.335,0.344	0.423,0.358,0.289	-0.019
2358	ENSG00000100100.13	PIK3IP1	SE	70,106,87	9,4,5	20,15,61	2,0,5	153	74	0.627223	1	0.79,0.928,0.894	0.829,1.0,0.855	-0.024
2359	ENSG00000182541.18	LIMK2	SE	15,13,13	1,4,0	31,9,13	3,2,0	174	74	0.808502	1	0.864,0.58,1.0	0.815,0.657,1.0	-0.009
2360	ENSG00000182541.18	LIMK2	SE	1,0,0	17,7,6	0,0,3	24,7,11	146	74	0.829327	1	0.029,0.0,0.0	0.0,0.0,0.121	-0.031
2361	ENSG00000182541.18	LIMK2	SE	21,14,9	0,4,0	39,18,16	0,0,0	130	74	0.368627	1	1.0,0.666,1.0	1.0,1.0,1.0	-0.111
2364	ENSG00000185133.14	INPP5J	SE	1,1,4	0,0,0	1,0,2	0,1,0	136	74	1	1	1.0,1.0,1.0	1.0,0.0,1.0	0.333
2365	ENSG00000185133.14	INPP5J	SE	1,1,6	0,0,1	2,0,2	0,0,0	136	74	1	1	1.0,1.0,0.766	1.0,NA,1.0	-0.078
2366	ENSG00000185133.14	INPP5J	SE	1,7,10	0,0,1	3,1,4	0,0,0	1240	74	1	1	1.0,1.0,0.374	1.0,1.0,1.0	-0.209
2367	ENSG00000185133.14	INPP5J	SE	0,4,0	0,0,1	0,2,2	0,0,0	252	74	1	1	NA,1.0,0.0	NA,1.0,1.0	-0.5
2368	ENSG00000185133.14	INPP5J	SE	0,4,0	0,0,2	0,1,2	1,0,0	252	74	1	1	NA,1.0,0.0	0.0,1.0,1.0	-0.167
2369	ENSG00000185133.14	INPP5J	SE	4,7,1	0,0,1	1,2,1	0,0,0	191	74	1	1	1.0,1.0,0.279	1.0,1.0,1.0	-0.24
2371	ENSG00000253352.10	TUG1	SE	51,38,40	1,1,0	68,33,57	0,0,0	199	74	1	1	0.95,0.934,1.0	1.0,1.0,1.0	-0.039
2372	ENSG00000253352.10	TUG1	SE	37,12,23	0,0,0	40,18,34	1,0,0	199	74	1	1	1.0,1.0,1.0	0.937,1.0,1.0	0.021
2373	ENSG00000253352.10	TUG1	SE	52,38,40	4,9,12	69,33,57	11,3,10	199	74	0.523908	1	0.829,0.611,0.553	0.7,0.804,0.679	-0.063
2374	ENSG00000253352.10	TUG1	SE	38,12,23	3,0,0	41,18,34	0,2,1	199	74	0.774928	1	0.825,1.0,1.0	1.0,0.77,0.927	0.043
2375	ENSG00000253352.10	TUG1	SE	84,58,59	116,120,91	85,47,79	124,88,113	199	74	0.736358	1	0.212,0.152,0.194	0.203,0.166,0.206	-0.006
2376	ENSG00000253352.10	TUG1	SE	70,32,42	34,41,30	57,32,56	30,19,37	199	74	0.338542	1	0.434,0.225,0.342	0.414,0.385,0.36	-0.053
2379	ENSG00000184792.16	OSBP2	SE	8,8,6	2,0,0	8,5,8	0,0,0	283	74	0.79102	1	0.511,1.0,1.0	1.0,1.0,1.0	-0.163
2380	ENSG00000184792.16	OSBP2	SE	1,0,0	3,2,3	0,0,0	3,3,4	173	74	1	1	0.125,0.0,0.0	0.0,0.0,0.0	0.042
2384	ENSG00000184792.16	OSBP2	SE	8,9,6	0,0,0	8,4,8	1,2,0	259	74	0.436248	1	1.0,1.0,1.0	0.696,0.364,1.0	0.313
2387	ENSG00000167065.14	DUSP18	SE	7,14,8	9,8,2	12,8,17	7,3,3	241	74	0.253234	1	0.193,0.35,0.551	0.345,0.45,0.635	-0.112
2388	ENSG00000100029.18	PES1	SE	1630,1651,1302	2,0,0	1787,1019,1849	0,1,1	259	74	1	1	0.996,1.0,1.0	1.0,0.997,0.998	0
2389	ENSG00000100029.18	PES1	SE	1028,1038,817	0,0,0	1096,785,1203	1,0,0	200	74	1	1	1.0,1.0,1.0	0.998,1.0,1.0	0.001
2390	ENSG00000100029.18	PES1	SE	812844698	0,0,2	796481839	4,0,0	164	74	1	1	1.0,1.0,0.994	0.989,1.0,1.0	0.002
2391	ENSG00000100029.18	PES1	SE	542571468	0,0,2	578353601	2,0,2	149	74	1	1	1.0,1.0,0.991	0.993,1.0,0.993	0.002
2392	ENSG00000100029.18	PES1	SE	1745,1602,1295	3,0,0	1723,1009,1911	0,0,0	228	74	1	1	0.995,1.0,1.0	1.0,1.0,1.0	-0.002
2405	ENSG00000133488.15	SEC14L4	SE	1,3,4	1,0,0	1,0,2	0,0,0	135	74	1	1	0.354,1.0,1.0	1.0,NA,1.0	-0.215
2407	ENSG00000133488.15	SEC14L4	SE	1,0,1	1,0,0	0,0,1	0,0,0	150	74	1	1	0.33,NA,1.0	NA,NA,1.0	-0.335
2408	ENSG00000133488.15	SEC14L4	SE	1,0,0	1,0,0	0,0,2	0,0,0	166	74	1	1	0.308,NA,NA	NA,NA,1.0	-0.692
2413	ENSG00000242114.6	MTFP1	SE	244240168	0,5,0	265181258	1,1,0	202	74	0.538259	1	1.0,0.946,1.0	0.99,0.985,1.0	-0.01
2414	ENSG00000242114.6	MTFP1	SE	361358324	15,26,10	410339455	25,20,17	356	74	0.763366	1	0.833,0.741,0.871	0.773,0.779,0.848	0.015
2415	ENSG00000242114.6	MTFP1	SE	431425362	15,26,10	471404546	25,20,17	307	74	0.816214	1	0.874,0.798,0.897	0.82,0.83,0.886	0.011
2416	ENSG00000242114.6	MTFP1	SE	299289264	15,26,10	341277374	25,20,17	238	74	0.805684	1	0.861,0.776,0.891	0.809,0.812,0.872	0.012
2417	ENSG00000100003.18	SEC14L2	SE	0,0,1	6,5,4	0,0,0	7,4,9	196	74	1	1	0.0,0.0,0.086	0.0,0.0,0.0	0.029
2418	ENSG00000100003.18	SEC14L2	SE	15,13,19	0,1,1	17,14,23	2,0,1	150	74	1	1	1.0,0.865,0.904	0.807,1.0,0.919	0.014
2420	ENSG00000100003.18	SEC14L2	SE	11,16,17	0,0,0	20,13,22	1,0,0	134	74	1	1	1.0,1.0,1.0	0.917,1.0,1.0	0.028
2422	ENSG00000100003.18	SEC14L2	SE	25,39,34	0,0,1	27,7,23	0,0,0	181	74	1	1	1.0,1.0,0.933	1.0,1.0,1.0	-0.022
2423	ENSG00000100003.18	SEC14L2	SE	19,24,21	2,0,1	17,7,14	2,0,0	181	74	0.894999	1	0.795,1.0,0.896	0.777,1.0,1.0	-0.029
2424	ENSG00000100003.18	SEC14L2	SE	30,51,36	2,0,1	47,11,35	2,0,0	403	74	0.763462	1	0.734,1.0,0.869	0.812,1.0,1.0	-0.07
2425	ENSG00000100003.18	SEC14L2	SE	14,23,15	2,0,1	25,2,18	2,0,0	214	74	0.728249	1	0.708,1.0,0.838	0.812,1.0,1.0	-0.089
2426	ENSG00000100003.18	SEC14L2	SE	23,39,27	3,1,0	35,2,27	0,0,0	214	74	0.251133	1	0.726,0.931,1.0	1.0,1.0,1.0	-0.114
2427	ENSG00000099999.15	RNF215	SE	46,45,36	3,0,0	51,19,49	0,0,0	215	74	0.760116	1	0.841,1.0,1.0	1.0,1.0,1.0	-0.053
2428	ENSG00000099999.15	RNF215	SE	16,18,15	3,0,0	28,5,28	0,0,0	149	74	0.595833	1	0.726,1.0,1.0	1.0,1.0,1.0	-0.091
2429	ENSG00000099999.15	RNF215	SE	62,59,57	0,0,0	51,45,55	1,0,0	194	74	1	1	1.0,1.0,1.0	0.951,1.0,1.0	0.016
2430	ENSG00000099999.15	RNF215	SE	59,45,59	0,0,0	32,26,62	1,0,0	146	74	1	1	1.0,1.0,1.0	0.942,1.0,1.0	0.019
2431	ENSG00000099992.16	TBC1D10A	SE	10,12,7	26,23,19	13,11,9	21,22,18	235	74	0.441865	1	0.108,0.141,0.104	0.163,0.136,0.136	-0.027
2432	ENSG00000099992.16	TBC1D10A	SE	84,92,64	0,0,0	68,55,79	0,2,0	189	74	1	1	1.0,1.0,1.0	1.0,0.915,1.0	0.028
2433	ENSG00000099992.16	TBC1D10A	SE	65,67,59	1,0,0	49,54,59	0,0,0	181	74	1	1	0.964,1.0,1.0	1.0,1.0,1.0	-0.012
2434	ENSG00000099992.16	TBC1D10A	SE	111,101,75	0,0,0	81,90,92	1,0,0	182	74	1	1	1.0,1.0,1.0	0.971,1.0,1.0	0.01
2435	ENSG00000099992.16	TBC1D10A	SE	86,72,77	3,0,0	82,66,75	2,1,2	174	74	0.246227	1	0.924,1.0,1.0	0.946,0.966,0.941	0.024
2436	ENSG00000099992.16	TBC1D10A	SE	50,39,28	3,0,0	46,43,39	2,1,2	195	74	0.177765	1	0.863,1.0,1.0	0.897,0.942,0.881	0.048
2437	ENSG00000248751.6	ENSG00000248751	SE	14,8,15	2,0,0	31,12,28	12,7,8	188	74	7.1661e-06	0.00109528	0.734,1.0,1.0	0.504,0.403,0.579	0.416
2439	ENSG00000248751.6	ENSG00000248751	SE	8,4,1	0,0,0	13,3,7	0,0,1	145	74	1	1	1.0,1.0,1.0	1.0,1.0,0.781	0.073
2440	ENSG00000248751.6	ENSG00000248751	SE	30,25,24	0,0,0	27,23,24	0,0,1	153	74	1	1	1.0,1.0,1.0	1.0,1.0,0.921	0.026
2444	ENSG00000239282.8	CASTOR1	SE	16,4,5	2,0,0	28,14,17	0,0,0	145	74	1	1	0.803,1.0,1.0	1.0,1.0,1.0	-0.066
2447	ENSG00000100325.15	ASCC2	SE	30,21,32	1,0,0	45,12,20	0,0,0	149	74	1	1	0.937,1.0,1.0	1.0,1.0,1.0	-0.021
2448	ENSG00000100325.15	ASCC2	SE	0,1,0	20,22,21	0,0,0	26,9,16	192	74	1	1	0.0,0.017,0.0	0.0,0.0,0.0	0.006
2449	ENSG00000100325.15	ASCC2	SE	77,101,84	4,1,2	119,56,82	7,3,8	233	74	0.0121725	0.23238	0.859,0.97,0.93	0.844,0.856,0.765	0.098
2450	ENSG00000100325.15	ASCC2	SE	56,70,52	0,0,0	83,41,64	0,1,0	233	74	1	1	1.0,1.0,1.0	1.0,0.929,1.0	0.024
2451	ENSG00000100325.15	ASCC2	SE	56,69,52	0,0,0	83,40,65	0,0,1	233	74	1	1	1.0,1.0,1.0	1.0,1.0,0.954	0.015
2452	ENSG00000100325.15	ASCC2	SE	2,6,7	21,32,32	5,1,5	36,16,18	198	74	0.674758	1	0.034,0.065,0.076	0.049,0.023,0.094	0.003
2453	ENSG00000100325.15	ASCC2	SE	1,4,4	0,1,0	4,0,5	0,1,0	198	74	1	1	1.0,0.599,1.0	1.0,0.0,1.0	0.2
2454	ENSG00000100325.15	ASCC2	SE	21,22,16	0,0,0	22,18,19	0,1,0	172	74	1	1	1.0,1.0,1.0	1.0,0.886,1.0	0.038
2455	ENSG00000100325.15	ASCC2	SE	12,22,13	0,0,0	27,18,28	0,0,1	172	74	1	1	1.0,1.0,1.0	1.0,1.0,0.923	0.026
2456	ENSG00000100325.15	ASCC2	SE	27,41,36	0,0,2	42,29,29	0,0,0	172	74	1	1	1.0,1.0,0.886	1.0,1.0,1.0	-0.038
2458	ENSG00000100325.15	ASCC2	SE	38,53,46	0,1,0	51,31,29	0,1,0	172	74	1	1	1.0,0.958,1.0	1.0,0.93,1.0	0.009
2459	ENSG00000100325.15	ASCC2	SE	29,53,43	0,0,0	56,31,38	0,0,1	172	74	1	1	1.0,1.0,1.0	1.0,1.0,0.942	0.019
2460	ENSG00000100325.15	ASCC2	SE	18,24,17	0,1,0	16,16,12	0,0,1	172	74	1	1	1.0,0.912,1.0	1.0,1.0,0.838	0.025
2461	ENSG00000100325.15	ASCC2	SE	1,3,5	0,1,0	1,2,0	0,1,0	148	74	1	1	1.0,0.6,1.0	1.0,0.5,NA	0.117
2462	ENSG00000100325.15	ASCC2	SE	0,0,2	0,0,0	1,0,0	0,0,1	148	74	1	1	NA,NA,1.0	1.0,NA,0.0	0.5
2463	ENSG00000100325.15	ASCC2	SE	4,7,3	14,16,10	3,6,2	11,6,2	148	74	0.457431	1	0.125,0.179,0.13	0.12,0.333,0.333	-0.117
2464	ENSG00000100325.15	ASCC2	SE	3,4,0	5,16,7	3,4,2	16,6,11	148	74	0.731036	1	0.231,0.111,0.0	0.086,0.25,0.083	-0.026
2465	ENSG00000100325.15	ASCC2	SE	13,2,8	0,0,0	10,8,4	0,0,1	183	74	1	1	1.0,1.0,1.0	1.0,1.0,0.618	0.127
2466	ENSG00000100325.15	ASCC2	SE	13,2,9	5,16,7	11,8,8	16,6,11	183	74	0.899688	1	0.513,0.048,0.342	0.218,0.35,0.227	0.036
2467	ENSG00000100325.15	ASCC2	SE	11,2,7	0,0,0	10,7,4	0,0,1	136	74	1	1	1.0,1.0,1.0	1.0,1.0,0.685	0.105
2468	ENSG00000100325.15	ASCC2	SE	11,3,7	0,0,0	10,6,4	0,0,1	136	74	1	1	1.0,1.0,1.0	1.0,1.0,0.685	0.105
2469	ENSG00000100325.15	ASCC2	SE	25,16,17	5,16,7	21,11,6	16,6,11	136	74	0.149362	1	0.731,0.352,0.569	0.417,0.499,0.229	0.169
2470	ENSG00000100325.15	ASCC2	SE	12,5,10	0,0,0	11,8,4	1,0,0	136	74	1	1	1.0,1.0,1.0	0.857,1.0,1.0	0.048
2472	ENSG00000184117.12	NIPSNAP1	SE	2,3,0	66,79,75	0,1,0	78,62,93	208	74	1	1	0.011,0.013,0.0	0.0,0.006,0.0	0.006
2473	ENSG00000184117.12	NIPSNAP1	SE	0,4,0	44,52,33	1,1,0	41,21,39	131	74	0.881104	1	0.0,0.042,0.0	0.014,0.026,0.0	0.001
2474	ENSG00000100296.14	THOC5	SE	0,0,2	112,101,96	1,0,1	84,83,124	160	74	1	1	0.0,0.0,0.01	0.005,0.0,0.004	0
2475	ENSG00000100296.14	THOC5	SE	5,11,13	78,67,84	11,5,11	60,72,92	107	74	0.879685	1	0.042,0.102,0.097	0.113,0.046,0.076	0.002
2477	ENSG00000100296.14	THOC5	SE	101116114	0,1,0	112,83,149	0,0,0	172	74	1	1	1.0,0.98,1.0	1.0,1.0,1.0	-0.007
2478	ENSG00000100296.14	THOC5	SE	67,67,72	1,3,19	84,58,117	5,5,6	190	74	0.533331	1	0.963,0.897,0.596	0.867,0.819,0.884	-0.038
2479	ENSG00000100296.14	THOC5	SE	65,80,86	41,50,29	93,65,154	37,38,53	190	74	0.364732	1	0.382,0.384,0.536	0.495,0.4,0.531	-0.041
2482	ENSG00000100280.17	AP1B1	SE	1,0,1	82,93,56	1,2,1	73,66,75	83	74	1	1	0.011,0.0,0.016	0.012,0.026,0.012	-0.008
2483	ENSG00000100280.17	AP1B1	SE	0,0,0	91,108,67	1,1,0	75,49,85	95	74	1	1	0.0,0.0,0.0	0.01,0.016,0.0	-0.009
2484	ENSG00000100280.17	AP1B1	SE	328368239	0,0,0	346267341	0,1,0	265	74	1	1	1.0,1.0,1.0	1.0,0.987,1.0	0.004
2485	ENSG00000100280.17	AP1B1	SE	206177124	1,0,1	166,96,154	2,0,0	180	74	1	1	0.988,1.0,0.981	0.972,1.0,1.0	-0.001
2486	ENSG00000100280.17	AP1B1	SE	68,47,37	0,0,0	38,21,36	0,1,0	135	74	1	1	1.0,1.0,1.0	1.0,0.92,1.0	0.027
2487	ENSG00000100280.17	AP1B1	SE	231181151	0,0,0	141,94,128	0,1,0	138	74	1	1	1.0,1.0,1.0	1.0,0.981,1.0	0.006
2488	ENSG00000182944.18	EWSR1	SE	724859689	0,0,1	806674802	0,0,0	111	74	1	1	1.0,1.0,0.998	1.0,1.0,1.0	-0.001
2489	ENSG00000182944.18	EWSR1	SE	0,1,0	452418293	1,0,0	515277494	92	74	1	1	0.0,0.002,0.0	0.002,0.0,0.0	0
2491	ENSG00000182944.18	EWSR1	SE	1761,1686,1391	20,10,9	2111,1399,2125	20,16,22	242	74	0.237272	1	0.964,0.981,0.979	0.97,0.964,0.967	0.008
2492	ENSG00000182944.18	EWSR1	SE	1297997946	0,0,1	1404,810,1429	0,0,0	286	74	1	1	1.0,1.0,0.996	1.0,1.0,1.0	-0.001
2493	ENSG00000182944.18	EWSR1	SE	1084,1048,856	1,0,1	1193,700,1215	0,0,0	255	74	1	1	0.997,1.0,0.996	1.0,1.0,1.0	-0.002
2494	ENSG00000182944.18	EWSR1	SE	987969813	0,0,1	1115,633,1103	1,2,0	255	74	1	1	1.0,1.0,0.996	0.997,0.989,1.0	0.003
2495	ENSG00000182944.18	EWSR1	SE	1289,1200,996	0,0,1	1404,800,1381	1,2,0	3068	74	0.863798	1	1.0,1.0,0.96	0.971,0.906,1.0	0.028
2496	ENSG00000182944.18	EWSR1	SE	3,0,1	1,0,1	0,2,2	0,0,0	150	74	1	1	0.597,NA,0.33	NA,1.0,1.0	-0.536
2497	ENSG00000182944.18	EWSR1	SE	181156110	0,0,1	170123211	1,2,0	112	74	1	1	1.0,1.0,0.986	0.991,0.976,1.0	0.006
2498	ENSG00000182944.18	EWSR1	SE	277235158	0,1,7	247191320	0,1,0	112	74	0.725578	1	1.0,0.994,0.937	1.0,0.992,1.0	-0.02
2499	ENSG00000182944.18	EWSR1	SE	261225163	0,1,7	228187310	0,1,0	109	74	0.73027	1	1.0,0.993,0.941	1.0,0.992,1.0	-0.019
2500	ENSG00000182944.18	EWSR1	SE	1617,1421,1159	0,0,3	1783,1088,1930	0,0,0	193	74	1	1	1.0,1.0,0.993	1.0,1.0,1.0	-0.002
2501	ENSG00000182944.18	EWSR1	SE	1037865750	0,0,3	1136,674,1275	0,0,0	181	74	1	1	1.0,1.0,0.99	1.0,1.0,1.0	-0.003
2502	ENSG00000182944.18	EWSR1	SE	1359,1189,948	0,0,0	1485,885,1560	0,0,1	204	74	1	1	1.0,1.0,1.0	1.0,1.0,0.998	0.001
2503	ENSG00000182944.18	EWSR1	SE	1678,1601,1165	15,13,10	1934,1036,1855	10,10,15	197	74	0.523713	1	0.977,0.979,0.978	0.986,0.975,0.979	-0.002
2504	ENSG00000182944.18	EWSR1	SE	2406,2558,1804	0,0,0	2754,1710,2723	0,0,1	327	74	1	1	1.0,1.0,1.0	1.0,1.0,0.998	0.001
2506	ENSG00000186998.16	EMID1	SE	49,35,14	1,0,0	22,9,21	0,0,0	178	74	1	1	0.953,1.0,1.0	1.0,1.0,1.0	-0.016
2507	ENSG00000186998.16	EMID1	SE	28,15,11	3,1,2	18,4,13	0,3,3	158	74	0.603143	1	0.814,0.875,0.72	1.0,0.384,0.67	0.118
2508	ENSG00000186998.16	EMID1	SE	13,11,17	5,1,0	5,8,10	5,0,1	136	74	0.695694	1	0.586,0.857,1.0	0.352,1.0,0.845	0.082
2509	ENSG00000186998.16	EMID1	SE	0,1,0	13,7,6	0,0,0	9,3,8	125	74	1	1	0.0,0.078,0.0	0.0,0.0,0.0	0.026
2510	ENSG00000186998.16	EMID1	SE	22,20,11	4,3,0	19,9,21	0,1,2	164	74	0.0246522	0.371068	0.713,0.751,1.0	1.0,0.802,0.826	-0.055
2512	ENSG00000186998.16	EMID1	SE	65,34,28	1,2,0	31,17,37	7,0,0	127	74	0.0703181	0.717989	0.974,0.908,1.0	0.721,1.0,1.0	0.054
2513	ENSG00000186998.16	EMID1	SE	33,15,15	0,0,0	14,4,21	1,1,0	127	74	1	1	1.0,1.0,1.0	0.891,0.7,1.0	0.136
2514	ENSG00000186998.16	EMID1	SE	14,11,5	0,0,0	11,7,9	1,1,0	137	74	1	1	1.0,1.0,1.0	0.856,0.791,1.0	0.118
2515	ENSG00000186998.16	EMID1	SE	44,29,17	0,0,0	19,23,26	0,0,1	137	74	1	1	1.0,1.0,1.0	1.0,1.0,0.934	0.022
2516	ENSG00000186998.16	EMID1	SE	17,15,12	2,0,0	9,12,11	0,0,0	119	74	1	1	0.841,1.0,1.0	1.0,1.0,1.0	-0.053
2517	ENSG00000186998.16	EMID1	SE	15,13,9	2,1,3	6,5,5	3,4,2	159	74	0.0257276	0.381164	0.777,0.858,0.583	0.482,0.368,0.538	0.277
2518	ENSG00000186998.16	EMID1	SE	24,14,11	2,4,0	11,9,7	0,0,0	159	74	0.00188307	0.0652673	0.848,0.62,1.0	1.0,1.0,1.0	-0.177
2519	ENSG00000186998.16	EMID1	SE	12,11,6	2,4,0	7,12,14	0,0,0	165	74	0.000397731	0.0212675	0.729,0.552,1.0	1.0,1.0,1.0	-0.24
2520	ENSG00000183762.13	KREMEN1	SE	8,12,6	0,0,0	6,3,4	0,1,0	199	74	1	1	1.0,1.0,1.0	1.0,0.527,1.0	0.158
2522	ENSG00000226471.7	ENSG00000226471	SE	1,2,1	1,0,2	4,0,1	0,2,3	147	74	0.639179	1	0.335,1.0,0.201	1.0,0.0,0.144	0.131
2523	ENSG00000100219.17	XBP1	SE	6775,5487,4567	2,0,0	8651,6628,11043	3,0,3	220	74	1	1	0.999,1.0,1.0	0.999,1.0,0.999	0
2524	ENSG00000100219.17	XBP1	SE	3898,2663,2496	3,2,2	4140,2399,5394	4,0,7	186	74	1	1	0.998,0.998,0.998	0.998,1.0,0.997	0
2525	ENSG00000100219.17	XBP1	SE	7056,5039,4541	3,2,2	7611,4818,10332	4,0,7	171	74	1	1	0.999,0.999,0.999	0.999,1.0,0.998	0
2526	ENSG00000100209.11	HSCB	SE	73,98,67	10,6,10	74,55,85	5,2,11	116	74	0.365747	1	0.823,0.912,0.81	0.904,0.946,0.831	-0.045
2527	ENSG00000100209.11	HSCB	SE	214242205	10,6,10	189163232	5,2,11	171	74	0.4008	1	0.903,0.946,0.899	0.942,0.972,0.901	-0.022
2528	ENSG00000100209.11	HSCB	SE	72,50,64	0,0,0	49,29,55	2,0,0	164	74	1	1	1.0,1.0,1.0	0.917,1.0,1.0	0.028
2529	ENSG00000100209.11	HSCB	SE	327312319	0,0,0	270165349	3,0,1	164	74	1	1	1.0,1.0,1.0	0.976,1.0,0.994	0.01
2530	ENSG00000100209.11	HSCB	SE	232194224	2,4,2	184129222	2,5,0	164	74	0.955256	1	0.981,0.956,0.981	0.976,0.921,1.0	0.007
2531	ENSG00000100209.11	HSCB	SE	258230252	0,0,0	207145260	3,0,1	169	74	1	1	1.0,1.0,1.0	0.968,1.0,0.991	0.014
2532	ENSG00000100209.11	HSCB	SE	226201224	2,4,2	183126228	2,5,0	169	74	1	1	0.98,0.957,0.98	0.976,0.917,1.0	0.008
2533	ENSG00000100209.11	HSCB	SE	218210228	2,4,2	193119320	2,5,0	219	74	0.842133	1	0.974,0.947,0.975	0.97,0.889,1.0	0.012
2534	ENSG00000100209.11	HSCB	SE	321328331	8,0,8	282160450	6,5,4	219	74	0.821622	1	0.931,1.0,0.933	0.941,0.915,0.974	0.011
2535	ENSG00000100209.11	HSCB	SE	209224221	0,0,1	199102285	0,0,0	219	74	1	1	1.0,1.0,0.987	1.0,1.0,1.0	-0.004
2536	ENSG00000100209.11	HSCB	SE	251242261	1,3,5	217140359	3,2,8	219	74	0.286805	1	0.988,0.965,0.946	0.961,0.959,0.938	0.014
2537	ENSG00000100209.11	HSCB	SE	41,38,48	0,0,0	42,12,59	2,0,0	122	74	1	1	1.0,1.0,1.0	0.927,1.0,1.0	0.024
2538	ENSG00000100209.11	HSCB	SE	40,32,46	0,0,1	43,15,52	0,0,0	122	74	1	1	1.0,1.0,0.965	1.0,1.0,1.0	-0.012
2539	ENSG00000100209.11	HSCB	SE	136131145	0,2,0	119,65,209	2,0,4	122	74	0.652424	1	1.0,0.975,1.0	0.973,1.0,0.969	0.011
2540	ENSG00000183765.23	CHEK2	SE	260228211	0,0,0	257148316	0,4,0	238	74	0.8764	1	1.0,1.0,1.0	1.0,0.92,1.0	0.027
2541	ENSG00000183765.23	CHEK2	SE	104,96,82	3,7,9	147,81,149	5,6,2	161	74	0.0756212	0.749145	0.941,0.863,0.807	0.931,0.861,0.972	-0.051
2542	ENSG00000183765.23	CHEK2	SE	47,46,40	0,0,1	48,44,59	0,0,0	174	74	1	1	1.0,1.0,0.944	1.0,1.0,1.0	-0.019
2543	ENSG00000183765.23	CHEK2	SE	60,52,41	12,14,12	69,63,88	19,9,21	136	74	0.690815	1	0.731,0.669,0.65	0.664,0.792,0.695	-0.034
2544	ENSG00000183765.23	CHEK2	SE	47,46,39	0,0,1	74,61,70	0,0,1	128	74	1	1	1.0,1.0,0.958	1.0,1.0,0.976	-0.006
2545	ENSG00000183765.23	CHEK2	SE	34,24,26	0,1,0	41,28,44	0,0,0	183	74	1	1	1.0,0.907,1.0	1.0,1.0,1.0	-0.031
2546	ENSG00000183765.23	CHEK2	SE	89,80,68	0,1,0	116,68,132	0,0,0	165	74	1	1	1.0,0.973,1.0	1.0,1.0,1.0	-0.009
2547	ENSG00000183765.23	CHEK2	SE	88,79,67	0,0,0	114,68,132	0,2,2	165	74	0.425028	1	1.0,1.0,1.0	1.0,0.938,0.967	0.032
2548	ENSG00000183765.23	CHEK2	SE	150,111,93	3,5,18	174,96,187	0,4,10	165	74	0.0272075	0.395468	0.957,0.909,0.699	1.0,0.915,0.893	-0.081
2549	ENSG00000183765.23	CHEK2	SE	88,79,67	2,0,0	114,68,132	1,0,0	165	74	1	1	0.952,1.0,1.0	0.981,1.0,1.0	-0.01
2550	ENSG00000183765.23	CHEK2	SE	0,4,0	3,5,18	1,0,0	0,4,10	188	74	0.812851	1	0.0,0.239,0.0	1.0,0.0,0.0	-0.254
2551	ENSG00000183765.23	CHEK2	SE	1,4,1	62,32,26	3,0,0	60,28,55	188	74	0.561031	1	0.006,0.047,0.015	0.019,0.0,0.0	0.016
2552	ENSG00000183765.23	CHEK2	SE	3,1,2	0,2,0	1,5,5	0,1,0	112	74	0.493057	1	1.0,0.248,1.0	1.0,0.768,1.0	-0.173
2553	ENSG00000183765.23	CHEK2	SE	504334325	0,2,0	454324611	0,1,0	222	74	1	1	1.0,0.982,1.0	1.0,0.991,1.0	-0.003
2554	ENSG00000183765.23	CHEK2	SE	265167143	2,0,0	235158276	1,0,0	199	74	1	1	0.98,1.0,1.0	0.989,1.0,1.0	-0.003
2555	ENSG00000183765.23	CHEK2	SE	2,0,2	14,14,13	0,0,0	15,26,18	169	74	0.375463	1	0.059,0.0,0.063	0.0,0.0,0.0	0.041
2556	ENSG00000183765.23	CHEK2	SE	56,50,49	253181131	66,73,60	273153277	203	74	0.786571	1	0.075,0.091,0.12	0.081,0.148,0.073	-0.005
2557	ENSG00000183765.23	CHEK2	SE	38,30,33	253181131	48,41,48	273153277	167	74	0.573836	1	0.062,0.068,0.1	0.072,0.106,0.071	-0.006
2558	ENSG00000183765.23	CHEK2	SE	1183940673	1,0,0	1125,819,1184	6,0,0	399	74	1	1	0.995,1.0,1.0	0.972,1.0,1.0	0.008
2559	ENSG00000183765.23	CHEK2	SE	1344,1073,771	5,5,3	1276,954,1317	3,9,13	399	74	0.0802004	0.778715	0.98,0.975,0.979	0.987,0.952,0.949	0.015
2560	ENSG00000183765.23	CHEK2	SE	1189942671	0,0,0	1131,824,1194	0,0,1	399	74	1	1	1.0,1.0,1.0	1.0,1.0,0.996	0.001
2561	ENSG00000183765.23	CHEK2	SE	1,4,2	0,1,2	4,2,5	0,1,0	138	74	0.430621	1	1.0,0.682,0.349	1.0,0.517,1.0	-0.162
2562	ENSG00000183765.23	CHEK2	SE	49,26,17	5,5,3	15,25,39	3,9,13	228	74	0.0368642	0.478181	0.761,0.628,0.648	0.619,0.474,0.493	0.15
2563	ENSG00000183765.23	CHEK2	SE	48,27,19	161134100	9,26,39	151136133	228	74	0.112585	0.963036	0.088,0.061,0.058	0.019,0.058,0.087	0.014
2564	ENSG00000183765.23	CHEK2	SE	8,7,0	161134100	5,1,9	151136133	190	74	0.876039	1	0.019,0.02,0.0	0.013,0.003,0.026	-0.001
2565	ENSG00000183765.23	CHEK2	SE	4,5,0	6,3,0	3,1,6	6,6,10	190	74	1	1	0.206,0.394,NA	0.163,0.061,0.189	0.162
2567	ENSG00000235954.8	TTC28-AS1	SE	10,11,11	20,17,8	19,5,15	25,17,48	318	74	0.157099	1	0.104,0.131,0.242	0.15,0.064,0.068	0.065
2568	ENSG00000235954.8	TTC28-AS1	SE	62,48,33	1,0,0	76,53,127	0,0,0	235	74	1	1	0.951,1.0,1.0	1.0,1.0,1.0	-0.016
2569	ENSG00000235954.8	TTC28-AS1	SE	57,46,30	0,1,0	62,44,118	0,0,2	235	74	1	1	1.0,0.935,1.0	1.0,1.0,0.949	-0.005
2570	ENSG00000235954.8	TTC28-AS1	SE	72,52,42	1,0,0	68,48,130	0,0,0	284	74	1	1	0.949,1.0,1.0	1.0,1.0,1.0	-0.017
2571	ENSG00000235954.8	TTC28-AS1	SE	77,59,50	1,0,0	71,51,142	0,0,0	298	74	1	1	0.95,1.0,1.0	1.0,1.0,1.0	-0.017
2575	ENSG00000235954.8	TTC28-AS1	SE	0,1,1	0,0,1	2,1,3	0,0,0	154	74	1	1	NA,1.0,0.325	1.0,1.0,1.0	-0.338
2577	ENSG00000235954.8	TTC28-AS1	SE	0,1,0	0,0,1	0,0,0	2,1,1	226	74	1	1	NA,1.0,0.0	0.0,0.0,0.0	0.5
2580	ENSG00000235954.8	TTC28-AS1	SE	7,0,2	0,0,0	3,0,5	2,0,0	486	74	1	1	1.0,NA,1.0	0.186,NA,1.0	0.407
2581	ENSG00000235954.8	TTC28-AS1	SE	0,0,0	0,0,1	0,0,1	0,0,0	255	74	1	1	NA,NA,0.0	NA,NA,1.0	-1
2582	ENSG00000235954.8	TTC28-AS1	SE	0,0,0	0,0,1	2,0,1	2,1,1	255	74	1	1	NA,NA,0.0	0.225,0.0,0.225	-0.15
2584	ENSG00000235954.8	TTC28-AS1	SE	0,0,1	0,0,0	2,1,1	1,0,0	241	74	1	1	NA,NA,1.0	0.38,1.0,1.0	0.207
2585	ENSG00000235954.8	TTC28-AS1	SE	4,1,4	0,0,0	18,8,11	1,0,0	927	74	1	1	1.0,1.0,1.0	0.59,1.0,1.0	0.137
2588	ENSG00000235954.8	TTC28-AS1	SE	2,0,1	0,0,0	8,6,4	1,0,0	309	74	1	1	1.0,NA,1.0	0.657,1.0,1.0	0.114
2589	ENSG00000235954.8	TTC28-AS1	SE	2,0,1	0,0,0	9,7,4	1,0,0	309	74	1	1	1.0,NA,1.0	0.683,1.0,1.0	0.106
2590	ENSG00000180957.19	PITPNB	SE	125160171	5,3,2	42,47,74	2,0,0	160	74	0.0359633	0.470791	0.92,0.961,0.975	0.907,1.0,1.0	-0.017
2591	ENSG00000180957.19	PITPNB	SE	105,115,93	0,1,3	35,30,59	0,0,0	152	74	0.458746	1	1.0,0.982,0.938	1.0,1.0,1.0	-0.027
2592	ENSG00000180957.19	PITPNB	SE	110,101,84	0,0,1	55,28,88	0,0,0	158	74	1	1	1.0,1.0,0.975	1.0,1.0,1.0	-0.008
2593	ENSG00000180957.19	PITPNB	SE	60,55,42	1,0,2	22,14,43	0,0,0	158	74	0.546277	1	0.966,1.0,0.908	1.0,1.0,1.0	-0.042
2595	ENSG00000180957.19	PITPNB	SE	50,46,43	0,0,0	34,14,45	1,0,0	149	74	1	1	1.0,1.0,1.0	0.944,1.0,1.0	0.019
2596	ENSG00000180957.19	PITPNB	SE	42,66,50	1,1,0	34,21,46	0,0,0	82	74	1	1	0.974,0.983,1.0	1.0,1.0,1.0	-0.014
2597	ENSG00000180957.19	PITPNB	SE	56,97,73	0,0,1	58,41,61	0,0,0	166	74	1	1	1.0,1.0,0.97	1.0,1.0,1.0	-0.01
2602	ENSG00000244625.7	MIATNB	SE	32,43,17	10,19,7	28,18,30	10,5,17	230	74	0.818885	1	0.507,0.421,0.439	0.474,0.537,0.362	-0.002
2603	ENSG00000244625.7	MIATNB	SE	5,1,2	10,19,7	4,6,3	10,5,17	253	74	0.19123	1	0.128,0.015,0.077	0.105,0.26,0.049	-0.065
2604	ENSG00000244625.7	MIATNB	SE	3,2,2	12,5,5	4,5,2	11,4,8	253	74	0.534644	1	0.068,0.105,0.105	0.096,0.268,0.068	-0.051
2605	ENSG00000244625.7	MIATNB	SE	38,58,28	0,3,0	42,23,45	0,0,0	281	74	0.751632	1	1.0,0.836,1.0	1.0,1.0,1.0	-0.055
2606	ENSG00000244625.7	MIATNB	SE	40,44,23	1,1,0	43,22,36	0,0,6	281	74	0.0561178	0.621661	0.913,0.921,1.0	1.0,1.0,0.612	0.074
2607	ENSG00000244625.7	MIATNB	SE	6,6,9	0,2,0	2,2,15	0,1,0	166	74	1	1	1.0,0.572,1.0	1.0,0.471,1.0	0.034
2608	ENSG00000244625.7	MIATNB	SE	4,7,10	9,6,2	2,2,18	6,0,7	166	74	0.811034	1	0.165,0.342,0.69	0.129,1.0,0.534	-0.155
2609	ENSG00000244625.7	MIATNB	SE	7,6,8	0,1,3	2,2,13	0,0,0	166	74	0.0522628	0.595142	1.0,0.728,0.543	1.0,1.0,1.0	-0.243
2610	ENSG00000244625.7	MIATNB	SE	4,6,7	0,1,0	1,2,13	0,0,0	166	74	1	1	1.0,0.728,1.0	1.0,1.0,1.0	-0.091
2613	ENSG00000244625.7	MIATNB	SE	0,1,3	0,0,1	3,0,0	0,0,0	253	74	1	1	NA,1.0,0.467	1.0,NA,NA	-0.266
2614	ENSG00000128294.16	TPST2	SE	19,15,13	0,0,0	28,22,23	1,0,0	123	74	1	1	1.0,1.0,1.0	0.944,1.0,1.0	0.019
2615	ENSG00000128294.16	TPST2	SE	0,0,0	7,15,6	2,0,0	11,6,6	244	74	1	1	0.0,0.0,0.0	0.052,0.0,0.0	-0.017
2618	ENSG00000100109.17	TFIP11	SE	441475432	0,0,0	479387556	1,0,0	292	74	1	1	1.0,1.0,1.0	0.992,1.0,1.0	0.003
2622	ENSG00000100109.17	TFIP11	SE	7,6,8	73,99,76	3,11,13	74,88,106	109	74	0.591296	1	0.061,0.04,0.067	0.027,0.078,0.077	-0.005
2623	ENSG00000100109.17	TFIP11	SE	4,21,6	0,0,0	11,14,9	2,0,1	151	74	0.792926	1	1.0,1.0,1.0	0.729,1.0,0.815	0.152
2624	ENSG00000100109.17	TFIP11	SE	12,34,21	73,99,76	21,26,28	74,88,106	151	74	0.856646	1	0.075,0.144,0.119	0.122,0.126,0.115	-0.008
2625	ENSG00000100109.17	TFIP11	SE	14,23,23	73,99,76	27,25,35	74,88,106	273	74	0.137632	1	0.049,0.059,0.076	0.09,0.072,0.082	-0.02
2644	ENSG00000100077.16	GRK3	SE	15,9,3	0,0,0	19,18,12	1,0,0	151	74	1	1	1.0,1.0,1.0	0.903,1.0,1.0	0.032
2645	ENSG00000100077.16	GRK3	SE	10,6,1	1,0,0	14,10,8	0,0,1	151	74	1	1	0.831,1.0,1.0	1.0,1.0,0.797	0.011
2646	ENSG00000100077.16	GRK3	SE	8,2,1	1,0,0	13,8,7	0,0,1	148	74	1	1	0.8,1.0,1.0	1.0,1.0,0.778	0.007
2647	ENSG00000100077.16	GRK3	SE	13,6,3	0,1,0	17,16,11	0,0,0	148	74	1	1	1.0,0.75,1.0	1.0,1.0,1.0	-0.083
2648	ENSG00000100077.16	GRK3	SE	5,4,2	0,0,0	5,8,5	1,0,1	148	74	1	1	1.0,1.0,1.0	0.714,1.0,0.714	0.191
2649	ENSG00000100077.16	GRK3	SE	5,4,2	0,0,0	5,8,6	0,0,1	148	74	1	1	1.0,1.0,1.0	1.0,1.0,0.75	0.083
2650	ENSG00000100077.16	GRK3	SE	19,9,4	0,0,0	18,21,20	0,0,1	176	74	1	1	1.0,1.0,1.0	1.0,1.0,0.894	0.035
2651	ENSG00000100077.16	GRK3	SE	1,5,0	0,0,0	5,2,4	0,0,1	149	74	1	1	1.0,1.0,NA	1.0,1.0,0.665	0.112
2652	ENSG00000100077.16	GRK3	SE	2,0,2	0,0,1	1,0,1	0,0,0	136	74	1	1	1.0,NA,0.521	1.0,NA,1.0	-0.24
2653	ENSG00000100077.16	GRK3	SE	20,10,6	2,0,2	21,17,19	0,0,0	126	74	0.161341	1	0.855,1.0,0.638	1.0,1.0,1.0	-0.169
2654	ENSG00000100077.16	GRK3	SE	6,2,1	0,0,0	4,5,4	0,0,3	126	74	0.289514	1	1.0,1.0,1.0	1.0,1.0,0.439	0.187
2655	ENSG00000100077.16	GRK3	SE	40,11,20	0,0,0	40,33,29	0,0,3	166	74	0.786478	1	1.0,1.0,1.0	1.0,1.0,0.812	0.063
2656	ENSG00000100077.16	GRK3	SE	52,19,23	0,0,0	59,45,45	0,0,1	166	74	1	1	1.0,1.0,1.0	1.0,1.0,0.953	0.016
2657	ENSG00000100068.14	LRP5L	SE	37,39,43	0,0,0	46,22,29	1,0,0	246	74	1	1	1.0,1.0,1.0	0.933,1.0,1.0	0.022
2658	ENSG00000100068.14	LRP5L	SE	1,0,0	8,6,3	1,0,0	7,9,2	185	74	1	1	0.048,0.0,0.0	0.054,0.0,0.0	-0.002
2659	ENSG00000100068.14	LRP5L	SE	0,1,2	8,6,3	0,0,0	7,9,2	206	74	0.863224	1	0.0,0.056,0.193	0.0,0.0,0.0	0.083
2660	ENSG00000167037.19	SGSM1	SE	3,0,0	2,0,0	1,0,0	0,2,2	152	74	1	1	0.422,NA,NA	1.0,0.0,0.0	0.089
2669	ENSG00000100031.19	GGT1	SE	19,22,23	1,0,0	10,8,33	0,0,0	144	74	1	1	0.907,1.0,1.0	1.0,1.0,1.0	-0.031
2670	ENSG00000100031.19	GGT1	SE	4,3,7	1,0,0	3,3,15	0,0,0	144	74	1	1	0.673,1.0,1.0	1.0,1.0,1.0	-0.109
2671	ENSG00000100031.19	GGT1	SE	4,4,10	0,0,0	4,1,18	0,1,1	144	74	1	1	1.0,1.0,1.0	1.0,0.339,0.902	0.253
2672	ENSG00000100031.19	GGT1	SE	23,27,32	1,0,0	8,17,22	0,0,0	144	74	1	1	0.922,1.0,1.0	1.0,1.0,1.0	-0.026
2673	ENSG00000100031.19	GGT1	SE	8,8,16	0,0,1	1,12,4	0,0,0	144	74	1	1	1.0,1.0,0.892	1.0,1.0,1.0	-0.036
2675	ENSG00000100031.19	GGT1	SE	3,1,2	15,19,16	1,4,0	7,7,18	316	74	0.90258	1	0.045,0.012,0.028	0.032,0.118,0.0	-0.022
2676	ENSG00000100031.19	GGT1	SE	4,30,25	0,0,0	9,10,16	0,2,0	146	74	1	1	1.0,1.0,1.0	1.0,0.717,1.0	0.094
2677	ENSG00000100031.19	GGT1	SE	11,26,11	0,1,3	15,5,16	1,0,3	146	74	0.845436	1	1.0,0.929,0.65	0.884,1.0,0.73	-0.012
2678	ENSG00000100031.19	GGT1	SE	4,19,17	0,0,1	7,8,11	0,0,0	143	74	1	1	1.0,1.0,0.898	1.0,1.0,1.0	-0.034
2680	ENSG00000100031.19	GGT1	SE	4,19,17	1,0,0	7,8,11	0,0,0	143	74	1	1	0.674,1.0,1.0	1.0,1.0,1.0	-0.109
2681	ENSG00000100031.19	GGT1	SE	11,14,3	0,0,0	13,3,11	0,1,1	143	74	1	1	1.0,1.0,1.0	1.0,0.608,0.851	0.18
2682	ENSG00000100031.19	GGT1	SE	16,37,33	0,0,0	14,15,28	0,2,0	143	74	1	1	1.0,1.0,1.0	1.0,0.795,1.0	0.068
2683	ENSG00000100031.19	GGT1	SE	24,32,19	0,1,3	20,10,28	1,0,3	143	74	0.843731	1	1.0,0.943,0.766	0.912,1.0,0.828	-0.01
2687	ENSG00000286070.2	ENSG00000286070	SE	5648,4909,4134	2,0,0	6304,3850,6572	0,0,0	218	74	1	1	0.999,1.0,1.0	1.0,1.0,1.0	0
2688	ENSG00000286070.2	ENSG00000286070	SE	5352,4462,3886	16,14,17	6256,4125,6631	42,20,32	267	74	0.0120366	0.230978	0.989,0.989,0.984	0.976,0.983,0.983	0.007
2689	ENSG00000286070.2	ENSG00000286070	SE	368392290	0,0,0	491395505	1,0,0	176	74	1	1	1.0,1.0,1.0	0.995,1.0,1.0	0.002
2690	ENSG00000138867.17	GUCD1	SE	520504518	3,3,1	564397587	6,4,2	316	74	0.182916	1	0.976,0.975,0.992	0.957,0.959,0.986	0.014
2691	ENSG00000138867.17	GUCD1	SE	665640662	2,0,0	727478774	1,4,0	316	74	1	1	0.987,1.0,1.0	0.994,0.965,1.0	0.009
2692	ENSG00000138867.17	GUCD1	SE	215202175	1,2,0	250131184	1,1,0	159	74	1	1	0.99,0.979,1.0	0.991,0.984,1.0	-0.002
2693	ENSG00000138867.17	GUCD1	SE	202204167	2,3,1	247143187	3,9,2	159	74	0.0415274	0.516018	0.979,0.969,0.987	0.975,0.881,0.978	0.034
2694	ENSG00000138867.17	GUCD1	SE	106,72,77	2,3,1	102,50,54	3,9,2	262	74	0.0209002	0.333302	0.937,0.871,0.956	0.906,0.611,0.884	0.121
2695	ENSG00000138867.17	GUCD1	SE	180132135	62,64,50	168,86,93	64,49,42	262	74	0.397076	1	0.451,0.368,0.433	0.426,0.331,0.385	0.037
2703	ENSG00000128271.22	ADORA2A	SE	0,1,0	1,3,2	0,0,0	3,0,4	175	74	1	1	0.0,0.124,0.0	0.0,NA,0.0	0.041
2704	ENSG00000128271.22	ADORA2A	SE	3,2,1	1,3,2	0,3,1	3,0,4	180	74	0.34105	1	0.552,0.215,0.171	0.0,1.0,0.093	-0.052
2709	ENSG00000099998.19	GGT5	SE	0,0,1	0,0,1	3,0,4	0,0,1	167	74	1	1	NA,NA,0.307	1.0,NA,0.639	-0.512
2710	ENSG00000099998.19	GGT5	SE	1,3,0	0,0,0	0,2,6	1,0,0	265	74	1	1	1.0,1.0,NA	0.0,1.0,1.0	0.333
2713	ENSG00000285762.1	ENSG00000285762	SE	1666,1611,1313	9,5,6	1320,832,1696	0,0,3	250	74	0.447386	1	0.982,0.99,0.985	1.0,1.0,0.994	-0.012
2715	ENSG00000099956.20	SMARCB1	SE	35,37,23	1,0,0	27,32,38	0,0,0	101	74	1	1	0.962,1.0,1.0	1.0,1.0,1.0	-0.013
2716	ENSG00000099956.20	SMARCB1	SE	232232163	1,0,0	221210248	0,0,0	212	74	1	1	0.988,1.0,1.0	1.0,1.0,1.0	-0.004
2717	ENSG00000099956.20	SMARCB1	SE	160168119	1,0,0	150164177	0,0,0	266	74	1	1	0.978,1.0,1.0	1.0,1.0,1.0	-0.007
2718	ENSG00000099956.20	SMARCB1	SE	161167118	1,0,0	151163178	0,0,0	1095	74	1	1	0.916,1.0,1.0	1.0,1.0,1.0	-0.028
2719	ENSG00000250479.9	CHCHD10	SE	27,32,35	0,0,0	16,21,17	0,0,1	241	74	1	1	1.0,1.0,1.0	1.0,1.0,0.839	0.054
2720	ENSG00000250479.9	CHCHD10	SE	37,45,48	0,0,0	25,32,21	0,0,1	294	74	1	1	1.0,1.0,1.0	1.0,1.0,0.841	0.053
2724	ENSG00000228315.12	GUSBP11	SE	23,12,13	2,0,1	9,5,13	0,0,0	217	74	0.717526	1	0.797,1.0,0.816	1.0,1.0,1.0	-0.129
2725	ENSG00000272578.5	ENSG00000272578	SE	22,10,7	2,0,1	10,6,14	0,0,0	217	74	0.799627	1	0.79,1.0,0.705	1.0,1.0,1.0	-0.168
2726	ENSG00000272578.5	ENSG00000272578	SE	22,9,7	0,0,0	9,6,11	0,0,1	217	74	1	1	1.0,1.0,1.0	1.0,1.0,0.79	0.07
2727	ENSG00000272578.5	ENSG00000272578	SE	1,7,11	2,0,1	7,3,7	0,0,0	232	74	0.191109	1	0.138,1.0,0.778	1.0,1.0,1.0	-0.361
2728	ENSG00000272578.5	ENSG00000272578	SE	1,10,10	0,0,0	7,3,7	0,0,1	232	74	1	1	1.0,1.0,1.0	1.0,1.0,0.691	0.103
2729	ENSG00000272578.5	ENSG00000272578	SE	1,7,10	1,2,0	5,4,9	2,1,3	232	74	0.168174	1	0.242,0.527,1.0	0.444,0.561,0.489	0.092
2730	ENSG00000228315.12	GUSBP11	SE	1,10,9	1,1,0	5,4,9	1,1,0	232	74	1	1	0.242,0.761,1.0	0.615,0.561,1.0	-0.058
2731	ENSG00000272578.5	ENSG00000272578	SE	21,26,23	0,0,0	16,9,14	0,0,1	186	74	1	1	1.0,1.0,1.0	1.0,1.0,0.848	0.051
2732	ENSG00000272578.5	ENSG00000272578	SE	32,22,18	0,1,0	16,6,12	0,0,0	182	74	1	1	1.0,0.899,1.0	1.0,1.0,1.0	-0.034
2734	ENSG00000228315.12	GUSBP11	SE	10,3,5	0,0,0	2,2,2	0,0,1	190	74	1	1	1.0,1.0,1.0	1.0,1.0,0.438	0.187
2735	ENSG00000228315.12	GUSBP11	SE	10,7,5	0,2,1	2,2,2	1,4,2	190	74	0.000416044	0.0219226	1.0,0.577,0.661	0.438,0.163,0.28	0.452
2736	ENSG00000228315.12	GUSBP11	SE	6,1,3	2,0,0	0,0,2	0,0,0	172	74	1	1	0.563,1.0,1.0	NA,NA,1.0	-0.146
2737	ENSG00000228315.12	GUSBP11	SE	20,4,11	1,0,0	9,11,9	0,0,0	210	74	1	1	0.876,1.0,1.0	1.0,1.0,1.0	-0.041
2738	ENSG00000228315.12	GUSBP11	SE	24,3,13	0,0,0	10,7,9	1,0,0	210	74	1	1	1.0,1.0,1.0	0.779,1.0,1.0	0.074
2739	ENSG00000228315.12	GUSBP11	SE	21,8,7	0,0,1	8,6,13	2,0,0	217	74	1	1	1.0,1.0,0.705	0.577,1.0,1.0	0.043
2740	ENSG00000228315.12	GUSBP11	SE	21,9,7	0,0,2	8,5,11	3,0,0	217	74	0.541224	1	1.0,1.0,0.544	0.476,1.0,1.0	0.023
2741	ENSG00000228315.12	GUSBP11	SE	3,11,17	1,2,0	6,4,9	2,1,3	239	74	0.0187272	0.310377	0.482,0.63,1.0	0.482,0.553,0.482	0.198
2742	ENSG00000228315.12	GUSBP11	SE	3,14,16	1,1,0	6,4,9	1,1,0	239	74	1	1	0.482,0.813,1.0	0.65,0.553,1.0	0.031
2743	ENSG00000228315.12	GUSBP11	SE	22,24,30	0,1,0	20,11,27	0,0,0	419	74	1	1	1.0,0.809,1.0	1.0,1.0,1.0	-0.064
2744	ENSG00000228315.12	GUSBP11	SE	2,8,4	0,1,0	3,4,0	0,0,0	194	74	1	1	1.0,0.753,1.0	1.0,1.0,NA	-0.082
2745	ENSG00000228315.12	GUSBP11	SE	2,12,4	4,3,0	4,4,2	0,1,7	194	74	0.801751	1	0.16,0.604,1.0	1.0,0.604,0.098	0.021
2746	ENSG00000228315.12	GUSBP11	SE	9,7,1	0,0,0	4,1,14	0,0,1	187	74	1	1	1.0,1.0,1.0	1.0,1.0,0.847	0.051
2747	ENSG00000228315.12	GUSBP11	SE	29,21,17	0,1,0	16,6,12	0,0,0	174	74	1	1	1.0,0.899,1.0	1.0,1.0,1.0	-0.034
2748	ENSG00000228315.12	GUSBP11	SE	67,60,51	0,1,0	33,26,38	0,0,0	230	74	1	1	1.0,0.951,1.0	1.0,1.0,1.0	-0.016
2749	ENSG00000228315.12	GUSBP11	SE	30,27,24	0,0,0	16,11,17	0,0,1	260	74	1	1	1.0,1.0,1.0	1.0,1.0,0.829	0.057
2750	ENSG00000228315.12	GUSBP11	SE	72,55,45	0,0,1	32,33,37	0,0,0	260	74	1	1	1.0,1.0,0.928	1.0,1.0,1.0	-0.024
2754	ENSG00000133519.13	ZDHHC8P1	SE	1,1,1	0,0,0	0,0,0	0,0,1	187	74	1	1	1.0,1.0,1.0	NA,NA,0.0	1
2766	ENSG00000286129.1	ENSG00000286129	SE	362424339	0,3,0	345265408	0,0,0	263	74	1	1	1.0,0.975,1.0	1.0,1.0,1.0	-0.008
2767	ENSG00000286129.1	ENSG00000286129	SE	239282220	0,1,1	223180269	0,0,0	263	74	1	1	1.0,0.988,0.984	1.0,1.0,1.0	-0.009
2768	ENSG00000286129.1	ENSG00000286129	SE	256317241	0,0,0	248169295	0,1,0	214	74	1	1	1.0,1.0,1.0	1.0,0.983,1.0	0.006
2769	ENSG00000286129.1	ENSG00000286129	SE	255317242	0,0,0	247169295	0,0,1	214	74	1	1	1.0,1.0,1.0	1.0,1.0,0.99	0.003
2770	ENSG00000286129.1	ENSG00000286129	SE	16,14,9	1,0,0	16,9,8	1,0,0	133	74	1	1	0.899,1.0,1.0	0.899,1.0,1.0	0
2771	ENSG00000286129.1	ENSG00000286129	SE	12,8,9	0,0,1	12,5,5	0,0,0	133	74	1	1	1.0,1.0,0.834	1.0,1.0,1.0	-0.055
2772	ENSG00000286129.1	ENSG00000286129	SE	19,18,25	0,0,0	15,18,14	0,0,1	197	74	1	1	1.0,1.0,1.0	1.0,1.0,0.84	0.053
2773	ENSG00000286129.1	ENSG00000286129	SE	20,18,25	0,0,1	16,17,14	0,0,0	197	74	1	1	1.0,1.0,0.904	1.0,1.0,1.0	-0.032
2774	ENSG00000286129.1	ENSG00000286129	SE	23,24,26	0,0,2	19,22,17	0,1,0	197	74	1	1	1.0,1.0,0.83	1.0,0.892,1.0	-0.021
2775	ENSG00000286129.1	ENSG00000286129	SE	53,47,45	0,0,0	45,53,32	0,0,1	222	74	1	1	1.0,1.0,1.0	1.0,1.0,0.914	0.029
2776	ENSG00000286129.1	ENSG00000286129	SE	43,61,45	0,1,0	81,47,61	0,0,0	250	74	1	1	1.0,0.948,1.0	1.0,1.0,1.0	-0.017
2777	ENSG00000100038.20	TOP3B	SE	140163146	0,0,0	123117147	2,0,1	224	74	1	1	1.0,1.0,1.0	0.953,1.0,0.98	0.022
2778	ENSG00000100038.20	TOP3B	SE	157183180	0,0,0	172135157	0,0,1	549	74	1	1	1.0,1.0,1.0	1.0,1.0,0.955	0.015
2779	ENSG00000100038.20	TOP3B	SE	203232195	0,0,0	177139189	0,0,1	248	74	1	1	1.0,1.0,1.0	1.0,1.0,0.983	0.006
2780	ENSG00000100038.20	TOP3B	SE	232192151	1,0,0	156102183	0,0,0	188	74	1	1	0.989,1.0,1.0	1.0,1.0,1.0	-0.004
2781	ENSG00000100038.20	TOP3B	SE	150153118	1,0,0	109,93,111	10,2,1	231	74	1.61243e-05	0.00201489	0.98,1.0,1.0	0.777,0.937,0.973	0.098
2782	ENSG00000100038.20	TOP3B	SE	230209145	2,1,2	147159173	3,2,0	271	74	0.880236	1	0.969,0.983,0.952	0.93,0.956,1.0	0.006
2783	ENSG00000100038.20	TOP3B	SE	9,12,3	42,43,35	7,9,9	36,33,41	156	74	0.723911	1	0.092,0.117,0.039	0.084,0.115,0.094	-0.015
2784	ENSG00000100038.20	TOP3B	SE	121,125,94	0,0,2	114,73,111	3,1,0	149	74	0.443282	1	1.0,1.0,0.959	0.95,0.973,1.0	0.012
2787	ENSG00000100038.20	TOP3B	SE	38,25,42	36,41,35	20,8,24	33,18,42	357	74	0.0211885	0.336192	0.18,0.112,0.199	0.112,0.084,0.106	0.063
2788	ENSG00000100038.20	TOP3B	SE	30,21,30	11,1,6	26,8,25	4,2,8	281	74	0.699161	1	0.418,0.847,0.568	0.631,0.513,0.451	0.079
2789	ENSG00000100038.20	TOP3B	SE	40,25,44	36,41,35	24,10,31	33,18,42	281	74	0.13771	1	0.226,0.138,0.249	0.161,0.128,0.163	0.054
2790	ENSG00000100038.20	TOP3B	SE	16,2,6	36,41,35	7,1,8	33,18,42	110	74	0.530194	1	0.23,0.032,0.103	0.125,0.036,0.114	0.03
2791	ENSG00000100038.20	TOP3B	SE	7,1,2	13,4,14	5,0,2	1,2,6	110	74	0.740685	1	0.266,0.144,0.088	0.771,0.0,0.183	-0.152
2792	ENSG00000224086.6	PPM1F-AS1	SE	0,2,2	1,1,0	3,0,1	0,0,0	193	74	1	1	0.0,0.434,1.0	1.0,NA,1.0	-0.522
2793	ENSG00000100034.14	PPM1F	SE	127125123	0,1,0	123114152	0,0,0	223	74	1	1	1.0,0.976,1.0	1.0,1.0,1.0	-0.008
2794	ENSG00000100034.14	PPM1F	SE	96,92,80	0,1,0	78,76,100	0,0,0	223	74	1	1	1.0,0.968,1.0	1.0,1.0,1.0	-0.011
2795	ENSG00000100034.14	PPM1F	SE	133164128	0,1,0	162115176	0,0,0	340	74	1	1	1.0,0.973,1.0	1.0,1.0,1.0	-0.009
2796	ENSG00000100034.14	PPM1F	SE	166201171	2,5,0	207155230	0,2,2	340	74	0.227411	1	0.948,0.897,1.0	1.0,0.944,0.962	-0.02
2797	ENSG00000100023.20	PPIL2	SE	0,1,0	37,23,33	0,0,2	24,24,40	167	74	1	1	0.0,0.019,0.0	0.0,0.0,0.022	-0.001
2798	ENSG00000100023.20	PPIL2	SE	48,39,48	0,0,0	41,44,53	1,2,0	124	74	0.397206	1	1.0,1.0,1.0	0.961,0.929,1.0	0.037
2799	ENSG00000100023.20	PPIL2	SE	96,72,61	0,0,0	68,48,92	2,0,0	1221	74	1	1	1.0,1.0,1.0	0.673,1.0,1.0	0.109
2800	ENSG00000100023.20	PPIL2	SE	0,0,4	27,32,29	2,0,1	25,29,34	187	74	1	1	0.0,0.0,0.052	0.031,0.0,0.012	0.003
2801	ENSG00000100023.20	PPIL2	SE	0,1,0	27,32,29	2,0,0	25,29,34	136	74	1	1	0.0,0.017,0.0	0.042,0.0,0.0	-0.008
2804	ENSG00000100023.20	PPIL2	SE	35,41,40	1,0,0	30,26,34	0,0,0	126	74	1	1	0.954,1.0,1.0	1.0,1.0,1.0	-0.015
2805	ENSG00000100023.20	PPIL2	SE	3,0,2	23,24,19	2,2,1	27,11,20	163	74	0.905234	1	0.056,0.0,0.046	0.033,0.076,0.022	-0.01
2806	ENSG00000100023.20	PPIL2	SE	58,57,45	0,0,0	60,31,50	1,0,0	150	74	1	1	1.0,1.0,1.0	0.967,1.0,1.0	0.011
2807	ENSG00000100023.20	PPIL2	SE	87,71,66	1,0,0	73,59,63	0,0,0	181	74	1	1	0.973,1.0,1.0	1.0,1.0,1.0	-0.009
2808	ENSG00000100023.20	PPIL2	SE	51,42,43	1,0,0	50,42,43	0,0,0	268	74	1	1	0.934,1.0,1.0	1.0,1.0,1.0	-0.022
2809	ENSG00000100023.20	PPIL2	SE	0,2,0	21,39,10	0,2,0	18,8,14	187	74	1	1	0.0,0.02,0.0	0.0,0.09,0.0	-0.023
2810	ENSG00000100023.20	PPIL2	SE	38,59,23	0,0,1	27,20,27	1,0,0	131	74	1	1	1.0,1.0,0.929	0.938,1.0,1.0	-0.003
2811	ENSG00000128228.5	SDF2L1	SE	608443592	1,0,0	602322393	0,2,0	271	74	1	1	0.994,1.0,1.0	1.0,0.978,1.0	0.005
2812	ENSG00000161179.14	YDJC	SE	51,59,77	14,8,8	91,41,56	18,7,5	252	74	0.91733	1	0.517,0.684,0.739	0.598,0.632,0.767	-0.019
2813	ENSG00000161179.14	YDJC	SE	236231190	2,0,0	238119201	1,3,0	293	74	0.575392	1	0.968,1.0,1.0	0.984,0.909,1.0	0.025
2814	ENSG00000161179.14	YDJC	SE	166132143	2,0,0	171,63,137	1,3,0	234	74	0.77974	1	0.963,1.0,1.0	0.982,0.869,1.0	0.037
2815	ENSG00000185651.16	UBE2L3	SE	1702,1484,1345	4,5,3	1396,1030,1248	8,5,5	170	74	1	1	0.995,0.992,0.995	0.987,0.989,0.991	0.005
2816	ENSG00000185651.16	UBE2L3	SE	3928,3592,2980	1,0,0	3138,2240,2919	0,0,0	261	74	1	1	0.999,1.0,1.0	1.0,1.0,1.0	0
2817	ENSG00000185651.16	UBE2L3	SE	22,22,5	1176,1126,860	5,4,2	892641825	183	74	1	1	0.008,0.008,0.002	0.002,0.003,0.001	0.004
2818	ENSG00000183506.17	PI4KAP2	SE	2,0,4	2,3,3	4,5,4	0,4,5	195	74	0.131345	1	0.275,0.0,0.336	1.0,0.322,0.233	-0.315
2821	ENSG00000169668.12	BCRP2	SE	0,5,2	1,1,0	3,1,0	0,0,0	186	74	1	1	0.0,0.665,1.0	1.0,1.0,NA	-0.445
2828	ENSG00000184436.12	THAP7	SE	373374303	1,0,0	353250362	0,0,0	230	74	1	1	0.992,1.0,1.0	1.0,1.0,1.0	-0.003
2829	ENSG00000184436.12	THAP7	SE	101,88,74	0,0,0	87,58,89	0,0,1	154	74	1	1	1.0,1.0,1.0	1.0,1.0,0.977	0.008
2831	ENSG00000099949.21	LZTR1	SE	48,78,46	4,0,0	44,37,44	2,0,1	154	74	0.372074	1	0.852,1.0,1.0	0.914,1.0,0.955	-0.006
2832	ENSG00000099949.21	LZTR1	SE	68,78,58	0,0,0	62,51,64	0,1,0	183	74	1	1	1.0,1.0,1.0	1.0,0.954,1.0	0.015
2833	ENSG00000099949.21	LZTR1	SE	60,80,79	1,0,0	45,54,50	0,0,0	158	74	1	1	0.966,1.0,1.0	1.0,1.0,1.0	-0.011
2834	ENSG00000099949.21	LZTR1	SE	106,95,108	0,0,1	63,47,83	0,0,0	230	74	1	1	1.0,1.0,0.972	1.0,1.0,1.0	-0.009
2835	ENSG00000099949.21	LZTR1	SE	0,2,1	37,40,39	0,0,3	30,20,27	191	74	1	1	0.0,0.019,0.01	0.0,0.0,0.041	-0.004
2836	ENSG00000099949.21	LZTR1	SE	47,51,39	1,4,0	33,22,48	0,0,1	155	74	0.171693	1	0.957,0.859,1.0	1.0,1.0,0.958	-0.047
2838	ENSG00000183773.16	AIFM3	SE	6,8,2	1,0,0	9,4,8	0,0,0	184	74	1	1	0.707,1.0,1.0	1.0,1.0,1.0	-0.098
2839	ENSG00000183773.16	AIFM3	SE	4,3,9	0,0,2	6,6,8	0,0,0	138	74	1	1	1.0,1.0,0.707	1.0,1.0,1.0	-0.098
2843	ENSG00000241973.11	PI4KA	SE	16,18,8	0,1,0	16,6,6	0,0,0	167	74	1	1	1.0,0.889,1.0	1.0,1.0,1.0	-0.037
2844	ENSG00000241973.11	PI4KA	SE	7,4,14	2,0,0	5,3,13	0,0,0	170	74	1	1	0.604,1.0,1.0	1.0,1.0,1.0	-0.132
2847	ENSG00000099917.17	MED15	SE	8,3,8	8,8,12	1,0,4	5,2,12	192	74	0.0158648	0.277813	0.278,0.126,0.204	0.072,0.0,0.114	0.141
2849	ENSG00000099917.17	MED15	SE	9,10,4	7,8,6	21,5,8	6,0,4	245	74	0.04642	0.553011	0.28,0.274,0.168	0.514,1.0,0.377	-0.39
2850	ENSG00000099917.17	MED15	SE	27,50,37	1,0,0	21,22,25	0,0,0	287	74	1	1	0.874,1.0,1.0	1.0,1.0,1.0	-0.042
2851	ENSG00000099917.17	MED15	SE	4,4,0	1,0,0	1,2,1	1,0,0	194	74	1	1	0.604,1.0,NA	0.276,1.0,1.0	0.043
2854	ENSG00000099910.17	KLHL22	SE	629602501	2,0,0	519399508	0,0,0	793	74	1	1	0.967,1.0,1.0	1.0,1.0,1.0	-0.011
2855	ENSG00000099910.17	KLHL22	SE	192199183	1,0,0	171119156	0,1,3	240	74	0.419315	1	0.983,1.0,1.0	1.0,0.973,0.941	0.023
2856	ENSG00000099910.17	KLHL22	SE	161168142	0,1,0	133107117	0,0,0	240	74	1	1	1.0,0.981,1.0	1.0,1.0,1.0	-0.006
2857	ENSG00000099910.17	KLHL22	SE	134128140	0,1,0	117,74,116	0,0,0	240	74	1	1	1.0,0.975,1.0	1.0,1.0,1.0	-0.008
2858	ENSG00000099910.17	KLHL22	SE	141122117	0,1,0	119,68,131	0,0,0	302	74	1	1	1.0,0.968,1.0	1.0,1.0,1.0	-0.011
2859	ENSG00000099910.17	KLHL22	SE	172154157	3,6,4	151,79,165	3,2,2	302	74	0.245144	1	0.934,0.863,0.906	0.925,0.906,0.953	-0.027
2860	ENSG00000099910.17	KLHL22	SE	175152142	0,1,0	159,99,168	0,0,0	334	74	1	1	1.0,0.971,1.0	1.0,1.0,1.0	-0.01
2861	ENSG00000099910.17	KLHL22	SE	206184182	3,6,4	191110202	3,2,2	334	74	0.190017	1	0.938,0.872,0.91	0.934,0.924,0.957	-0.032
2863	ENSG00000244486.9	SCARF2	SE	1,2,1	2,1,1	3,0,1	0,2,0	594	74	0.478347	1	0.059,0.199,0.111	1.0,0.0,1.0	-0.544
2864	ENSG00000099901.17	RANBP1	SE	5465,4841,3358	1,0,0	5834,4148,5238	0,0,0	232	74	1	1	0.999,1.0,1.0	1.0,1.0,1.0	0
2865	ENSG00000099901.17	RANBP1	SE	4,8,5	1973,1776,1176	6,5,5	2089,1566,1841	192	74	1	1	0.001,0.002,0.002	0.001,0.001,0.001	0.001
2868	ENSG00000099899.15	TRMT2A	SE	143149118	7,1,1	127113168	2,1,0	191	74	0.023592	0.360988	0.888,0.983,0.979	0.961,0.978,1.0	-0.03
2869	ENSG00000099899.15	TRMT2A	SE	176167147	1,5,3	95124168	4,0,0	256	74	0.100057	0.895097	0.981,0.906,0.934	0.873,1.0,1.0	-0.017
2870	ENSG00000099899.15	TRMT2A	SE	146146121	2,0,0	145101163	0,0,0	183	74	1	1	0.967,1.0,1.0	1.0,1.0,1.0	-0.011
2871	ENSG00000128191.16	DGCR8	SE	44,34,41	0,1,0	52,34,26	1,0,0	173	74	1	1	1.0,0.936,1.0	0.957,1.0,1.0	-0.007
2872	ENSG00000128191.16	DGCR8	SE	70,58,57	1,0,0	104,28,35	3,0,0	175	74	0.389511	1	0.967,1.0,1.0	0.936,1.0,1.0	0.01
2876	ENSG00000183597.16	TANGO2	SE	49,49,28	0,1,0	47,27,34	0,0,0	169	74	1	1	1.0,0.955,1.0	1.0,1.0,1.0	-0.015
2877	ENSG00000183597.16	TANGO2	SE	59,70,35	0,1,0	37,34,37	0,0,0	409	74	1	1	1.0,0.927,1.0	1.0,1.0,1.0	-0.024
2878	ENSG00000183597.16	TANGO2	SE	7,2,1	57,62,48	2,2,0	42,23,54	433	74	1	1	0.021,0.005,0.004	0.008,0.015,0.0	0.002
2879	ENSG00000183597.16	TANGO2	SE	57,70,44	7,10,11	41,22,80	8,5,9	266	74	0.902803	1	0.694,0.661,0.527	0.588,0.55,0.712	0.011
2880	ENSG00000183597.16	TANGO2	SE	80,95,69	7,10,11	71,37,115	8,5,9	189	74	0.612488	1	0.817,0.788,0.711	0.777,0.743,0.833	-0.012
2881	ENSG00000183597.16	TANGO2	SE	43,47,44	11,2,2	46,26,63	3,4,3	189	74	0.488174	1	0.605,0.902,0.896	0.857,0.718,0.892	-0.021
2883	ENSG00000183597.16	TANGO2	SE	42,46,29	11,2,2	37,24,60	3,4,3	145	74	0.408144	1	0.661,0.921,0.881	0.863,0.754,0.911	-0.022
2889	ENSG00000183597.16	TANGO2	SE	103,98,74	1,1,1	68,52,125	1,1,1	228	74	1	1	0.971,0.97,0.96	0.957,0.944,0.976	0.008
2890	ENSG00000183597.16	TANGO2	SE	80,72,53	1,1,1	53,39,102	1,1,1	251	74	1	1	0.959,0.955,0.94	0.94,0.92,0.968	0.009
2891	ENSG00000183597.16	TANGO2	SE	58,69,71	2,0,0	30,41,58	0,0,0	179	74	1	1	0.923,1.0,1.0	1.0,1.0,1.0	-0.026
2892	ENSG00000093010.15	COMT	SE	3,5,0	33,46,33	0,2,7	24,17,36	258	74	0.401466	1	0.025,0.03,0.0	0.0,0.033,0.053	-0.01
2893	ENSG00000093010.15	COMT	SE	0,0,2	34,43,42	1,0,0	36,30,42	252	74	1	1	0.0,0.0,0.014	0.008,0.0,0.0	0.002
2894	ENSG00000093010.15	COMT	SE	1,4,5	8,7,4	2,2,2	1,2,1	167	74	0.457052	1	0.052,0.202,0.356	0.47,0.307,0.47	-0.212
2895	ENSG00000093010.15	COMT	SE	1,5,5	204,149,97	2,2,1	176138186	167	74	0.902909	1	0.002,0.015,0.022	0.005,0.006,0.002	0.009
2896	ENSG00000093010.15	COMT	SE	31,20,22	204,149,97	21,8,12	176138186	532	74	0.00132696	0.0509623	0.021,0.018,0.031	0.016,0.008,0.009	0.012
2897	ENSG00000185838.14	GNB1L	SE	122135143	0,1,0	167116148	0,0,0	290	74	1	1	1.0,0.972,1.0	1.0,1.0,1.0	-0.009
2898	ENSG00000185838.14	GNB1L	SE	118125120	1,3,1	112,79,109	2,2,0	173	74	0.808561	1	0.981,0.947,0.981	0.96,0.944,1.0	0.002
2899	ENSG00000185838.14	GNB1L	SE	62,71,78	5,0,0	72,49,62	1,0,1	173	74	1	1	0.841,1.0,1.0	0.969,1.0,0.964	-0.031
2900	ENSG00000185838.14	GNB1L	SE	76111100	0,2,0	104,66,81	0,0,0	237	74	1	1	1.0,0.945,1.0	1.0,1.0,1.0	-0.018
2901	ENSG00000185838.14	GNB1L	SE	52,77,63	5,0,0	74,46,61	1,0,1	237	74	0.237559	1	0.765,1.0,1.0	0.959,1.0,0.95	-0.048
2902	ENSG00000185838.14	GNB1L	SE	108130104	1,2,0	114,74,108	2,0,0	237	74	0.580362	1	0.971,0.953,1.0	0.947,1.0,1.0	-0.008
2903	ENSG00000185838.14	GNB1L	SE	60,87,72	0,3,1	67,46,58	0,2,0	200	74	0.498471	1	1.0,0.915,0.964	1.0,0.895,1.0	-0.005
2904	ENSG00000185838.14	GNB1L	SE	108,88,69	4,3,0	107,70,86	4,3,3	222	74	0.397491	1	0.9,0.907,1.0	0.899,0.886,0.905	0.039
2906	ENSG00000184702.20	SEPTIN5	SE	13,11,12	0,0,0	21,9,14	0,0,1	210	74	1	1	1.0,1.0,1.0	1.0,1.0,0.831	0.056
2907	ENSG00000184702.20	SEPTIN5	SE	8,9,4	0,0,0	16,2,9	0,0,1	199	74	1	1	1.0,1.0,1.0	1.0,1.0,0.77	0.077
2908	ENSG00000070010.19	UFD1	SE	10,3,5	414341277	4,2,2	351271309	197	74	1	1	0.009,0.003,0.007	0.004,0.003,0.002	0.003
2909	ENSG00000070010.19	UFD1	SE	9,3,5	2,5,1	4,2,2	1,3,2	197	74	0.384539	1	0.628,0.184,0.653	0.6,0.2,0.273	0.131
2910	ENSG00000070010.19	UFD1	SE	1246,1077,813	0,0,1	1208,759,1058	2,0,2	143	74	1	1	1.0,1.0,0.998	0.997,1.0,0.996	0.002
2911	ENSG00000070010.19	UFD1	SE	646563442	2,10,6	620426537	13,2,4	196	74	0.799337	1	0.992,0.955,0.965	0.947,0.988,0.981	-0.001
2913	ENSG00000070010.19	UFD1	SE	183168123	13,17,12	188121154	13,25,13	107	74	0.365365	1	0.907,0.872,0.876	0.909,0.77,0.891	0.028
2914	ENSG00000070010.19	UFD1	SE	668634506	13,17,12	610475571	13,25,13	207	74	0.204184	1	0.948,0.93,0.938	0.944,0.872,0.94	0.02
2915	ENSG00000070010.19	UFD1	SE	1059,1022,795	3,1,4	1060871928	4,5,4	207	74	0.762889	1	0.992,0.997,0.986	0.99,0.984,0.988	0.004
2916	ENSG00000070010.19	UFD1	SE	498508414	3,1,4	497394461	4,5,4	181	74	0.181935	1	0.985,0.995,0.977	0.981,0.97,0.979	0.009
2917	ENSG00000100084.14	HIRA	SE	118111126	0,3,4	126,59,128	1,0,0	163	74	0.111848	0.95826	1.0,0.944,0.935	0.983,1.0,1.0	-0.035
2918	ENSG00000100084.14	HIRA	SE	184198188	0,0,0	238160225	1,0,0	197	74	1	1	1.0,1.0,1.0	0.989,1.0,1.0	0.004
2919	ENSG00000100084.14	HIRA	SE	178166185	0,0,0	185123186	0,0,1	180	74	1	1	1.0,1.0,1.0	1.0,1.0,0.987	0.004
2920	ENSG00000100084.14	HIRA	SE	239254269	0,0,0	213149241	0,2,0	236	74	1	1	1.0,1.0,1.0	1.0,0.959,1.0	0.014
2921	ENSG00000100084.14	HIRA	SE	174184190	1,0,0	193118154	0,0,0	179	74	1	1	0.986,1.0,1.0	1.0,1.0,1.0	-0.005
2922	ENSG00000100084.14	HIRA	SE	228227243	2,1,0	240118187	0,0,2	279	74	1	1	0.968,0.984,1.0	1.0,1.0,0.961	-0.003
2923	ENSG00000100084.14	HIRA	SE	164205204	0,2,0	218,98,169	2,0,0	236	74	1	1	1.0,0.97,1.0	0.972,1.0,1.0	-0.001
2924	ENSG00000100084.14	HIRA	SE	292374269	4,7,0	332195282	4,1,1	272	74	0.239956	1	0.952,0.936,1.0	0.958,0.981,0.987	-0.013
2925	ENSG00000100084.14	HIRA	SE	149159150	0,0,0	170104172	0,0,1	170	74	1	1	1.0,1.0,1.0	1.0,1.0,0.987	0.004
2926	ENSG00000070371.16	CLTCL1	SE	1,1,1	1,2,2	1,1,0	0,2,1	215	74	0.366192	1	0.256,0.147,0.147	1.0,0.147,0.0	-0.199
2927	ENSG00000070371.16	CLTCL1	SE	4,7,9	0,0,0	7,5,6	1,1,0	245	74	1	1	1.0,1.0,1.0	0.679,0.602,1.0	0.24
2931	ENSG00000070371.16	CLTCL1	SE	9,0,2	0,1,0	8,4,6	0,0,0	227	74	1	1	1.0,0.0,1.0	1.0,1.0,1.0	-0.333
2932	ENSG00000070371.16	CLTCL1	SE	4,7,3	0,0,0	3,5,1	3,0,0	188	74	0.1549	1	1.0,1.0,1.0	0.282,1.0,1.0	0.239
2933	ENSG00000070371.16	CLTCL1	SE	0,0,0	3,0,1	0,0,2	1,0,1	137	74	1	1	0.0,NA,0.0	0.0,NA,0.519	-0.26
2934	ENSG00000100056.12	ESS2	SE	75,77,69	0,1,1	83,59,95	2,0,0	177	74	1	1	1.0,0.97,0.966	0.946,1.0,1.0	-0.003
2935	ENSG00000100056.12	ESS2	SE	12,4,2	0,1,1	2,2,1	2,0,0	251	74	0.45148	1	1.0,0.541,0.371	0.228,1.0,1.0	-0.105
2936	ENSG00000100056.12	ESS2	SE	103,87,79	0,1,0	111,56,95	0,0,0	208	74	1	1	1.0,0.969,1.0	1.0,1.0,1.0	-0.01
2937	ENSG00000100056.12	ESS2	SE	188180144	0,0,1	137,89,206	1,0,1	244	74	1	1	1.0,1.0,0.978	0.976,1.0,0.984	0.006
2939	ENSG00000273032.3	DGCR5	SE	3,0,0	0,0,0	0,0,4	0,1,0	218	74	1	1	1.0,NA,NA	NA,0.0,1.0	0.5
2942	ENSG00000100033.17	PRODH	SE	52,26,12	2,0,0	29,4,12	0,0,0	154	74	1	1	0.926,1.0,1.0	1.0,1.0,1.0	-0.025
2943	ENSG00000100033.17	PRODH	SE	42,17,10	0,1,0	13,2,8	1,0,0	139	74	1	1	1.0,0.901,1.0	0.874,1.0,1.0	0.009
2947	ENSG00000184979.10	USP18	SE	3305,3839,3350	2,2,2	1712,611,1447	2,1,4	337	74	1	1	0.997,0.998,0.997	0.995,0.993,0.988	0.005
2948	ENSG00000184979.10	USP18	SE	814921828	0,0,0	437139448	1,0,0	171	74	1	1	1.0,1.0,1.0	0.995,1.0,1.0	0.002
2949	ENSG00000184979.10	USP18	SE	1874,2078,1862	0,2,0	987375921	0,0,0	220	74	1	1	1.0,0.997,1.0	1.0,1.0,1.0	-0.001
[truncated: 106,750 more rows]

## Sheet: C_Overlap_AS_circCDYL_hnRNPL
Gene.ID	Gene.name	ID_SE	PValue_cdyl	FDR_cdyl	IncLevelDifference_cdyl	PValue_hnrpnl	FDR_hnrpnl	IncLevelDifference_hnrpnl
ENSG00000001167	NFYA	chr6_41079028_41079164	0.000147	0.0124	-0.072	0.43	1	-0.013
ENSG00000001617	SEMA3F	chr3_50182643_50182783	5.96e-07	0.000358	0.097	1	1	0.008
ENSG00000001629	ANKIB1	chr7_92319329_92319512	0.000686	0.0341	0.034	0.214	1	0.019
ENSG00000001629	ANKIB1	chr7_92319329_92319512	0.000686	0.0341	0.034	1	1	-0.007
ENSG00000001629	ANKIB1	chr7_92319329_92319512	0.000686	0.0341	0.034	1	1	-0.002
ENSG00000002016	RAD52	chr12_936806_936882	3.66e-05	0.00503	0.466	0.114	0.972	-0.051
ENSG00000002016	RAD52	chr12_936806_936882	3.66e-05	0.00503	0.466	0.273	1	-0.079
ENSG00000002919	SNX11	chr17_48110707_48110767	4.17e-05	0.00544	0.313	1	1	-0.735
ENSG00000002919	SNX11	chr17_48110707_48110767	4.17e-05	0.00544	0.313	0.0568	0.626	0.052
ENSG00000003436	TFPI	chr2_187513615_187513646	0.000316	0.0207	-0.087	0.000737	0.0335	0.101
ENSG00000003436	TFPI	chr2_187513615_187513646	0.000316	0.0207	-0.087	0.000406	0.0215	0.235
ENSG00000003436	TFPI	chr2_187513615_187513646	8.63e-09	2.6e-05	-0.53	0.000737	0.0335	0.101
ENSG00000003436	TFPI	chr2_187513615_187513646	8.63e-09	2.6e-05	-0.53	0.000406	0.0215	0.235
ENSG00000003436	TFPI	chr2_187513615_187513646	0.000316	0.0207	-0.087	1.5e-05	0.00191	-0.129
ENSG00000003436	TFPI	chr2_187513615_187513646	0.000316	0.0207	-0.087	0.192	1	0.057
ENSG00000003436	TFPI	chr2_187520541_187520613	3.76e-06	0.00121	0.26	0.096	0.87	0.022
ENSG00000003436	TFPI	chr2_187520541_187520613	3.76e-06	0.00121	0.26	1.11e-06	0.00024	0.091
ENSG00000003436	TFPI	chr2_187513615_187513646	8.63e-09	2.6e-05	-0.53	1.5e-05	0.00191	-0.129
ENSG00000003436	TFPI	chr2_187513615_187513646	8.63e-09	2.6e-05	-0.53	0.192	1	0.057
ENSG00000003436	TFPI	chr2_187520541_187520613	3.76e-06	0.00121	0.26	4.85e-08	1.62e-05	-0.431
ENSG00000003436	TFPI	chr2_187520541_187520613	3.76e-06	0.00121	0.26	0.38	1	0.12
ENSG00000003436	TFPI	chr2_187520541_187520613	3.76e-06	0.00121	0.26	1	1	0.646
ENSG00000003436	TFPI	chr2_187520541_187520613	3.76e-06	0.00121	0.26	0.000259	0.0158	0.036
ENSG00000003987	MTMR7	chr8_17331149_17331282	6.4e-05	0.00721	-0.296	0.903	1	0.163
ENSG00000004455	AK2	chr1_33012073_33012122	0.000366	0.0228	0.077	0.941	1	0.005
ENSG00000004660	CAMKK1	chr17_3882256_3882370	7.03e-05	0.00763	0.291	0.0603	0.651	-0.099
ENSG00000004766	VPS50	chr7_93246101_93246129	1.1e-06	0.000542	-0.066	0.0164	0.284	-0.024
ENSG00000005156	LIG3	chr17_34985987_34986131	2.78e-06	0.001	-0.086	1	1	0
ENSG00000005156	LIG3	chr17_34985941_34986131	9.39e-08	0.000117	-0.154	1	1	0.001
ENSG00000005448	WDR54	chr2_74424874_74424975	0.000916	0.0414	0.033	1	1	-0.002
ENSG00000005812	FBXL3	chr13_77021656_77021861	4.37e-06	0.00131	-0.201	0.266	1	-0.039
ENSG00000005812	FBXL3	chr13_77021512_77021861	8.47e-06	0.00197	-0.114	0.245	1	-0.031
ENSG00000005884	ITGA3	chr17_50071985_50072182	5.76e-06	0.00155	-0.106	0.896	1	0.044
ENSG00000005884	ITGA3	chr17_50071985_50072182	5.76e-06	0.00155	-0.106	1	1	-0.005
ENSG00000005889	ZFX	chrX_24175388_24175443	0.000174	0.0139	-0.156	8.78e-06	0.00126	0.094
ENSG00000005889	ZFX	chrX_24175388_24175443	0.000174	0.0139	-0.156	0.000155	0.0108	0.267
ENSG00000006282	SPATA20	chr17_50547719_50547767	0.000683	0.0341	0.119	0.0179	0.301	-0.087
ENSG00000006282	SPATA20	chr17_50547664_50547767	0.000876	0.0402	0.106	0.0243	0.367	-0.069
ENSG00000006576	PHTF2	chr7_77937709_77937838	0.000331	0.0214	0.068	0.895	1	-0.002
ENSG00000007341	ST7L	chr1_112600793_112600848	0.000577	0.0306	0.098	0.759	1	-0.054
ENSG00000007341	ST7L	chr1_112540778_112540872	0.000458	0.0262	-0.3	0.798	1	0.168
ENSG00000007341	ST7L	chr1_112600793_112600848	0.000577	0.0306	0.098	1	1	0.049
ENSG00000009413	REV3L	chr6_111335468_111335610	0.00117	0.0488	-0.063	1	1	-0.01
ENSG00000009413	REV3L	chr6_111358821_111359014	0.000346	0.022	-0.028	0.483	1	0.043
ENSG00000010017	RANBP9	chr6_13658779_13658832	9.62e-06	0.00215	0.089	0.775	1	0.013
ENSG00000010017	RANBP9	chr6_13657108_13657276	0.000542	0.0292	0.046	1	1	0.009
ENSG00000010244	ZNF207	chr17_32366664_32366757	0.00107	0.0459	-0.06	0.123	1	0.093
ENSG00000010626	LRRC23	chr12_6912729_6913027	4.03e-07	0.000295	-0.441	0.394	1	-0.007
ENSG00000010626	LRRC23	chr12_6912729_6913027	4.03e-07	0.000295	-0.441	0.0603	0.651	0.11
ENSG00000011143	MKS1	chr17_58206464_58206547	0.000781	0.0372	-0.183	0.529	1	0.039
ENSG00000011143	MKS1	chr17_58206464_58206547	0.000781	0.0372	-0.183	0.181	1	-0.055
ENSG00000011258	MBTD1	chr17_51193427_51193510	4.66e-05	0.00582	-0.129	0.00313	0.0917	-0.071
ENSG00000011275	RNF216	chr7_5777486_5777628	0.00011	0.0103	-0.413	0.00283	0.0857	0.064
ENSG00000011275	RNF216	chr7_5777486_5777628	0.00011	0.0103	-0.413	1	1	-0.075
ENSG00000011275	RNF216	chr7_5777486_5777628	0.00011	0.0103	-0.413	1	1	0.173
ENSG00000012061	ERCC1	chr19_45420323_45420427	0.000181	0.0142	-0.667	0.741	1	0.03
ENSG00000012061	ERCC1	chr19_45420323_45420427	0.000181	0.0142	-0.667	0.000337	0.0187	-0.066
ENSG00000012061	ERCC1	chr19_45420323_45420427	0.000181	0.0142	-0.667	0.587	1	-0.018
ENSG00000013374	NUB1	chr7_151349072_151349240	0.000818	0.0385	-0.042	0.323	1	0.015
ENSG00000013563	DNASE1L1	chrX_154409417_154409675	0.000442	0.0256	0.129	0.829	1	-0.024
ENSG00000013563	DNASE1L1	chrX_154409417_154409813	0.000429	0.0251	0.167	0.759	1	-0.026
ENSG00000014824	SLC30A9	chr4_42070525_42070691	6.6e-05	0.00731	0.04	0.0107	0.214	0.043
ENSG00000014824	SLC30A9	chr4_42070525_42070691	0.001	0.044	0.04	0.0107	0.214	0.043
ENSG00000014824	SLC30A9	chr4_42070525_42070691	0.001	0.044	0.04	0.0372	0.48	0.016
ENSG00000014824	SLC30A9	chr4_42070525_42070691	6.6e-05	0.00731	0.04	0.0372	0.48	0.016
ENSG00000014824	SLC30A9	chr4_42070525_42070691	6.6e-05	0.00731	0.04	0.342	1	0.015
ENSG00000014824	SLC30A9	chr4_42070525_42070691	0.001	0.044	0.04	0.342	1	0.015
ENSG00000014914	MTMR11	chr1_149932263_149932330	5.12e-13	8.32e-09	-0.804	1	1	0.163
ENSG00000014914	MTMR11	chr1_149933405_149933530	1.03e-10	8.36e-07	-0.531	0.0251	0.375	0.079
ENSG00000015153	YAF2	chr12_42210547_42210619	0.000509	0.0281	0.208	0.52	1	-0.065
ENSG00000015153	YAF2	chr12_42210547_42210619	0.000509	0.0281	0.208	0.9	1	-0.002
ENSG00000015153	YAF2	chr12_42210547_42210619	0.000509	0.0281	0.208	0.241	1	0.185
ENSG00000015153	YAF2	chr12_42210547_42210619	0.000509	0.0281	0.208	0.22	1	-0.065
ENSG00000015676	NUDCD3	chr7_44485530_44485622	0.000392	0.0239	-0.221	0.00117	0.0466	-0.03
ENSG00000015676	NUDCD3	chr7_44425899_44426279	2.04e-07	0.000186	0.301	0.338	1	0.088
ENSG00000015676	NUDCD3	chr7_44485530_44485622	0.000392	0.0239	-0.221	1	1	-0.12
ENSG00000017260	ATP2C1	chr3_131001219_131001344	9.39e-05	0.00929	0.157	0.615	1	0.002
ENSG00000017260	ATP2C1	chr3_131001219_131001314	3.02e-06	0.00106	0.504	0.68	1	-0.001
ENSG00000018699	TTC27	chr2_32633875_32634005	8.07e-06	0.00192	-0.066	1	1	0.003
ENSG00000020181	ADGRA2	chr8_37840759_37840849	0.000157	0.0129	0.629	1	1	-0.246
ENSG00000021826	CPS1	chr2_210519550_210519784	0.000171	0.0138	-0.405	0.178	1	-0.319
ENSG00000026036	RTEL1-TNFRSF6B	chr20_63695327_63695650	0.000775	0.037	0.058	1	1	-0.032
ENSG00000028203	VEZT	chr12_95224179_95224236	0.000539	0.0291	0.383	0.884	1	-0.014
ENSG00000028203	VEZT	chr12_95243940_95244009	6.43e-05	0.00722	-0.473	0.536	1	0.092
ENSG00000028203	VEZT	chr12_95243940_95244009	6.43e-05	0.00722	-0.473	1	1	-0.123
ENSG00000028203	VEZT	chr12_95224179_95224236	0.000539	0.0291	0.383	0.000115	0.00867	-0.317
ENSG00000028203	VEZT	chr12_95224179_95224236	0.000539	0.0291	0.383	0.728	1	-0.008
ENSG00000028203	VEZT	chr12_95243940_95244009	0.000349	0.0221	-0.222	0.536	1	0.092
ENSG00000028203	VEZT	chr12_95243940_95244009	0.000349	0.0221	-0.222	1	1	-0.123
ENSG00000028203	VEZT	chr12_95243940_95244009	0.000349	0.0221	-0.222	0.651	1	0.005
ENSG00000028203	VEZT	chr12_95243940_95244009	0.000349	0.0221	-0.222	0.664	1	0.064
ENSG00000028203	VEZT	chr12_95243940_95244009	6.43e-05	0.00722	-0.473	0.651	1	0.005
ENSG00000028203	VEZT	chr12_95243940_95244009	6.43e-05	0.00722	-0.473	0.664	1	0.064
ENSG00000029534	ANK1	chr8_41672515_41672912	0.000602	0.0314	-0.282	1	1	-0.205
ENSG00000030419	IKZF2	chr2_213013790_213013934	6.28e-05	0.00713	-0.134	0.38	1	0.014
ENSG00000030582	GRN	chr17_44345565_44345605	0.00107	0.046	-0.065	0.271	1	-0.055
ENSG00000033100	CHPF2	chr7_151236955_151237172	0.000371	0.0231	0.102	0.223	1	-0.058
ENSG00000035499	DEPDC1B	chr5_60599074_60599260	1.99e-05	0.00342	-0.067	0.00066	0.0309	0.047
ENSG00000035681	NSMAF	chr8_58639967_58640102	0.000225	0.0165	-0.314	1	1	-0.001
ENSG00000035681	NSMAF	chr8_58639967_58640102	0.000225	0.0165	-0.314	1	1	-0.369
ENSG00000038382	TRIO	chr5_14507121_14507260	0.000481	0.0271	-0.103	1	1	-0.016
ENSG00000039650	PNKP	chr19_49861607_49861695	3.88e-06	0.00122	0.129	0.0852	0.809	0.037
ENSG00000039650	PNKP	chr19_49861607_49861695	3.88e-06	0.00122	0.129	1	1	-0.008
ENSG00000040531	CTNS	chr17_3648846_3648931	0.00119	0.0493	0.135	1	1	0.006
ENSG00000043514	TRIT1	chr1_39864709_39865667	0.000374	0.0232	0.047	1	1	0
ENSG00000044090	CUL7	chr6_43046510_43046601	2.92e-05	0.00436	-0.071	1	1	0.002
ENSG00000047578	KATNIP	chr16_27701588_27701695	0.000919	0.0414	0.116	1	1	-0.041
ENSG00000047634	SCML1	chrX_17745455_17745539	0.000915	0.0413	-0.15	0.404	1	-0.004
ENSG00000047634	SCML1	chrX_17745455_17745539	0.000915	0.0413	-0.15	0.178	1	-0.006
ENSG00000047634	SCML1	chrX_17745455_17745539	0.000915	0.0413	-0.15	1	1	0.544
ENSG00000047634	SCML1	chrX_17745455_17745539	0.000915	0.0413	-0.15	0.111	0.955	0.337
ENSG00000048028	USP28	chr11_113874516_113874879	1.07e-06	0.000533	0.439	1.93e-05	0.00228	-0.344
ENSG00000048028	USP28	chr11_113874516_113874879	1.07e-06	0.000533	0.439	0.654	1	-0.044
ENSG00000048028	USP28	chr11_113874516_113874879	1.07e-06	0.000533	0.439	0.727	1	-0.092
ENSG00000049541	RFC2	chr7_74249011_74249220	5.35e-07	0.000337	0.228	0.901	1	-0.003
ENSG00000049541	RFC2	chr7_74249011_74249220	5.35e-07	0.000337	0.228	0.00926	0.194	0.051
ENSG00000049541	RFC2	chr7_74249011_74249118	0.000305	0.0203	0.069	0.877	1	-0.001
ENSG00000049541	RFC2	chr7_74249011_74249118	0.000305	0.0203	0.069	0.00624	0.148	0.02
ENSG00000050748	MAPK9	chr5_180286974_180287067	0.00108	0.0462	0.128	0.172	1	-0.063
ENSG00000050748	MAPK9	chr5_180286974_180287067	0.00108	0.0462	0.128	0.42	1	0.054
ENSG00000050748	MAPK9	chr5_180286974_180287067	0.00108	0.0462	0.128	1	1	-0.038
ENSG00000051108	HERPUD1	chr16_56935403_56935475	5.5e-06	0.00152	-0.087	0.27	1	-0.006
ENSG00000051108	HERPUD1	chr16_56935400_56935475	0.000151	0.0126	-0.049	0.606	1	-0.001
ENSG00000051341	POLQ	chr3_121473349_121473487	0.000258	0.018	0.073	0.731	1	0.018
ENSG00000051341	POLQ	chr3_121473349_121473487	0.000258	0.018	0.073	0.355	1	0.048
ENSG00000051382	PIK3CB	chr3_138796462_138796567	7.35e-05	0.00785	0.189	0.152	1	-0.145
ENSG00000052749	RRP12	chr10_97396217_97396301	3.51e-05	0.00487	-0.089	0.675	1	0.026
ENSG00000053501	USE1	chr19_17215801_17215851	1.24e-05	0.00249	0.207	1	1	0.071
ENSG00000054118	THRAP3	chr1_36225411_36225463	0.00103	0.0448	-0.045	0.715	1	0.002
ENSG00000054118	THRAP3	chr1_36259381_36259484	0.000261	0.0181	0.072	1	1	-0.008
ENSG00000054118	THRAP3	chr1_36225411_36225463	0.00103	0.0448	-0.045	0.0428	0.527	0.055
ENSG00000054118	THRAP3	chr1_36259381_36259484	0.000261	0.0181	0.072	0.0791	0.773	0.034
ENSG00000055130	CUL1	chr7_148759547_148759638	0.000836	0.039	0.144	1	1	0.013
ENSG00000055147	FAM114A2	chr5_154036241_154036385	1.61e-05	0.00294	-0.125	1	1	0.021
ENSG00000058272	PPP1R12A	chr12_79805591_79805768	7.46e-05	0.00792	0.038	1	1	-0.006
ENSG00000058272	PPP1R12A	chr12_79805591_79805768	7.46e-05	0.00792	0.038	0.00265	0.0814	-0.038
ENSG00000058272	PPP1R12A	chr12_79806165_79806333	7.32e-05	0.00784	0.126	4.27e-07	0.000109	0.242
ENSG00000058272	PPP1R12A	chr12_79822115_79822190	0.000826	0.0387	0.036	0.000231	0.0145	0.05
ENSG00000058272	PPP1R12A	chr12_79805591_79805768	7.46e-05	0.00792	0.038	0.511	1	0.012
ENSG00000058272	PPP1R12A	chr12_79806165_79806333	7.32e-05	0.00784	0.126	0.0829	0.796	0.106
ENSG00000058404	CAMK2B	chr7_44284130_44284225	1.21e-05	0.00245	-0.224	0.161	1	0.158
ENSG00000058453	CROCC	chr1_16966407_16966571	0.000359	0.0226	0.162	1	1	-0.072
ENSG00000059728	MXD1	chr2_69921735_69921765	0.000434	0.0253	0.032	0.656	1	-0.014
ENSG00000061938	TNK2	chr3_195882444_195882527	0.000498	0.0277	0.052	1	1	-0.017
ENSG00000061938	TNK2	chr3_195882444_195882527	0.000498	0.0277	0.052	1	1	-0.156
ENSG00000062716	VMP1	chr17_59817711_59817773	2.08e-06	0.000826	-0.042	1	1	-0.006
ENSG00000063176	SPHK2	chr19_48625890_48626362	7.9e-08	0.000109	0.356	0.442	1	0.045
ENSG00000063176	SPHK2	chr19_48626067_48626362	1.92e-08	4.45e-05	0.433	0.428	1	0.062
ENSG00000063176	SPHK2	chr19_48625949_48626362	3.53e-08	6.67e-05	0.408	0.416	1	0.054
ENSG00000063854	HAGH	chr16_1819114_1819223	0.000757	0.0366	0.084	1	1	0
ENSG00000063854	HAGH	chr16_1819114_1819223	0.000757	0.0366	0.084	0.32	1	-0.008
ENSG00000063978	RNF4	chr4_2470986_2471109	0.000462	0.0263	-0.29	0.00775	0.172	0.129
ENSG00000063978	RNF4	chr4_2470986_2471109	0.000462	0.0263	-0.29	0.384	1	0.007
ENSG00000064115	TM7SF3	chr12_26980565_26980646	0.000838	0.0391	-0.395	1	1	0.098
ENSG00000064115	TM7SF3	chr12_26980565_26980646	0.000838	0.0391	-0.395	1	1	0.24
ENSG00000064115	TM7SF3	chr12_26980565_26980646	0.000838	0.0391	-0.395	0.00376	0.104	-0.146
ENSG00000064115	TM7SF3	chr12_26980565_26980646	0.000838	0.0391	-0.395	1	1	0.007
ENSG00000064115	TM7SF3	chr12_26980565_26980646	0.000838	0.0391	-0.395	0.291	1	0.367
ENSG00000064115	TM7SF3	chr12_26980565_26980646	0.000838	0.0391	-0.395	1	1	0.226
ENSG00000064607	SUGP2	chr19_18991339_18991553	0.000141	0.0121	0.108	0.0263	0.387	-0.153
ENSG00000064607	SUGP2	chr19_18991339_18991553	0.000141	0.0121	0.108	0.0273	0.396	0.075
ENSG00000064651	SLC12A2	chr5_128138823_128138908	0.000158	0.013	-0.037	0.144	1	0.016
ENSG00000064652	SNX24	chr5_122853673_122853767	0.00115	0.0484	0.019	1	1	0.001
ENSG00000065154	OAT	chr10_124414345_124414432	0.000222	0.0164	-0.026	0.597	1	0.007
ENSG00000065154	OAT	chr10_124414345_124414432	0.000222	0.0164	-0.026	0.0831	0.797	0.163
ENSG00000065559	MAP2K4	chr17_12054888_12054991	2.12e-05	0.00355	-0.246	1	1	-0.018
ENSG00000065559	MAP2K4	chr17_12054888_12054991	2.12e-05	0.00355	-0.246	1	1	0.013
ENSG00000065559	MAP2K4	chr17_12081355_12081530	7.09e-05	0.00766	-0.073	1	1	0
ENSG00000065559	MAP2K4	chr17_12081355_12081530	7.09e-05	0.00766	-0.073	0.235	1	0.013
ENSG00000065559	MAP2K4	chr17_12081355_12081530	7.09e-05	0.00766	-0.073	0.114	0.972	0.023
ENSG00000065559	MAP2K4	chr17_12081355_12081530	7.09e-05	0.00766	-0.073	1	1	0.006
ENSG00000065559	MAP2K4	chr17_12081355_12081530	7.09e-05	0.00766	-0.073	1	1	-0.003
ENSG00000065559	MAP2K4	chr17_12054888_12054991	2.12e-05	0.00355	-0.246	0.452	1	0.028
ENSG00000065559	MAP2K4	chr17_12054888_12054991	2.12e-05	0.00355	-0.246	0.251	1	-0.021
ENSG00000065621	GSTO2	chr10_104279369_104279471	7.46e-06	0.00184	0.092	0.935	1	0.005
ENSG00000065621	GSTO2	chr10_104297577_104297684	7.1e-05	0.00766	0.048	1	1	0.006
ENSG00000065621	GSTO2	chr10_104297577_104297684	7.1e-05	0.00766	0.048	4.37e-06	0.000716	0.038
ENSG00000065621	GSTO2	chr10_104297577_104297684	7.1e-05	0.00766	0.048	1	1	0.003
ENSG00000065621	GSTO2	chr10_104297577_104297684	7.1e-05	0.00766	0.048	1	1	-0.002
ENSG00000065621	GSTO2	chr10_104279369_104279471	7.46e-06	0.00184	0.092	3.09e-06	0.000548	0.075
ENSG00000065621	GSTO2	chr10_104279369_104279471	7.46e-06	0.00184	0.092	0.0833	0.798	0.075
ENSG00000066136	NFYC	chr1_40735600_40735750	0.000163	0.0133	-0.03	1	1	0.376
ENSG00000066136	NFYC	chr1_40735600_40735750	0.000163	0.0133	-0.03	1	1	-0.376
ENSG00000066382	MPPED2	chr11_30504735_30504833	0.000978	0.0433	0.13	0.00123	0.0482	0.501
ENSG00000066651	TRMT11	chr6_126008656_126008745	0.000287	0.0194	0.133	0.351	1	0.027
ENSG00000066651	TRMT11	chr6_126008656_126008745	0.000287	0.0194	0.133	0.117	0.987	-0.107
ENSG00000066651	TRMT11	chr6_126008656_126008745	0.000287	0.0194	0.133	0.0782	0.767	-0.184
ENSG00000066654	THUMPD1	chr16_20738087_20738269	0.000225	0.0165	0.025	0.00518	0.13	-0.012
ENSG00000066827	ZFAT	chr8_134599729_134599862	5.66e-05	0.00665	0.081	0.393	1	0.014
ENSG00000066855	MTFR1	chr8_65682327_65682451	0.000533	0.0288	-0.059	0.366	1	0.014
ENSG00000066855	MTFR1	chr8_65682352_65682451	0.000682	0.0341	-0.033	0.291	1	0.011
ENSG00000066933	MYO9A	chr15_71902940_71903063	5.93e-07	0.000358	-0.103	0.143	1	0.073
ENSG00000067113	PLPP1	chr5_55475298_55475450	0.000761	0.0366	-0.155	0.229	1	-0.015
ENSG00000067113	PLPP1	chr5_55475298_55475450	0.000761	0.0366	-0.155	0.0228	0.352	0.153
ENSG00000067113	PLPP1	chr5_55475298_55475450	0.000237	0.0169	-0.176	0.0228	0.352	0.153
ENSG00000067113	PLPP1	chr5_55475298_55475450	0.000237	0.0169	-0.176	0.229	1	-0.015
ENSG00000067248	DHX29	chr5_55259847_55259944	0.000124	0.0111	0.064	1	1	0.015
ENSG00000067248	DHX29	chr5_55259847_55259944	0.000124	0.0111	0.064	0.00614	0.146	-0.104
ENSG00000067248	DHX29	chr5_55261367_55261499	5.17e-05	0.00629	0.234	0.00424	0.113	-0.115
ENSG00000067248	DHX29	chr5_55261367_55261499	5.17e-05	0.00629	0.234	1	1	0.023
ENSG00000067992	PDK3	chrX_24528075_24528186	0.00116	0.0486	-0.058	0.596	1	0.003
ENSG00000068097	HEATR6	chr17_60050842_60050977	1.08e-05	0.00228	-0.159	0.919	1	0.013
ENSG00000068097	HEATR6	chr17_60049579_60049702	0.000424	0.025	-0.019	1	1	0.002
ENSG00000068400	GRIPAP1	chrX_48998153_48998180	0.000779	0.0371	0.168	0.25	1	-0.027
ENSG00000068724	TTC7A	chr2_46917183_46917277	3.3e-05	0.00469	-0.593	0.174	1	-0.231
ENSG00000068784	SRBD1	chr2_45476992_45477075	1.03e-06	0.00053	0.134	1	1	-0.004
ENSG00000068784	SRBD1	chr2_45488239_45488331	8.4e-07	0.000464	0.126	0.688	1	0.006
ENSG00000068784	SRBD1	chr2_45579874_45580013	0.000478	0.027	0.062	1	1	0.011
ENSG00000068784	SRBD1	chr2_45476992_45477075	1.03e-06	0.00053	0.134	0.527	1	0.014
ENSG00000068784	SRBD1	chr2_45488239_45488331	8.4e-07	0.000464	0.126	1	1	0.019
ENSG00000069020	MAST4	chr5_66788669_66788794	0.000309	0.0204	0.142	0.35	1	0.012
ENSG00000069020	MAST4	chr5_66916982_66917018	0.00108	0.0462	-0.214	0.671	1	0
ENSG00000069020	MAST4	chr5_66916982_66917018	0.00108	0.0462	-0.214	1	1	0.331
ENSG00000069020	MAST4	chr5_66916982_66917018	0.00108	0.0462	-0.214	0.762	1	0.137
ENSG00000069020	MAST4	chr5_66916982_66917018	0.00108	0.0462	-0.214	0.584	1	0.032
ENSG00000070731	ST6GALNAC2	chr17_76580970_76581052	2.77e-05	0.00422	-0.05	0.537	1	-0.013
ENSG00000070759	TESK2	chr1_45345876_45345994	0.000991	0.0436	-0.124	1	1	0.004
ENSG00000070759	TESK2	chr1_45345876_45345994	0.000991	0.0436	-0.124	1	1	-0.101
ENSG00000070778	PTPN21	chr14_88547528_88547651	0.000592	0.0311	-0.141	0.279	1	-0.16
ENSG00000071553	ATP6AP1	chrX_154431519_154431657	3.15e-05	0.00459	-0.517	1	1	0.149
ENSG00000071564	TCF3	chr19_1646354_1646427	0.000481	0.0271	0.046	1	1	-0.007
ENSG00000072135	PTPN18	chr2_130359607_130359646	0.000415	0.0247	0.131	1	1	-0.112
ENSG00000072135	PTPN18	chr2_130359607_130359646	0.000415	0.0247	0.131	1	1	-0.104
ENSG00000072135	PTPN18	chr2_130359607_130359646	0.000415	0.0247	0.131	0.319	1	-0.026
ENSG00000072401	UBE2D1	chr10_58361494_58361526	0.000592	0.0311	0.046	0.0818	0.789	-0.044
ENSG00000072401	UBE2D1	chr10_58361494_58361526	0.000592	0.0311	0.046	1	1	-0.011
ENSG00000072571	HMMR	chr5_163471362_163471463	5.22e-05	0.00634	-0.033	1	1	0.002
ENSG00000072609	CHFR	chr12_132870723_132870783	0.000852	0.0396	-0.172	1	1	-0.014
ENSG00000072609	CHFR	chr12_132870723_132870783	0.000852	0.0396	-0.172	0.624	1	-0.013
ENSG00000072756	TRNT1	chr3_3142893_3143058	0.000209	0.0156	0.42	1	1	0.007
ENSG00000072858	SIDT1	chr3_113580607_113580709	0.000202	0.0153	0.173	0.787	1	-0.024
ENSG00000072858	SIDT1	chr3_113580607_113580709	0.000202	0.0153	0.173	0.2	1	0.077
ENSG00000073536	NLE1	chr17_35134942_35135059	0.000637	0.0325	-0.048	0.0179	0.301	-0.033
ENSG00000073536	NLE1	chr17_35137542_35137640	0.000604	0.0315	-0.072	0.0559	0.62	0.027
ENSG00000073584	SMARCE1	chr17_40642117_40642559	2.43e-06	0.000906	0.089	1	1	0.006
ENSG00000074319	TSG101	chr11_18519518_18519603	0.000327	0.0212	0.03	1	1	0.003
ENSG00000074319	TSG101	chr11_18519518_18519603	0.000327	0.0212	0.03	0.867	1	0.002
ENSG00000074416	MGLL	chr3_127715852_127715930	0.000233	0.0168	-0.055	0.0841	0.803	-0.077
ENSG00000074582	BCS1L	chr2_218660306_218660421	0.000296	0.0198	0.457	0.343	1	-0.127
ENSG00000074582	BCS1L	chr2_218660306_218660421	0.000296	0.0198	0.457	0.599	1	0.018
ENSG00000074603	DPP8	chr15_65455711_65455841	0.000314	0.0206	0.069	0.0333	0.45	0.104
ENSG00000074755	ZZEF1	chr17_4056215_4056345	0.000858	0.0398	0.05	1	1	-0.007
ENSG00000074964	ARHGEF10L	chr1_17648553_17648675	0.000386	0.0237	0.057	0.162	1	-0.045
ENSG00000075218	GTSE1	chr22_46308149_46308207	2.66e-05	0.00413	-0.163	0.91	1	0.019
ENSG00000075292	ZNF638	chr2_71428546_71428651	1.61e-05	0.00294	0.06	0.0362	0.472	0.028
ENSG00000075292	ZNF638	chr2_71428546_71428651	1.61e-05	0.00294	0.06	0.635	1	-0.006
ENSG00000075292	ZNF638	chr2_71380837_71380903	0.000903	0.0409	-0.089	0.834	1	0.002
ENSG00000075539	FRYL	chr4_48608986_48609067	0.000249	0.0176	0.053	1	1	0.008
ENSG00000075702	WDR62	chr19_36073341_36073531	0.000586	0.0309	0.089	1	1	0.012
ENSG00000075711	DLG1	chr3_197075836_197075870	0.000626	0.0322	-0.459	0.132	1	-0.063
ENSG00000075711	DLG1	chr3_197075836_197075870	0.000626	0.0322	-0.459	1	1	0.015
ENSG00000075711	DLG1	chr3_197104902_197105005	0.000488	0.0272	0.031	1	1	0.006
ENSG00000075711	DLG1	chr3_197104902_197105005	0.000488	0.0272	0.031	0.701	1	-0.002
ENSG00000075711	DLG1	chr3_197104902_197105005	0.000488	0.0272	0.031	1	1	-0.005
ENSG00000075711	DLG1	chr3_197075836_197075870	0.000626	0.0322	-0.459	0.593	1	0.19
ENSG00000075711	DLG1	chr3_197076585_197076682	0.00072	0.0352	-0.062	0.919	1	0.01
ENSG00000076242	MLH1	chr3_36994829_36994953	1.55e-07	0.000163	-0.235	0.542	1	-0.019
ENSG00000076242	MLH1	chr3_36994829_36994953	1.55e-07	0.000163	-0.235	1	1	-0.151
ENSG00000076242	MLH1	chr3_36994829_36994953	1.55e-07	0.000163	-0.235	0.00794	0.174	-0.266
ENSG00000076242	MLH1	chr3_36994829_36994953	1.55e-07	0.000163	-0.235	0.225	1	-0.077
ENSG00000076242	MLH1	chr3_37017505_37017599	0.000114	0.0105	0.033	0.575	1	-0.006
ENSG00000076242	MLH1	chr3_36994829_36994953	1.55e-07	0.000163	-0.235	0.802	1	0.005
ENSG00000076242	MLH1	chr3_36994829_36994953	1.55e-07	0.000163	-0.235	0.556	1	-0.001
ENSG00000076242	MLH1	chr3_37017505_37017599	0.000114	0.0105	0.033	1	1	0.004
ENSG00000076242	MLH1	chr3_37020309_37020463	4.36e-05	0.00561	0.042	0.339	1	0.003
ENSG00000076242	MLH1	chr3_37017505_37017599	0.000114	0.0105	0.033	0.558	1	-0.008
ENSG00000076242	MLH1	chr3_37017505_37017599	0.000114	0.0105	0.033	1	1	0.017
ENSG00000076242	MLH1	chr3_37020309_37020463	4.36e-05	0.00561	0.042	1	1	0.006
ENSG00000076242	MLH1	chr3_37020309_37020463	4.36e-05	0.00561	0.042	1	1	-0.001
ENSG00000076242	MLH1	chr3_37020309_37020463	4.36e-05	0.00561	0.042	1	1	0.009
ENSG00000076382	SPAG5	chr17_28584651_28584745	4.35e-05	0.00561	0.042	0.0782	0.767	-0.026
ENSG00000076554	TPD52	chr8_80119814_80119884	0.000106	0.01	0.381	1	1	-0.5
ENSG00000076554	TPD52	chr8_80119814_80119884	0.000106	0.01	0.381	0.439	1	-0.002
ENSG00000076554	TPD52	chr8_80119814_80119884	0.000106	0.01	0.381	0.0359	0.47	-0.422
ENSG00000076554	TPD52	chr8_80119814_80119884	0.000106	0.01	0.381	0.419	1	0.119
ENSG00000076555	ACACB	chr12_109247605_109247703	5.43e-06	0.00151	-0.789	1	1	0.5
ENSG00000076685	NT5C2	chr10_103111744_103111805	1.59e-07	0.000164	0.429	0.0867	0.817	-0.121
ENSG00000076685	NT5C2	chr10_103111744_103111805	1.59e-07	0.000164	0.429	0.16	1	0.149
ENSG00000076685	NT5C2	chr10_103111744_103111805	1.59e-07	0.000164	0.429	0.00566	0.138	-0.102
ENSG00000076685	NT5C2	chr10_103111744_103111805	1.59e-07	0.000164	0.429	0.299	1	-0.074
ENSG00000076685	NT5C2	chr10_103111744_103111805	1.59e-07	0.000164	0.429	0.166	1	0.302
ENSG00000076685	NT5C2	chr10_103111744_103111805	1.59e-07	0.000164	0.429	1	1	0.122
ENSG00000076685	NT5C2	chr10_103111744_103111805	1.59e-07	0.000164	0.429	1	1	-0.323
ENSG00000076685	NT5C2	chr10_103111744_103111805	1.59e-07	0.000164	0.429	0.279	1	-0.017
ENSG00000077044	DGKD	chr2_233468422_233468553	7.77e-05	0.00817	-0.186	0.509	1	-0.021
ENSG00000077157	PPP1R12B	chr1_202430730_202430810	1.69e-05	0.00304	0.107	0.0195	0.318	0.04
ENSG00000077254	USP33	chr1_77746398_77746556	3.01e-05	0.00446	-0.276	0.571	1	0.11
ENSG00000077254	USP33	chr1_77746398_77746556	3.01e-05	0.00446	-0.276	0.188	1	-0.03
ENSG00000078114	NEBL	chr10_20808509_20808659	2.22e-16	9.02e-12	0.927	1	1	-0.18
ENSG00000078304	PPP2R5C	chr14_101909588_101909690	0.000239	0.017	-0.015	1	1	0.002
ENSG00000078304	PPP2R5C	chr14_101909588_101909690	0.000239	0.017	-0.015	0.31	1	0.008
ENSG00000078304	PPP2R5C	chr14_101909588_101909690	0.000239	0.017	-0.015	1	1	0.004
ENSG00000078304	PPP2R5C	chr14_101909588_101909690	0.000239	0.017	-0.015	1	1	-0.002
ENSG00000078487	ZCWPW1	chr7_100401888_100402041	9.78e-06	0.00216	-0.221	1	1	0.021
ENSG00000078487	ZCWPW1	chr7_100401888_100402041	9.78e-06	0.00216	-0.221	0.942	1	0.024
ENSG00000078967	UBE2D4	chr7_43942953_43943031	2.01e-05	0.00343	0.667	0.141	1	0.158
ENSG00000079134	THOC1	chr18_260717_260759	8.85e-05	0.00892	-0.047	0.635	1	-0.01
ENSG00000079150	FKBP7	chr2_178473028_178473142	0.000872	0.0401	0.206	0.918	1	0.091
ENSG00000079150	FKBP7	chr2_178473028_178473142	0.000872	0.0401	0.206	1	1	-0.239
ENSG00000079150	FKBP7	chr2_178473028_178473142	0.000872	0.0401	0.206	0.74	1	-0.11
ENSG00000079150	FKBP7	chr2_178473028_178473142	0.000872	0.0401	0.206	0.717	1	0.056
ENSG00000080007	DDX43	chr6_73413969_73414079	6.42e-05	0.00722	-0.097	0.719	1	-0.011
ENSG00000080345	RIF1	chr2_151416560_151416688	3.33e-08	6.6e-05	0.083	0.00213	0.0707	0.099
ENSG00000081019	RSBN1	chr1_113797362_113798036	0.000252	0.0177	0.052	0.0299	0.418	-0.03
ENSG00000081177	EXD2	chr14_69234699_69235031	1.99e-06	0.00081	-0.133	1	1	0.014
ENSG00000081177	EXD2	chr14_69234773_69235031	1.14e-06	0.000556	-0.144	1	1	0.016
ENSG00000081377	CDC14B	chr9_96551795_96551872	0.000626	0.0322	-0.128	1	1	0.056
ENSG00000081803	CADPS2	chr7_122360787_122360820	2.78e-05	0.00422	-0.065	0.427	1	0.002
ENSG00000081803	CADPS2	chr7_122386294_122386309	0.000644	0.0328	0.142	0.00106	0.0436	-0.168
ENSG00000081803	CADPS2	chr7_122386294_122386309	0.000644	0.0328	0.142	1	1	0.077
ENSG00000082781	ITGB5	chr3_124809021_124809156	0.000325	0.0211	0.06	0.0111	0.218	-0.023
ENSG00000082781	ITGB5	chr3_124809021_124809156	0.000325	0.0211	0.06	1	1	0.005
ENSG00000082898	XPO1	chr2_61501995_61502040	0.000403	0.0243	0.02	0.957	1	-0.003
ENSG00000082898	XPO1	chr2_61501995_61502040	0.000403	0.0243	0.02	0.566	1	0.003
ENSG00000082996	RNF13	chr3_149902071_149902162	0.000614	0.0318	-0.048	0.948	1	-0.002
ENSG00000082996	RNF13	chr3_149902071_149902162	0.000614	0.0318	-0.048	1	1	-0.01
ENSG00000082996	RNF13	chr3_149902071_149902162	0.000614	0.0318	-0.048	0.596	1	0.021
ENSG00000083444	PLOD1	chr1_11957089_11957193	8.33e-07	0.000463	0.667	1	1	0.004
ENSG00000083444	PLOD1	chr1_11957089_11957193	8.33e-07	0.000463	0.667	1	1	-0.182
ENSG00000083535	PIBF1	chr13_72854056_72854155	0.000355	0.0224	0.077	1	1	0.01
ENSG00000083535	PIBF1	chr13_72854056_72854155	0.000355	0.0224	0.077	1	1	-0.01
ENSG00000083799	CYLD	chr16_50744729_50744866	0.000205	0.0154	-0.496	0.103	0.912	0.12
ENSG00000084112	SSH1	chr12_108823257_108823361	0.000118	0.0108	0.115	1	1	0.012
ENSG00000085449	WDFY1	chr2_223880123_223880232	3.93e-05	0.00526	-0.058	1	1	0.006
ENSG00000085449	WDFY1	chr2_223880123_223880232	3.93e-05	0.00526	-0.058	1	1	0.002
ENSG00000085465	OVGP1	chr1_111421275_111421461	5.75e-06	0.00155	0.302	1	1	0.063
ENSG00000085491	SLC25A24	chr1_108156700_108156885	0.000686	0.0341	-0.168	0.481	1	-0.008
ENSG00000085491	SLC25A24	chr1_108156700_108156885	0.000686	0.0341	-0.168	0.000231	0.0145	-0.011
ENSG00000085721	RRN3	chr16_15083512_15083582	0.00016	0.0131	-0.05	1	1	-0.009
ENSG00000085831	TTC39A	chr1_51312811_51312943	5.53e-05	0.00658	-0.06	1	1	0.002
ENSG00000085831	TTC39A	chr1_51321720_51321825	0.000906	0.041	0.042	0.0733	0.736	0.024
ENSG00000085831	TTC39A	chr1_51321720_51321825	0.000906	0.041	0.042	1	1	-0.007
ENSG00000085831	TTC39A	chr1_51312811_51312943	5.53e-05	0.00658	-0.06	1	1	0.002
ENSG00000085831	TTC39A	chr1_51321720_51321825	0.000906	0.041	0.042	1	1	-0.005
ENSG00000085831	TTC39A	chr1_51321720_51321825	0.000906	0.041	0.042	1	1	0.004
ENSG00000085831	TTC39A	chr1_51321720_51321825	0.000906	0.041	0.042	0.315	1	0.01
ENSG00000085831	TTC39A	chr1_51321720_51321825	0.000906	0.041	0.042	1	1	-0.007
ENSG00000085831	TTC39A	chr1_51321720_51321825	0.000906	0.041	0.042	0.373	1	-0.006
ENSG00000086200	IPO11	chr5_62578703_62578935	5.44e-06	0.00151	0.595	1	1	-0.674
ENSG00000086758	HUWE1	chrX_53680558_53680694	1.17e-06	0.000566	0.055	0.476	1	-0.006
ENSG00000086758	HUWE1	chrX_53680558_53680694	8.08e-05	0.00838	0.172	0.476	1	-0.006
ENSG00000087008	ACOX3	chr4_8370907_8370994	0.00019	0.0146	-0.155	1	1	-0.015
ENSG00000087008	ACOX3	chr4_8370907_8370994	0.00019	0.0146	-0.155	1	1	-0.019
ENSG00000087008	ACOX3	chr4_8370907_8370994	0.00019	0.0146	-0.155	0.902	1	0.056
ENSG00000087008	ACOX3	chr4_8373560_8373628	5.26e-07	0.000336	-0.327	1	1	-0.032
ENSG00000087008	ACOX3	chr4_8373560_8373628	5.26e-07	0.000336	-0.327	0.0728	0.733	-0.081
ENSG00000087053	MTMR2	chr11_95914241_95914312	1.49e-06	0.000668	-0.386	1	1	-0.082
ENSG00000087053	MTMR2	chr11_95914241_95914312	1.49e-06	0.000668	-0.386	0.00822	0.179	-0.308
ENSG00000087053	MTMR2	chr11_95914241_95914312	1.49e-06	0.000668	-0.386	0.888	1	-0.001
ENSG00000088367	EPB41L1	chr20_36214359_36214440	3.51e-09	1.3e-05	0.463	1	1	-0.171
ENSG00000088367	EPB41L1	chr20_36214359_36214440	3.51e-09	1.3e-05	0.463	1	1	-0.046
ENSG00000088367	EPB41L1	chr20_36214356_36214440	1.36e-07	0.000149	0.376	1	1	-0.013
ENSG00000088367	EPB41L1	chr20_36214356_36214440	1.36e-07	0.000149	0.376	1	1	-0.172
ENSG00000088367	EPB41L1	chr20_36218875_36218962	1.38e-09	5.9e-06	0.441	1	1	-0.117
ENSG00000088367	EPB41L1	chr20_36218875_36218962	1.38e-09	5.9e-06	0.441	1	1	-0.043
ENSG00000088726	TMEM40	chr3_12748654_12748792	0.00114	0.048	-0.206	1	1	0.055
ENSG00000089022	MAPKAPK5	chr12_111867571_111867669	0.00021	0.0157	-0.072	1	1	0.003
ENSG00000089022	MAPKAPK5	chr12_111867571_111867669	0.00021	0.0157	-0.072	0.00248	0.078	0.04
ENSG00000089022	MAPKAPK5	chr12_111868752_111868861	8.26e-06	0.00195	-0.108	0.572	1	-0.016
ENSG00000089022	MAPKAPK5	chr12_111868752_111868861	8.26e-06	0.00195	-0.108	0.787	1	0
ENSG00000089022	MAPKAPK5	chr12_111868752_111868861	8.26e-06	0.00195	-0.108	0.00345	0.0982	0.04
ENSG00000089022	MAPKAPK5	chr12_111867571_111867669	0.00021	0.0157	-0.072	0.863	1	-0.006
ENSG00000089022	MAPKAPK5	chr12_111868752_111868861	8.26e-06	0.00195	-0.108	0.872	1	0.001
ENSG00000089123	TASP1	chr20_13559007_13559114	3.67e-05	0.00503	-0.121	0.584	1	0.03
ENSG00000089123	TASP1	chr20_13559007_13559114	3.67e-05	0.00503	-0.121	1	1	0.004
ENSG00000089123	TASP1	chr20_13559007_13559114	3.67e-05	0.00503	-0.121	0.0149	0.266	0.058
ENSG00000089123	TASP1	chr20_13569506_13569586	0.00101	0.0445	-0.053	1	1	0.005
ENSG00000089123	TASP1	chr20_13569506_13569586	0.00101	0.0445	-0.053	1	1	-0.011
ENSG00000089123	TASP1	chr20_13569506_13569586	0.00101	0.0445	-0.053	1	1	-0.049
ENSG00000089123	TASP1	chr20_13569506_13569586	0.00101	0.0445	-0.053	0.234	1	0.026
ENSG00000089123	TASP1	chr20_13569506_13569586	2.56e-05	0.00405	-0.146	1	1	-0.049
ENSG00000089123	TASP1	chr20_13569506_13569586	2.56e-05	0.00405	-0.146	0.234	1	0.026
ENSG00000089123	TASP1	chr20_13569506_13569586	0.00101	0.0445	-0.053	0.00449	0.118	0.237
ENSG00000089123	TASP1	chr20_13569506_13569586	0.00101	0.0445	-0.053	0.0132	0.244	0.075
ENSG00000089123	TASP1	chr20_13569506_13569586	2.56e-05	0.00405	-0.146	0.00449	0.118	0.237
ENSG00000089123	TASP1	chr20_13569506_13569586	2.56e-05	0.00405	-0.146	0.0132	0.244	0.075
ENSG00000089123	TASP1	chr20_13569506_13569586	2.56e-05	0.00405	-0.146	1	1	0.005
ENSG00000089123	TASP1	chr20_13569506_13569586	2.56e-05	0.00405	-0.146	1	1	-0.011
ENSG00000089685	BIRC5	chr17_78222827_78222992	0.000359	0.0226	0.107	0.152	1	-0.029
ENSG00000089685	BIRC5	chr17_78222827_78222992	0.000359	0.0226	0.107	0.014	0.254	-0.008
ENSG00000089775	ZBTB25	chr14_64499440_64499563	3.34e-06	0.00113	-0.474	0.591	1	-0.03
ENSG00000089775	ZBTB25	chr14_64502900_64503127	1.28e-06	0.000593	0.307	1	1	0.047
ENSG00000089775	ZBTB25	chr14_64502900_64503127	1.28e-06	0.000593	0.307	1	1	0.028
ENSG00000089775	ZBTB25	chr14_64499440_64499563	3.34e-06	0.00113	-0.474	0.164	1	-0.165
ENSG00000089775	ZBTB25	chr14_64502900_64503127	1.28e-06	0.000593	0.307	0.814	1	-0.011
ENSG00000089775	ZBTB25	chr14_64502900_64503127	1.28e-06	0.000593	0.307	0.0939	0.859	0.145
ENSG00000089775	ZBTB25	chr14_64499440_64499563	3.34e-06	0.00113	-0.474	0.951	1	0.015
ENSG00000090013	BLVRB	chr19_40458154_40458244	9.35e-07	0.000502	-0.629	0.112	0.962	-0.006
ENSG00000090013	BLVRB	chr19_40458154_40458244	9.35e-07	0.000502	-0.629	0.624	1	0.014
ENSG00000090013	BLVRB	chr19_40458154_40458244	9.35e-07	0.000502	-0.629	1	1	0.001
ENSG00000090054	SPTLC1	chr9_92070123_92070296	0.00109	0.0466	0.173	1	1	0.002
ENSG00000090054	SPTLC1	chr9_92070123_92070296	0.00109	0.0466	0.173	1	1	-0.25
ENSG00000090054	SPTLC1	chr9_92076797_92077035	7.37e-05	0.00786	0.314	1	1	-0.152
ENSG00000090054	SPTLC1	chr9_92076797_92077035	7.37e-05	0.00786	0.314	0.626	1	0.006
ENSG00000090054	SPTLC1	chr9_92079433_92079566	1.41e-05	0.00269	0.038	5.39e-05	0.00487	0.062
ENSG00000090686	USP48	chr1_21706743_21706907	9.1e-05	0.00906	-0.24	1	1	-0.017
ENSG00000090905	TNRC6A	chr16_24750725_24750813	4.23e-05	0.0055	0.057	1	1	0.018
ENSG00000090905	TNRC6A	chr16_24750725_24750813	4.23e-05	0.0055	0.057	3.95e-05	0.00381	-0.093
ENSG00000090905	TNRC6A	chr16_24750725_24750813	4.23e-05	0.0055	0.057	0.182	1	-0.103
ENSG00000090905	TNRC6A	chr16_24750725_24750813	4.23e-05	0.0055	0.057	0.823	1	-0.029
ENSG00000090924	PLEKHG2	chr19_39421074_39421113	2.29e-06	0.000881	0.185	1	1	0.09
ENSG00000090924	PLEKHG2	chr19_39421074_39421113	2.29e-06	0.000881	0.185	1	1	-0.518
ENSG00000091129	NRCAM	chr7_108166920_108167073	0.000122	0.011	0.029	4.52e-05	0.00423	0.435
ENSG00000092020	PPP2R3C	chr14_35095047_35095184	0.000359	0.0226	-0.057	0.445	1	0.013
ENSG00000092201	SUPT16H	chr14_21373337_21373430	4.7e-07	0.000317	0.078	1	1	-0.002
ENSG00000092758	COL9A3	chr20_62836186_62836333	9.41e-05	0.00929	-0.481	0.751	1	-0.119
ENSG00000092841	MYL6	chr12_56159586_56159622	1.47e-05	0.00274	0.107	1	1	-0.001
ENSG00000092841	MYL6	chr12_56159586_56159622	1.47e-05	0.00274	0.107	1	1	0
ENSG00000092841	MYL6	chr12_56159622_56159730	1.42e-05	0.00269	0.111	3.98e-07	0.000103	0.018
ENSG00000092841	MYL6	chr12_56159586_56159622	1.47e-05	0.00274	0.107	1.66e-06	0.000332	0.017
ENSG00000092841	MYL6	chr12_56159622_56159730	1.42e-05	0.00269	0.111	1	1	-0.001
ENSG00000093144	ECHDC1	chr6_127315933_127315974	0.000357	0.0225	0.037	0.0132	0.245	-0.026
ENSG00000093144	ECHDC1	chr6_127315933_127315974	0.000357	0.0225	0.037	0.697	1	0.002
ENSG00000093183	SEC22C	chr3_42555929_42555995	0.000765	0.0368	0.06	1	1	-0.002
ENSG00000095397	WHRN	chr9_114466266_114466392	0.00102	0.0446	0.207	1	1	-0.031
ENSG00000095485	CWF19L1	chr10_100260965_100261028	7.84e-05	0.00822	-0.063	0.175	1	0.032
ENSG00000095485	CWF19L1	chr10_100261978_100262063	0.000332	0.0214	0.214	0.253	1	0.065
ENSG00000095485	CWF19L1	chr10_100250109_100250178	8.85e-05	0.00892	-0.367	1	1	0.114
ENSG00000095794	CREM	chr10_35201450_35201486	0.000156	0.0129	-0.207	0.447	1	-0.13
ENSG00000095794	CREM	chr10_35201450_35201486	0.000156	0.0129	-0.207	0.12	1	0.052
ENSG00000095794	CREM	chr10_35201450_35201486	0.000156	0.0129	-0.207	1	1	0.072
ENSG00000095794	CREM	chr10_35201450_35201486	0.000156	0.0129	-0.207	0.0798	0.777	0.033
ENSG00000095794	CREM	chr10_35201450_35201486	0.000156	0.0129	-0.207	0.696	1	0.073
ENSG00000095794	CREM	chr10_35201450_35201486	0.000156	0.0129	-0.207	1	1	-0.577
ENSG00000095794	CREM	chr10_35201450_35201486	5.61e-06	0.00153	-0.417	0.696	1	0.073
ENSG00000095794	CREM	chr10_35201450_35201486	5.61e-06	0.00153	-0.417	1	1	-0.577
ENSG00000095794	CREM	chr10_35201450_35201486	5.61e-06	0.00153	-0.417	0.447	1	-0.13
ENSG00000095794	CREM	chr10_35201450_35201486	5.61e-06	0.00153	-0.417	0.12	1	0.052
ENSG00000095794	CREM	chr10_35201450_35201486	5.61e-06	0.00153	-0.417	0.0798	0.777	0.033
ENSG00000095794	CREM	chr10_35201450_35201486	5.61e-06	0.00153	-0.417	1	1	0.072
ENSG00000096093	EFHC1	chr6_52481545_52481662	4.95e-05	0.00612	-0.55	0.69	1	0.188
ENSG00000096872	IFT74	chr9_27018646_27018687	0.000879	0.0402	-0.074	1	1	0.004
ENSG00000097046	CDC7	chr1_91520129_91520279	0.000768	0.0368	0.056	0.14	1	0.039
ENSG00000099204	ABLIM1	chr10_114447879_114448026	1.67e-06	0.000713	0.217	1	1	-0.045
ENSG00000099204	ABLIM1	chr10_114447879_114448020	2.81e-06	0.001	0.14	1	1	-0.034
ENSG00000099331	MYO9B	chr19_17210332_17210380	0.000813	0.0383	0.116	1	1	-0.207
ENSG00000099338	CATSPERG	chr19_38343992_38344119	1.96e-05	0.00338	0.532	1	1	0.199
ENSG00000099899	TRMT2A	chr22_20115265_20115447	8.22e-05	0.0085	0.094	0.1	0.895	-0.017
ENSG00000099917	MED15	chr22_20552538_20552709	0.00081	0.0383	-0.058	0.0464	0.553	-0.39
ENSG00000099968	BCL2L13	chr22_17688985_17689142	1.37e-05	0.00264	-0.048	1	1	-0.007
ENSG00000099968	BCL2L13	chr22_17688985_17689142	1.37e-05	0.00264	-0.048	1	1	0.004
ENSG00000099968	BCL2L13	chr22_17688985_17689142	1.37e-05	0.00264	-0.048	1	1	0.013
ENSG00000099968	BCL2L13	chr22_17688985_17689142	1.37e-05	0.00264	-0.048	0.101	0.897	0.026
ENSG00000099968	BCL2L13	chr22_17688985_17689142	1.37e-05	0.00264	-0.048	0.641	1	0.007
ENSG00000099968	BCL2L13	chr22_17688985_17689142	1.37e-05	0.00264	-0.048	1	1	0.009
ENSG00000100083	GGA1	chr22_37613032_37613191	0.000872	0.0401	0.345	0.103	0.909	0.101
ENSG00000100083	GGA1	chr22_37613032_37613191	0.000872	0.0401	0.345	0.486	1	0.124
ENSG00000100083	GGA1	chr22_37613118_37613191	9.62e-05	0.00944	0.48	0.231	1	0.099
ENSG00000100083	GGA1	chr22_37613118_37613191	9.62e-05	0.00944	0.48	0.685	1	0.11
ENSG00000100083	GGA1	chr22_37613118_37613191	9.62e-05	0.00944	0.48	1	1	0.166
ENSG00000100099	HPS4	chr22_26482745_26482873	1.86e-07	0.000176	0.801	0.282	1	-0.169
ENSG00000100099	HPS4	chr22_26482745_26482873	1.86e-07	0.000176	0.801	0.285	1	-0.101
ENSG00000100162	CENPM	chr22_41943609_41943701	0.000296	0.0198	0.051	0.251	1	0.007
ENSG00000100201	DDX17	chr22_38489227_38489458	0.000206	0.0155	-0.015	0.00598	0.144	0.013
ENSG00000100211	CBY1	chr22_38665545_38665685	0.000171	0.0138	0.301	0.0199	0.323	0.148
ENSG00000100211	CBY1	chr22_38665545_38665685	0.000171	0.0138	0.301	0.122	1	0.117
ENSG00000100211	CBY1	chr22_38665545_38665685	0.000171	0.0138	0.301	0.145	1	0.193
ENSG00000100211	CBY1	chr22_38671069_38671188	8.61e-05	0.00876	-0.064	0.965	1	-0.001
ENSG00000100226	GTPBP1	chr22_38727212_38727348	6.57e-05	0.00731	-0.13	0.00635	0.149	-0.099
ENSG00000100325	ASCC2	chr22_29827476_29827600	2.74e-05	0.00421	-0.029	0.675	1	0.003
ENSG00000100325	ASCC2	chr22_29827476_29827600	2.74e-05	0.00421	-0.029	1	1	0.2
ENSG00000100418	DESI1	chr22_41607261_41607331	0.000755	0.0365	0.076	0.183	1	-0.062
ENSG00000100523	DDHD1	chr14_53096116_53096218	0.00019	0.0146	-0.224	0.00301	0.0895	0.192
ENSG00000100523	DDHD1	chr14_53096116_53096218	0.00019	0.0146	-0.224	0.731	1	-0.006
ENSG00000100591	AHSA1	chr14_77468082_77468184	3.8e-06	0.00122	-0.335	1	1	0
ENSG00000100591	AHSA1	chr14_77468082_77468184	3.8e-06	0.00122	-0.335	1	1	0
ENSG00000100591	AHSA1	chr14_77468082_77468184	3.8e-06	0.00122	-0.335	1	1	0.007
ENSG00000100591	AHSA1	chr14_77468082_77468184	3.8e-06	0.00122	-0.335	1	1	-0.003
ENSG00000100711	ZFYVE21	chr14_103729792_103729846	3.51e-05	0.00487	0.032	0.724	1	0.006
ENSG00000100726	TELO2	chr16_1501419_1501499	0.000564	0.0301	0.115	0.333	1	-0.034
ENSG00000100883	SRP54	chr14_35022909_35023080	0.000434	0.0253	-0.042	0.538	1	0.005
ENSG00000100994	PYGB	chr20_25259236_25259338	0.000311	0.0205	0.04	0.666	1	-0.004
ENSG00000101144	BMP7	chr20_57174930_57175007	0.000976	0.0432	-0.184	0.157	1	0.017
ENSG00000101144	BMP7	chr20_57174930_57175007	0.000976	0.0432	-0.184	1	1	0.016
ENSG00000101144	BMP7	chr20_57183721_57183919	0.000252	0.0177	-0.019	0.101	0.901	-0.012
ENSG00000101144	BMP7	chr20_57174930_57175007	0.000976	0.0432	-0.184	1	1	-0.001
ENSG00000101144	BMP7	chr20_57174930_57175007	0.000976	0.0432	-0.184	0.235	1	-0.086
ENSG00000101144	BMP7	chr20_57183721_57183919	0.000252	0.0177	-0.019	1	1	0.002
ENSG00000101144	BMP7	chr20_57183721_57183919	0.000252	0.0177	-0.019	1	1	0.001
ENSG00000101144	BMP7	chr20_57183721_57183919	0.000252	0.0177	-0.019	0.177	1	-0.011
ENSG00000101158	NELFCD	chr20_58989857_58990232	2.25e-08	4.95e-05	-0.107	1	1	-0.001
ENSG00000101158	NELFCD	chr20_58989857_58989988	1.71e-05	0.00306	-0.046	1	1	0
ENSG00000101333	PLCB4	chr20_9365460_9365514	4.62e-06	0.00136	-0.081	0.611	1	0.05
ENSG00000101363	MANBAL	chr20_37297295_37297534	2.54e-06	0.000927	0.286	0.888	1	-0.015
ENSG00000101363	MANBAL	chr20_37297295_37297534	2.54e-06	0.000927	0.286	0.626	1	-0.054
ENSG00000101363	MANBAL	chr20_37298762_37298879	7.04e-06	0.00179	0.147	0.717	1	-0.013
ENSG00000101363	MANBAL	chr20_37298762_37298879	7.04e-06	0.00179	0.147	0.876	1	0.031
ENSG00000101443	WFDC2	chr20_45471152_45471281	0.000116	0.0106	-0.115	1	1	0.667
ENSG00000101452	DHX35	chr20_39025229_39025359	1.88e-05	0.00327	0.31	1	1	0.033
ENSG00000101452	DHX35	chr20_39023689_39023767	4.05e-05	0.00537	0.154	1	1	0.082
ENSG00000101557	USP14	chr18_178932_179037	0.00115	0.0482	0.059	0.077	0.759	0.046
ENSG00000101624	CEP76	chr18_12691358_12691487	0.000696	0.0345	-0.089	1	1	-0.02
ENSG00000101624	CEP76	chr18_12691358_12691487	0.000696	0.0345	-0.089	0.0999	0.894	0.061
ENSG00000101695	RNF125	chr18_32065901_32066009	2.49e-06	0.000913	-0.309	1	1	-0.127
ENSG00000102317	RBM3	chrX_48575560_48576083	0.00112	0.0476	0.034	0.812	1	0
ENSG00000102543	CDADC1	chr13_49265878_49266003	3.77e-05	0.00512	0.117	0.142	1	0.101
ENSG00000102606	ARHGEF7	chr13_111209871_111210002	7.04e-05	0.00763	-0.091	0.522	1	-0.014
ENSG00000102606	ARHGEF7	chr13_111205288_111205373	7.28e-05	0.0078	-0.124	0.37	1	0.023
ENSG00000102710	SUPT20H	chr13_37047345_37047408	2.91e-07	0.000232	0.125	0.703	1	-0.031
ENSG00000102710	SUPT20H	chr13_37047345_37047408	2.91e-07	0.000232	0.125	0.0927	0.852	-0.044
ENSG00000102738	MRPS31	chr13_40754018_40754092	7.6e-05	0.00804	0.088	0.134	1	-0.025
ENSG00000102780	DGKH	chr13_42159265_42159372	0.000165	0.0134	0.088	0.00476	0.123	0.054
ENSG00000102786	INTS6	chr13_51389318_51389444	0.000943	0.0422	0.052	0.63	1	0.016
ENSG00000102786	INTS6	chr13_51389318_51389444	0.000943	0.0422	0.052	0.614	1	0.008
ENSG00000102786	INTS6	chr13_51389318_51389444	0.000943	0.0422	0.052	1	1	0.011
ENSG00000102796	DHRS12	chr13_51771820_51771911	4.83e-06	0.0014	0.33	1	1	-0.043
ENSG00000102796	DHRS12	chr13_51771820_51771911	4.83e-06	0.0014	0.33	1	1	0.097
ENSG00000102796	DHRS12	chr13_51771820_51771911	4.83e-06	0.0014	0.33	1	1	0.073
ENSG00000102908	NFAT5	chr16_69644796_69644856	0.000495	0.0275	0.06	1	1	0.09
ENSG00000102908	NFAT5	chr16_69646516_69646578	9.18e-06	0.00208	-0.244	0.00254	0.0796	0.225
ENSG00000102977	ACD	chr16_67658554_67658641	0.000325	0.0211	0.096	0.875	1	-0.006
ENSG00000102977	ACD	chr16_67658554_67658641	0.000325	0.0211	0.096	1	1	-0.028
ENSG00000102977	ACD	chr16_67657985_67658362	0.000353	0.0223	0.05	1	1	-0.017
ENSG00000102977	ACD	chr16_67658554_67658641	0.000325	0.0211	0.096	1	1	-0.228
ENSG00000102977	ACD	chr16_67658554_67658641	0.000325	0.0211	0.096	0.0199	0.323	0.118
ENSG00000102984	ZNF821	chr16_71864902_71865048	4.16e-05	0.00544	-0.147	0.559	1	0.085
ENSG00000102984	ZNF821	chr16_71867892_71868037	3.14e-05	0.00459	-0.26	0.00467	0.121	-0.08
ENSG00000102984	ZNF821	chr16_71867892_71868037	3.14e-05	0.00459	-0.26	0.735	1	0.026
ENSG00000102984	ZNF821	chr16_71864902_71865048	4.16e-05	0.00544	-0.147	1	1	-0.017
ENSG00000102984	ZNF821	chr16_71864902_71865048	4.16e-05	0.00544	-0.147	0.843	1	0.048
ENSG00000102984	ZNF821	chr16_71867911_71868037	6.1e-05	0.007	-0.227	0.669	1	0.019
ENSG00000102984	ZNF821	chr16_71867911_71868037	6.1e-05	0.007	-0.227	0.00637	0.15	-0.074
ENSG00000103245	CIAO3	chr16_736265_736398	0.000608	0.0316	0.066	1	1	0.008
ENSG00000103415	HMOX2	chr16_4483636_4483738	0.000883	0.0404	-0.241	0.00168	0.0603	-0.299
ENSG00000103415	HMOX2	chr16_4483636_4483738	0.000883	0.0404	-0.241	0.678	1	0.005
ENSG00000103415	HMOX2	chr16_4483636_4483738	0.000276	0.0189	-0.036	0.00168	0.0603	-0.299
ENSG00000103415	HMOX2	chr16_4483636_4483738	0.000276	0.0189	-0.036	0.678	1	0.005
ENSG00000103415	HMOX2	chr16_4483636_4483754	0.000262	0.0182	-0.283	0.349	1	0.019
ENSG00000103415	HMOX2	chr16_4483636_4483754	0.000262	0.0182	-0.283	0.00419	0.112	-0.27
ENSG00000103415	HMOX2	chr16_4483636_4483754	0.000262	0.0182	-0.283	0.58	1	-0.027
ENSG00000103423	DNAJA3	chr16_4454810_4454927	0.000736	0.0358	-0.104	1	1	0.004
ENSG00000103423	DNAJA3	chr16_4454810_4454927	0.000736	0.0358	-0.104	0.0529	0.6	-0.027
ENSG00000103423	DNAJA3	chr16_4454810_4454927	0.000736	0.0358	-0.104	0.287	1	-0.022
ENSG00000103599	IQCH	chr15_67263121_67263216	5.99e-05	0.00692	-0.069	0.87	1	0.012
ENSG00000103599	IQCH	chr15_67263121_67263216	5.99e-05	0.00692	-0.069	0.509	1	0.04
ENSG00000103599	IQCH	chr15_67263121_67263216	5.18e-07	0.000335	-0.149	0.87	1	0.012
ENSG00000103599	IQCH	chr15_67263121_67263216	5.18e-07	0.000335	-0.149	0.509	1	0.04
ENSG00000103852	TTC23	chr15_99234987_99235080	1.45e-06	0.000654	0.207	1	1	0.059
ENSG00000103852	TTC23	chr15_99234987_99235080	1.45e-06	0.000654	0.207	0.769	1	0.012
ENSG00000103852	TTC23	chr15_99245388_99245510	3.06e-06	0.00106	0.267	0.807	1	-0.074
ENSG00000103852	TTC23	chr15_99245388_99245510	3.06e-06	0.00106	0.267	0.305	1	-0.052
ENSG00000103852	TTC23	chr15_99245388_99245510	3.06e-06	0.00106	0.267	0.827	1	0.04
ENSG00000103852	TTC23	chr15_99245388_99245510	3.06e-06	0.00106	0.267	0.399	1	-0.056
ENSG00000103852	TTC23	chr15_99245388_99245510	3.06e-06	0.00106	0.267	0.818	1	0.023
ENSG00000103852	TTC23	chr15_99245388_99245510	4.47e-06	0.00133	0.295	0.807	1	-0.074
ENSG00000103852	TTC23	chr15_99245388_99245510	4.47e-06	0.00133	0.295	0.818	1	0.023
ENSG00000103852	TTC23	chr15_99245388_99245510	4.47e-06	0.00133	0.295	0.305	1	-0.052
ENSG00000103852	TTC23	chr15_99245388_99245510	3.06e-06	0.00106	0.267	0.708	1	-0.008
ENSG00000103852	TTC23	chr15_99234987_99235080	1.45e-06	0.000654	0.207	0.728	1	0.022
ENSG00000103852	TTC23	chr15_99245388_99245510	4.47e-06	0.00133	0.295	0.708	1	-0.008
ENSG00000103852	TTC23	chr15_99245388_99245510	4.47e-06	0.00133	0.295	0.399	1	-0.056
ENSG00000103852	TTC23	chr15_99245388_99245510	4.47e-06	0.00133	0.295	0.827	1	0.04
ENSG00000104147	OIP5	chr15_41319657_41319780	0.000362	0.0226	0.042	1	1	0.013
ENSG00000104147	OIP5	chr15_41319657_41319780	0.000362	0.0226	0.042	0.124	1	0.017
ENSG00000104164	BLOC1S6	chr15_45597879_45597891	0.00105	0.0457	0.184	0.0171	0.291	0.114
ENSG00000104218	CSPP1	chr8_67091802_67091883	2.82e-06	0.001	0.416	0.645	1	0.046
ENSG00000104320	NBN	chr8_89946139_89946295	0.000472	0.0268	-0.046	1	1	0.001
ENSG00000104320	NBN	chr8_89946139_89946295	0.000472	0.0268	-0.046	0.295	1	-0.013
ENSG00000104320	NBN	chr8_89981952_89982002	0.000233	0.0168	0.131	0.193	1	0.041
ENSG00000104320	NBN	chr8_89981952_89982002	0.000233	0.0168	0.131	0.205	1	0.014
ENSG00000104325	DECR1	chr8_90006035_90006277	1.16e-07	0.000134	0.276	0.00127	0.0491	0.011
ENSG00000104325	DECR1	chr8_90006035_90006277	1.16e-07	0.000134	0.276	0.0653	0.685	0.196
ENSG00000104325	DECR1	chr8_90006035_90006277	1.16e-07	0.000134	0.276	0.335	1	0.094
ENSG00000104325	DECR1	chr8_90006035_90006277	1.16e-07	0.000134	0.276	0.00533	0.133	0.053
ENSG00000104325	DECR1	chr8_90015540_90015666	4.57e-07	0.000317	0.237	0.441	1	0.088
ENSG00000104325	DECR1	chr8_90015540_90015666	4.57e-07	0.000317	0.237	0.397	1	0.005
ENSG00000104325	DECR1	chr8_90015540_90015666	4.57e-07	0.000317	0.237	0.0307	0.427	0.01
ENSG00000104450	SPAG1	chr8_100213818_100213918	3.73e-05	0.00509	-0.206	0.552	1	-0.017
ENSG00000104450	SPAG1	chr8_100213818_100213918	3.73e-05	0.00509	-0.206	0.296	1	-0.075
ENSG00000104450	SPAG1	chr8_100233410_100233537	0.000104	0.00991	-0.075	1	1	0.002
ENSG00000104450	SPAG1	chr8_100233410_100233537	0.000104	0.00991	-0.075	0.121	1	0.022
ENSG00000104450	SPAG1	chr8_100233410_100233537	0.000104	0.00991	-0.075	1	1	0.001
ENSG00000104529	EEF1D	chr8_143593874_143594071	0.000194	0.0149	0.042	0.103	0.909	-0.083
ENSG00000104529	EEF1D	chr8_143593874_143594071	0.000194	0.0149	0.042	1	1	0
ENSG00000104529	EEF1D	chr8_143593874_143594071	0.000194	0.0149	0.042	1	1	-0.011
ENSG00000104529	EEF1D	chr8_143593874_143594071	0.000194	0.0149	0.042	0.177	1	0.01
ENSG00000104529	EEF1D	chr8_143593874_143594071	0.000194	0.0149	0.042	0.579	1	-0.019
ENSG00000104529	EEF1D	chr8_143593874_143594071	0.000194	0.0149	0.042	1	1	-0.016
ENSG00000104529	EEF1D	chr8_143593874_143594071	0.000194	0.0149	0.042	1	1	-0.013
ENSG00000104529	EEF1D	chr8_143593874_143594071	0.000194	0.0149	0.042	0.000958	0.0407	-0.073
ENSG00000104529	EEF1D	chr8_143593874_143594071	1.63e-05	0.00295	0.01	0.103	0.909	-0.083
ENSG00000104529	EEF1D	chr8_143593874_143594071	1.63e-05	0.00295	0.01	1	1	0
ENSG00000104529	EEF1D	chr8_143593874_143594071	1.63e-05	0.00295	0.01	1	1	-0.011
ENSG00000104529	EEF1D	chr8_143593874_143594071	1.63e-05	0.00295	0.01	0.177	1	0.01
ENSG00000104529	EEF1D	chr8_143593874_143594071	1.63e-05	0.00295	0.01	0.579	1	-0.019
ENSG00000104529	EEF1D	chr8_143593874_143594071	1.63e-05	0.00295	0.01	1	1	-0.016
ENSG00000104529	EEF1D	chr8_143593874_143594071	1.63e-05	0.00295	0.01	1	1	-0.013
ENSG00000104529	EEF1D	chr8_143593874_143594071	1.63e-05	0.00295	0.01	0.000958	0.0407	-0.073
ENSG00000104529	EEF1D	chr8_143593892_143594071	9e-05	0.00899	0.009	0.000923	0.0397	-0.073
ENSG00000104529	EEF1D	chr8_143593892_143594071	9e-05	0.00899	0.009	0.224	1	-0.054
ENSG00000104529	EEF1D	chr8_143593892_143594071	9e-05	0.00899	0.009	0.947	1	0.006
ENSG00000104529	EEF1D	chr8_143593892_143594071	9e-05	0.00899	0.009	0.000582	0.0281	-0.191
ENSG00000104529	EEF1D	chr8_143593892_143594071	9e-05	0.00899	0.009	0.435	1	0.006
ENSG00000104529	EEF1D	chr8_143593892_143594071	9e-05	0.00899	0.009	0.49	1	-0.024
ENSG00000104529	EEF1D	chr8_143593892_143594071	9e-05	0.00899	0.009	0.0262	0.386	-0.057
ENSG00000104529	EEF1D	chr8_143593892_143594071	9e-05	0.00899	0.009	0.901	1	-0.001
ENSG00000104529	EEF1D	chr8_143593892_143594071	9e-05	0.00899	0.009	0.0238	0.363	0.092
ENSG00000104529	EEF1D	chr8_143593892_143594071	9e-05	0.00899	0.009	1	1	-0.011
ENSG00000104529	EEF1D	chr8_143593892_143594071	9e-05	0.00899	0.009	0.000366	0.02	-0.081
ENSG00000104529	EEF1D	chr8_143593892_143594071	9e-05	0.00899	0.009	0.112	0.962	-0.082
ENSG00000104529	EEF1D	chr8_143593892_143594071	9e-05	0.00899	0.009	1	1	-0.014
ENSG00000104529	EEF1D	chr8_143593892_143594071	5.67e-05	0.00665	0.039	0.000923	0.0397	-0.073
ENSG00000104529	EEF1D	chr8_143593892_143594071	5.67e-05	0.00665	0.039	0.224	1	-0.054
ENSG00000104529	EEF1D	chr8_143593892_143594071	5.67e-05	0.00665	0.039	0.947	1	0.006
ENSG00000104529	EEF1D	chr8_143593892_143594071	5.67e-05	0.00665	0.039	0.000582	0.0281	-0.191
ENSG00000104529	EEF1D	chr8_143593892_143594071	5.67e-05	0.00665	0.039	0.435	1	0.006
ENSG00000104529	EEF1D	chr8_143593892_143594071	5.67e-05	0.00665	0.039	0.49	1	-0.024
ENSG00000104529	EEF1D	chr8_143593892_143594071	5.67e-05	0.00665	0.039	0.0262	0.386	-0.057
ENSG00000104529	EEF1D	chr8_143593892_143594071	5.67e-05	0.00665	0.039	0.901	1	-0.001
ENSG00000104529	EEF1D	chr8_143593892_143594071	5.67e-05	0.00665	0.039	0.0238	0.363	0.092
ENSG00000104529	EEF1D	chr8_143593892_143594071	5.67e-05	0.00665	0.039	1	1	-0.011
ENSG00000104529	EEF1D	chr8_143593892_143594071	5.67e-05	0.00665	0.039	0.000366	0.02	-0.081
ENSG00000104529	EEF1D	chr8_143593892_143594071	5.67e-05	0.00665	0.039	0.112	0.962	-0.082
ENSG00000104529	EEF1D	chr8_143593892_143594071	5.67e-05	0.00665	0.039	1	1	-0.014
ENSG00000104691	UBXN8	chr8_30751395_30751518	0.000232	0.0168	0.097	0.0172	0.293	-0.052
ENSG00000104691	UBXN8	chr8_30751506_30751518	7.04e-06	0.00179	0.634	1	1	-0.242
ENSG00000104731	KLHDC4	chr16_87755193_87755292	3.27e-05	0.00468	0.281	1	1	-0.004
ENSG00000104731	KLHDC4	chr16_87755193_87755292	3.27e-05	0.00468	0.281	0.0991	0.89	-0.05
ENSG00000104731	KLHDC4	chr16_87765065_87765340	5.15e-06	0.00147	0.041	0.087	0.818	-0.008
ENSG00000104866	PPP1R37	chr19_45138513_45138611	0.00105	0.0453	0.096	0.868	1	0.002
ENSG00000105053	VRK3	chr19_49997503_49997570	0.000628	0.0322	-0.066	0.173	1	-0.028
ENSG00000105223	PLD3	chr19_40365552_40365585	9e-06	0.00205	0.667	0.00377	0.104	-0.356
ENSG00000105223	PLD3	chr19_40365552_40365585	9e-06	0.00205	0.667	2.27e-06	0.000427	-0.188
ENSG00000105223	PLD3	chr19_40365552_40365930	0.000237	0.0169	-0.132	7.28e-10	3.84e-07	-0.224
ENSG00000105223	PLD3	chr19_40365552_40365585	9e-06	0.00205	0.667	0.146	1	-0.145
ENSG00000105223	PLD3	chr19_40365552_40365585	9e-06	0.00205	0.667	0.491	1	0.101
ENSG00000105223	PLD3	chr19_40365717_40365930	0.000391	0.0239	-0.171	0.601	1	-0.038
ENSG00000105223	PLD3	chr19_40365717_40365930	0.000391	0.0239	-0.171	7.94e-05	0.00651	-0.14
ENSG00000105223	PLD3	chr19_40365552_40365930	0.000237	0.0169	-0.132	0.0183	0.306	-0.163
ENSG00000105223	PLD3	chr19_40365717_40365930	0.000391	0.0239	-0.171	0.000199	0.013	0.209
ENSG00000105223	PLD3	chr19_40365717_40365930	1.22e-06	0.000579	0.436	0.000199	0.013	0.209
ENSG00000105223	PLD3	chr19_40365717_40365930	1.22e-06	0.000579	0.436	0.601	1	-0.038
ENSG00000105223	PLD3	chr19_40365717_40365930	1.22e-06	0.000579	0.436	7.94e-05	0.00651	-0.14
ENSG00000105223	PLD3	chr19_40365717_40365930	1.22e-06	0.000579	0.436	0.0617	0.661	-0.15
ENSG00000105223	PLD3	chr19_40365717_40365930	1.22e-06	0.000579	0.436	0.798	1	-0.036
ENSG00000105223	PLD3	chr19_40365717_40365930	0.000391	0.0239	-0.171	0.0617	0.661	-0.15
ENSG00000105223	PLD3	chr19_40365717_40365930	0.000391	0.0239	-0.171	0.798	1	-0.036
ENSG00000105339	DENND3	chr8_141160631_141160787	0.001	0.044	-0.348	1	1	-0.102
ENSG00000105372	RPS19	chr19_41864173_41864899	0.000511	0.0282	-0.116	1	1	0
ENSG00000105372	RPS19	chr19_41864173_41864899	0.000511	0.0282	-0.116	0.395	1	-0.034
ENSG00000105397	TYK2	chr19_10360961_10361073	0.000896	0.0407	0.044	0.118	0.99	0.009
ENSG00000105419	MEIS3	chr19_47415050_47415101	0.00104	0.0452	0.132	0.0065	0.152	0.083
ENSG00000105419	MEIS3	chr19_47415050_47415101	0.00104	0.0452	0.132	0.663	1	0.028
ENSG00000105419	MEIS3	chr19_47415050_47415101	0.00104	0.0452	0.132	0.0165	0.286	-0.128
ENSG00000105483	CARD8	chr19_48249522_48249633	1.98e-06	0.000807	-0.207	0.756	1	0.002
ENSG00000105483	CARD8	chr19_48249522_48249633	1.98e-06	0.000807	-0.207	0.328	1	-0.08
ENSG00000105483	CARD8	chr19_48223718_48223868	0.000639	0.0326	-0.202	1	1	0.929
ENSG00000105483	CARD8	chr19_48249522_48249633	1.98e-06	0.000807	-0.207	1	1	-0.025
ENSG00000105483	CARD8	chr19_48249750_48249878	9.31e-07	0.000502	-0.256	0.964	1	0.033
ENSG00000105483	CARD8	chr19_48249750_48249847	0.000151	0.0126	-0.095	0.821	1	0.026
ENSG00000105483	CARD8	chr19_48249750_48249847	0.000151	0.0126	-0.095	0.838	1	0.005
ENSG00000105552	BCAT2	chr19_48796577_48796718	0.000956	0.0427	-0.039	1	1	0.002
ENSG00000105655	ISYNA1	chr19_18436972_18437105	4.34e-09	1.53e-05	0.344	0.0261	0.385	-0.365
ENSG00000105655	ISYNA1	chr19_18436972_18437105	4.34e-09	1.53e-05	0.344	0.834	1	0.047
ENSG00000105655	ISYNA1	chr19_18436972_18437105	4.34e-09	1.53e-05	0.344	0.125	1	-0.087
ENSG00000105662	CRTC1	chr19_18744107_18744155	2.76e-05	0.00422	0.28	1	1	-0.07
ENSG00000105699	LSR	chr19_35261924_35261981	0.00027	0.0186	0.096	1	1	-0.639
ENSG00000105699	LSR	chr19_35261924_35261981	0.00027	0.0186	0.096	0.266	1	-0.112
ENSG00000105699	LSR	chr19_35261924_35261981	0.00027	0.0186	0.096	0.446	1	0.122
ENSG00000105700	KXD1	chr19_18560419_18560550	0.000217	0.0162	0.228	0.148	1	0.021
ENSG00000105755	ETHE1	chr19_43511436_43511566	1.03e-07	0.000123	-0.16	0.287	1	0.008
ENSG00000105793	GTPBP10	chr7_90355085_90355230	0.000128	0.0113	0.051	0.046	0.55	-0.124
ENSG00000105793	GTPBP10	chr7_90355085_90355230	0.000128	0.0113	0.051	0.627	1	-0.008
ENSG00000105793	GTPBP10	chr7_90355085_90355230	0.000128	0.0113	0.051	0.693	1	-0.011
ENSG00000105793	GTPBP10	chr7_90355085_90355230	0.000128	0.0113	0.051	1	1	-0.026
ENSG00000105993	DNAJB6	chr7_157409794_157410001	3.37e-05	0.00477	-0.161	1	1	-0.015
ENSG00000105993	DNAJB6	chr7_157409794_157410001	3.37e-05	0.00477	-0.161	0.667	1	-0.028
ENSG00000105993	DNAJB6	chr7_157409794_157410001	3.37e-05	0.00477	-0.161	1	1	-0.015
ENSG00000106012	IQCE	chr7_2567115_2567163	3.61e-06	0.00118	-0.28	0.796	1	0.003
ENSG00000106012	IQCE	chr7_2567115_2567163	3.61e-06	0.00118	-0.28	0.197	1	0.067
ENSG00000106012	IQCE	chr7_2567115_2567163	3.61e-06	0.00118	-0.28	1	1	-0.035
ENSG00000106479	ZNF862	chr7_149860382_149862494	1.82e-05	0.00321	0.241	1	1	-0.114
ENSG00000106692	FKTN	chr9_105603698_105603816	5.97e-10	4.04e-06	-0.868	0.00205	0.0689	0.049
ENSG00000106692	FKTN	chr9_105617958_105618092	0.000219	0.0163	0.083	0.551	1	-0.006
ENSG00000106692	FKTN	chr9_105617958_105618092	0.000219	0.0163	0.083	0.115	0.975	-0.055
ENSG00000106692	FKTN	chr9_105619933_105620061	3.1e-05	0.00455	0.106	1	1	0.007
ENSG00000106692	FKTN	chr9_105619933_105620061	3.1e-05	0.00455	0.106	0.115	0.975	-0.035
ENSG00000106692	FKTN	chr9_105619933_105620061	3.1e-05	0.00455	0.106	0.339	1	-0.051
ENSG00000106723	SPIN1	chr9_88416643_88416766	0.000382	0.0235	-0.524	0.0337	0.453	-0.253
ENSG00000106723	SPIN1	chr9_88416643_88416766	0.000382	0.0235	-0.524	1	1	0.102
ENSG00000106723	SPIN1	chr9_88416643_88416766	0.000382	0.0235	-0.524	1	1	-0.007
ENSG00000106723	SPIN1	chr9_88416643_88416766	0.000382	0.0235	-0.524	0.127	1	-0.126
ENSG00000106723	SPIN1	chr9_88416643_88416766	0.000382	0.0235	-0.524	0.903	1	-0.173
ENSG00000106723	SPIN1	chr9_88418777_88418951	0.000144	0.0122	-0.116	0.634	1	0.078
ENSG00000106723	SPIN1	chr9_88418777_88418951	0.000144	0.0122	-0.116	1	1	0.009
ENSG00000106723	SPIN1	chr9_88418777_88418951	0.000144	0.0122	-0.116	0.146	1	0.061
ENSG00000106723	SPIN1	chr9_88418849_88418951	0.000223	0.0165	-0.101	0.138	1	0.069
ENSG00000106723	SPIN1	chr9_88418849_88418951	0.000223	0.0165	-0.101	0.643	1	0.069
ENSG00000106829	TLE4	chr9_79649819_79649858	0.000838	0.0391	0.295	0.332	1	0.047
ENSG00000106829	TLE4	chr9_79722958_79723035	0.000803	0.0381	0.065	1	1	0.023
ENSG00000106868	SUSD1	chr9_112052154_112052349	2.55e-05	0.00404	0.508	0.122	1	-0.061
ENSG00000107036	RIC1	chr9_5732387_5732479	2.77e-05	0.00422	0.173	0.927	1	-0.039
ENSG00000107036	RIC1	chr9_5738449_5738538	0.000402	0.0243	-0.132	1	1	0.009
ENSG00000107077	KDM4C	chr9_7049091_7049200	0.000293	0.0197	-0.157	1	1	-0.013
ENSG00000107077	KDM4C	chr9_7049091_7049200	0.000293	0.0197	-0.157	0.817	1	0.021
ENSG00000107077	KDM4C	chr9_7049091_7049200	5.23e-06	0.00148	-0.152	1	1	-0.013
ENSG00000107077	KDM4C	chr9_7049091_7049200	5.23e-06	0.00148	-0.152	0.817	1	0.021
ENSG00000107262	BAG1	chr9_33262104_33262246	0.000234	0.0168	0.042	7.14e-09	3.09e-06	0.075
ENSG00000107371	EXOSC3	chr9_37781985_37782137	4.96e-05	0.00612	-0.075	0.402	1	0.008
ENSG00000107443	CCNJ	chr10_96050255_96050466	0.000195	0.0149	0.089	0.594	1	-0.023
ENSG00000107625	DDX50	chr10_68934198_68934360	4.07e-06	0.00125	0.057	0.847	1	0.017
ENSG00000107789	MINPP1	chr10_87521035_87521169	0.000156	0.0129	0.044	0.913	1	0.004
ENSG00000107789	MINPP1	chr10_87521035_87521169	0.000156	0.0129	0.044	1	1	0.012
ENSG00000107862	GBF1	chr10_102332407_102332526	8.03e-06	0.00192	-0.035	0.00371	0.103	0.059
ENSG00000107890	ANKRD26	chr10_27080031_27080153	1.88e-06	0.000779	0.346	4.18e-05	0.004	0.112
ENSG00000107890	ANKRD26	chr10_27080031_27080153	1.88e-06	0.000779	0.346	1	1	0.319
ENSG00000107938	EDRF1	chr10_125742219_125742345	1.9e-07	0.000177	0.131	0.403	1	-0.005
ENSG00000107959	PITRM1	chr10_3170733_3170953	4.04e-05	0.00537	-0.034	0.118	0.991	-0.009
ENSG00000107959	PITRM1	chr10_3170777_3170953	1.2e-05	0.00245	-0.032	0.639	1	0.006
ENSG00000108239	TBC1D12	chr10_94507266_94507347	0.00114	0.0481	0.11	1	1	-0.021
ENSG00000108239	TBC1D12	chr10_94507266_94507347	0.00114	0.0481	0.11	1	1	0.055
ENSG00000108239	TBC1D12	chr10_94507266_94507347	0.00114	0.0481	0.11	1	1	0.05
ENSG00000108239	TBC1D12	chr10_94507266_94507347	0.00114	0.0481	0.11	0.319	1	-0.027
ENSG00000108239	TBC1D12	chr10_94507266_94507347	0.00114	0.0481	0.11	1	1	0.016
ENSG00000108239	TBC1D12	chr10_94507266_94507347	0.00114	0.0481	0.11	0.012	0.23	-0.07
ENSG00000108384	RAD51C	chr17_58706488_58706608	0.000119	0.0108	0.161	0.646	1	0.003
ENSG00000108384	RAD51C	chr17_58706488_58706608	0.000495	0.0276	0.007	0.646	1	0.003
ENSG00000108384	RAD51C	chr17_58724039_58724100	0.000523	0.0285	0.229	0.724	1	0.01
ENSG00000108384	RAD51C	chr17_58724039_58724100	0.000523	0.0285	0.229	0.449	1	0.002
ENSG00000108384	RAD51C	chr17_58724039_58724100	0.000523	0.0285	0.229	0.0391	0.497	0.016
ENSG00000108384	RAD51C	chr17_58724039_58724100	0.000523	0.0285	0.229	0.423	1	0.057
ENSG00000108384	RAD51C	chr17_58724039_58724100	0.000523	0.0285	0.229	0.491	1	-0.017
ENSG00000108384	RAD51C	chr17_58724039_58724100	0.000523	0.0285	0.229	0.019	0.313	0.023
ENSG00000108395	TRIM37	chr17_59084001_59084089	2.04e-06	0.000816	0.459	0.896	1	-0.002
ENSG00000108395	TRIM37	chr17_59084001_59084089	2.04e-06	0.000816	0.459	1	1	0.001
ENSG00000108395	TRIM37	chr17_59084001_59084089	2.04e-06	0.000816	0.459	1	1	-0.002
ENSG00000108395	TRIM37	chr17_59084001_59084089	2.04e-06	0.000816	0.459	1	1	-0.002
ENSG00000108395	TRIM37	chr17_59084001_59084089	2.04e-06	0.000816	0.459	1	1	0
ENSG00000108395	TRIM37	chr17_59084001_59084089	2.04e-06	0.000816	0.459	1	1	0.001
ENSG00000108395	TRIM37	chr17_59084001_59084089	2.04e-06	0.000816	0.459	1	1	0
ENSG00000108510	MED13	chr17_61955679_61955838	3.39e-05	0.00477	-0.046	0.719	1	-0.002
ENSG00000108599	AKAP10	chr17_19940886_19941010	8.18e-05	0.00847	-0.115	0.156	1	0.033
ENSG00000108654	DDX5	chr17_64501056_64501143	3.41e-05	0.0048	0.099	0.315	1	0.004
ENSG00000108654	DDX5	chr17_64501056_64501143	3.41e-05	0.0048	0.099	1	1	-0.014
ENSG00000108654	DDX5	chr17_64501056_64501143	3.41e-05	0.0048	0.099	0.0102	0.206	0.042
ENSG00000108654	DDX5	chr17_64501056_64501143	3.41e-05	0.0048	0.099	0.898	1	0.008
ENSG00000108848	LUC7L3	chr17_50737286_50737479	0.000225	0.0165	0.113	0.001	0.0418	0.061
ENSG00000108848	LUC7L3	chr17_50737286_50737479	0.000225	0.0165	0.113	0.797	1	0.046
ENSG00000108946	PRKAR1A	chr17_68514986_68515119	0.000234	0.0168	0.113	1	1	-0.037
ENSG00000108946	PRKAR1A	chr17_68514986_68515119	0.000234	0.0168	0.113	0.0127	0.238	-0.021
ENSG00000108946	PRKAR1A	chr17_68514986_68515119	0.000234	0.0168	0.113	0.428	1	-0.083
ENSG00000108946	PRKAR1A	chr17_68514986_68515119	0.000234	0.0168	0.113	0.00391	0.107	-0.21
ENSG00000108946	PRKAR1A	chr17_68514986_68515119	0.000234	0.0168	0.113	7.28e-05	0.00607	-0.046
ENSG00000109184	DCUN1D4	chr4_51863669_51863709	0.000419	0.0248	-0.029	1	1	0
ENSG00000109184	DCUN1D4	chr4_51887122_51887244	0.000379	0.0234	-0.037	1	1	0
ENSG00000109255	NMU	chr4_55616337_55616385	0.00065	0.033	-0.115	0.2	1	-0.16
ENSG00000109323	MANBA	chr4_102670915_102671011	2.66e-05	0.00413	-0.068	0.492	1	-0.023
ENSG00000109466	KLHL2	chr4_165305607_165305725	1.2e-05	0.00245	-0.151	0.00168	0.0603	-0.104
ENSG00000109685	NSD2	chr4_1893729_1893909	0.000207	0.0155	0.18	0.00141	0.0532	-0.271
ENSG00000109685	NSD2	chr4_1893729_1893909	0.000207	0.0155	0.18	0.376	1	-0.213
ENSG00000109685	NSD2	chr4_1893729_1893909	0.000207	0.0155	0.18	0.373	1	-0.034
ENSG00000109685	NSD2	chr4_1899220_1899395	0.000188	0.0145	0.247	0.00521	0.131	-0.193
ENSG00000109685	NSD2	chr4_1893729_1893909	0.000207	0.0155	0.18	1	1	0.092
ENSG00000109685	NSD2	chr4_1893729_1893909	0.000207	0.0155	0.18	0.527	1	0.061
ENSG00000109685	NSD2	chr4_1899220_1899395	0.000188	0.0145	0.247	0.568	1	-0.06
ENSG00000109685	NSD2	chr4_1899220_1899395	0.000188	0.0145	0.247	0.589	1	0.101
ENSG00000109685	NSD2	chr4_1899220_1899395	0.000188	0.0145	0.247	0.91	1	0.014
ENSG00000109790	KLHL5	chr4_39063571_39063797	0.00116	0.0485	0.049	0.503	1	0.009
ENSG00000109911	ELP4	chr11_31520055_31520091	0.000203	0.0153	0.062	1	1	-0.002
ENSG00000109919	MTCH2	chr11_47625673_47625741	0.000567	0.0302	0.032	0.336	1	0.008
ENSG00000109919	MTCH2	chr11_47625673_47625741	0.000567	0.0302	0.032	1	1	-0.002
ENSG00000110011	DNAJC4	chr11_64231870_64231964	0.00068	0.0341	0.202	1	1	0.009
ENSG00000110011	DNAJC4	chr11_64231870_64231964	0.00068	0.0341	0.202	1	1	0.029
ENSG00000110074	FOXRED1	chr11_126274926_126275021	0.000479	0.027	-0.079	1	1	-0.013
ENSG00000110075	PPP6R3	chr11_68554144_68554257	0.000926	0.0417	0.064	0.284	1	0.004
ENSG00000110075	PPP6R3	chr11_68554144_68554257	0.000926	0.0417	0.064	1	1	-0.01
ENSG00000110075	PPP6R3	chr11_68554144_68554257	0.000926	0.0417	0.064	1	1	0.003
ENSG00000110075	PPP6R3	chr11_68554144_68554257	0.000926	0.0417	0.064	0.86	1	0.001
ENSG00000110075	PPP6R3	chr11_68554144_68554257	0.000926	0.0417	0.064	1	1	0.003
ENSG00000110075	PPP6R3	chr11_68554144_68554257	0.000926	0.0417	0.064	1	1	0.004
ENSG00000110200	ANAPC15	chr11_72111411_72111496	0.00073	0.0355	-0.06	0.0894	0.832	0.064
ENSG00000110200	ANAPC15	chr11_72111411_72111496	0.00073	0.0355	-0.06	1	1	-0.032
ENSG00000110200	ANAPC15	chr11_72111441_72111496	4.75e-05	0.0059	-0.127	0.0932	0.855	0.084
ENSG00000110274	CEP164	chr11_117375707_117375791	0.000185	0.0144	-0.136	1	1	-0.018
ENSG00000110274	CEP164	chr11_117387202_117387412	1.15e-05	0.00238	0.146	0.1	0.896	-0.049
ENSG00000110274	CEP164	chr11_117387202_117387412	1.15e-05	0.00238	0.146	0.896	1	0.035
ENSG00000110367	DDX6	chr11_118759921_118760044	9.74e-05	0.00952	0.074	1	1	-0.007
ENSG00000110422	HIPK3	chr11_33349146_33349287	0.000594	0.0311	0.032	1	1	-0.012
ENSG00000110422	HIPK3	chr11_33348165_33348228	0.000694	0.0344	0.09	0.103	0.911	-0.109
ENSG00000110442	COMMD9	chr11_36280711_36280837	0.000128	0.0113	0.074	1	1	0.003
ENSG00000110514	MADD	chr11_47292542_47292596	0.000144	0.0122	-0.043	1	1	0.016
ENSG00000110696	C11orf58	chr11_16752784_16752894	3.67e-07	0.000275	-0.023	0.741	1	-0.001
ENSG00000110756	HPS5	chr11_18314403_18314519	0.000153	0.0127	0.263	8.75e-06	0.00126	0.503
ENSG00000110756	HPS5	chr11_18314403_18314519	0.000153	0.0127	0.263	0.629	1	-0.036
ENSG00000110844	PRPF40B	chr12_49630544_49630625	2.64e-05	0.00411	-0.472	1	1	-0.097
ENSG00000110844	PRPF40B	chr12_49630544_49630625	2.64e-05	0.00411	-0.472	1	1	0.215
ENSG00000110871	COQ5	chr12_120526456_120526546	0.000773	0.037	0.044	1	1	-0.237
ENSG00000110871	COQ5	chr12_120526456_120526546	0.000773	0.037	0.044	0.724	1	0
ENSG00000110955	ATP5F1B	chr12_56639979_56640192	0.00112	0.0475	-0.011	0.00828	0.179	0.006
ENSG00000111237	VPS29	chr12_110501416_110501559	2.46e-05	0.00394	-0.061	0.906	1	0
ENSG00000111237	VPS29	chr12_110501416_110501559	2.46e-05	0.00394	-0.061	0.715	1	-0.002
ENSG00000111247	RAD51AP1	chr12_4545218_4545312	1.54e-05	0.00284	0.329	0.000697	0.0322	0.247
ENSG00000111247	RAD51AP1	chr12_4545218_4545312	1.54e-05	0.00284	0.329	1	1	0.094
ENSG00000111247	RAD51AP1	chr12_4545218_4545312	3.85e-05	0.00519	0.58	0.000697	0.0322	0.247
ENSG00000111247	RAD51AP1	chr12_4545218_4545312	3.85e-05	0.00519	0.58	1	1	0.094
ENSG00000111247	RAD51AP1	chr12_4545218_4545312	1.54e-05	0.00284	0.329	0.0375	0.483	0.018
ENSG00000111247	RAD51AP1	chr12_4545218_4545312	1.54e-05	0.00284	0.329	0.787	1	0.024
ENSG00000111247	RAD51AP1	chr12_4546308_4546418	0.000426	0.0251	0.057	0.000933	0.04	0.052
ENSG00000111247	RAD51AP1	chr12_4546308_4546418	0.000426	0.0251	0.057	0.013	0.242	0.035
ENSG00000111247	RAD51AP1	chr12_4545218_4545312	3.85e-05	0.00519	0.58	0.0375	0.483	0.018
ENSG00000111247	RAD51AP1	chr12_4545218_4545312	3.85e-05	0.00519	0.58	0.787	1	0.024
ENSG00000111271	ACAD10	chr12_111727961_111728143	2.64e-05	0.00411	0.122	1	1	-0.009
ENSG00000111271	ACAD10	chr12_111729805_111729956	1.07e-05	0.00227	0.171	1	1	-0.025
ENSG00000111271	ACAD10	chr12_111729805_111729956	1.07e-05	0.00227	0.171	1	1	-0.001
ENSG00000111271	ACAD10	chr12_111729805_111729956	1.07e-05	0.00227	0.171	1	1	-0.036
ENSG00000111325	OGFOD2	chr12_122975810_122975867	0.000118	0.0108	-0.246	0.347	1	0.027
ENSG00000111325	OGFOD2	chr12_122975810_122975867	0.000118	0.0108	-0.246	1	1	0.001
ENSG00000111325	OGFOD2	chr12_122975810_122975867	0.000118	0.0108	-0.246	1	1	-0.022
ENSG00000111325	OGFOD2	chr12_122976252_122976401	0.000954	0.0426	0.075	0.781	1	-0.005
ENSG00000111325	OGFOD2	chr12_122975810_122975867	0.000118	0.0108	-0.246	1	1	0.019
ENSG00000111325	OGFOD2	chr12_122975810_122975867	0.000118	0.0108	-0.246	0.0939	0.859	-0.022
ENSG00000111364	DDX55	chr12_123617757_123617872	0.000118	0.0108	-0.399	1	1	0.009
ENSG00000111364	DDX55	chr12_123617757_123617872	0.000118	0.0108	-0.399	1	1	0.003
ENSG00000111364	DDX55	chr12_123617757_123617872	0.000118	0.0108	-0.399	1	1	-0.007
ENSG00000111412	SPRING1	chr12_116720295_116720447	7.72e-05	0.00812	-0.074	0.131	1	-0.018
ENSG00000111412	SPRING1	chr12_116720295_116720447	7.72e-05	0.00812	-0.074	1	1	-0.009
ENSG00000111412	SPRING1	chr12_116723066_116723223	1.35e-05	0.00262	-0.133	0.556	1	0.013
ENSG00000111412	SPRING1	chr12_116723066_116723223	1.35e-05	0.00262	-0.133	0.451	1	-0.007
ENSG00000111412	SPRING1	chr12_116720295_116720447	0.000555	0.0297	-0.032	0.131	1	-0.018
ENSG00000111412	SPRING1	chr12_116720295_116720447	0.000555	0.0297	-0.032	1	1	-0.009
ENSG00000111424	VDR	chr12_47882693_47882774	3.69e-07	0.000275	0.374	1	1	0.167
ENSG00000111424	VDR	chr12_47882693_47882774	3.69e-07	0.000275	0.374	1	1	-0.172
ENSG00000111596	CNOT2	chr12_70319297_70319364	7.97e-05	0.00831	0.116	0.884	1	0.005
ENSG00000111596	CNOT2	chr12_70319297_70319364	7.97e-05	0.00831	0.116	0.231	1	-0.012
ENSG00000111596	CNOT2	chr12_70319297_70319364	7.97e-05	0.00831	0.116	1	1	-0.002
ENSG00000111596	CNOT2	chr12_70319297_70319364	7.97e-05	0.00831	0.116	1	1	0.008
ENSG00000111596	CNOT2	chr12_70319297_70319364	7.97e-05	0.00831	0.116	1	1	-0.002
ENSG00000111596	CNOT2	chr12_70319297_70319364	7.97e-05	0.00831	0.116	1	1	-0.015
ENSG00000111596	CNOT2	chr12_70319297_70319364	7.97e-05	0.00831	0.116	1	1	1
ENSG00000111596	CNOT2	chr12_70329422_70329570	0.000474	0.0269	0.069	0.23	1	0.023
ENSG00000111596	CNOT2	chr12_70329422_70329570	0.000474	0.0269	0.069	1	1	-0.002
ENSG00000111596	CNOT2	chr12_70329422_70329570	0.000474	0.0269	0.069	0.142	1	0.038
ENSG00000111596	CNOT2	chr12_70329422_70329570	0.000474	0.0269	0.069	1.11e-15	1.49e-12	0.186
ENSG00000111596	CNOT2	chr12_70329422_70329570	0.000474	0.0269	0.069	1	1	0.003
ENSG00000111647	BLTP3B	chr12_100088914_100089095	2.04e-06	0.000816	0.095	0.214	1	0.071
ENSG00000111647	BLTP3B	chr12_100088914_100089095	2.04e-06	0.000816	0.095	0.66	1	-0.005
ENSG00000111731	C2CD5	chr12_22458483_22458585	0.00118	0.0491	-0.374	0.849	1	0.02
ENSG00000111731	C2CD5	chr12_22458483_22458585	0.00118	0.0491	-0.374	1	1	-0.052
ENSG00000111817	DSE	chr6_116367008_116367217	0.000791	0.0376	0.215	0.0459	0.55	-0.318
ENSG00000111817	DSE	chr6_116367008_116367217	0.000791	0.0376	0.215	0.252	1	0.287
ENSG00000111817	DSE	chr6_116367008_116367217	0.000791	0.0376	0.215	1	1	-0.106
ENSG00000111879	FAM184A	chr6_118960768_118960863	2.62e-05	0.00409	0.143	0.0186	0.309	0.371
ENSG00000112078	KCTD20	chr6_36479120_36479223	2.29e-05	0.00375	0.066	1	1	0.015
ENSG00000112078	KCTD20	chr6_36479120_36479223	2.29e-05	0.00375	0.066	0.718	1	-0.018
ENSG00000112078	KCTD20	chr6_36479120_36479223	2.29e-05	0.00375	0.066	1	1	-0.015
ENSG00000112078	KCTD20	chr6_36479120_36479223	0.000637	0.0325	0.138	1	1	0.015
ENSG00000112078	KCTD20	chr6_36479120_36479223	0.000637	0.0325	0.138	0.718	1	-0.018
ENSG00000112078	KCTD20	chr6_36479120_36479223	0.000637	0.0325	0.138	1	1	-0.015
ENSG00000112078	KCTD20	chr6_36479120_36479223	0.000637	0.0325	0.138	0.352	1	0.017
ENSG00000112078	KCTD20	chr6_36479120_36479223	2.29e-05	0.00375	0.066	0.352	1	0.017
ENSG00000112078	KCTD20	chr6_36479590_36479711	1.31e-05	0.00258	0.068	0.295	1	0.016
ENSG00000112144	CILK1	chr6_53060935_53061046	0.000484	0.0271	-0.103	0.693	1	-0.013
ENSG00000112234	FBXL4	chr6_98927704_98927822	0.000983	0.0434	-0.22	0.391	1	0.01
ENSG00000112234	FBXL4	chr6_98934761_98934879	0.000578	0.0306	-0.24	0.61	1	-0.044
ENSG00000112234	FBXL4	chr6_98934761_98934879	0.000578	0.0306	-0.24	0.532	1	0.04
ENSG00000112234	FBXL4	chr6_98927704_98927822	0.000983	0.0434	-0.22	1	1	0.013
ENSG00000112234	FBXL4	chr6_98927704_98927822	0.000983	0.0434	-0.22	1	1	-0.021
ENSG00000112357	PEX7	chr6_136845614_136845692	1.32e-06	0.000607	-0.255	0.934	1	0.023
ENSG00000112357	PEX7	chr6_136866626_136866733	2.57e-06	0.00093	-0.155	1	1	0.01
ENSG00000112357	PEX7	chr6_136866626_136866733	2.57e-06	0.00093	-0.155	1	1	0.003
ENSG00000112357	PEX7	chr6_136845614_136845692	1.32e-06	0.000607	-0.255	0.218	1	0.039
ENSG00000112357	PEX7	chr6_136869889_136870003	0.000759	0.0366	0.313	0.727	1	-0.028
ENSG00000112357	PEX7	chr6_136869889_136870003	0.000759	0.0366	0.313	1	1	-0.03
ENSG00000112357	PEX7	chr6_136869889_136870003	0.000759	0.0366	0.313	0.844	1	-0.014
ENSG00000112357	PEX7	chr6_136866626_136866733	2.57e-06	0.00093	-0.155	0.455	1	0.019
ENSG00000112357	PEX7	chr6_136845614_136845692	1.32e-06	0.000607	-0.255	0.683	1	-0.032
ENSG00000112357	PEX7	chr6_136869889_136870003	0.000759	0.0366	0.313	0.0636	0.673	0.059
ENSG00000112531	QKI	chr6_163455278_163455421	2.86e-06	0.00101	-0.07	0.536	1	-0.02
ENSG00000112685	EXOC2	chr6_657162_657250	0.00113	0.0479	0.174	0.227	1	0.052
ENSG00000112685	EXOC2	chr6_657162_657250	0.00113	0.0479	0.174	0.896	1	-0.001
ENSG00000112787	FBRSL1	chr12_132527952_132527988	0.000221	0.0164	0.21	1	1	-0.016
ENSG00000112851	ERBIN	chr5_66072168_66072291	3.46e-08	6.67e-05	0.446	0.256	1	0.007
ENSG00000112851	ERBIN	chr5_66072168_66072291	3.46e-08	6.67e-05	0.446	0.258	1	0.11
ENSG00000113368	LMNB1	chr5_126777360_126777867	3.74e-06	0.00121	-0.079	0.891	1	-0.007
ENSG00000113368	LMNB1	chr5_126777360_126777867	3.74e-06	0.00121	-0.079	0.973	1	-0.012
ENSG00000113758	DBN1	chr5_177472118_177472397	0.000113	0.0104	-0.03	1	1	-0.205
ENSG00000113810	SMC4	chr3_160402675_160402867	0.000457	0.0261	0.033	1	1	-0.004
ENSG00000113810	SMC4	chr3_160402675_160402867	0.000457	0.0261	0.033	0.638	1	0.036
ENSG00000113810	SMC4	chr3_160402675_160402867	0.000457	0.0261	0.033	0.302	1	0.024
ENSG00000113810	SMC4	chr3_160412529_160412849	0.000431	0.0252	0.016	0.314	1	-0.026
ENSG00000113810	SMC4	chr3_160419357_160419543	0.000492	0.0275	0.026	1	1	0.002
ENSG00000113810	SMC4	chr3_160419357_160419543	0.000492	0.0275	0.026	1	1	-0.001
ENSG00000113810	SMC4	chr3_160419357_160419543	0.000492	0.0275	0.026	1	1	-0.008
ENSG00000113810	SMC4	chr3_160419357_160419543	0.000492	0.0275	0.026	0.149	1	-0.03
ENSG00000113810	SMC4	chr3_160402675_160402867	0.000457	0.0261	0.033	0.0256	0.38	-0.054
ENSG00000113810	SMC4	chr3_160402675_160402867	0.000457	0.0261	0.033	1	1	0.004
ENSG00000114026	OGG1	chr3_9756470_9756621	0.000341	0.0219	-0.146	1	1	-0.005
ENSG00000114026	OGG1	chr3_9756470_9756621	0.000341	0.0219	-0.146	0.506	1	-0.025
ENSG00000114026	OGG1	chr3_9756470_9756621	0.000341	0.0219	-0.146	0.432	1	-0.011
ENSG00000114026	OGG1	chr3_9756470_9756621	0.000341	0.0219	-0.146	0.0466	0.554	-0.095
ENSG00000114107	CEP70	chr3_138500734_138500881	6.14e-05	0.00704	0.094	0.00945	0.196	0.061
ENSG00000114126	TFDP2	chr3_142000251_142000354	3.22e-05	0.00463	-0.035	0.299	1	0.003
ENSG00000114388	NPRL2	chr3_50349664_50349828	4.69e-06	0.00137	0.106	0.236	1	-0.028
ENSG00000114388	NPRL2	chr3_50349664_50349833	1.73e-05	0.00308	0.085	1	1	-0.008
ENSG00000114388	NPRL2	chr3_50349664_50349828	4.69e-06	0.00137	0.106	1	1	-0.008
ENSG00000114388	NPRL2	chr3_50349664_50349833	1.73e-05	0.00308	0.085	0.432	1	-0.024
ENSG00000114439	BBX	chr3_107641790_107641864	0.00118	0.0491	0.029	0.728	1	0.005
ENSG00000114648	KLHL18	chr3_47319652_47319783	2.72e-05	0.00419	-0.104	0.769	1	-0.044
ENSG00000114796	KLHL24	chr3_183636220_183636311	3.87e-06	0.00122	-0.694	0.863	1	-0.031
ENSG00000114796	KLHL24	chr3_183636220_183636311	3.87e-06	0.00122	-0.694	0.0857	0.812	-0.047
ENSG00000114796	KLHL24	chr3_183636220_183636311	3.87e-06	0.00122	-0.694	0.0243	0.367	-0.047
ENSG00000114796	KLHL24	chr3_183636220_183636311	3.87e-06	0.00122	-0.694	0.0506	0.583	0.221
ENSG00000114796	KLHL24	chr3_183636220_183636311	3.87e-06	0.00122	-0.694	0.186	1	-0.171
ENSG00000114867	EIF4G1	chr3_184317320_184317497	0.00105	0.0454	0.019	0.108	0.94	-0.069
ENSG00000114867	EIF4G1	chr3_184317320_184317497	0.00105	0.0454	0.019	1	1	-0.02
ENSG00000114867	EIF4G1	chr3_184317320_184317497	0.00105	0.0454	0.019	1	1	0.008
ENSG00000114993	RTKN	chr2_74439550_74439977	0.000134	0.0117	0.443	1	1	0.127
ENSG00000114999	TTL	chr2_112520281_112520425	1.02e-05	0.00221	-0.077	0.356	1	0.03
ENSG00000115107	STEAP3	chr2_119239362_119239430	0.000317	0.0207	-0.267	1	1	0.126
ENSG00000115107	STEAP3	chr2_119239362_119239430	2.38e-07	0.000199	-0.154	0.0255	0.379	0.151
ENSG00000115107	STEAP3	chr2_119239362_119239430	0.000317	0.0207	-0.267	0.0255	0.379	0.151
ENSG00000115107	STEAP3	chr2_119239362_119239430	2.38e-07	0.000199	-0.154	1	1	0.126
ENSG00000115183	TANC1	chr2_159136193_159136298	4.21e-08	7.43e-05	0.162	0.362	1	-0.047
ENSG00000115290	GRB14	chr2_164502254_164502335	1.42e-05	0.00269	0.084	0.456	1	0.051
ENSG00000115317	HTRA2	chr2_74532618_74532714	0.000865	0.0399	0.103	0.149	1	-0.034
ENSG00000115419	GLS	chr2_190913192_190913364	2.47e-06	0.000913	0.237	0.0648	0.682	-0.056
ENSG00000115419	GLS	chr2_190913192_190913364	2.47e-06	0.000913	0.237	0.741	1	-0.041
ENSG00000115459	ELMOD3	chr2_85387097_85387225	1.15e-05	0.00238	0.233	0.924	1	-0.116
ENSG00000115524	SF3B1	chr2_197409769_197410007	5.94e-07	0.000358	-0.026	1	1	0.003
ENSG00000115641	FHL2	chr2_105396646_105396697	0.000111	0.0103	0.522	0.971	1	-0.017
ENSG00000115641	FHL2	chr2_105396646_105396697	0.000111	0.0103	0.522	0.434	1	0.069
ENSG00000115641	FHL2	chr2_105396646_105396697	5.21e-08	8.46e-05	0.544	0.971	1	-0.017
ENSG00000115641	FHL2	chr2_105396646_105396697	5.21e-08	8.46e-05	0.544	0.434	1	0.069
ENSG00000115677	HDLBP	chr2_241268953_241269105	0.00103	0.045	-0.076	1	1	0.03
ENSG00000115677	HDLBP	chr2_241268953_241269105	0.00103	0.045	-0.076	0.0955	0.867	-0.116
ENSG00000115677	HDLBP	chr2_241268953_241269105	0.00103	0.045	-0.076	0.94	1	0.001
ENSG00000115685	PPP1R7	chr2_241150258_241150547	0.0011	0.0468	0.133	0.213	1	-0.018
ENSG00000115761	NOL10	chr2_10644319_10644372	0.000483	0.0271	0.059	1	1	0.02
ENSG00000115761	NOL10	chr2_10644319_10644372	0.000483	0.0271	0.059	0.759	1	0.007
ENSG00000115761	NOL10	chr2_10654480_10654547	0.00104	0.0451	0.052	0.435	1	0.326
ENSG00000115761	NOL10	chr2_10654480_10654547	0.00104	0.0451	0.052	0.00604	0.144	-0.031
ENSG00000115761	NOL10	chr2_10654480_10654547	0.00104	0.0451	0.052	0.439	1	-0.032
ENSG00000115761	NOL10	chr2_10644319_10644372	0.000483	0.0271	0.059	1	1	0.005
ENSG00000115761	NOL10	chr2_10654480_10654547	0.00104	0.0451	0.052	0.969	1	-0.001
ENSG00000115762	PLEKHB2	chr2_131132901_131132991	0.0012	0.0496	0.509	1	1	0.035
ENSG00000115762	PLEKHB2	chr2_131132901_131132991	0.0012	0.0496	0.509	0.721	1	0.012
ENSG00000115762	PLEKHB2	chr2_131132901_131132991	0.0012	0.0496	0.509	0.628	1	0.01
ENSG00000115762	PLEKHB2	chr2_131132901_131132991	0.0012	0.0496	0.509	1	1	0.02
ENSG00000115919	KYNU	chr2_143029626_143029679	2.31e-06	0.000886	-0.035	0.0632	0.671	-0.28
ENSG00000115919	KYNU	chr2_143033235_143033321	1.08e-05	0.00229	-0.028	0.00158	0.0579	-0.011
ENSG00000115919	KYNU	chr2_143029626_143029679	2.31e-06	0.000886	-0.035	0.00451	0.119	-0.01
ENSG00000115919	KYNU	chr2_143029626_143029679	2.31e-06	0.000886	-0.035	1	1	-0.002
ENSG00000115919	KYNU	chr2_143033235_143033321	1.08e-05	0.00229	-0.028	1	1	-0.003
ENSG00000115946	PNO1	chr2_68173346_68173417	0.00102	0.0446	0.032	0.363	1	0.004
ENSG00000115970	THADA	chr2_43538428_43538566	0.000185	0.0144	-0.031	0.842	1	0.009
ENSG00000115998	C2orf42	chr2_70175672_70175777	0.00023	0.0167	0.109	0.311	1	0.04
ENSG00000116117	PARD3B	chr2_205158721_205158907	2.6e-05	0.00407	0.198	0.121	1	-0.149
ENSG00000116353	MECR	chr1_29223139_29223260	2.98e-05	0.00443	-0.315	0.851	1	0.007
ENSG00000116353	MECR	chr1_29223139_29223260	2.98e-05	0.00443	-0.315	0.199	1	0.053
ENSG00000116353	MECR	chr1_29223139_29223260	2.98e-05	0.00443	-0.315	0.154	1	-0.023
ENSG00000116478	HDAC1	chr1_32329067_32329160	0.000762	0.0366	-0.019	0.00756	0.169	-0.013
ENSG00000116580	GON4L	chr1_155832831_155832950	0.000158	0.013	0.07	0.0471	0.558	0.099
ENSG00000116580	GON4L	chr1_155832831_155832950	0.000158	0.013	0.07	1	1	-0.122
ENSG00000116809	ZBTB17	chr1_15943398_15943519	0.000228	0.0167	-0.086	0.165	1	0.02
ENSG00000116984	MTR	chr1_236861124_236861277	1.04e-05	0.00224	-0.074	0.155	1	0.012
ENSG00000116991	SIPA1L2	chr1_232608911_232608988	0.000166	0.0134	-0.224	0.0913	0.843	-0.005
ENSG00000116991	SIPA1L2	chr1_232608911_232608988	0.000166	0.0134	-0.224	1	1	-0.293
ENSG00000117174	ZNHIT6	chr1_85657846_85657971	0.000287	0.0194	0.093	0.033	0.448	-0.1
ENSG00000117262	GPR89A	chr1_145646203_145646272	0.000291	0.0196	-0.407	1	1	-0.059
ENSG00000117280	RAB29	chr1_205772495_205772567	0.000427	0.0251	0.072	1	1	0.015
ENSG00000117280	RAB29	chr1_205772495_205772567	0.000427	0.0251	0.072	1	1	-0.012
ENSG00000117280	RAB29	chr1_205772495_205772567	0.000427	0.0251	0.072	0.935	1	0
ENSG00000117280	RAB29	chr1_205772495_205772567	0.000427	0.0251	0.072	1	1	-0.005
ENSG00000117280	RAB29	chr1_205772495_205772567	0.000427	0.0251	0.072	0.0254	0.378	0.031
ENSG00000117385	P3H1	chr1_42755547_42755637	0.00106	0.0459	0.064	1	1	0.022
ENSG00000117525	F3	chr1_94532320_94532480	0.000465	0.0265	-0.214	1	1	-0.038
ENSG00000117543	DPH5	chr1_100995109_100995149	9.78e-06	0.00216	-0.312	1	1	-0.016
ENSG00000117543	DPH5	chr1_101022934_101023329	0.000228	0.0167	-0.024	0.394	1	-0.001
ENSG00000117543	DPH5	chr1_100995109_100995149	0.000774	0.037	-0.295	1	1	-0.003
ENSG00000117543	DPH5	chr1_100995109_100995149	0.000774	0.037	-0.295	1	1	-0.016
ENSG00000117543	DPH5	chr1_100995109_100995149	9.78e-06	0.00216	-0.312	1	1	-0.003
ENSG00000117625	RCOR3	chr1_211279237_211279316	3.05e-05	0.00449	0.152	1	1	0.017
ENSG00000117697	NSL1	chr1_212739533_212739601	0.000869	0.04	0.055	0.198	1	0.012
ENSG00000117697	NSL1	chr1_212739533_212739601	0.000869	0.04	0.055	0.299	1	0.02
ENSG00000117751	PPP1R8	chr1_27841013_27841234	0.000486	0.0272	-0.051	1	1	-0.005
ENSG00000117751	PPP1R8	chr1_27841013_27841234	0.000486	0.0272	-0.051	1	1	0.01
ENSG00000118046	STK11	chr19_1216267_1216398	0.000284	0.0193	-0.014	3.49e-05	0.00355	0.015
ENSG00000118200	CAMSAP2	chr1_200760838_200761098	8.31e-06	0.00195	-0.052	1	1	0.001
ENSG00000118200	CAMSAP2	chr1_200760838_200761098	8.31e-06	0.00195	-0.052	0.451	1	-0.008
ENSG00000118260	CREB1	chr2_207555627_207555749	0.000543	0.0292	-0.042	0.248	1	0.015
ENSG00000118260	CREB1	chr2_207555627_207555749	0.000543	0.0292	-0.042	1	1	-0.006
ENSG00000118412	CASP8AP2	chr6_89846561_89846644	0.000128	0.0113	0.086	0.012	0.231	0.051
ENSG00000118412	CASP8AP2	chr6_89846561_89846644	0.000128	0.0113	0.086	0.868	1	0
ENSG00000118412	CASP8AP2	chr6_89846561_89846644	0.000128	0.0113	0.086	0.402	1	0.021
ENSG00000118420	UBE3D	chr6_83049708_83049772	1.68e-06	0.000713	-0.095	0.0333	0.45	-0.051
ENSG00000118454	ANKRD13C	chr1_70313744_70313790	3.17e-05	0.0046	-0.065	0.00942	0.196	-0.062
ENSG00000118454	ANKRD13C	chr1_70313744_70313790	3.17e-05	0.0046	-0.065	1	1	-0.005
ENSG00000118482	PHF3	chr6_63646526_63646795	0.000381	0.0235	-0.09	1	1	0.007
ENSG00000118482	PHF3	chr6_63646526_63646795	0.000381	0.0235	-0.09	0.524	1	0.033
ENSG00000118482	PHF3	chr6_63646618_63646795	0.00117	0.0489	-0.145	0.331	1	0.044
ENSG00000118482	PHF3	chr6_63646618_63646795	0.00117	0.0489	-0.145	1	1	0
ENSG00000118482	PHF3	chr6_63646526_63646795	0.000381	0.0235	-0.09	1	1	0
ENSG00000118482	PHF3	chr6_63646526_63646795	0.000381	0.0235	-0.09	0.2	1	0.055
ENSG00000118482	PHF3	chr6_63646618_63646795	0.00117	0.0489	-0.145	1	1	0.009
ENSG00000118482	PHF3	chr6_63646618_63646795	0.00117	0.0489	-0.145	0.525	1	0.042
ENSG00000118596	SLC16A7	chr12_59761124_59761202	6.29e-06	0.00166	-0.05	0.554	1	-0.012
ENSG00000118620	ZNF430	chr19_21022788_21022881	0.000845	0.0393	0.091	0.0662	0.691	-0.035
ENSG00000118620	ZNF430	chr19_21022788_21022881	0.000845	0.0393	0.091	0.505	1	0.05
ENSG00000118894	EEF2KMT	chr16_5093483_5093564	6.56e-05	0.00731	-0.097	0.00132	0.0508	0.043
ENSG00000118894	EEF2KMT	chr16_5093483_5093564	6.56e-05	0.00731	-0.097	0.425	1	-0.009
ENSG00000118965	WDR35	chr2_19914036_19914277	6.85e-06	0.00176	0.145	0.522	1	-0.011
ENSG00000119004	CYP20A1	chr2_203272669_203272748	0.000345	0.022	0.136	0.52	1	-0.034
ENSG00000119185	ITGB1BP1	chr2_9419989_9420100	7.75e-06	0.00188	-0.098	0.28	1	0.034
ENSG00000119185	ITGB1BP1	chr2_9419989_9420100	7.75e-06	0.00188	-0.098	0.35	1	-0.089
ENSG00000119185	ITGB1BP1	chr2_9419989_9420100	7.75e-06	0.00188	-0.098	0.439	1	0.023
ENSG00000119185	ITGB1BP1	chr2_9419989_9420100	7.75e-06	0.00188	-0.098	0.96	1	-0.009
ENSG00000119328	ABITRAM	chr9_108936307_108936437	3.22e-06	0.0011	0.053	0.0297	0.417	0.026
ENSG00000119328	ABITRAM	chr9_108936307_108936437	3.22e-06	0.0011	0.053	1	1	0.006
ENSG00000119328	ABITRAM	chr9_108936307_108936437	3.22e-06	0.0011	0.053	1	1	-0.015
ENSG00000119537	KDSR	chr18_63365961_63366308	4.21e-07	0.000302	0.112	0.435	1	-0.008
ENSG00000119541	VPS4B	chr18_63397033_63397253	0.000821	0.0386	-0.107	1	1	-0.008
ENSG00000119541	VPS4B	chr18_63397033_63397253	0.000821	0.0386	-0.107	1	1	0.003
ENSG00000119650	IFT43	chr14_76076596_76076691	0.000111	0.0103	0.271	0.0817	0.789	0.224
ENSG00000119650	IFT43	chr14_76076596_76076691	0.000111	0.0103	0.271	0.0338	0.454	0.014
ENSG00000119682	AREL1	chr14_74684453_74684680	4.58e-05	0.00582	-0.107	0.718	1	-0.018
ENSG00000119772	DNMT3A	chr2_25249656_25249724	3.88e-05	0.00522	-0.326	0.0205	0.33	0.168
ENSG00000119787	ATL2	chr2_38300271_38300328	0.000205	0.0154	-0.043	0.622	1	0.003
ENSG00000119787	ATL2	chr2_38296685_38296700	0.000822	0.0386	0.143	0.0738	0.738	0.008
ENSG00000119979	DENND10	chr10_119105310_119105495	8.21e-05	0.00849	0.231	0.12	1	0.068
ENSG00000119979	DENND10	chr10_119105310_119105495	8.21e-05	0.00849	0.231	0.021	0.335	-0.086
ENSG00000119979	DENND10	chr10_119105310_119105495	8.21e-05	0.00849	0.231	0.000224	0.0142	-0.192
ENSG00000119979	DENND10	chr10_119105310_119105495	8.21e-05	0.00849	0.231	0.0187	0.31	-0.224
ENSG00000119979	DENND10	chr10_119105310_119105495	8.21e-05	0.00849	0.231	0.491	1	-0.05
ENSG00000119979	DENND10	chr10_119105310_119105495	8.21e-05	0.00849	0.231	0.851	1	0.011
ENSG00000120071	KANSL1	chr17_46082440_46082542	1.82e-05	0.0032	0.119	0.504	1	-0.025
ENSG00000120265	PCMT1	chr6_149772047_149772247	0.000543	0.0292	-0.01	0.0652	0.685	0.005
ENSG00000120265	PCMT1	chr6_149772047_149772247	0.000543	0.0292	-0.01	0.1	0.894	-0.233
ENSG00000120265	PCMT1	chr6_149772013_149772247	0.000346	0.022	-0.011	0.252	1	0.003
ENSG00000120699	EXOSC8	chr13_37003494_37003517	1.88e-05	0.00327	0.48	1	1	-0.003
ENSG00000120725	SIL1	chr5_139127943_139128052	0.000129	0.0114	-0.259	0.0014	0.0529	0.063
ENSG00000120725	SIL1	chr5_139127943_139128052	0.000209	0.0156	-0.047	1	1	0.005
ENSG00000120725	SIL1	chr5_139127943_139128052	0.000129	0.0114	-0.259	1	1	0.005
ENSG00000120725	SIL1	chr5_139127943_139128052	0.000209	0.0156	-0.047	0.0014	0.0529	0.063
ENSG00000120756	PLS1	chr3_142645295_142645580	0.000626	0.0322	0.237	0.743	1	-0.055
ENSG00000120756	PLS1	chr3_142645295_142645580	0.000626	0.0322	0.237	0.283	1	-0.016
ENSG00000120756	PLS1	chr3_142645295_142645580	0.000626	0.0322	0.237	1	1	0.052
ENSG00000120798	NR2C1	chr12_95028386_95028509	0.00119	0.0494	-0.167	1	1	0.012
ENSG00000120860	WASHC3	chr12_102050188_102050291	3.43e-05	0.00481	-0.041	0.0014	0.0529	0.153
ENSG00000120860	WASHC3	chr12_102050188_102050291	3.43e-05	0.00481	-0.041	0.624	1	0.014
ENSG00000120860	WASHC3	chr12_102017719_102017805	0.000561	0.03	0.045	0.411	1	-0.002
ENSG00000120860	WASHC3	chr12_102050188_102050291	3.43e-05	0.00481	-0.041	0.136	1	0.184
ENSG00000120860	WASHC3	chr12_102050517_102050639	0.000702	0.0346	-0.162	0.876	1	-0.224
ENSG00000120860	WASHC3	chr12_102050517_102050639	0.000702	0.0346	-0.162	1	1	-0.002
ENSG00000120899	PTK2B	chr8_27323266_27323426	0.000915	0.0413	0.55	1	1	0.082
ENSG00000120925	RNF170	chr8_42889302_42889414	0.00114	0.048	-0.055	1	1	0.188
ENSG00000120925	RNF170	chr8_42889302_42889414	0.00114	0.048	-0.055	0.00108	0.044	0.065
ENSG00000120942	UBIAD1	chr1_11293466_11293626	0.000378	0.0234	0.422	0.398	1	0.49
ENSG00000121101	TEX14	chr17_58616174_58616323	0.000462	0.0263	0.239	1	1	0.039
ENSG00000121766	ZCCHC17	chr1_31338956_31339048	1.03e-05	0.00222	0.514	1	1	-0.006
ENSG00000121957	GPSM2	chr1_108877530_108877774	2.11e-05	0.00353	-0.34	0.271	1	-0.093
ENSG00000121957	GPSM2	chr1_108877530_108877774	2.11e-05	0.00353	-0.34	0.347	1	0.037
ENSG00000121957	GPSM2	chr1_108877530_108877774	2.11e-05	0.00353	-0.34	0.473	1	0.106
ENSG00000122008	POLK	chr5_75593965_75594049	0.000148	0.0125	0.16	0.00127	0.049	0.121
ENSG00000122008	POLK	chr5_75593965_75594049	0.000148	0.0125	0.16	0.619	1	-0.012
ENSG00000122008	POLK	chr5_75593877_75594049	0.00023	0.0167	0.113	0.638	1	-0.009
ENSG00000122008	POLK	chr5_75593877_75594049	0.00023	0.0167	0.113	0.00122	0.0479	0.108
ENSG00000122085	MTERF4	chr2_241096392_241096438	0.000855	0.0397	-0.141	0.182	1	0.075
ENSG00000122085	MTERF4	chr2_241096392_241096438	0.000855	0.0397	-0.141	1	1	0.001
ENSG00000122140	MRPS2	chr9_135502068_135502266	0.000379	0.0234	-0.274	0.223	1	0.022
ENSG00000122140	MRPS2	chr9_135503135_135503278	1.07e-06	0.000533	0.519	0.654	1	0.003
ENSG00000122203	KIAA1191	chr5_176350612_176350737	1.71e-06	0.000724	0.087	0.806	1	0.01
ENSG00000122203	KIAA1191	chr5_176352621_176352748	3.97e-05	0.0053	0.231	1	1	0.01
ENSG00000122203	KIAA1191	chr5_176352621_176352748	3.97e-05	0.0053	0.231	1	1	0.01
ENSG00000122203	KIAA1191	chr5_176352621_176352748	3.97e-05	0.0053	0.231	0.909	1	0.021
ENSG00000122203	KIAA1191	chr5_176359480_176359567	0.00112	0.0474	0.218	0.931	1	0
ENSG00000122203	KIAA1191	chr5_176359480_176359567	0.00112	0.0474	0.218	0.431	1	0.007
ENSG00000122203	KIAA1191	chr5_176359480_176359567	0.00112	0.0474	0.218	0.823	1	0.052
ENSG00000122203	KIAA1191	chr5_176359480_176359567	0.00112	0.0474	0.218	0.804	1	0.025
ENSG00000122203	KIAA1191	chr5_176359480_176359567	0.00112	0.0474	0.218	0.8	1	0.053
ENSG00000122203	KIAA1191	chr5_176359480_176359567	0.00112	0.0474	0.218	0.688	1	0.021
ENSG00000122203	KIAA1191	chr5_176359480_176359567	0.00112	0.0474	0.218	0.0872	0.819	0.079
ENSG00000122203	KIAA1191	chr5_176359480_176359567	0.00112	0.0474	0.218	1	1	0.065
ENSG00000122203	KIAA1191	chr5_176359810_176359918	3.2e-06	0.0011	0.112	0.884	1	0.009
ENSG00000122203	KIAA1191	chr5_176359810_176359918	3.2e-06	0.0011	0.112	1	1	0.012
ENSG00000122203	KIAA1191	chr5_176359810_176359918	3.2e-06	0.0011	0.112	0.489	1	0.004
ENSG00000122203	KIAA1191	chr5_176359810_176359918	3.2e-06	0.0011	0.112	0.775	1	-0.003
ENSG00000122203	KIAA1191	chr5_176350612_176350737	1.71e-06	0.000724	0.087	0.0728	0.733	0.053
ENSG00000122203	KIAA1191	chr5_176350612_176350737	1.71e-06	0.000724	0.087	0.0542	0.609	0.057
ENSG00000122390	NAA60	chr16_3467676_3468245	2.81e-06	0.001	0.12	0.0317	0.435	-0.093
ENSG00000122490	SLC66A2	chr18_79919183_79919400	0.000639	0.0326	0.251	0.00626	0.148	-0.058
ENSG00000122490	SLC66A2	chr18_79919183_79919400	0.000639	0.0326	0.251	0.494	1	-0.045
ENSG00000122490	SLC66A2	chr18_79919183_79919400	0.000639	0.0326	0.251	0.583	1	0.021
ENSG00000122490	SLC66A2	chr18_79919183_79919400	0.000703	0.0347	-0.158	0.494	1	-0.045
ENSG00000122490	SLC66A2	chr18_79919183_79919400	0.000703	0.0347	-0.158	0.583	1	0.021
ENSG00000122490	SLC66A2	chr18_79919183_79919400	0.000703	0.0347	-0.158	0.00626	0.148	-0.058
ENSG00000122512	PMS2	chr7_6005891_6006026	0.000305	0.0203	0.101	0.29	1	0.028
ENSG00000122512	PMS2	chr7_6005891_6006031	0.000627	0.0322	0.078	0.246	1	0.026
ENSG00000122566	HNRNPA2B1	chr7_26192300_26192338	6.17e-05	0.00705	-0.041	0.116	0.98	0.007
ENSG00000122566	HNRNPA2B1	chr7_26192300_26192338	6.17e-05	0.00705	-0.041	0.875	1	-0.003
ENSG00000122566	HNRNPA2B1	chr7_26192300_26192338	6.17e-05	0.00705	-0.041	0.00635	0.149	-0.048
ENSG00000122678	POLM	chr7_44076508_44076629	0.00032	0.0208	0.12	0.0203	0.328	0.1
ENSG00000122678	POLM	chr7_44076508_44076629	0.00032	0.0208	0.12	1	1	0.151
ENSG00000122952	ZWINT	chr10_56359475_56359532	5.93e-06	0.00158	-0.023	0.969	1	0.001
ENSG00000123066	MED13L	chr12_116232058_116232156	0.000226	0.0165	-0.361	0.755	1	-0.009
ENSG00000123066	MED13L	chr12_116232058_116232156	0.000226	0.0165	-0.361	0.061	0.656	-0.082
ENSG00000123066	MED13L	chr12_116232058_116232156	0.000226	0.0165	-0.361	0.716	1	-0.018
ENSG00000123066	MED13L	chr12_116232058_116232156	0.000226	0.0165	-0.361	0.139	1	-0.106
ENSG00000123104	ITPR2	chr12_26427912_26428088	0.000603	0.0314	0.091	1	1	-0.057
ENSG00000123106	CCDC91	chr12_28304625_28304711	1.14e-06	0.000556	-0.093	0.798	1	0.01
ENSG00000123159	GIPC1	chr19_14482688_14483006	0.000759	0.0366	0.065	1	1	0
ENSG00000123159	GIPC1	chr19_14482688_14483006	0.000759	0.0366	0.065	1	1	0.002
ENSG00000123159	GIPC1	chr19_14482688_14483006	0.000759	0.0366	0.065	0.292	1	-0.015
ENSG00000123200	ZC3H13	chr13_46051931_46051989	0.000106	0.01	0.187	0.364	1	0.031
ENSG00000123200	ZC3H13	chr13_46051931_46051989	0.000106	0.01	0.187	0.537	1	0.038
ENSG00000123200	ZC3H13	chr13_46051931_46051989	0.000106	0.01	0.187	0.108	0.938	-0.136
ENSG00000123200	ZC3H13	chr13_46051931_46051989	0.000106	0.01	0.187	0.0236	0.361	-0.243
ENSG00000123219	CENPK	chr5_65551105_65551242	1.87e-07	0.000176	0.048	4.72e-06	0.000769	-0.14
ENSG00000123219	CENPK	chr5_65554796_65554946	0.000402	0.0243	0.13	0.286	1	0.041
ENSG00000123219	CENPK	chr5_65554796_65554946	0.000402	0.0243	0.13	0.685	1	-0.021
ENSG00000123352	SPATS2	chr12_49371227_49371290	0.000356	0.0225	-0.351	1	1	0.005
ENSG00000123352	SPATS2	chr12_49371227_49371290	0.000356	0.0225	-0.351	0.0354	0.467	-0.12
ENSG00000123352	SPATS2	chr12_49371227_49371290	0.000356	0.0225	-0.351	0.456	1	0.034
ENSG00000123352	SPATS2	chr12_49371227_49371290	0.000356	0.0225	-0.351	0.753	1	0.1
ENSG00000123352	SPATS2	chr12_49371227_49371290	0.000356	0.0225	-0.351	0.9	1	-0.015
ENSG00000123352	SPATS2	chr12_49371227_49371290	0.000356	0.0225	-0.351	1	1	-0.06
ENSG00000123352	SPATS2	chr12_49371227_49371290	0.000356	0.0225	-0.351	1	1	-1
ENSG00000123505	AMD1	chr6_110892160_110892203	0.000104	0.00989	0.048	1	1	0.001
ENSG00000123505	AMD1	chr6_110892160_110892203	0.000104	0.00989	0.048	0.467	1	0.004
ENSG00000123552	USP45	chr6_99437245_99437399	1.09e-05	0.0023	0.15	0.000873	0.0382	0.153
ENSG00000123562	MORF4L2	chrX_103684680_103684729	0.000143	0.0122	-0.109	0.173	1	0.03
ENSG00000123562	MORF4L2	chrX_103684680_103684729	0.000143	0.0122	-0.109	0.0675	0.699	0.036
ENSG00000123562	MORF4L2	chrX_103684680_103684729	0.000143	0.0122	-0.109	0	0	0.139
ENSG00000123562	MORF4L2	chrX_103684680_103684729	0.000143	0.0122	-0.109	0.000168	0.0114	0.087
ENSG00000123636	BAZ2B	chr2_159555822_159555865	0.000689	0.0342	-0.074	1	1	-0.015
ENSG00000123636	BAZ2B	chr2_159555822_159555865	0.000689	0.0342	-0.074	1	1	0.01
ENSG00000123908	2002-08-01	chr8_140585118_140585311	0.000268	0.0185	0.042	1	1	0.007
ENSG00000123908	2002-08-01	chr8_140585118_140585311	0.000268	0.0185	0.042	0.22	1	0.034
ENSG00000124151	NCOA3	chr20_47583182_47583261	0.00121	0.0498	-0.017	0.144	1	-0.008
ENSG00000124198	ARFGEF2	chr20_48972325_48972425	0.000416	0.0247	0.405	1	1	0.061
ENSG00000124209	RAB22A	chr20_58343717_58343799	0.000194	0.0149	0.031	0.021	0.335	0.013
ENSG00000124209	RAB22A	chr20_58353272_58353344	0.000189	0.0146	0.035	0.0556	0.618	0.016
ENSG00000124209	RAB22A	chr20_58353272_58353344	0.000189	0.0146	0.035	0.0518	0.591	0.011
ENSG00000124209	RAB22A	chr20_58343717_58343799	0.000194	0.0149	0.031	0.0793	0.774	0.011
ENSG00000124215	CDH26	chr20_60001342_60001411	0.000143	0.0122	-0.362	0.0348	0.462	0.17
ENSG00000124215	CDH26	chr20_60001342_60001411	0.000143	0.0122	-0.362	0.974	1	0.02
ENSG00000124302	CHST8	chr19_33667766_33667843	9.2e-10	4.67e-06	0.865	0.329	1	0.01
ENSG00000124333	VAMP7	chrX_155895622_155895680	0.000408	0.0245	-0.057	0.0666	0.694	0.027
ENSG00000124333	VAMP7	chrX_155895622_155895680	0.000408	0.0245	-0.057	0.404	1	-0.01
ENSG00000124333	VAMP7	chrX_155895622_155895680	0.000408	0.0245	-0.057	0.516	1	-0.022
ENSG00000124333	VAMP7	chrX_155895622_155895680	0.000408	0.0245	-0.057	1	1	0.011
ENSG00000124333	VAMP7	chrX_155895622_155895680	0.000408	0.0245	-0.057	0.0353	0.466	0.038
ENSG00000124356	STAMBP	chr2_73829404_73829510	0.000617	0.0319	0.304	0.000996	0.0418	-0.267
ENSG00000124356	STAMBP	chr2_73829404_73829510	0.000617	0.0319	0.304	0.357	1	-0.018
ENSG00000124493	GRM4	chr6_34024218_34024713	8.36e-05	0.00855	-0.371	1	1	0.5
ENSG00000124664	SPDEF	chr6_34539514_34539562	0.00028	0.0191	0.046	0.354	1	-0.031
ENSG00000125037	EMC3	chr3_9974383_9974488	7.88e-08	0.000109	-0.376	1	1	0
ENSG00000125347	IRF1	chr5_132485666_132485716	1.5e-05	0.00278	0.419	0.446	1	0.238
ENSG00000125347	IRF1	chr5_132485666_132485716	1.5e-05	0.00278	0.419	0.537	1	0.021
ENSG00000125347	IRF1	chr5_132485666_132485716	1.5e-05	0.00278	0.419	1	1	-0.018
ENSG00000125347	IRF1	chr5_132486250_132486373	8.51e-05	0.00867	0.316	1	1	-0.008
ENSG00000125347	IRF1	chr5_132486250_132486373	8.51e-05	0.00867	0.316	0.587	1	0.008
ENSG00000125347	IRF1	chr5_132486250_132486373	8.51e-05	0.00867	0.316	0.548	1	0.025
ENSG00000125347	IRF1	chr5_132486250_132486373	8.51e-05	0.00867	0.316	1	1	-0.028
ENSG00000125347	IRF1	chr5_132487925_132488025	1.05e-05	0.00224	0.152	1	1	-0.001
ENSG00000125347	IRF1	chr5_132487925_132488025	1.05e-05	0.00224	0.152	0.000201	0.0131	-0.052
ENSG00000125347	IRF1	chr5_132489391_132489483	6.1e-05	0.007	0.208	0.635	1	0.015
ENSG00000125347	IRF1	chr5_132489391_132489483	6.1e-05	0.007	0.208	1.62e-05	0.00202	-0.092
ENSG00000125347	IRF1	chr5_132485666_132485716	1.5e-05	0.00278	0.419	1	1	-0.003
ENSG00000125347	IRF1	chr5_132485666_132485716	1.5e-05	0.00278	0.419	0.0102	0.206	-0.035
ENSG00000125351	UPF3B	chrX_119840645_119840684	0.000481	0.0271	0.158	0.818	1	0.017
ENSG00000125386	FAM193A	chr4_2655057_2655129	5.82e-07	0.000358	-0.206	0.723	1	0.045
ENSG00000125450	NUP85	chr17_75208154_75208425	7.86e-05	0.00824	0.018	0.956	1	0.005
ENSG00000125458	NT5C	chr17_75130752_75130867	0.000596	0.0312	0.032	0.0937	0.858	-0.015
ENSG00000125458	NT5C	chr17_75130752_75130867	0.000596	0.0312	0.032	0.83	1	0.012
ENSG00000125458	NT5C	chr17_75130752_75130867	0.000596	0.0312	0.032	1	1	-0.001
ENSG00000125482	TTF1	chr9_132401454_132402828	0.000929	0.0418	0.081	0.00339	0.0968	0.05
ENSG00000125633	CCDC93	chr2_117985968_117986069	0.000233	0.0168	-0.122	1	1	0.005
ENSG00000125633	CCDC93	chr2_117977993_117978030	0.000759	0.0366	-0.114	1	1	-0.006
ENSG00000125731	SH2D3A	chr19_6754250_6754425	0.000235	0.0168	0.289	0.628	1	0.029
ENSG00000125744	RTN2	chr19_45488636_45488706	0.000119	0.0108	-0.161	1	1	-0.05
ENSG00000125812	GZF1	chr20_23367002_23367097	0.00012	0.0108	0.086	0.503	1	0.008
ENSG00000125846	ZNF133	chr20_18298288_18298464	9.15e-05	0.0091	0.188	0.141	1	0.082
ENSG00000125846	ZNF133	chr20_18298288_18298464	9.15e-05	0.0091	0.188	0.505	1	0.033
ENSG00000125846	ZNF133	chr20_18298288_18298464	9.15e-05	0.0091	0.188	0.639	1	-0.011
ENSG00000125863	MKKS	chr20_10428729_10428816	4.63e-05	0.00582	0.048	0.0959	0.87	-0.007
ENSG00000125967	NECAB3	chr20_33659496_33659550	0.000113	0.0104	-0.136	1	1	-0.003
ENSG00000125970	RALY	chr20_34065043_34065160	5.06e-05	0.0062	0.022	0.0456	0.548	-0.008
ENSG00000125970	RALY	chr20_34065043_34065160	5.06e-05	0.0062	0.022	0.00125	0.0487	-0.202
ENSG00000125970	RALY	chr20_34065043_34065160	0.000197	0.0151	0.186	0.0456	0.548	-0.008
ENSG00000125970	RALY	chr20_34065043_34065160	0.000197	0.0151	0.186	0.00125	0.0487	-0.202
ENSG00000126016	AMOT	chrX_112825071_112825220	6.63e-05	0.00733	0.374	0.565	1	-0.223
ENSG00000126091	ST3GAL3	chr1_43792101_43792149	0.000253	0.0177	-0.199	1	1	-0.151
ENSG00000126215	XRCC3	chr14_103712874_103712968	0.000862	0.0399	-0.513	0.0702	0.717	-0.042
ENSG00000126215	XRCC3	chr14_103712874_103712968	0.000862	0.0399	-0.513	0.0417	0.517	0.093
ENSG00000126581	BECN1	chr17_42811654_42811797	2.93e-05	0.00436	-0.081	0.583	1	0.01
ENSG00000126581	BECN1	chr17_42815907_42816054	0.000131	0.0115	0.046	0.0294	0.415	0.024
ENSG00000126581	BECN1	chr17_42818543_42818680	0.000977	0.0433	0.032	0.0372	0.48	0.029
ENSG00000126581	BECN1	chr17_42811654_42811797	2.93e-05	0.00436	-0.081	0.739	1	-0.014
ENSG00000126581	BECN1	chr17_42811654_42811797	2.93e-05	0.00436	-0.081	0.597	1	0.004
ENSG00000126746	ZNF384	chr12_6678662_6678710	4.2e-06	0.00127	-0.338	0.0495	0.576	-0.269
ENSG00000126777	KTN1	chr14_55661521_55661612	0.000524	0.0285	-0.126	1	1	-0.017
ENSG00000126777	KTN1	chr14_55661521_55661612	0.000524	0.0285	-0.126	1	1	-0.013
ENSG00000126777	KTN1	chr14_55661521_55661612	0.000524	0.0285	-0.126	1	1	-0.004
ENSG00000126822	PLEKHG3	chr14_64738741_64738855	0.00113	0.0477	0.069	1	1	-0.019
ENSG00000126858	RHOT1	chr17_32211115_32211238	4.11e-05	0.0054	0.313	0.0564	0.624	-0.215
ENSG00000126858	RHOT1	chr17_32211115_32211238	4.11e-05	0.0054	0.313	1	1	-0.133
ENSG00000126858	RHOT1	chr17_32211115_32211238	4.11e-05	0.0054	0.313	0.682	1	-0.113
ENSG00000126858	RHOT1	chr17_32211115_32211238	4.11e-05	0.0054	0.313	0.536	1	-0.046
ENSG00000127481	UBR4	chr1_19146022_19146106	6.72e-08	9.79e-05	0.134	0.703	1	-0.075
ENSG00000127616	SMARCA4	chr19_10983479_10983711	0.000972	0.0431	-0.189	0.287	1	0.021
ENSG00000127616	SMARCA4	chr19_10983479_10983711	0.000972	0.0431	-0.189	0.611	1	0.003
ENSG00000127663	KDM4B	chr19_5071009_5071059	3.03e-05	0.00447	-0.168	0.34	1	0.022
ENSG00000127952	STYXL1	chr7_76013741_76013887	0.000397	0.0241	0.112	0.332	1	-0.018
ENSG00000127952	STYXL1	chr7_76013741_76013887	0.000397	0.0241	0.112	0.00922	0.193	0.094
ENSG00000127957	PMS2P3	chr7_75512308_75512421	0.000235	0.0168	0.174	7.58e-10	3.94e-07	0.317
ENSG00000127995	CASD1	chr7_94537471_94537894	4.65e-05	0.00582	0.084	1	1	0.031
ENSG00000128487	SPECC1	chr17_20306022_20306082	0.000453	0.026	0.051	1	1	-0.104
ENSG00000128585	MKLN1	chr7_131375423_131375493	0.000213	0.0159	-0.106	1	1	0.013
ENSG00000128595	CALU	chr7_128754261_128754455	0.000985	0.0434	0.023	0.00398	0.108	-0.064
ENSG00000128595	CALU	chr7_128754261_128754455	0.000985	0.0434	0.023	1	1	-0.004
ENSG00000128654	MTX2	chr2_176330583_176330660	0.000704	0.0347	0.042	0.81	1	-0.005
ENSG00000128654	MTX2	chr2_176330583_176330660	0.000704	0.0347	0.042	0.0174	0.296	-0.031
ENSG00000128829	EIF2AK4	chr15_40016501_40016672	0.000675	0.0339	-0.101	3.08e-05	0.00326	-0.118
ENSG00000128833	MYO5C	chr15_52247457_52247592	0.0001	0.00963	-0.052	0.0125	0.236	0.066
ENSG00000129084	PSMA1	chr11_14507655_14507766	2.38e-05	0.00386	-0.02	1	1	-0.005
ENSG00000129084	PSMA1	chr11_14507655_14507766	2.38e-05	0.00386	-0.02	0.395	1	0.003
ENSG00000129197	RPAIN	chr17_5425970_5426082	6.58e-05	0.00731	0.118	0.00349	0.0989	0.098
ENSG00000129197	RPAIN	chr17_5425970_5426082	6.58e-05	0.00731	0.118	0.271	1	-0.036
ENSG00000129197	RPAIN	chr17_5425970_5426299	0.000182	0.0142	0.111	0.00498	0.127	0.088
ENSG00000129197	RPAIN	chr17_5428070_5428211	0.000455	0.0261	-0.099	0.000136	0.00982	0.121
ENSG00000129197	RPAIN	chr17_5425970_5426082	6.58e-05	0.00731	0.118	0.802	1	-0.007
ENSG00000129197	RPAIN	chr17_5425970_5426299	0.000182	0.0142	0.111	0.83	1	-0.004
ENSG00000129197	RPAIN	chr17_5428070_5428211	0.000455	0.0261	-0.099	0.955	1	0.003
ENSG00000129197	RPAIN	chr17_5428070_5428211	0.000455	0.0261	-0.099	0.0775	0.763	0.039
ENSG00000129292	PHF20L1	chr8_132839386_132839582	0.000139	0.012	0.062	0.000808	0.0359	0.065
ENSG00000129354	AP1M2	chr19_10584969_10585044	2.06e-06	0.00082	-0.025	0.283	1	0.011
ENSG00000129646	QRICH2	chr17_76291014_76294021	1.15e-05	0.00238	0.388	0.755	1	0.017
ENSG00000130023	ERMARD	chr6_169779181_169779295	0.000891	0.0406	0.121	0.000658	0.0309	0.066
ENSG00000130159	ECSIT	chr19_11525639_11525737	0.000125	0.0111	-0.109	1	1	0.011
ENSG00000130349	MTRES1	chr6_107030024_107030107	0.000202	0.0153	0.118	1	1	0.041
ENSG00000130349	MTRES1	chr6_107030024_107030107	0.000202	0.0153	0.118	0.58	1	0.01
ENSG00000130396	AFDN	chr6_167898204_167898467	0.000419	0.0248	-0.043	1	1	0.016
ENSG00000130508	PXDN	chr2_1666213_1666486	0.000526	0.0286	0.07	1	1	0.009
ENSG00000130511	SSBP4	chr19_18427751_18427813	0.00081	0.0383	0.067	0.211	1	0.022
ENSG00000130653	PNPLA7	chr9_137540641_137540855	1.33e-05	0.00259	0.481	1	1	0.576
ENSG00000130702	LAMA5	chr20_62322657_62322758	0.000529	0.0287	0.165	0.033	0.448	-0.056
ENSG00000130816	DNMT1	chr19_10134216_10134307	0.000228	0.0166	0.042	1	1	-0.011
ENSG00000130956	HABP4	chr9_96465336_96465498	0.0011	0.0469	0.054	1	1	-0.02
ENSG00000130956	HABP4	chr9_96465336_96465498	0.0011	0.0469	0.054	0.859	1	0.005
ENSG00000131018	SYNE1	chr6_152145486_152145555	0.000827	0.0387	-0.093	1	1	-0.123
ENSG00000131037	EPS8L1	chr19_55087302_55087435	0.00118	0.0491	0.064	1	1	-0.01
ENSG00000131037	EPS8L1	chr19_55087354_55087435	0.000474	0.0268	0.078	1	1	-0.011
ENSG00000131069	ACSS2	chr20_34926104_34926281	2.09e-07	0.000187	-0.198	1	1	0.037
ENSG00000131089	ARHGEF9	chrX_63665885_63666017	0.0012	0.0496	-0.091	0.0226	0.351	-0.075
ENSG00000131323	TRAF3	chr14_102891324_102891417	0.000377	0.0233	-0.345	0.456	1	-0.032
ENSG00000131323	TRAF3	chr14_102891324_102891417	0.000377	0.0233	-0.345	0.264	1	-0.017
ENSG00000131373	HACL1	chr3_15579909_15580045	0.000313	0.0206	0.124	0.994	1	-0.012
ENSG00000131373	HACL1	chr3_15579909_15580045	0.000313	0.0206	0.124	1	1	-0.023
ENSG00000131373	HACL1	chr3_15582876_15582989	1.31e-05	0.00258	0.389	1	1	-0.028
ENSG00000131373	HACL1	chr3_15579909_15580045	0.000313	0.0206	0.124	0.2	1	0.018
ENSG00000131373	HACL1	chr3_15589539_15589612	0.000861	0.0399	-0.064	0.0553	0.616	0.319
ENSG00000131373	HACL1	chr3_15589539_15589612	0.000861	0.0399	-0.064	0.878	1	-0.119
ENSG00000131373	HACL1	chr3_15582876_15582989	1.31e-05	0.00258	0.389	1	1	0.007
ENSG00000131373	HACL1	chr3_15589539_15589612	0.000861	0.0399	-0.064	0.00288	0.0866	0.06
ENSG00000131373	HACL1	chr3_15589539_15589612	0.000861	0.0399	-0.064	1	1	-0.015
ENSG00000131374	TBC1D5	chr3_17562018_17562142	5.18e-06	0.00147	-0.21	0.288	1	0.129
ENSG00000131374	TBC1D5	chr3_17562018_17562142	5.18e-06	0.00147	-0.21	0.554	1	0.107
ENSG00000131374	TBC1D5	chr3_17562018_17562142	5.18e-06	0.00147	-0.21	0.00679	0.157	0.235
ENSG00000131374	TBC1D5	chr3_17575202_17575310	0.000243	0.0172	0.037	1	1	-0.198
ENSG00000131374	TBC1D5	chr3_17575202_17575310	0.000243	0.0172	0.037	0.72	1	0.179
ENSG00000131374	TBC1D5	chr3_17575202_17575310	0.000243	0.0172	0.037	1	1	-0.311
ENSG00000131374	TBC1D5	chr3_17575202_17575310	0.000243	0.0172	0.037	1	1	0.008
ENSG00000131374	TBC1D5	chr3_17575202_17575310	2.23e-06	0.000869	0.199	1	1	-0.198
ENSG00000131374	TBC1D5	chr3_17575202_17575310	2.23e-06	0.000869	0.199	0.72	1	0.179
ENSG00000131374	TBC1D5	chr3_17575202_17575310	2.23e-06	0.000869	0.199	1	1	-0.311
ENSG00000131374	TBC1D5	chr3_17575202_17575310	2.23e-06	0.000869	0.199	1	1	0.008
ENSG00000131374	TBC1D5	chr3_17575202_17575310	7.41e-05	0.00788	0.194	1	1	-0.198
ENSG00000131374	TBC1D5	chr3_17575202_17575310	7.41e-05	0.00788	0.194	0.72	1	0.179
ENSG00000131374	TBC1D5	chr3_17575202_17575310	7.41e-05	0.00788	0.194	1	1	-0.311
ENSG00000131374	TBC1D5	chr3_17575202_17575310	7.41e-05	0.00788	0.194	1	1	0.008
ENSG00000131374	TBC1D5	chr3_17576413_17576549	0.000756	0.0365	-0.402	0.124	1	-0.103
ENSG00000131374	TBC1D5	chr3_17576413_17576549	0.000756	0.0365	-0.402	0.489	1	0.196
ENSG00000131374	TBC1D5	chr3_17576413_17576549	0.000756	0.0365	-0.402	0.0129	0.241	0.442
ENSG00000131374	TBC1D5	chr3_17576413_17576549	0.000756	0.0365	-0.402	0.489	1	0.246
ENSG00000131374	TBC1D5	chr3_17576413_17576549	0.000756	0.0365	-0.402	1	1	0
ENSG00000131374	TBC1D5	chr3_17562018_17562142	5.18e-06	0.00147	-0.21	1	1	0.083
ENSG00000131374	TBC1D5	chr3_17562018_17562142	5.18e-06	0.00147	-0.21	0.7	1	0.033
ENSG00000131459	GFPT2	chr5_180302422_180302584	0.00106	0.0457	-0.12	1	1	0.038
ENSG00000131508	UBE2D2	chr5_139562243_139562407	0.00102	0.0446	0.061	0.678	1	0.002
ENSG00000131508	UBE2D2	chr5_139562243_139562407	0.00102	0.0446	0.061	1	1	0.056
ENSG00000131781	FMO5	chr1_147215753_147215942	0.000723	0.0353	0.138	0.00264	0.0812	-0.077
ENSG00000131791	PRKAB2	chr1_147166497_147166618	0.000794	0.0377	0.056	0.0664	0.692	0.02
ENSG00000132017	DCAF15	chr19_13953029_13953308	0.00012	0.0108	-0.055	0.872	1	-0.011
ENSG00000132155	RAF1	chr3_12611949_12612062	0.00115	0.0482	-0.024	0.667	1	-0.001
ENSG00000132199	ENOSF1	chr18_691067_691106	0.000435	0.0253	0.14	1	1	-0.132
ENSG00000132199	ENOSF1	chr18_691203_691276	0.000498	0.0277	0.105	1	1	-0.005
ENSG00000132199	ENOSF1	chr18_691203_691276	0.000498	0.0277	0.105	1	1	0.017
ENSG00000132199	ENOSF1	chr18_697239_697355	0.00115	0.0484	0.05	0.374	1	0.015
ENSG00000132199	ENOSF1	chr18_691067_691106	0.000435	0.0253	0.14	0.0461	0.551	0.043
ENSG00000132199	ENOSF1	chr18_691067_691106	0.000435	0.0253	0.14	1	1	-0.006
ENSG00000132256	TRIM5	chr11_5665980_5666081	4.98e-05	0.00613	0.267	0.00061	0.0292	-0.07
ENSG00000132323	ILKAP	chr2_238188130_238188257	0.000134	0.0117	0.08	9.31e-05	0.00738	0.068
ENSG00000132323	ILKAP	chr2_238188130_238188257	0.000134	0.0117	0.08	1	1	-0.015
ENSG00000132323	ILKAP	chr2_238188130_238188257	0.000134	0.0117	0.08	1	1	0.001
ENSG00000132323	ILKAP	chr2_238188130_238188257	0.000134	0.0117	0.08	0.431	1	-0.026
ENSG00000132323	ILKAP	chr2_238189862_238189972	0.000152	0.0127	0.07	1	1	-0.03
ENSG00000132323	ILKAP	chr2_238189862_238189972	0.000152	0.0127	0.07	1	1	-0.009
ENSG00000132323	ILKAP	chr2_238189852_238189972	0.000163	0.0133	0.069	1	1	-0.018
ENSG00000132323	ILKAP	chr2_238189862_238189972	0.000152	0.0127	0.07	1.66e-05	0.00206	0.083
ENSG00000132330	SCLY	chr2_238083247_238083354	0.000171	0.0138	0.096	0.744	1	0
ENSG00000132424	PNISR	chr6_99416348_99416428	0.000141	0.0121	0.144	0.428	1	-0.013
ENSG00000132424	PNISR	chr6_99416348_99416428	0.000141	0.0121	0.144	0.571	1	0.007
ENSG00000132478	UNK	chr17_75815168_75815253	2.46e-05	0.00394	0.078	1	1	0.088
ENSG00000132554	RGS22	chr8_100002201_100002364	0.000545	0.0293	-0.213	0.567	1	-0.067
ENSG00000132623	ANKEF1	chr20_10038257_10038647	0.000668	0.0337	-0.05	0.574	1	-0.018
ENSG00000132950	ZMYM5	chr13_19838699_19838985	0.00102	0.0445	0.134	8.41e-06	0.00123	0.098
ENSG00000132950	ZMYM5	chr13_19838699_19838985	0.00102	0.0445	0.134	1	1	0.013
ENSG00000132950	ZMYM5	chr13_19838699_19838985	0.00102	0.0445	0.134	0.00135	0.0516	0.137
ENSG00000132950	ZMYM5	chr13_19838699_19838985	0.00102	0.0445	0.134	0.00326	0.0943	0.093
ENSG00000133103	COG6	chr13_39699500_39699618	0.000677	0.0339	-0.046	0.438	1	-0.048
ENSG00000133315	MACROD1	chr11_64015251_64015281	8.67e-06	0.00199	-0.054	1	1	0.006
ENSG00000133315	MACROD1	chr11_64015251_64015281	8.67e-06	0.00199	-0.054	0.234	1	0.011
ENSG00000133315	MACROD1	chr11_64015251_64015281	8.67e-06	0.00199	-0.054	1	1	-0.006
ENSG00000133393	CEP20	chr16_15873490_15873627	8.35e-05	0.00855	0.035	0.112	0.957	0.008
ENSG00000133393	CEP20	chr16_15873490_15873627	8.35e-05	0.00855	0.035	1	1	0
ENSG00000133393	CEP20	chr16_15873490_15873627	8.35e-05	0.00855	0.035	1	1	0
ENSG00000133624	ZNF767P	chr7_149563519_149563603	0.00089	0.0405	-0.096	1	1	0.029
ENSG00000133627	ACTR3B	chr7_152783186_152783242	0.000591	0.031	0.245	0.726	1	0.18
ENSG00000133627	ACTR3B	chr7_152783186_152783242	0.000591	0.031	0.245	0.0503	0.58	0.164
ENSG00000133678	TMEM254	chr10_80090379_80090431	0.000283	0.0193	-0.076	0.301	1	0.093
ENSG00000133678	TMEM254	chr10_80090379_80090431	0.000283	0.0193	-0.076	1	1	0
ENSG00000133678	TMEM254	chr10_80086230_80086258	0.000722	0.0353	-0.184	0.844	1	-0.002
ENSG00000133731	IMPA1	chr8_81676233_81676265	0.000143	0.0122	0.182	3.14e-06	0.000553	-0.365
ENSG00000133731	IMPA1	chr8_81676233_81676279	0.000719	0.0352	0.055	9.1e-06	0.0013	-0.174
ENSG00000133739	LRRCC1	chr8_85129174_85129379	0.000111	0.0103	-0.097	0.04	0.504	0.031
ENSG00000133858	ZFC3H1	chr12_71644876_71645075	0.000749	0.0363	0.062	0.914	1	0.071
ENSG00000133884	DPF2	chr11_65344579_65344621	0.00102	0.0446	0.021	1	1	0.006
ENSG00000133962	CATSPERB	chr14_91672866_91673016	0.000285	0.0194	0.272	1	1	0.466
ENSG00000133962	CATSPERB	chr14_91683876_91683943	4.38e-05	0.00563	-0.504	0.136	1	-0.423
ENSG00000133962	CATSPERB	chr14_91683876_91683943	4.38e-05	0.00563	-0.504	1	1	-0.328
ENSG00000133962	CATSPERB	chr14_91674175_91674222	0.000181	0.0142	-0.363	1	1	0.161
ENSG00000133962	CATSPERB	chr14_91674175_91674222	0.000181	0.0142	-0.363	5.31e-06	0.000845	0.589
ENSG00000134046	MBD2	chr18_54187713_54187837	9.4e-07	0.000502	0.514	0.0674	0.698	0.205
ENSG00000134046	MBD2	chr18_54187713_54187837	9.4e-07	0.000502	0.514	0.00109	0.0443	0.01
ENSG00000134291	TMEM106C	chr12_47965281_47965345	0.00107	0.0459	0.032	1	1	0.001
ENSG00000134291	TMEM106C	chr12_47965281_47965345	0.00107	0.0459	0.032	0.827	1	-0.001
ENSG00000134291	TMEM106C	chr12_47966682_47966732	0.000348	0.0221	-0.397	1	1	0.5
ENSG00000134294	SLC38A2	chr12_46363020_46363145	4.41e-08	7.46e-05	-0.037	1	1	-0.002
ENSG00000134444	RELCH	chr18_62280359_62280442	1.56e-07	0.000163	-0.3	0.749	1	-0.059
ENSG00000134444	RELCH	chr18_62280359_62280442	1.56e-07	0.000163	-0.3	0.328	1	0.064
ENSG00000134602	STK26	chrX_132069477_132069663	0.000686	0.0341	-0.093	0.000559	0.0274	0.027
ENSG00000134602	STK26	chrX_132072267_132072361	0.000159	0.0131	-0.031	1	1	-0.002
ENSG00000134684	YARS1	chr1_32797591_32797638	0.0011	0.0469	0.26	0.879	1	-0.001
ENSG00000134982	APC	chr5_112738352_112738460	0.000611	0.0317	-0.188	0.666	1	0.006
ENSG00000134982	APC	chr5_112738352_112738460	0.000611	0.0317	-0.188	1	1	0.309
ENSG00000135040	NAA35	chr9_85959792_85959867	1.86e-05	0.00326	0.086	1	1	-0.004
ENSG00000135040	NAA35	chr9_85959792_85959867	1.86e-05	0.00326	0.086	1	1	0.007
ENSG00000135040	NAA35	chr9_86013045_86013144	0.000714	0.035	0.047	0.21	1	0.026
ENSG00000135114	OASL	chr12_121027575_121027817	0.000235	0.0168	-0.222	1	1	-0.007
ENSG00000135114	OASL	chr12_121027575_121027817	0.000235	0.0168	-0.222	1	1	0.005
ENSG00000135114	OASL	chr12_121027575_121027817	0.000235	0.0168	-0.222	1	1	-0.005
ENSG00000135114	OASL	chr12_121027575_121027817	0.000235	0.0168	-0.222	0.93	1	-0.002
ENSG00000135114	OASL	chr12_121027575_121027817	0.000235	0.0168	-0.222	0.29	1	0.001
ENSG00000135241	PNPLA8	chr7_108479183_108479379	0.000702	0.0346	0.037	0.391	1	0.004
ENSG00000135241	PNPLA8	chr7_108479183_108479379	0.000702	0.0346	0.037	1	1	0.012
ENSG00000135241	PNPLA8	chr7_108479183_108479379	0.000702	0.0346	0.037	1	1	0.002
ENSG00000135315	CEP162	chr6_84169327_84169433	0.000122	0.011	0.194	0.785	1	0.25
ENSG00000135315	CEP162	chr6_84226336_84226452	8.01e-06	0.00192	-0.239	0.00335	0.0961	0.171
ENSG00000135341	MAP3K7	chr6_90568557_90568623	7.05e-05	0.00763	-0.038	0.652	1	-0.004
ENSG00000135503	ACVR1B	chr12_51980968_51981199	0.000769	0.0369	0.101	1	1	-0.01
ENSG00000135537	AFG1L	chr6_108355653_108355755	9.96e-05	0.00962	-0.276	0.000505	0.0253	0.193
ENSG00000135537	AFG1L	chr6_108355653_108355755	9.96e-05	0.00962	-0.276	1	1	-0.055
ENSG00000135541	AHI1	chr6_135301407_135301539	0.000273	0.0188	-0.178	0.195	1	0.114
ENSG00000135541	AHI1	chr6_135467580_135467634	0.000247	0.0175	0.086	0.327	1	0.051
ENSG00000135541	AHI1	chr6_135301407_135301539	0.000273	0.0188	-0.178	0.00552	0.136	-0.242
ENSG00000135837	CEP350	chr1_179990506_179990621	0.000898	0.0408	-0.08	0.685	1	0.004
ENSG00000135837	CEP350	chr1_179990506_179990621	0.000898	0.0408	-0.08	0.657	1	-0.008
ENSG00000135837	CEP350	chr1_180003173_180003287	4.46e-06	0.00133	-0.055	1	1	0.009
ENSG00000135837	CEP350	chr1_180003173_180003287	4.46e-06	0.00133	-0.055	0.018	0.301	0.058
ENSG00000135837	CEP350	chr1_180052223_180052316	0.000722	0.0353	-0.041	0.31	1	0.049
ENSG00000135845	PIGC	chr1_172399818_172399916	3.01e-07	0.000237	-0.34	0.0084	0.181	-0.259
ENSG00000135845	PIGC	chr1_172399818_172399916	3.01e-07	0.000237	-0.34	1	1	-0.135
ENSG00000135913	USP37	chr2_218534608_218534706	0.000669	0.0337	0.084	0.334	1	-0.025
ENSG00000135951	TSGA10	chr2_99154290_99154427	0.000299	0.02	0.283	0.879	1	0.095
ENSG00000135951	TSGA10	chr2_99154290_99154427	0.000299	0.02	0.283	1	1	0.069
ENSG00000135968	GCC2	chr2_108483061_108483166	8.65e-05	0.00878	0.059	1	1	0.01
ENSG00000135976	ANKRD36	chr2_97233729_97233871	3.44e-06	0.00115	0.309	0.721	1	-0.039
ENSG00000136048	DRAM1	chr12_101920108_101920201	0.00115	0.0482	-0.115	0.212	1	-0.039
ENSG00000136048	DRAM1	chr12_101920108_101920201	0.00115	0.0482	-0.115	0.639	1	-0.026
ENSG00000136052	SLC41A2	chr12_104931631_104931791	0.000204	0.0154	-0.384	0.0123	0.234	-0.363
ENSG00000136052	SLC41A2	chr12_104931631_104931791	0.000204	0.0154	-0.384	0.867	1	-0.06
ENSG00000136052	SLC41A2	chr12_104931631_104931791	0.000204	0.0154	-0.384	0.465	1	-0.027
ENSG00000136052	SLC41A2	chr12_104931631_104931791	0.000204	0.0154	-0.384	0.16	1	-0.359
ENSG00000136098	NEK3	chr13_52136115_52136232	0.000617	0.0319	-0.088	1	1	0.02
ENSG00000136122	BORA	chr13_72731280_72731387	0.000396	0.0241	0.125	0.32	1	0.077
ENSG00000136122	BORA	chr13_72731280_72731387	0.000396	0.0241	0.125	0.00232	0.0747	0.188
ENSG00000136122	BORA	chr13_72731280_72731387	0.000396	0.0241	0.125	1	1	0.031
ENSG00000136122	BORA	chr13_72731280_72731387	0.000396	0.0241	0.125	0.0179	0.301	0.231
ENSG00000136146	MED4	chr13_48077152_48077311	0.000565	0.0302	0.055	0.953	1	-0.001
ENSG00000136279	DBNL	chr7_44050224_44050280	5.78e-05	0.00675	0.066	1	1	0.005
ENSG00000136279	DBNL	chr7_44051829_44051942	0.000814	0.0383	-0.052	1	1	0.002
ENSG00000136279	DBNL	chr7_44050224_44050280	5.78e-05	0.00675	0.066	1	1	-0.002
ENSG00000136279	DBNL	chr7_44051829_44051942	0.000814	0.0383	-0.052	0.0245	0.369	-0.017
ENSG00000136279	DBNL	chr7_44052866_44052941	0.000507	0.028	-0.046	1	1	-0.001
ENSG00000136279	DBNL	chr7_44051829_44051942	0.000814	0.0383	-0.052	1	1	0.004
ENSG00000136279	DBNL	chr7_44051829_44051942	0.000814	0.0383	-0.052	0.564	1	-0.012
ENSG00000136279	DBNL	chr7_44052866_44052941	0.000507	0.028	-0.046	1	1	-0.003
ENSG00000136279	DBNL	chr7_44052866_44052941	0.000507	0.028	-0.046	1	1	0.005
ENSG00000136448	NMT1	chr17_45097127_45097244	2.53e-06	0.000927	-0.053	1	1	0
ENSG00000136492	BRIP1	chr17_61780839_61781005	8.78e-08	0.000115	-0.054	1	1	-0.005
ENSG00000136492	BRIP1	chr17_61780839_61781005	8.78e-08	0.000115	-0.054	0.553	1	-0.015
ENSG00000136492	BRIP1	chr17_61780839_61781005	8.78e-08	0.000115	-0.054	0.807	1	-0.012
ENSG00000136492	BRIP1	chr17_61780839_61781005	8.78e-08	0.000115	-0.054	1	1	-0.004
ENSG00000136492	BRIP1	chr17_61780839_61781005	8.78e-08	0.000115	-0.054	1	1	0.007
ENSG00000136492	BRIP1	chr17_61780839_61781005	8.78e-08	0.000115	-0.054	1	1	-0.002
ENSG00000136492	BRIP1	chr17_61784269_61784424	2.78e-07	0.000223	-0.029	0.547	1	-0.007
[truncated: 2,183 more rows]

## Sheet: D_sicircCDYL_isoform_switch
		Condition		Isoform Switch
[truncated: 91,075 more rows]

## Sheet: E_IsoSwitch_overlap
ANNOTATION			sicircCDYL					sihnRPNL
[truncated: 136 more rows]
